# Supplementary material for: Nothing to Sneeze At: A Dynamic and Integrative Computational Model of an Influenza A Virion
Source: Structure. 2015 Mar 3;23(3):584–97. doi: 10.1016/j.str.2014.12.019 (PMC4353694; doi:10.1016/j.str.2014.12.019)
Supplement: Document S2. virion_295K_final_snapshot.zip [file mmc2.zip › virion_295K_final_snapshot.pdb]

TITLE     Generated by trjconv : non-Forssman (sim#33) vesicle with proteins embedded by g_membed-based code using -rad 0.80 t=   0.00000
REMARK    THIS IS A SIMULATION BOX
CRYST1  981.459  981.459  981.459  60.00  60.00  90.00 P 1           1
MODEL        1
ATOM      1  BBc SER     1     731.620 743.140 665.270  1.00  0.00            
ATOM      2  S1c SER     1     731.320 742.050 663.680  1.00  0.00            
ATOM      3  BBc THR     2     732.380 741.310 668.500  1.00  0.00            
ATOM      4  S1c THR     2     734.120 740.430 668.480  1.00  0.00            
ATOM      5  BBe ALA     3     731.850 742.580 672.070  1.00  0.00            
ATOM      6  BBe THR     4     733.500 741.510 675.290  1.00  0.00            
ATOM      7  S1e THR     4     735.450 741.490 675.480  1.00  0.00            
ATOM      8  BBe LEU     5     731.830 741.360 678.730  1.00  0.00            
ATOM      9  S1e LEU     5     729.520 741.670 677.340  1.00  0.00            
ATOM     10  BBe CYS     6     733.930 740.820 681.890  1.00  0.00            
ATOM     11  S1e CYS     6     736.000 741.910 681.330  1.00  0.00            
ATOM     12  BBe LEU     7     732.420 739.870 685.280  1.00  0.00            
ATOM     13  S1e LEU     7     730.080 739.490 686.500  1.00  0.00            
ATOM     14  BBe GLY     8     734.220 740.890 688.490  1.00  0.00            
ATOM     15  BBe HIS     9     734.430 742.200 692.050  1.00  0.00            
ATOM     16  S1e HIS     9     734.780 740.840 693.410  1.00  0.00            
ATOM     17  S2e HIS     9     734.840 739.480 694.780  1.00  0.00            
ATOM     18  S3e HIS     9     736.660 740.290 695.620  1.00  0.00            
ATOM     19  BBe HIS    10     735.900 745.100 694.120  1.00  0.00            
ATOM     20  S1e HIS    10     734.890 746.360 695.220  1.00  0.00            
ATOM     21  S2e HIS    10     734.010 747.730 696.250  1.00  0.00            
ATOM     22  S3e HIS    10     735.890 748.450 697.050  1.00  0.00            
ATOM     23  BBc ALA    11     739.110 744.970 696.190  1.00  0.00            
ATOM     24  BBc VAL    12     740.210 747.730 698.630  1.00  0.00            
ATOM     25  S1c VAL    12     739.320 748.550 700.220  1.00  0.00            
ATOM     26  BBs PRO    13     743.530 749.760 698.810  1.00  0.00            
ATOM     27  S1s PRO    13     743.970 751.390 697.940  1.00  0.00            
ATOM     28  BBs ASN    14     743.700 748.610 702.480  1.00  0.00            
ATOM     29  S1s ASN    14     746.100 749.190 703.130  1.00  0.00            
ATOM     30  BBc GLY    15     742.120 745.360 703.510  1.00  0.00            
ATOM     31  BBe THR    16     741.520 743.480 706.670  1.00  0.00            
ATOM     32  S1e THR    16     740.500 744.110 708.200  1.00  0.00            
ATOM     33  BBe ILE    17     743.460 740.440 707.840  1.00  0.00            
ATOM     34  S1e ILE    17     744.890 741.490 709.040  1.00  0.00            
ATOM     35  BBe VAL    18     741.090 737.970 709.420  1.00  0.00            
ATOM     36  S1e VAL    18     739.340 738.930 709.320  1.00  0.00            
ATOM     37  BBc LYS    19     741.220 734.350 710.750  1.00  0.00            
ATOM     38  S1c LYS    19     740.480 734.970 712.880  1.00  0.00            
ATOM     39  S2c LYS    19     741.440 735.210 715.710  1.00  0.00            
ATOM     40  BBc THR    20     739.630 731.230 708.990  1.00  0.00            
ATOM     41  S1c THR    20     739.720 731.720 707.110  1.00  0.00            
ATOM     42  BBs ILE    21     739.720 727.440 708.960  1.00  0.00            
ATOM     43  S1s ILE    21     738.040 726.100 709.850  1.00  0.00            
ATOM     44  BBs THR    22     742.370 727.380 706.240  1.00  0.00            
ATOM     45  S1s THR    22     741.310 727.260 704.610  1.00  0.00            
ATOM     46  BBc ASP    23     744.430 730.410 707.310  1.00  0.00            
ATOM     47  S1c ASP    23     744.940 731.630 705.080  1.00  0.00            
ATOM     48  BBs ASP    24     745.190 732.210 710.510  1.00  0.00            
ATOM     49  S1s ASP    24     744.840 731.680 713.040  1.00  0.00            
ATOM     50  BBs GLN    25     746.060 735.140 708.230  1.00  0.00            
ATOM     51  S1s GLN    25     747.590 737.380 708.180  1.00  0.00            
ATOM     52  BBe ILE    26     743.810 736.210 705.390  1.00  0.00            
ATOM     53  S1e ILE    26     741.990 735.210 704.910  1.00  0.00            
ATOM     54  BBe GLU    27     742.870 739.600 703.900  1.00  0.00            
ATOM     55  S1e GLU    27     745.630 740.350 703.030  1.00  0.00            
ATOM     56  BBe VAL    28     739.210 740.320 703.410  1.00  0.00            
ATOM     57  S1e VAL    28     737.970 739.260 704.560  1.00  0.00            
ATOM     58  BBs THR    29     737.630 743.580 702.350  1.00  0.00            
ATOM     59  S1s THR    29     736.870 744.020 700.620  1.00  0.00            
ATOM     60  BBc ASN    30     735.900 744.460 705.540  1.00  0.00            
ATOM     61  S1c ASN    30     734.760 746.560 704.870  1.00  0.00            
ATOM     62  BBe ALA    31     735.440 743.150 709.040  1.00  0.00            
ATOM     63  BBe THR    32     734.260 744.160 712.470  1.00  0.00            
ATOM     64  S1e THR    32     732.330 744.410 712.380  1.00  0.00            
ATOM     65  BBe GLU    33     735.550 743.840 716.040  1.00  0.00            
ATOM     66  S1e GLU    33     736.330 745.700 718.190  1.00  0.00            
ATOM     67  BBc LEU    34     734.070 741.140 718.160  1.00  0.00            
ATOM     68  S1c LEU    34     732.460 739.250 717.330  1.00  0.00            
ATOM     69  BBe VAL    35     736.130 742.190 721.310  1.00  0.00            
ATOM     70  S1e VAL    35     737.420 740.820 721.980  1.00  0.00            
ATOM     71  BBe GLN    36     734.960 745.060 723.500  1.00  0.00            
ATOM     72  S1e GLN    36     733.370 747.670 722.860  1.00  0.00            
ATOM     73  BBc SER    37     738.650 745.890 724.470  1.00  0.00            
ATOM     74  S1c SER    37     739.730 745.540 722.890  1.00  0.00            
ATOM     75  BBc SER    38     738.570 749.390 726.030  1.00  0.00            
ATOM     76  S1c SER    38     740.260 750.310 725.710  1.00  0.00            
ATOM     77  BBc SER    39     736.880 751.330 728.780  1.00  0.00            
ATOM     78  S1c SER    39     736.720 749.950 730.150  1.00  0.00            
ATOM     79  BBc THR    40     735.930 755.060 729.470  1.00  0.00            
ATOM     80  S1c THR    40     735.550 756.900 728.950  1.00  0.00            
ATOM     81  BBs GLY    41     737.570 754.360 732.830  1.00  0.00            
ATOM     82  BBs LYS    42     734.380 755.490 734.590  1.00  0.00            
ATOM     83  S1s LYS    42     733.630 757.370 733.540  1.00  0.00            
ATOM     84  S2s LYS    42     731.110 757.910 731.960  1.00  0.00            
ATOM     85  BBc ILE    43     731.690 753.600 736.380  1.00  0.00            
ATOM     86  S1c ILE    43     731.900 751.820 738.190  1.00  0.00            
ATOM     87  BBc CYS    44     728.450 755.000 735.060  1.00  0.00            
ATOM     88  S1c CYS    44     727.660 752.820 734.960  1.00  0.00            
ATOM     89  BBc ASN    45     726.130 756.120 737.830  1.00  0.00            
ATOM     90  S1c ASN    45     725.240 757.170 739.880  1.00  0.00            
ATOM     91  BBe ASN    46     723.420 754.400 735.920  1.00  0.00            
ATOM     92  S1e ASN    46     722.320 756.620 735.170  1.00  0.00            
ATOM     93  BBt PRO    47     720.690 752.020 735.540  1.00  0.00            
ATOM     94  S1t PRO    47     719.070 751.750 734.570  1.00  0.00            
ATOM     95  BBt HIS    48     722.390 750.310 738.600  1.00  0.00            
ATOM     96  S1t HIS    48     723.970 749.640 737.690  1.00  0.00            
ATOM     97  S2t HIS    48     725.580 748.890 736.930  1.00  0.00            
ATOM     98  S3t HIS    48     725.250 746.980 737.900  1.00  0.00            
ATOM     99  BBt ARG    49     721.980 751.830 742.010  1.00  0.00            
ATOM    100  S1t ARG    49     720.420 752.850 743.550  1.00  0.00            
ATOM    101  S2t ARG    49     718.870 753.740 746.280  1.00  0.00            
ATOM    102  BBe ILE    50     725.650 752.270 742.780  1.00  0.00            
ATOM    103  S1e ILE    50     727.000 751.890 740.630  1.00  0.00            
ATOM    104  BBe LEU    51     726.910 753.510 746.180  1.00  0.00            
ATOM    105  S1e LEU    51     724.620 754.830 746.560  1.00  0.00            
ATOM    106  BBe ASP    52     730.520 754.390 746.660  1.00  0.00            
ATOM    107  S1e ASP    52     730.840 756.910 746.850  1.00  0.00            
ATOM    108  BBc GLY    53     731.960 752.920 749.870  1.00  0.00            
ATOM    109  BBt ARG    54     734.510 755.760 749.940  1.00  0.00            
ATOM    110  S1t ARG    54     734.960 757.690 749.020  1.00  0.00            
ATOM    111  S2t ARG    54     735.340 760.890 750.080  1.00  0.00            
ATOM    112  BBt ALA    55     736.500 754.720 753.050  1.00  0.00            
ATOM    113  BBc CYS    56     733.830 752.260 754.190  1.00  0.00            
ATOM    114  S1c CYS    56     734.800 752.070 756.400  1.00  0.00            
ATOM    115  BBc THR    57     733.780 748.480 753.660  1.00  0.00            
ATOM    116  S1c THR    57     735.360 747.570 754.350  1.00  0.00            
ATOM    117  BBh LEU    58     730.290 746.890 753.490  1.00  0.00            
ATOM    118  S1h LEU    58     727.960 745.560 753.710  1.00  0.00            
ATOM    119  BBh ILE    59     731.420 744.970 756.580  1.00  0.00            
ATOM    120  S1h ILE    59     730.650 743.090 757.070  1.00  0.00            
ATOM    121  BBh ASP    60     732.310 748.100 758.600  1.00  0.00            
ATOM    122  S1h ASP    60     734.710 747.850 759.190  1.00  0.00            
ATOM    123  BBh ALA    61     729.200 749.920 757.290  1.00  0.00            
ATOM    124  BBh LEU    62     727.150 746.900 758.430  1.00  0.00            
ATOM    125  S1h LEU    62     726.180 744.420 758.310  1.00  0.00            
ATOM    126  BBh LEU    63     728.630 746.840 761.940  1.00  0.00            
ATOM    127  S1h LEU    63     729.260 744.300 762.410  1.00  0.00            
ATOM    128  BBt GLY    64     728.350 750.570 762.280  1.00  0.00            
ATOM    129  BBc ASP    65     731.900 751.920 762.540  1.00  0.00            
ATOM    130  S1c ASP    65     733.980 752.210 761.150  1.00  0.00            
ATOM    131  BBh PRO    66     731.520 755.690 763.200  1.00  0.00            
ATOM    132  S1h PRO    66     730.470 756.170 764.710  1.00  0.00            
ATOM    133  BBh HIS    67     733.020 756.910 759.910  1.00  0.00            
ATOM    134  S1h HIS    67     734.610 756.750 758.780  1.00  0.00            
ATOM    135  S2h HIS    67     736.130 756.820 757.600  1.00  0.00            
ATOM    136  S3h HIS    67     737.240 755.420 758.810  1.00  0.00            
ATOM    137  BBh CYS    68     730.520 754.600 758.160  1.00  0.00            
ATOM    138  S1h CYS    68     730.910 755.600 755.920  1.00  0.00            
ATOM    139  BBh ASP    69     727.290 755.630 759.870  1.00  0.00            
ATOM    140  S1h ASP    69     726.360 755.000 762.090  1.00  0.00            
ATOM    141  BBh VAL    70     726.780 757.780 756.710  1.00  0.00            
ATOM    142  S1h VAL    70     727.280 759.630 756.140  1.00  0.00            
ATOM    143  BBh PHE    71     725.970 754.340 755.340  1.00  0.00            
ATOM    144  S1h PHE    71     727.830 753.840 752.740  1.00  0.00            
ATOM    145  S2h PHE    71     725.970 755.220 752.120  1.00  0.00            
ATOM    146  S3h PHE    71     727.730 754.790 750.540  1.00  0.00            
ATOM    147  BBt GLN    72     723.070 753.910 757.830  1.00  0.00            
ATOM    148  S1t GLN    72     721.450 754.290 760.680  1.00  0.00            
ATOM    149  BBt ASN    73     720.340 752.120 755.840  1.00  0.00            
ATOM    150  S1t ASN    73     718.370 753.620 756.210  1.00  0.00            
ATOM    151  BBc GLU    74     721.490 752.580 752.290  1.00  0.00            
ATOM    152  S1c GLU    74     721.470 754.940 750.580  1.00  0.00            
ATOM    153  BBe THR    75     720.380 750.170 749.580  1.00  0.00            
ATOM    154  S1e THR    75     718.440 750.040 749.420  1.00  0.00            
ATOM    155  BBc TRP    76     722.600 749.150 746.630  1.00  0.00            
ATOM    156  S1c TRP    76     724.460 749.300 748.650  1.00  0.00            
ATOM    157  S2c TRP    76     725.590 750.980 749.490  1.00  0.00            
ATOM    158  S3c TRP    76     726.210 749.940 751.680  1.00  0.00            
ATOM    159  S4c TRP    76     724.830 747.740 750.630  1.00  0.00            
ATOM    160  BBs ASP    77     722.370 747.740 743.140  1.00  0.00            
ATOM    161  S1s ASP    77     721.100 746.820 741.110  1.00  0.00            
ATOM    162  BBe LEU    78     726.200 747.670 743.170  1.00  0.00            
ATOM    163  S1e LEU    78     728.380 747.430 741.700  1.00  0.00            
ATOM    164  BBe PHE    79     728.400 748.460 746.150  1.00  0.00            
ATOM    165  S1e PHE    79     728.770 746.620 748.890  1.00  0.00            
ATOM    166  S2e PHE    79     729.710 748.810 749.230  1.00  0.00            
ATOM    167  S3e PHE    79     731.120 746.870 749.300  1.00  0.00            
ATOM    168  BBe VAL    80     731.890 749.690 745.230  1.00  0.00            
ATOM    169  S1e VAL    80     731.450 750.620 743.520  1.00  0.00            
ATOM    170  BBe GLU    81     734.600 749.250 747.890  1.00  0.00            
ATOM    171  S1e GLU    81     736.080 747.280 749.440  1.00  0.00            
ATOM    172  BBc ARG    82     737.650 751.470 747.520  1.00  0.00            
ATOM    173  S1c ARG    82     736.510 753.280 746.500  1.00  0.00            
ATOM    174  S2c ARG    82     734.580 755.240 744.210  1.00  0.00            
ATOM    175  BBt SER    83     741.100 750.090 748.080  1.00  0.00            
ATOM    176  S1t SER    83     741.560 748.650 746.850  1.00  0.00            
ATOM    177  BBt ASN    84     742.260 752.440 750.810  1.00  0.00            
ATOM    178  S1t ASN    84     744.000 751.850 752.490  1.00  0.00            
ATOM    179  BBc ALA    85     739.060 752.070 752.770  1.00  0.00            
ATOM    180  BBc PHE    86     740.180 751.590 756.360  1.00  0.00            
ATOM    181  S1c PHE    86     742.940 753.460 757.000  1.00  0.00            
ATOM    182  S2c PHE    86     740.920 754.730 756.790  1.00  0.00            
ATOM    183  S3c PHE    86     742.870 755.740 757.750  1.00  0.00            
ATOM    184  BBc SER    87     738.840 750.660 759.820  1.00  0.00            
ATOM    185  S1c SER    87     739.470 748.830 760.070  1.00  0.00            
ATOM    186  BBc ASN    88     738.900 752.970 762.860  1.00  0.00            
ATOM    187  S1c ASN    88     740.870 754.300 762.100  1.00  0.00            
ATOM    188  BBs CYS    89     736.730 751.020 765.300  1.00  0.00            
ATOM    189  S1s CYS    89     736.230 749.400 763.710  1.00  0.00            
ATOM    190  BBs TYR    90     737.290 748.450 768.130  1.00  0.00            
ATOM    191  S1s TYR    90     736.910 746.470 770.610  1.00  0.00            
ATOM    192  S2s TYR    90     738.370 748.310 771.100  1.00  0.00            
ATOM    193  S3s TYR    90     736.660 747.460 773.530  1.00  0.00            
ATOM    194  BBc PRO    91     739.410 745.490 767.010  1.00  0.00            
ATOM    195  S1c PRO    91     741.180 745.300 767.690  1.00  0.00            
ATOM    196  BBe TYR    92     737.170 742.820 765.320  1.00  0.00            
ATOM    197  S1e TYR    92     737.120 744.390 762.120  1.00  0.00            
ATOM    198  S2e TYR    92     734.970 743.450 762.640  1.00  0.00            
ATOM    199  S3e TYR    92     735.900 742.800 759.760  1.00  0.00            
ATOM    200  BBe ASP    93     737.500 739.640 763.450  1.00  0.00            
ATOM    201  S1e ASP    93     739.280 740.010 761.740  1.00  0.00            
ATOM    202  BBc ILE    94     734.740 737.610 761.640  1.00  0.00            
ATOM    203  S1c ILE    94     733.460 739.170 760.590  1.00  0.00            
ATOM    204  BBt PRO    95     734.980 733.810 761.090  1.00  0.00            
ATOM    205  S1t PRO    95     734.390 732.950 762.680  1.00  0.00            
ATOM    206  BBt ASP    96     733.850 733.330 757.480  1.00  0.00            
ATOM    207  S1t ASP    96     734.510 730.910 757.470  1.00  0.00            
ATOM    208  BBh TYR    97     733.980 737.090 756.540  1.00  0.00            
ATOM    209  S1h TYR    97     734.940 740.100 756.210  1.00  0.00            
ATOM    210  S2h TYR    97     736.730 738.700 756.950  1.00  0.00            
ATOM    211  S3h TYR    97     737.690 741.530 756.150  1.00  0.00            
ATOM    212  BBh ALA    98     733.760 736.290 752.780  1.00  0.00            
ATOM    213  BBh SER    99     730.380 734.670 753.370  1.00  0.00            
ATOM    214  S1h SER    99     730.510 732.980 754.340  1.00  0.00            
ATOM    215  BBh LEU   100     728.870 737.460 755.340  1.00  0.00            
ATOM    216  S1h LEU   100     728.720 738.210 757.910  1.00  0.00            
ATOM    217  BBh ARG   101     730.210 740.130 752.970  1.00  0.00            
ATOM    218  S1h ARG   101     731.320 741.920 751.830  1.00  0.00            
ATOM    219  S2h ARG   101     734.060 743.280 752.400  1.00  0.00            
ATOM    220  BBh SER   102     728.710 738.010 750.200  1.00  0.00            
ATOM    221  S1h SER   102     729.000 736.580 748.910  1.00  0.00            
ATOM    222  BBh LEU   103     725.160 737.530 751.520  1.00  0.00            
ATOM    223  S1h LEU   103     724.640 736.260 753.630  1.00  0.00            
ATOM    224  BBh VAL   104     724.790 741.160 752.730  1.00  0.00            
ATOM    225  S1h VAL   104     725.930 741.000 754.370  1.00  0.00            
ATOM    226  BBh ALA   105     726.190 742.390 749.350  1.00  0.00            
ATOM    227  BBh SER   106     723.600 740.240 747.510  1.00  0.00            
ATOM    228  S1h SER   106     724.250 738.480 746.960  1.00  0.00            
ATOM    229  BBh SER   107     720.830 741.330 749.810  1.00  0.00            
ATOM    230  S1h SER   107     720.530 739.860 751.040  1.00  0.00            
ATOM    231  BBt GLY   108     721.960 744.900 749.050  1.00  0.00            
ATOM    232  BBe THR   109     720.270 746.420 752.050  1.00  0.00            
ATOM    233  S1e THR   109     718.840 745.250 752.670  1.00  0.00            
ATOM    234  BBc LEU   110     721.350 748.010 755.410  1.00  0.00            
ATOM    235  S1c LEU   110     723.760 748.800 755.690  1.00  0.00            
ATOM    236  BBc GLU   111     717.830 748.540 756.740  1.00  0.00            
ATOM    237  S1c GLU   111     716.530 749.000 754.510  1.00  0.00            
ATOM    238  BBe PHE   112     718.270 748.260 760.490  1.00  0.00            
ATOM    239  S1e PHE   112     721.690 747.740 760.240  1.00  0.00            
ATOM    240  S2e PHE   112     721.080 749.930 761.010  1.00  0.00            
ATOM    241  S3e PHE   112     723.380 749.400 760.590  1.00  0.00            
ATOM    242  BBe ILE   113     715.240 747.470 762.710  1.00  0.00            
ATOM    243  S1e ILE   113     714.040 746.120 761.480  1.00  0.00            
ATOM    244  BBe THR   114     715.910 748.120 766.400  1.00  0.00            
ATOM    245  S1e THR   114     716.800 749.760 766.970  1.00  0.00            
ATOM    246  BBc GLU   115     714.190 745.440 768.580  1.00  0.00            
ATOM    247  S1c GLU   115     711.300 745.060 767.200  1.00  0.00            
ATOM    248  BBc GLY   116     713.200 745.660 772.220  1.00  0.00            
ATOM    249  BBc PHE   117     716.180 744.660 774.260  1.00  0.00            
ATOM    250  S1c PHE   117     717.040 742.570 771.250  1.00  0.00            
ATOM    251  S2c PHE   117     716.120 741.380 773.120  1.00  0.00            
ATOM    252  S3c PHE   117     717.810 740.350 771.760  1.00  0.00            
ATOM    253  BBc THR   118     715.790 742.990 777.640  1.00  0.00            
ATOM    254  S1c THR   118     714.610 742.340 779.050  1.00  0.00            
ATOM    255  BBc TRP   119     719.300 743.170 779.200  1.00  0.00            
ATOM    256  S1c TRP   119     720.650 741.930 777.420  1.00  0.00            
ATOM    257  S2c TRP   119     721.570 739.940 777.200  1.00  0.00            
ATOM    258  S3c TRP   119     721.420 739.770 774.710  1.00  0.00            
ATOM    259  S4c TRP   119     720.240 742.300 774.930  1.00  0.00            
ATOM    260  BBt THR   120     718.490 742.900 782.870  1.00  0.00            
ATOM    261  S1t THR   120     716.690 742.660 783.590  1.00  0.00            
ATOM    262  BBt GLY   121     721.430 743.120 785.330  1.00  0.00            
ATOM    263  BBe VAL   122     723.940 744.550 782.830  1.00  0.00            
ATOM    264  S1e VAL   122     723.340 743.850 781.060  1.00  0.00            
ATOM    265  BBe THR   123     725.670 747.690 781.790  1.00  0.00            
ATOM    266  S1e THR   123     727.130 748.430 782.850  1.00  0.00            
ATOM    267  BBc GLN   124     724.720 748.610 778.170  1.00  0.00            
ATOM    268  S1c GLN   124     722.710 750.560 779.190  1.00  0.00            
ATOM    269  BBc ASN   125     726.460 750.420 775.310  1.00  0.00            
ATOM    270  S1c ASN   125     726.690 751.760 773.210  1.00  0.00            
ATOM    271  BBc GLY   126     730.030 749.700 776.480  1.00  0.00            
ATOM    272  BBc GLY   127     732.630 751.330 774.370  1.00  0.00            
ATOM    273  BBe SER   128     736.280 752.100 773.740  1.00  0.00            
ATOM    274  S1e SER   128     737.210 751.660 775.400  1.00  0.00            
ATOM    275  BBe SER   129     738.640 754.910 772.670  1.00  0.00            
ATOM    276  S1e SER   129     739.540 756.100 773.920  1.00  0.00            
ATOM    277  BBe ALA   130     739.710 752.780 769.680  1.00  0.00            
ATOM    278  BBe CYS   131     736.320 753.530 768.250  1.00  0.00            
ATOM    279  S1e CYS   131     734.240 753.890 767.070  1.00  0.00            
ATOM    280  BBe LYS   132     735.840 757.150 769.420  1.00  0.00            
ATOM    281  S1e LYS   132     737.320 759.000 770.040  1.00  0.00            
ATOM    282  S2e LYS   132     739.760 760.440 770.130  1.00  0.00            
ATOM    283  BBe ARG   133     732.410 758.520 768.570  1.00  0.00            
ATOM    284  S1e ARG   133     730.180 758.470 769.150  1.00  0.00            
ATOM    285  S2e ARG   133     727.540 756.930 770.660  1.00  0.00            
ATOM    286  BBt GLY   134     733.360 762.120 768.440  1.00  0.00            
ATOM    287  BBt PRO   135     735.130 763.290 771.720  1.00  0.00            
ATOM    288  S1t PRO   135     734.740 764.870 772.680  1.00  0.00            
ATOM    289  BBe ALA   136     733.570 760.140 773.200  1.00  0.00            
ATOM    290  BBe ASN   137     734.540 756.540 773.580  1.00  0.00            
ATOM    291  S1e ASN   137     734.700 756.230 776.060  1.00  0.00            
ATOM    292  BBe GLY   138     732.120 754.560 771.420  1.00  0.00            
ATOM    293  BBc PHE   139     731.230 751.300 769.590  1.00  0.00            
ATOM    294  S1c PHE   139     730.700 748.090 771.060  1.00  0.00            
ATOM    295  S2c PHE   139     732.920 748.680 770.380  1.00  0.00            
ATOM    296  S3c PHE   139     732.430 746.430 771.050  1.00  0.00            
ATOM    297  BBc PHE   140     729.790 749.800 766.430  1.00  0.00            
ATOM    298  S1c PHE   140     732.010 748.010 765.010  1.00  0.00            
ATOM    299  S2c PHE   140     730.700 746.510 766.360  1.00  0.00            
ATOM    300  S3c PHE   140     732.970 745.960 765.800  1.00  0.00            
ATOM    301  BBt SER   141     726.480 751.530 766.210  1.00  0.00            
ATOM    302  S1t SER   141     725.720 753.260 766.710  1.00  0.00            
ATOM    303  BBt ARG   142     724.420 748.350 765.780  1.00  0.00            
ATOM    304  S1t ARG   142     722.460 746.900 765.160  1.00  0.00            
ATOM    305  S2t ARG   142     722.710 744.300 763.350  1.00  0.00            
ATOM    306  BBe LEU   143     726.180 746.230 768.440  1.00  0.00            
ATOM    307  S1e LEU   143     726.630 744.260 766.770  1.00  0.00            
ATOM    308  BBe ASN   144     725.610 746.380 772.180  1.00  0.00            
ATOM    309  S1e ASN   144     723.560 746.850 773.350  1.00  0.00            
ATOM    310  BBe TRP   145     728.640 746.100 774.540  1.00  0.00            
ATOM    311  S1e TRP   145     731.060 745.280 775.140  1.00  0.00            
ATOM    312  S2e TRP   145     732.950 745.970 776.010  1.00  0.00            
ATOM    313  S3e TRP   145     733.580 743.900 777.260  1.00  0.00            
ATOM    314  S4e TRP   145     731.240 742.920 776.080  1.00  0.00            
ATOM    315  BBc LEU   146     727.350 744.310 777.650  1.00  0.00            
ATOM    316  S1c LEU   146     724.890 744.150 776.690  1.00  0.00            
ATOM    317  BBe THR   147     729.100 744.350 781.160  1.00  0.00            
ATOM    318  S1e THR   147     730.580 745.610 780.990  1.00  0.00            
ATOM    319  BBe LYS   148     728.650 743.990 784.960  1.00  0.00            
ATOM    320  S1e LYS   148     730.810 745.140 785.930  1.00  0.00            
ATOM    321  S2e LYS   148     731.660 747.440 787.490  1.00  0.00            
ATOM    322  BBs SER   149     725.950 745.650 786.950  1.00  0.00            
ATOM    323  S1s SER   149     724.480 746.880 786.590  1.00  0.00            
ATOM    324  BBs GLU   150     726.770 746.230 790.680  1.00  0.00            
ATOM    325  S1s GLU   150     727.450 748.970 790.020  1.00  0.00            
ATOM    326  BBs SER   151     729.560 743.630 790.820  1.00  0.00            
ATOM    327  S1s SER   151     731.460 743.480 791.240  1.00  0.00            
ATOM    328  BBc ALA   152     727.720 740.910 788.890  1.00  0.00            
ATOM    329  BBc TYR   153     726.910 739.350 785.580  1.00  0.00            
ATOM    330  S1c TYR   153     725.600 740.410 783.330  1.00  0.00            
ATOM    331  S2c TYR   153     727.710 739.920 782.300  1.00  0.00            
ATOM    332  S3c TYR   153     725.300 739.410 780.420  1.00  0.00            
ATOM    333  BBc PRO   154     723.500 737.390 785.580  1.00  0.00            
ATOM    334  S1c PRO   154     721.870 738.190 786.150  1.00  0.00            
ATOM    335  BBc VAL   155     723.050 734.410 783.270  1.00  0.00            
ATOM    336  S1c VAL   155     722.860 732.450 783.600  1.00  0.00            
ATOM    337  BBe LEU   156     721.370 736.030 780.240  1.00  0.00            
ATOM    338  S1e LEU   156     720.620 738.300 781.350  1.00  0.00            
ATOM    339  BBe ASN   157     718.350 734.430 778.680  1.00  0.00            
ATOM    340  S1e ASN   157     716.900 733.230 780.250  1.00  0.00            
ATOM    341  BBe VAL   158     716.500 736.710 776.260  1.00  0.00            
ATOM    342  S1e VAL   158     717.100 738.600 776.530  1.00  0.00            
ATOM    343  BBe THR   159     714.010 735.610 773.480  1.00  0.00            
ATOM    344  S1e THR   159     712.650 734.250 773.770  1.00  0.00            
ATOM    345  BBe MET   160     713.250 737.350 770.170  1.00  0.00            
ATOM    346  S1e MET   160     711.810 740.230 770.510  1.00  0.00            
ATOM    347  BBe PRO   161     710.220 736.060 768.170  1.00  0.00            
ATOM    348  S1e PRO   161     708.920 735.660 769.500  1.00  0.00            
ATOM    349  BBc ASN   162     709.820 736.510 764.390  1.00  0.00            
ATOM    350  S1c ASN   162     711.290 737.210 762.500  1.00  0.00            
ATOM    351  BBc ASN   163     706.090 737.250 763.750  1.00  0.00            
ATOM    352  S1c ASN   163     704.930 736.660 765.950  1.00  0.00            
ATOM    353  BBs ASP   164     707.050 738.980 760.510  1.00  0.00            
ATOM    354  S1s ASP   164     705.790 741.240 760.380  1.00  0.00            
ATOM    355  BBs ASN   165     706.850 737.460 756.920  1.00  0.00            
ATOM    356  S1s ASN   165     705.250 738.940 755.640  1.00  0.00            
ATOM    357  BBs PHE   166     710.570 737.960 756.250  1.00  0.00            
ATOM    358  S1s PHE   166     710.290 739.960 753.770  1.00  0.00            
ATOM    359  S2s PHE   166     711.880 740.680 755.420  1.00  0.00            
ATOM    360  S3s PHE   166     711.610 741.930 753.390  1.00  0.00            
ATOM    361  BBc ASP   167     713.990 736.550 757.240  1.00  0.00            
ATOM    362  S1c ASP   167     714.980 734.630 756.000  1.00  0.00            
ATOM    363  BBe LYS   168     715.830 738.620 759.840  1.00  0.00            
ATOM    364  S1e LYS   168     714.100 740.190 759.860  1.00  0.00            
ATOM    365  S2e LYS   168     711.830 742.120 759.750  1.00  0.00            
ATOM    366  BBe LEU   169     719.690 739.030 760.060  1.00  0.00            
ATOM    367  S1e LEU   169     722.120 738.390 759.170  1.00  0.00            
ATOM    368  BBe TYR   170     720.840 739.160 763.620  1.00  0.00            
ATOM    369  S1e TYR   170     720.800 737.280 766.440  1.00  0.00            
ATOM    370  S2e TYR   170     718.840 737.110 765.060  1.00  0.00            
ATOM    371  S3e TYR   170     718.250 738.330 767.850  1.00  0.00            
ATOM    372  BBe ILE   171     724.600 739.850 763.790  1.00  0.00            
ATOM    373  S1e ILE   171     726.020 740.820 762.000  1.00  0.00            
ATOM    374  BBe TRP   172     725.910 739.390 767.250  1.00  0.00            
ATOM    375  S1e TRP   172     724.800 737.700 769.130  1.00  0.00            
ATOM    376  S2e TRP   172     723.150 737.950 770.560  1.00  0.00            
ATOM    377  S3e TRP   172     724.240 736.930 772.560  1.00  0.00            
ATOM    378  S4e TRP   172     726.380 736.570 770.790  1.00  0.00            
ATOM    379  BBe GLY   173     729.480 738.910 768.600  1.00  0.00            
ATOM    380  BBe VAL   174     731.480 737.780 771.580  1.00  0.00            
ATOM    381  S1e VAL   174     732.230 736.080 770.850  1.00  0.00            
ATOM    382  BBe HIS   175     734.380 739.460 773.380  1.00  0.00            
ATOM    383  S1e HIS   175     734.510 741.400 773.500  1.00  0.00            
ATOM    384  S2e HIS   175     734.830 743.270 773.120  1.00  0.00            
ATOM    385  S3e HIS   175     736.610 743.290 774.350  1.00  0.00            
ATOM    386  BBe HIS   176     737.980 738.250 773.800  1.00  0.00            
ATOM    387  S1e HIS   176     738.200 737.110 772.230  1.00  0.00            
ATOM    388  S2e HIS   176     738.490 736.130 770.590  1.00  0.00            
ATOM    389  S3e HIS   176     736.840 734.800 771.010  1.00  0.00            
ATOM    390  BBc PRO   177     739.610 739.690 776.870  1.00  0.00            
ATOM    391  S1c PRO   177     739.060 741.010 778.130  1.00  0.00            
ATOM    392  BBs SER   178     743.400 740.360 776.940  1.00  0.00            
ATOM    393  S1s SER   178     744.020 742.190 777.200  1.00  0.00            
ATOM    394  BBs THR   179     743.720 739.040 780.580  1.00  0.00            
ATOM    395  S1s THR   179     745.500 739.450 781.270  1.00  0.00            
ATOM    396  BBh ASN   180     742.190 737.030 783.340  1.00  0.00            
ATOM    397  S1h ASN   180     741.820 734.770 784.050  1.00  0.00            
ATOM    398  BBh GLN   181     741.590 740.160 785.440  1.00  0.00            
ATOM    399  S1h GLN   181     744.060 740.950 786.160  1.00  0.00            
ATOM    400  BBh GLU   182     740.180 742.020 782.500  1.00  0.00            
ATOM    401  S1h GLU   182     742.170 743.880 781.920  1.00  0.00            
ATOM    402  BBh GLN   183     737.740 739.090 782.400  1.00  0.00            
ATOM    403  S1h GLN   183     737.950 736.890 780.950  1.00  0.00            
ATOM    404  BBh THR   184     736.530 738.630 785.950  1.00  0.00            
ATOM    405  S1h THR   184     737.670 737.580 787.140  1.00  0.00            
ATOM    406  BBh ASN   185     736.910 742.400 785.990  1.00  0.00            
ATOM    407  S1h ASN   185     735.600 743.450 787.850  1.00  0.00            
ATOM    408  BBh LEU   186     734.410 743.180 783.160  1.00  0.00            
ATOM    409  S1h LEU   186     735.780 744.750 781.540  1.00  0.00            
ATOM    410  BBh TYR   187     732.110 740.160 783.600  1.00  0.00            
ATOM    411  S1h TYR   187     732.190 740.460 780.530  1.00  0.00            
ATOM    412  S2h TYR   187     733.470 738.530 781.150  1.00  0.00            
ATOM    413  S3h TYR   187     734.740 740.110 778.800  1.00  0.00            
ATOM    414  BBs VAL   188     732.820 738.740 787.030  1.00  0.00            
ATOM    415  S1s VAL   188     732.090 739.910 788.470  1.00  0.00            
ATOM    416  BBs GLN   189     732.570 735.190 785.730  1.00  0.00            
ATOM    417  S1s GLN   189     730.330 735.290 784.500  1.00  0.00            
ATOM    418  BBs ALA   190     736.020 733.500 785.320  1.00  0.00            
ATOM    419  BBs SER   191     735.070 731.940 781.950  1.00  0.00            
ATOM    420  S1s SER   191     736.290 731.250 780.590  1.00  0.00            
ATOM    421  BBc GLY   192     732.190 733.460 779.910  1.00  0.00            
ATOM    422  BBc ARG   193     730.060 731.810 777.190  1.00  0.00            
ATOM    423  S1c ARG   193     729.980 729.390 777.960  1.00  0.00            
ATOM    424  S2c ARG   193     726.670 729.040 777.980  1.00  0.00            
ATOM    425  BBe VAL   194     727.530 732.800 774.490  1.00  0.00            
ATOM    426  S1e VAL   194     728.830 733.890 773.440  1.00  0.00            
ATOM    427  BBe THR   195     724.730 730.730 773.000  1.00  0.00            
ATOM    428  S1e THR   195     723.970 729.200 773.940  1.00  0.00            
ATOM    429  BBe VAL   196     722.450 732.090 770.160  1.00  0.00            
ATOM    430  S1e VAL   196     723.200 733.490 768.940  1.00  0.00            
ATOM    431  BBe SER   197     720.040 729.450 768.890  1.00  0.00            
ATOM    432  S1e SER   197     719.750 728.720 770.680  1.00  0.00            
ATOM    433  BBc THR   198     716.880 728.900 766.880  1.00  0.00            
ATOM    434  S1c THR   198     716.390 730.150 765.470  1.00  0.00            
ATOM    435  BBs ARG   199     714.590 725.930 766.670  1.00  0.00            
ATOM    436  S1s ARG   199     712.600 726.700 767.860  1.00  0.00            
ATOM    437  S2s ARG   199     709.460 727.500 768.690  1.00  0.00            
ATOM    438  BBs ARG   200     716.670 725.210 763.620  1.00  0.00            
ATOM    439  S1s ARG   200     716.010 726.680 761.790  1.00  0.00            
ATOM    440  S2s ARG   200     717.500 729.470 760.460  1.00  0.00            
ATOM    441  BBc SER   201     720.170 726.370 764.600  1.00  0.00            
ATOM    442  S1c SER   201     720.940 727.790 763.510  1.00  0.00            
ATOM    443  BBe GLN   202     722.600 726.620 767.570  1.00  0.00            
ATOM    444  S1e GLN   202     723.320 724.330 768.560  1.00  0.00            
ATOM    445  BBe GLN   203     726.000 728.230 767.890  1.00  0.00            
ATOM    446  S1e GLN   203     728.030 726.440 766.890  1.00  0.00            
ATOM    447  BBe THR   204     727.770 728.390 771.340  1.00  0.00            
ATOM    448  S1e THR   204     727.870 726.540 771.950  1.00  0.00            
ATOM    449  BBe ILE   205     731.090 730.210 771.260  1.00  0.00            
ATOM    450  S1e ILE   205     732.000 730.230 769.150  1.00  0.00            
ATOM    451  BBc ILE   206     733.520 730.620 774.160  1.00  0.00            
ATOM    452  S1c ILE   206     733.930 728.840 775.240  1.00  0.00            
ATOM    453  BBc PRO   207     735.730 733.510 775.260  1.00  0.00            
ATOM    454  S1c PRO   207     735.950 734.290 776.980  1.00  0.00            
ATOM    455  BBc ASN   208     739.480 733.040 774.890  1.00  0.00            
ATOM    456  S1c ASN   208     739.790 730.710 775.840  1.00  0.00            
ATOM    457  BBc ILE   209     741.660 735.090 777.330  1.00  0.00            
ATOM    458  S1c ILE   209     741.130 733.740 779.140  1.00  0.00            
ATOM    459  BBc GLY   210     744.900 736.320 775.950  1.00  0.00            
ATOM    460  BBc SER   211     747.350 738.980 774.700  1.00  0.00            
ATOM    461  S1c SER   211     748.200 740.040 776.100  1.00  0.00            
ATOM    462  BBc ARG   212     746.870 740.380 771.240  1.00  0.00            
ATOM    463  S1c ARG   212     744.510 739.960 770.180  1.00  0.00            
ATOM    464  S2c ARG   212     742.700 738.040 772.050  1.00  0.00            
ATOM    465  BBc PRO   213     748.790 742.650 768.920  1.00  0.00            
ATOM    466  S1c PRO   213     749.640 741.320 767.870  1.00  0.00            
ATOM    467  BBc TRP   214     747.590 746.150 769.900  1.00  0.00            
ATOM    468  S1c TRP   214     749.600 747.830 769.970  1.00  0.00            
ATOM    469  S2c TRP   214     750.330 749.850 769.510  1.00  0.00            
ATOM    470  S3c TRP   214     752.750 749.460 769.990  1.00  0.00            
ATOM    471  S4c TRP   214     751.890 746.850 770.530  1.00  0.00            
ATOM    472  BBe VAL   215     745.290 747.820 767.390  1.00  0.00            
ATOM    473  S1e VAL   215     745.250 747.710 765.390  1.00  0.00            
ATOM    474  BBt ARG   216     744.190 751.420 768.290  1.00  0.00            
ATOM    475  S1t ARG   216     744.010 752.880 766.610  1.00  0.00            
ATOM    476  S2t ARG   216     745.280 756.050 765.190  1.00  0.00            
ATOM    477  BBt GLY   217     745.510 750.500 771.800  1.00  0.00            
ATOM    478  BBe GLN   218     743.270 747.430 772.360  1.00  0.00            
ATOM    479  S1e GLN   218     741.780 749.150 774.720  1.00  0.00            
ATOM    480  BBs PRO   219     744.840 743.860 772.660  1.00  0.00            
ATOM    481  S1s PRO   219     746.080 744.130 774.070  1.00  0.00            
ATOM    482  BBc GLY   220     741.240 742.480 773.100  1.00  0.00            
ATOM    483  BBe ARG   221     738.980 741.720 770.130  1.00  0.00            
ATOM    484  S1e ARG   221     740.020 740.430 768.360  1.00  0.00            
ATOM    485  S2e ARG   221     742.060 741.110 765.710  1.00  0.00            
ATOM    486  BBe ILE   222     735.470 740.760 768.950  1.00  0.00            
ATOM    487  S1e ILE   222     733.550 741.780 768.520  1.00  0.00            
ATOM    488  BBe SER   223     734.620 737.470 767.050  1.00  0.00            
ATOM    489  S1e SER   223     735.460 735.780 766.550  1.00  0.00            
ATOM    490  BBe ILE   224     731.470 738.320 764.960  1.00  0.00            
ATOM    491  S1e ILE   224     730.700 740.280 764.350  1.00  0.00            
ATOM    492  BBe TYR   225     728.710 735.890 764.150  1.00  0.00            
ATOM    493  S1e TYR   225     729.680 734.080 767.050  1.00  0.00            
ATOM    494  S2e TYR   225     727.370 733.980 766.420  1.00  0.00            
ATOM    495  S3e TYR   225     727.910 732.780 769.230  1.00  0.00            
ATOM    496  BBe TRP   226     725.290 735.890 762.520  1.00  0.00            
ATOM    497  S1e TRP   226     726.010 734.550 760.380  1.00  0.00            
ATOM    498  S2e TRP   226     727.700 733.240 759.850  1.00  0.00            
ATOM    499  S3e TRP   226     727.020 732.740 757.500  1.00  0.00            
ATOM    500  S4e TRP   226     724.860 734.410 758.110  1.00  0.00            
ATOM    501  BBe THR   227     722.050 733.930 762.690  1.00  0.00            
ATOM    502  S1e THR   227     721.300 732.800 764.090  1.00  0.00            
ATOM    503  BBe ILE   228     719.060 734.240 760.310  1.00  0.00            
ATOM    504  S1e ILE   228     719.890 733.730 758.300  1.00  0.00            
ATOM    505  BBe VAL   229     715.720 733.760 761.960  1.00  0.00            
ATOM    506  S1e VAL   229     714.970 734.500 763.660  1.00  0.00            
ATOM    507  BBc LYS   230     713.010 732.350 759.600  1.00  0.00            
ATOM    508  S1c LYS   230     713.200 730.250 758.760  1.00  0.00            
ATOM    509  S2c LYS   230     712.900 729.640 755.820  1.00  0.00            
ATOM    510  BBt PRO   231     709.340 733.630 759.830  1.00  0.00            
ATOM    511  S1t PRO   231     708.600 733.350 758.110  1.00  0.00            
ATOM    512  BBt GLY   232     707.600 731.940 762.800  1.00  0.00            
ATOM    513  BBc ASP   233     710.750 730.860 764.460  1.00  0.00            
ATOM    514  S1c ASP   233     711.270 728.860 762.910  1.00  0.00            
ATOM    515  BBe VAL   234     712.420 732.620 767.440  1.00  0.00            
ATOM    516  S1e VAL   234     711.990 731.470 769.020  1.00  0.00            
ATOM    517  BBe LEU   235     715.800 733.970 768.650  1.00  0.00            
ATOM    518  S1e LEU   235     718.310 733.500 767.830  1.00  0.00            
ATOM    519  BBe VAL   236     717.080 732.870 772.030  1.00  0.00            
ATOM    520  S1e VAL   236     716.910 731.530 773.510  1.00  0.00            
ATOM    521  BBe ILE   237     720.330 734.360 773.420  1.00  0.00            
ATOM    522  S1e ILE   237     719.760 736.180 772.500  1.00  0.00            
ATOM    523  BBe ASN   238     721.830 732.800 776.580  1.00  0.00            
ATOM    524  S1e ASN   238     721.600 731.260 778.620  1.00  0.00            
ATOM    525  BBe SER   239     725.120 734.150 778.070  1.00  0.00            
ATOM    526  S1e SER   239     725.050 735.840 777.100  1.00  0.00            
ATOM    527  BBs ASN   240     726.670 734.680 781.510  1.00  0.00            
ATOM    528  S1s ASN   240     727.440 732.260 781.640  1.00  0.00            
ATOM    529  BBs GLY   241     729.450 736.710 780.030  1.00  0.00            
ATOM    530  BBc ASN   242     731.100 738.190 776.960  1.00  0.00            
ATOM    531  S1c ASN   242     731.870 736.140 775.880  1.00  0.00            
ATOM    532  BBe LEU   243     728.100 738.920 774.750  1.00  0.00            
ATOM    533  S1e LEU   243     726.000 739.960 775.720  1.00  0.00            
ATOM    534  BBe ILE   244     728.270 741.710 772.190  1.00  0.00            
ATOM    535  S1e ILE   244     729.480 742.710 770.830  1.00  0.00            
ATOM    536  BBe ALA   245     724.480 742.070 771.800  1.00  0.00            
ATOM    537  BBe PRO   246     722.390 742.750 768.700  1.00  0.00            
ATOM    538  S1e PRO   246     721.850 742.030 767.030  1.00  0.00            
ATOM    539  BBc ARG   247     720.290 745.870 768.980  1.00  0.00            
ATOM    540  S1c ARG   247     719.030 746.960 770.940  1.00  0.00            
ATOM    541  S2c ARG   247     716.670 749.400 771.760  1.00  0.00            
ATOM    542  BBe GLY   248     717.880 744.670 766.340  1.00  0.00            
ATOM    543  BBe TYR   249     717.850 743.050 762.940  1.00  0.00            
ATOM    544  S1e TYR   249     716.450 740.590 764.280  1.00  0.00            
ATOM    545  S2e TYR   249     714.780 742.290 763.980  1.00  0.00            
ATOM    546  S3e TYR   249     713.860 740.030 765.890  1.00  0.00            
ATOM    547  BBe PHE   250     718.490 743.660 759.290  1.00  0.00            
ATOM    548  S1e PHE   250     720.370 742.290 756.720  1.00  0.00            
ATOM    549  S2e PHE   250     721.630 743.760 758.140  1.00  0.00            
ATOM    550  S3e PHE   250     722.150 743.620 755.800  1.00  0.00            
ATOM    551  BBe LYS   251     715.980 743.130 756.650  1.00  0.00            
ATOM    552  S1e LYS   251     714.570 745.180 756.380  1.00  0.00            
ATOM    553  S2e LYS   251     712.220 746.600 757.220  1.00  0.00            
ATOM    554  BBc MET   252     716.850 740.390 754.150  1.00  0.00            
ATOM    555  S1c MET   252     718.460 738.090 755.220  1.00  0.00            
ATOM    556  BBc ARG   253     715.770 741.010 750.490  1.00  0.00            
ATOM    557  S1c ARG   253     714.980 743.330 749.870  1.00  0.00            
ATOM    558  S2c ARG   253     717.310 745.130 748.000  1.00  0.00            
ATOM    559  BBc THR   254     716.440 739.190 747.260  1.00  0.00            
ATOM    560  S1c THR   254     715.090 737.800 747.030  1.00  0.00            
ATOM    561  BBs GLY   255     717.520 740.650 744.020  1.00  0.00            
ATOM    562  BBs LYS   256     720.400 741.140 741.680  1.00  0.00            
ATOM    563  S1s LYS   256     720.330 738.850 740.650  1.00  0.00            
ATOM    564  S2s LYS   256     720.380 736.540 738.910  1.00  0.00            
ATOM    565  BBc SER   257     722.380 743.120 744.200  1.00  0.00            
ATOM    566  S1c SER   257     720.780 743.850 745.060  1.00  0.00            
ATOM    567  BBe SER   258     726.150 742.980 744.270  1.00  0.00            
ATOM    568  S1e SER   258     726.450 743.040 742.340  1.00  0.00            
ATOM    569  BBe ILE   259     729.620 744.150 745.320  1.00  0.00            
ATOM    570  S1e ILE   259     730.310 742.810 746.730  1.00  0.00            
ATOM    571  BBe MET   260     732.760 745.100 743.620  1.00  0.00            
ATOM    572  S1e MET   260     732.810 746.020 740.990  1.00  0.00            
ATOM    573  BBe ARG   261     736.190 746.560 744.460  1.00  0.00            
ATOM    574  S1e ARG   261     737.720 744.520 744.120  1.00  0.00            
ATOM    575  S2e ARG   261     737.270 741.140 743.690  1.00  0.00            
ATOM    576  BBc SER   262     737.280 749.590 742.340  1.00  0.00            
ATOM    577  S1c SER   262     735.580 750.000 741.480  1.00  0.00            
ATOM    578  BBc ASP   263     739.150 752.860 742.380  1.00  0.00            
ATOM    579  S1c ASP   263     739.960 754.880 743.640  1.00  0.00            
ATOM    580  BBc ALA   264     737.240 753.840 739.160  1.00  0.00            
ATOM    581  BBc PRO   265     735.400 757.200 739.460  1.00  0.00            
ATOM    582  S1c PRO   265     735.690 758.950 740.140  1.00  0.00            
ATOM    583  BBc ILE   266     731.640 757.140 739.080  1.00  0.00            
ATOM    584  S1c ILE   266     730.470 755.950 740.660  1.00  0.00            
ATOM    585  BBc ASP   267     730.770 759.790 736.580  1.00  0.00            
ATOM    586  S1c ASP   267     732.910 761.040 736.300  1.00  0.00            
ATOM    587  BBs THR   268     727.230 760.310 735.250  1.00  0.00            
ATOM    588  S1s THR   268     725.690 761.000 736.230  1.00  0.00            
ATOM    589  BBs CYS   269     726.290 758.270 732.200  1.00  0.00            
ATOM    590  S1s CYS   269     726.490 759.590 730.300  1.00  0.00            
ATOM    591  BBe ILE   270     724.390 755.160 731.310  1.00  0.00            
ATOM    592  S1e ILE   270     722.430 755.710 730.620  1.00  0.00            
ATOM    593  BBc SER   271     726.030 751.850 730.470  1.00  0.00            
ATOM    594  S1c SER   271     727.490 751.560 729.210  1.00  0.00            
ATOM    595  BBs GLU   272     724.470 748.490 731.380  1.00  0.00            
ATOM    596  S1s GLU   272     722.310 748.520 732.590  1.00  0.00            
ATOM    597  BBe CYS   273     727.800 746.850 732.010  1.00  0.00            
ATOM    598  S1e CYS   273     729.300 745.860 730.560  1.00  0.00            
ATOM    599  BBe ILE   274     730.270 747.600 734.860  1.00  0.00            
ATOM    600  S1e ILE   274     729.910 747.850 737.170  1.00  0.00            
ATOM    601  BBe THR   275     733.930 746.300 735.210  1.00  0.00            
ATOM    602  S1e THR   275     734.750 746.400 733.440  1.00  0.00            
ATOM    603  BBt PRO   276     736.400 747.390 737.930  1.00  0.00            
ATOM    604  S1t PRO   276     737.720 746.320 738.790  1.00  0.00            
ATOM    605  BBt ASN   277     738.070 749.370 735.140  1.00  0.00            
ATOM    606  S1t ASN   277     739.810 748.190 733.700  1.00  0.00            
ATOM    607  BBe GLY   278     734.900 751.310 734.760  1.00  0.00            
ATOM    608  BBe SER   279     731.970 750.870 732.400  1.00  0.00            
ATOM    609  S1e SER   279     731.320 752.610 731.810  1.00  0.00            
ATOM    610  BBe ILE   280     732.210 749.110 728.950  1.00  0.00            
ATOM    611  S1e ILE   280     733.310 747.150 728.440  1.00  0.00            
ATOM    612  BBc PRO   281     729.810 748.830 725.920  1.00  0.00            
ATOM    613  S1c PRO   281     729.890 750.500 725.010  1.00  0.00            
ATOM    614  BBc ASN   282     727.680 745.780 725.610  1.00  0.00            
ATOM    615  S1c ASN   282     725.820 746.080 727.110  1.00  0.00            
ATOM    616  BBs ASP   283     727.360 745.990 721.780  1.00  0.00            
ATOM    617  S1s ASP   283     728.280 748.120 720.820  1.00  0.00            
ATOM    618  BBs LYS   284     730.230 743.480 721.200  1.00  0.00            
ATOM    619  S1s LYS   284     731.520 744.600 719.450  1.00  0.00            
ATOM    620  S2s LYS   284     730.880 746.330 716.910  1.00  0.00            
ATOM    621  BBs PRO   285     729.770 739.830 721.960  1.00  0.00            
ATOM    622  S1s PRO   285     728.080 739.030 721.650  1.00  0.00            
ATOM    623  BBe PHE   286     733.160 739.320 723.670  1.00  0.00            
ATOM    624  S1e PHE   286     732.050 735.980 723.750  1.00  0.00            
ATOM    625  S2e PHE   286     733.050 736.640 721.670  1.00  0.00            
ATOM    626  S3e PHE   286     731.170 735.150 721.690  1.00  0.00            
ATOM    627  BBe GLN   287     735.280 741.610 725.940  1.00  0.00            
ATOM    628  S1e GLN   287     734.310 742.640 728.170  1.00  0.00            
ATOM    629  BBc ASN   288     738.920 741.930 727.050  1.00  0.00            
ATOM    630  S1c ASN   288     741.220 741.100 727.100  1.00  0.00            
ATOM    631  BBs VAL   289     738.400 744.430 729.860  1.00  0.00            
ATOM    632  S1s VAL   289     739.140 746.180 729.230  1.00  0.00            
ATOM    633  BBc ASN   290     738.050 742.420 733.070  1.00  0.00            
ATOM    634  S1c ASN   290     738.490 743.570 735.230  1.00  0.00            
ATOM    635  BBs LYS   291     736.580 739.100 734.170  1.00  0.00            
ATOM    636  S1s LYS   291     738.540 738.270 735.570  1.00  0.00            
ATOM    637  S2s LYS   291     740.350 736.260 736.800  1.00  0.00            
ATOM    638  BBc ILE   292     734.870 740.770 737.100  1.00  0.00            
ATOM    639  S1c ILE   292     735.190 741.580 739.100  1.00  0.00            
ATOM    640  BBc THR   293     731.840 742.140 735.420  1.00  0.00            
ATOM    641  S1c THR   293     731.860 742.480 733.500  1.00  0.00            
ATOM    642  BBe TYR   294     728.450 743.220 736.590  1.00  0.00            
ATOM    643  S1e TYR   294     729.090 740.640 738.690  1.00  0.00            
ATOM    644  S2e TYR   294     730.120 742.640 739.520  1.00  0.00            
ATOM    645  S3e TYR   294     731.160 740.080 740.920  1.00  0.00            
ATOM    646  BBe GLY   295     725.440 743.730 734.290  1.00  0.00            
ATOM    647  BBe ALA   296     724.320 742.660 730.740  1.00  0.00            
ATOM    648  BBc CYS   297     727.980 741.870 729.640  1.00  0.00            
ATOM    649  S1c CYS   297     728.030 740.110 731.300  1.00  0.00            
ATOM    650  BBc PRO   298     730.110 740.470 726.880  1.00  0.00            
ATOM    651  S1c PRO   298     730.260 742.130 725.970  1.00  0.00            
ATOM    652  BBe LYS   299     731.800 737.210 727.880  1.00  0.00            
ATOM    653  S1e LYS   299     730.330 735.910 729.510  1.00  0.00            
ATOM    654  S2e LYS   299     728.060 735.110 731.320  1.00  0.00            
ATOM    655  BBe TYR   300     735.330 737.690 728.770  1.00  0.00            
ATOM    656  S1e TYR   300     738.460 736.480 730.820  1.00  0.00            
ATOM    657  S2e TYR   300     738.180 738.780 730.170  1.00  0.00            
ATOM    658  S3e TYR   300     740.960 738.210 731.420  1.00  0.00            
ATOM    659  BBc VAL   301     737.750 736.170 726.330  1.00  0.00            
ATOM    660  S1c VAL   301     736.870 736.410 724.550  1.00  0.00            
ATOM    661  BBs LYS   302     741.600 736.340 726.590  1.00  0.00            
ATOM    662  S1s LYS   302     741.940 734.690 728.230  1.00  0.00            
ATOM    663  S2s LYS   302     742.390 732.690 730.460  1.00  0.00            
ATOM    664  BBc GLN   303     741.990 737.170 722.880  1.00  0.00            
ATOM    665  S1c GLN   303     742.580 735.050 721.020  1.00  0.00            
ATOM    666  BBs ASN   304     742.440 740.820 722.290  1.00  0.00            
ATOM    667  S1s ASN   304     743.910 742.820 722.540  1.00  0.00            
ATOM    668  BBc THR   305     740.680 741.200 718.970  1.00  0.00            
ATOM    669  S1c THR   305     740.620 743.090 718.470  1.00  0.00            
ATOM    670  BBc LEU   306     738.470 738.730 717.060  1.00  0.00            
ATOM    671  S1c LEU   306     737.520 737.060 719.000  1.00  0.00            
ATOM    672  BBe LYS   307     737.370 739.920 713.670  1.00  0.00            
ATOM    673  S1e LYS   307     738.690 741.880 712.780  1.00  0.00            
ATOM    674  S2e LYS   307     739.940 744.380 714.010  1.00  0.00            
ATOM    675  BBe LEU   308     734.140 738.900 712.090  1.00  0.00            
ATOM    676  S1e LEU   308     731.870 737.620 711.990  1.00  0.00            
ATOM    677  BBe ALA   309     734.580 739.080 708.330  1.00  0.00            
ATOM    678  BBc THR   310     731.990 741.370 706.740  1.00  0.00            
ATOM    679  S1c THR   310     730.410 741.860 707.780  1.00  0.00            
ATOM    680  BBs GLY   311     733.220 741.440 703.180  1.00  0.00            
ATOM    681  BBc MET   312     734.630 739.180 700.470  1.00  0.00            
ATOM    682  S1c MET   312     732.370 740.410 698.740  1.00  0.00            
ATOM    683  BBe ARG   313     738.220 738.260 700.010  1.00  0.00            
ATOM    684  S1e ARG   313     740.160 736.530 700.130  1.00  0.00            
ATOM    685  S2e ARG   313     743.530 735.950 699.870  1.00  0.00            
ATOM    686  BBc ASN   314     740.400 741.070 698.970  1.00  0.00            
ATOM    687  S1c ASN   314     742.050 742.800 699.660  1.00  0.00            
ATOM    688  BBc VAL   315     742.460 740.370 695.780  1.00  0.00            
ATOM    689  S1c VAL   315     742.860 738.410 695.710  1.00  0.00            
ATOM    690  BBc PRO   316     744.620 743.410 694.600  1.00  0.00            
ATOM    691  S1c PRO   316     743.830 744.930 695.430  1.00  0.00            
ATOM    692  BBc GLU   317     746.000 743.910 691.030  1.00  0.00            
ATOM    693  S1c GLU   317     745.030 745.920 690.050  1.00  0.00            
ATOM    694  BBc LYS   318     749.680 743.130 690.940  1.00  0.00            
ATOM    695  S1c LYS   318     750.360 743.120 693.320  1.00  0.00            
ATOM    696  S2c LYS   318     750.040 744.350 696.120  1.00  0.00            
ATOM    697  BBc GLY   319     737.160 729.720 698.000  1.00  0.00            
ATOM    698  BBt LEU   320     735.190 726.590 697.230  1.00  0.00            
ATOM    699  S1t LEU   320     737.600 725.780 696.580  1.00  0.00            
ATOM    700  BBt PHE   321     733.810 728.300 694.110  1.00  0.00            
ATOM    701  S1t PHE   321     731.850 726.100 692.830  1.00  0.00            
ATOM    702  S2t PHE   321     734.010 725.550 691.940  1.00  0.00            
ATOM    703  S3t PHE   321     732.020 724.880 690.770  1.00  0.00            
ATOM    704  BBs GLY   322     737.040 729.300 692.420  1.00  0.00            
ATOM    705  BBt ALA   323     735.490 732.520 691.120  1.00  0.00            
ATOM    706  BBe ILE   324     737.190 735.130 693.330  1.00  0.00            
ATOM    707  S1e ILE   324     737.140 736.780 691.950  1.00  0.00            
ATOM    708  BBt ALA   325     740.850 734.750 693.880  1.00  0.00            
ATOM    709  BBt GLY   326     740.380 732.060 691.190  1.00  0.00            
ATOM    710  BBt PHE   327     739.430 732.050 687.510  1.00  0.00            
ATOM    711  S1t PHE   327     738.210 729.440 687.450  1.00  0.00            
ATOM    712  S2t PHE   327     736.570 730.470 686.020  1.00  0.00            
ATOM    713  S3t PHE   327     735.900 728.770 687.580  1.00  0.00            
ATOM    714  BBe ILE   328     739.080 735.770 687.800  1.00  0.00            
ATOM    715  S1e ILE   328     738.240 737.730 687.530  1.00  0.00            
ATOM    716  BBc GLU   329     742.630 736.710 688.720  1.00  0.00            
ATOM    717  S1c GLU   329     744.790 735.160 690.100  1.00  0.00            
ATOM    718  BBc ASN   330     741.690 739.960 690.470  1.00  0.00            
ATOM    719  S1c ASN   330     742.460 741.350 688.570  1.00  0.00            
ATOM    720  BBc GLY   331     739.450 742.540 692.050  1.00  0.00            
ATOM    721  BBe TRP   332     738.600 746.000 690.860  1.00  0.00            
ATOM    722  S1e TRP   332     737.410 745.300 688.630  1.00  0.00            
ATOM    723  S2e TRP   332     735.700 745.560 687.280  1.00  0.00            
ATOM    724  S3e TRP   332     736.320 743.760 685.660  1.00  0.00            
ATOM    725  S4e TRP   332     738.510 743.380 687.360  1.00  0.00            
ATOM    726  BBt GLU   333     739.760 749.000 692.860  1.00  0.00            
ATOM    727  S1t GLU   333     742.540 749.130 693.260  1.00  0.00            
ATOM    728  BBt GLY   334     737.790 751.260 690.520  1.00  0.00            
ATOM    729  BBc MET   335     734.560 749.550 691.440  1.00  0.00            
ATOM    730  S1c MET   335     733.080 747.540 690.980  1.00  0.00            
ATOM    731  BBc ILE   336     733.610 751.880 694.290  1.00  0.00            
ATOM    732  S1c ILE   336     734.020 753.900 693.220  1.00  0.00            
ATOM    733  BBs ASP   337     729.880 751.700 694.450  1.00  0.00            
ATOM    734  S1s ASP   337     729.130 754.050 693.880  1.00  0.00            
ATOM    735  BBc GLY   338     729.670 747.890 694.410  1.00  0.00            
ATOM    736  BBs TRP   339     730.800 744.390 695.390  1.00  0.00            
ATOM    737  S1s TRP   339     731.100 744.900 698.030  1.00  0.00            
ATOM    738  S2s TRP   339     732.430 745.450 699.700  1.00  0.00            
ATOM    739  S3s TRP   339     730.670 746.060 701.370  1.00  0.00            
ATOM    740  S4s TRP   339     728.930 745.350 699.300  1.00  0.00            
ATOM    741  BBe TYR   340     730.160 742.750 691.990  1.00  0.00            
ATOM    742  S1e TYR   340     730.680 740.270 694.080  1.00  0.00            
ATOM    743  S2e TYR   340     728.490 740.080 693.100  1.00  0.00            
ATOM    744  S3e TYR   340     728.560 739.220 696.080  1.00  0.00            
ATOM    745  BBe GLY   341     729.700 744.100 688.430  1.00  0.00            
ATOM    746  BBe PHE   342     730.850 744.090 684.810  1.00  0.00            
ATOM    747  S1e PHE   342     727.850 742.940 683.820  1.00  0.00            
ATOM    748  S2e PHE   342     729.430 743.150 682.030  1.00  0.00            
ATOM    749  S3e PHE   342     727.670 741.520 681.890  1.00  0.00            
ATOM    750  BBe ARG   343     733.300 745.870 682.610  1.00  0.00            
ATOM    751  S1e ARG   343     735.550 747.170 682.030  1.00  0.00            
ATOM    752  S2e ARG   343     737.570 749.120 683.930  1.00  0.00            
ATOM    753  BBe HIS   344     732.860 745.790 678.840  1.00  0.00            
ATOM    754  S1e HIS   344     731.180 746.770 678.910  1.00  0.00            
ATOM    755  S2e HIS   344     729.480 747.680 678.770  1.00  0.00            
ATOM    756  S3e HIS   344     728.900 747.070 680.760  1.00  0.00            
ATOM    757  BBe GLN   345     734.740 746.730 675.670  1.00  0.00            
ATOM    758  S1e GLN   345     737.270 745.210 677.570  1.00  0.00            
ATOM    759  BBe ASN   346     732.330 746.990 672.750  1.00  0.00            
ATOM    760  S1e ASN   346     730.240 747.160 674.010  1.00  0.00            
ATOM    761  BBt SER   347     732.500 749.050 669.510  1.00  0.00            
ATOM    762  S1t SER   347     732.570 747.980 667.880  1.00  0.00            
ATOM    763  BBt GLU   348     731.730 752.140 671.630  1.00  0.00            
ATOM    764  S1t GLU   348     730.820 754.360 670.740  1.00  0.00            
ATOM    765  BBe GLY   349     734.590 751.950 674.170  1.00  0.00            
ATOM    766  BBe THR   350     734.820 750.380 677.680  1.00  0.00            
ATOM    767  S1e THR   350     736.720 750.280 678.100  1.00  0.00            
ATOM    768  BBe GLY   351     732.660 750.810 680.680  1.00  0.00            
ATOM    769  BBe GLN   352     732.020 749.300 684.100  1.00  0.00            
ATOM    770  S1e GLN   352     733.590 751.360 686.010  1.00  0.00            
ATOM    771  BBe ALA   353     728.870 748.910 686.200  1.00  0.00            
ATOM    772  BBe ALA   354     728.110 747.640 689.730  1.00  0.00            
ATOM    773  BBc ASP   355     725.510 744.850 690.000  1.00  0.00            
ATOM    774  S1c ASP   355     724.080 743.500 688.440  1.00  0.00            
ATOM    775  BBh LEU   356     723.000 746.110 692.470  1.00  0.00            
ATOM    776  S1h LEU   356     721.040 747.940 692.560  1.00  0.00            
ATOM    777  BBh LYS   357     720.940 742.920 692.990  1.00  0.00            
ATOM    778  S1h LYS   357     718.780 742.740 694.430  1.00  0.00            
ATOM    779  S2h LYS   357     718.280 741.950 697.320  1.00  0.00            
ATOM    780  BBh SER   358     723.910 740.690 693.350  1.00  0.00            
ATOM    781  S1h SER   358     723.640 738.800 692.960  1.00  0.00            
ATOM    782  BBh THR   359     725.840 743.080 695.630  1.00  0.00            
ATOM    783  S1h THR   359     726.270 744.870 694.970  1.00  0.00            
ATOM    784  BBh GLN   360     722.840 743.420 697.930  1.00  0.00            
ATOM    785  S1h GLN   360     721.190 746.460 697.320  1.00  0.00            
ATOM    786  BBh ALA   361     722.320 739.580 698.050  1.00  0.00            
ATOM    787  BBh ALA   362     725.820 739.110 699.530  1.00  0.00            
ATOM    788  BBh ILE   363     725.270 742.250 701.550  1.00  0.00            
ATOM    789  S1h ILE   363     726.010 743.920 703.270  1.00  0.00            
ATOM    790  BBh ASP   364     721.860 741.470 702.900  1.00  0.00            
ATOM    791  S1h ASP   364     719.390 741.600 702.120  1.00  0.00            
ATOM    792  BBh GLN   365     723.190 737.950 703.920  1.00  0.00            
ATOM    793  S1h GLN   365     720.270 737.240 704.530  1.00  0.00            
ATOM    794  BBh ILE   366     726.510 739.060 705.480  1.00  0.00            
ATOM    795  S1h ILE   366     728.430 739.070 704.070  1.00  0.00            
ATOM    796  BBh ASN   367     724.430 741.610 707.450  1.00  0.00            
ATOM    797  S1h ASN   367     724.710 743.480 709.090  1.00  0.00            
ATOM    798  BBh ARG   368     722.080 739.010 708.840  1.00  0.00            
ATOM    799  S1h ARG   368     720.390 738.110 710.230  1.00  0.00            
ATOM    800  S2h ARG   368     718.450 738.450 713.200  1.00  0.00            
ATOM    801  BBh LYS   369     725.050 736.870 709.700  1.00  0.00            
ATOM    802  S1h LYS   369     727.010 735.290 709.280  1.00  0.00            
ATOM    803  S2h LYS   369     727.600 733.500 706.910  1.00  0.00            
ATOM    804  BBh LEU   370     726.530 739.710 711.740  1.00  0.00            
ATOM    805  S1h LEU   370     728.400 741.190 712.580  1.00  0.00            
ATOM    806  BBh ASN   371     723.410 740.700 713.770  1.00  0.00            
ATOM    807  S1h ASN   371     723.230 743.070 713.950  1.00  0.00            
ATOM    808  BBh ARG   372     723.060 737.060 714.810  1.00  0.00            
ATOM    809  S1h ARG   372     722.690 734.850 713.920  1.00  0.00            
ATOM    810  S2h ARG   372     722.000 731.530 714.840  1.00  0.00            
ATOM    811  BBh VAL   373     726.370 737.740 716.730  1.00  0.00            
ATOM    812  S1h VAL   373     728.130 737.050 716.080  1.00  0.00            
ATOM    813  BBh ILE   374     726.050 741.380 717.940  1.00  0.00            
ATOM    814  S1h ILE   374     728.110 742.090 717.390  1.00  0.00            
ATOM    815  BBs GLU   375     722.620 742.250 719.470  1.00  0.00            
ATOM    816  S1s GLU   375     720.660 741.920 718.110  1.00  0.00            
ATOM    817  BBc LYS   376     723.140 739.360 721.860  1.00  0.00            
ATOM    818  S1c LYS   376     723.290 737.140 720.820  1.00  0.00            
ATOM    819  S2c LYS   376     722.930 734.610 719.170  1.00  0.00            
ATOM    820  BBc THR   377     724.460 739.650 725.480  1.00  0.00            
ATOM    821  S1c THR   377     725.490 741.300 725.360  1.00  0.00            
ATOM    822  BBc ASN   378     723.530 737.940 728.760  1.00  0.00            
ATOM    823  S1c ASN   378     721.980 736.080 728.170  1.00  0.00            
ATOM    824  BBe GLU   379     723.010 739.420 732.360  1.00  0.00            
ATOM    825  S1e GLU   379     720.360 738.210 733.000  1.00  0.00            
ATOM    826  BBe LYS   380     724.970 738.150 735.450  1.00  0.00            
ATOM    827  S1e LYS   380     724.150 735.810 735.600  1.00  0.00            
ATOM    828  S2e LYS   380     723.480 734.200 732.950  1.00  0.00            
ATOM    829  BBc PHE   381     724.640 740.070 738.770  1.00  0.00            
ATOM    830  S1c PHE   381     723.540 743.080 738.420  1.00  0.00            
ATOM    831  S2c PHE   381     722.280 741.680 736.940  1.00  0.00            
ATOM    832  S3c PHE   381     721.650 743.970 737.230  1.00  0.00            
ATOM    833  BBs HIS   382     725.900 738.350 741.900  1.00  0.00            
ATOM    834  S1s HIS   382     724.550 736.990 742.250  1.00  0.00            
ATOM    835  S2s HIS   382     723.320 735.620 742.840  1.00  0.00            
ATOM    836  S3s HIS   382     723.820 734.340 741.170  1.00  0.00            
ATOM    837  BBc GLN   383     728.710 735.930 740.990  1.00  0.00            
ATOM    838  S1c GLN   383     728.350 735.840 738.130  1.00  0.00            
ATOM    839  BBc ILE   384     731.960 734.740 742.700  1.00  0.00            
ATOM    840  S1c ILE   384     731.560 733.410 744.180  1.00  0.00            
ATOM    841  BBc GLU   385     735.030 736.620 743.660  1.00  0.00            
ATOM    842  S1c GLU   385     734.380 737.570 746.480  1.00  0.00            
ATOM    843  BBc LYS   386     737.800 736.500 741.070  1.00  0.00            
ATOM    844  S1c LYS   386     736.340 736.150 739.080  1.00  0.00            
ATOM    845  S2c LYS   386     733.480 735.600 737.970  1.00  0.00            
ATOM    846  BBc GLU   387     740.810 738.130 742.730  1.00  0.00            
ATOM    847  S1c GLU   387     742.860 736.590 741.000  1.00  0.00            
ATOM    848  BBc PHE   388     742.230 737.520 746.200  1.00  0.00            
ATOM    849  S1c PHE   388     739.370 737.610 747.250  1.00  0.00            
ATOM    850  S2c PHE   388     740.590 735.980 748.530  1.00  0.00            
ATOM    851  S3c PHE   388     738.200 735.810 748.340  1.00  0.00            
ATOM    852  BBs SER   389     744.510 739.500 748.520  1.00  0.00            
ATOM    853  S1s SER   389     745.100 741.240 749.160  1.00  0.00            
ATOM    854  BBs GLU   390     745.260 736.400 750.670  1.00  0.00            
ATOM    855  S1s GLU   390     744.140 737.650 752.910  1.00  0.00            
ATOM    856  BBc VAL   391     746.310 732.840 750.360  1.00  0.00            
ATOM    857  S1c VAL   391     747.760 732.700 751.730  1.00  0.00            
ATOM    858  BBc GLU   392     743.610 730.500 751.710  1.00  0.00            
ATOM    859  S1c GLU   392     740.690 731.700 751.380  1.00  0.00            
ATOM    860  BBc GLY   393     743.880 727.220 749.840  1.00  0.00            
ATOM    861  BBh ARG   394     741.400 724.550 748.750  1.00  0.00            
ATOM    862  S1h ARG   394     741.230 722.080 749.080  1.00  0.00            
ATOM    863  S2h ARG   394     739.810 720.700 751.540  1.00  0.00            
ATOM    864  BBh ILE   395     738.320 726.620 748.620  1.00  0.00            
ATOM    865  S1h ILE   395     736.260 727.820 748.760  1.00  0.00            
ATOM    866  BBh GLN   396     740.250 729.260 746.650  1.00  0.00            
ATOM    867  S1h GLN   396     743.060 731.630 746.810  1.00  0.00            
ATOM    868  BBh ASP   397     741.920 727.160 744.110  1.00  0.00            
ATOM    869  S1h ASP   397     744.340 726.840 743.840  1.00  0.00            
ATOM    870  BBh LEU   398     738.500 725.920 743.180  1.00  0.00            
ATOM    871  S1h LEU   398     736.720 724.140 744.060  1.00  0.00            
ATOM    872  BBh GLU   399     737.230 729.460 742.810  1.00  0.00            
ATOM    873  S1h GLU   399     735.620 731.690 741.810  1.00  0.00            
ATOM    874  BBh LYS   400     739.960 730.090 740.330  1.00  0.00            
ATOM    875  S1h LYS   400     741.840 731.050 740.760  1.00  0.00            
ATOM    876  S2h LYS   400     744.580 731.570 741.310  1.00  0.00            
ATOM    877  BBh TYR   401     740.000 726.730 738.630  1.00  0.00            
ATOM    878  S1h TYR   401     739.610 723.550 737.870  1.00  0.00            
ATOM    879  S2h TYR   401     741.040 724.640 736.270  1.00  0.00            
ATOM    880  S3h TYR   401     739.560 722.180 735.080  1.00  0.00            
ATOM    881  BBh VAL   402     736.400 727.490 737.750  1.00  0.00            
ATOM    882  S1h VAL   402     735.190 726.710 739.140  1.00  0.00            
ATOM    883  BBh GLU   403     736.870 730.970 736.570  1.00  0.00            
ATOM    884  S1h GLU   403     736.800 733.510 734.990  1.00  0.00            
ATOM    885  BBh ASP   404     739.820 729.850 734.500  1.00  0.00            
ATOM    886  S1h ASP   404     741.530 731.590 735.250  1.00  0.00            
ATOM    887  BBh THR   405     737.990 726.740 733.160  1.00  0.00            
ATOM    888  S1h THR   405     738.950 726.010 731.620  1.00  0.00            
ATOM    889  BBh LYS   406     735.100 728.970 732.060  1.00  0.00            
ATOM    890  S1h LYS   406     732.780 729.710 732.380  1.00  0.00            
ATOM    891  S2h LYS   406     732.450 732.700 732.730  1.00  0.00            
ATOM    892  BBh ILE   407     737.380 731.510 730.430  1.00  0.00            
ATOM    893  S1h ILE   407     736.230 732.850 729.300  1.00  0.00            
ATOM    894  BBh ASP   408     739.340 729.080 728.200  1.00  0.00            
ATOM    895  S1h ASP   408     741.680 728.410 727.400  1.00  0.00            
ATOM    896  BBh LEU   409     736.060 727.500 727.130  1.00  0.00            
ATOM    897  S1h LEU   409     734.940 725.990 725.190  1.00  0.00            
ATOM    898  BBh TRP   410     734.690 730.680 725.800  1.00  0.00            
ATOM    899  S1h TRP   410     732.360 731.760 726.570  1.00  0.00            
ATOM    900  S2h TRP   410     730.990 731.400 728.260  1.00  0.00            
ATOM    901  S3h TRP   410     728.810 731.880 727.130  1.00  0.00            
ATOM    902  S4h TRP   410     730.480 732.210 724.910  1.00  0.00            
ATOM    903  BBh SER   411     738.090 731.750 724.530  1.00  0.00            
ATOM    904  S1h SER   411     739.960 732.210 724.250  1.00  0.00            
ATOM    905  BBh TYR   412     737.790 728.610 722.490  1.00  0.00            
ATOM    906  S1h TYR   412     739.800 726.250 721.890  1.00  0.00            
ATOM    907  S2h TYR   412     737.920 725.660 720.530  1.00  0.00            
ATOM    908  S3h TYR   412     740.630 725.050 719.150  1.00  0.00            
ATOM    909  BBh ASN   413     734.250 729.210 721.340  1.00  0.00            
ATOM    910  S1h ASN   413     731.700 729.210 721.260  1.00  0.00            
ATOM    911  BBh ALA   414     735.160 732.720 720.250  1.00  0.00            
ATOM    912  BBh GLU   415     738.210 731.500 718.250  1.00  0.00            
ATOM    913  S1h GLU   415     740.970 730.850 718.350  1.00  0.00            
ATOM    914  BBh LEU   416     736.140 728.730 716.620  1.00  0.00            
ATOM    915  S1h LEU   416     736.600 726.850 714.840  1.00  0.00            
ATOM    916  BBh LEU   417     733.220 731.080 715.930  1.00  0.00            
ATOM    917  S1h LEU   417     731.070 732.030 717.160  1.00  0.00            
ATOM    918  BBh VAL   418     735.060 733.760 713.880  1.00  0.00            
ATOM    919  S1h VAL   418     735.780 735.010 715.270  1.00  0.00            
ATOM    920  BBh ALA   419     736.870 730.830 712.330  1.00  0.00            
ATOM    921  BBh LEU   420     733.800 729.100 710.850  1.00  0.00            
ATOM    922  S1h LEU   420     732.300 727.580 712.430  1.00  0.00            
ATOM    923  BBh GLU   421     731.940 732.330 710.330  1.00  0.00            
ATOM    924  S1h GLU   421     730.170 733.010 712.260  1.00  0.00            
ATOM    925  BBh ASN   422     734.730 733.730 708.290  1.00  0.00            
ATOM    926  S1h ASN   422     736.440 734.890 709.630  1.00  0.00            
ATOM    927  BBh GLN   423     735.420 730.690 706.190  1.00  0.00            
ATOM    928  S1h GLN   423     736.600 729.840 703.550  1.00  0.00            
ATOM    929  BBh HIS   424     731.690 730.520 705.450  1.00  0.00            
ATOM    930  S1h HIS   424     730.870 729.080 706.470  1.00  0.00            
ATOM    931  S2h HIS   424     730.100 727.580 707.430  1.00  0.00            
ATOM    932  S3h HIS   424     728.970 728.890 708.720  1.00  0.00            
ATOM    933  BBh THR   425     731.760 734.210 704.730  1.00  0.00            
ATOM    934  S1h THR   425     731.640 735.930 705.630  1.00  0.00            
ATOM    935  BBh ILE   426     734.520 734.050 702.140  1.00  0.00            
ATOM    936  S1h ILE   426     736.180 735.010 703.210  1.00  0.00            
ATOM    937  BBh ASP   427     732.950 731.030 700.380  1.00  0.00            
ATOM    938  S1h ASP   427     732.150 728.720 700.400  1.00  0.00            
ATOM    939  BBh LEU   428     729.440 732.830 700.330  1.00  0.00            
ATOM    940  S1h LEU   428     727.630 734.250 701.580  1.00  0.00            
ATOM    941  BBh ALA   429     730.930 735.920 698.750  1.00  0.00            
ATOM    942  BBh ASP   430     732.720 733.660 696.280  1.00  0.00            
ATOM    943  S1h ASP   430     734.850 734.190 697.540  1.00  0.00            
ATOM    944  BBh SER   431     729.470 731.830 695.530  1.00  0.00            
ATOM    945  S1h SER   431     729.630 729.940 695.960  1.00  0.00            
ATOM    946  BBh GLU   432     727.420 734.900 694.810  1.00  0.00            
ATOM    947  S1h GLU   432     724.290 735.110 695.940  1.00  0.00            
ATOM    948  BBh MET   433     730.290 735.970 692.470  1.00  0.00            
ATOM    949  S1h MET   433     732.740 736.440 690.420  1.00  0.00            
ATOM    950  BBh ASN   434     729.760 732.720 690.600  1.00  0.00            
ATOM    951  S1h ASN   434     731.120 730.630 690.430  1.00  0.00            
ATOM    952  BBh LYS   435     725.960 732.940 690.730  1.00  0.00            
ATOM    953  S1h LYS   435     723.970 733.590 691.540  1.00  0.00            
ATOM    954  S2h LYS   435     721.100 734.270 691.970  1.00  0.00            
ATOM    955  BBh LEU   436     726.400 736.320 689.070  1.00  0.00            
ATOM    956  S1h LEU   436     724.730 738.210 688.600  1.00  0.00            
ATOM    957  BBh PHE   437     728.400 734.540 686.310  1.00  0.00            
ATOM    958  S1h PHE   437     731.340 734.740 685.530  1.00  0.00            
ATOM    959  S2h PHE   437     730.930 732.440 684.940  1.00  0.00            
ATOM    960  S3h PHE   437     732.710 733.000 686.450  1.00  0.00            
ATOM    961  BBh GLU   438     726.040 731.720 685.800  1.00  0.00            
ATOM    962  S1h GLU   438     726.450 729.830 687.160  1.00  0.00            
ATOM    963  BBh LYS   439     723.100 734.120 685.590  1.00  0.00            
ATOM    964  S1h LYS   439     720.920 735.200 686.570  1.00  0.00            
ATOM    965  S2h LYS   439     718.200 733.960 686.270  1.00  0.00            
ATOM    966  BBh THR   440     724.920 736.090 682.910  1.00  0.00            
ATOM    967  S1h THR   440     724.900 737.970 683.420  1.00  0.00            
ATOM    968  BBh ARG   441     725.990 732.870 681.020  1.00  0.00            
ATOM    969  S1h ARG   441     727.330 732.560 678.850  1.00  0.00            
ATOM    970  S2h ARG   441     727.870 729.970 676.670  1.00  0.00            
ATOM    971  BBh ARG   442     722.540 731.560 680.570  1.00  0.00            
ATOM    972  S1h ARG   442     722.510 730.130 682.480  1.00  0.00            
ATOM    973  S2h ARG   442     723.740 727.600 683.600  1.00  0.00            
ATOM    974  BBh GLN   443     721.310 734.950 679.590  1.00  0.00            
ATOM    975  S1h GLN   443     719.440 736.940 680.090  1.00  0.00            
ATOM    976  BBh LEU   444     723.690 734.840 676.670  1.00  0.00            
ATOM    977  S1h LEU   444     725.560 736.530 677.290  1.00  0.00            
ATOM    978  BBt ARG   445     722.630 731.330 675.510  1.00  0.00            
ATOM    979  S1t ARG   445     721.060 729.490 676.440  1.00  0.00            
ATOM    980  S2t ARG   445     718.550 728.740 674.510  1.00  0.00            
ATOM    981  BBt GLU   446     724.680 730.660 672.360  1.00  0.00            
ATOM    982  S1t GLU   446     725.600 728.350 672.800  1.00  0.00            
ATOM    983  BBs ASN   447     725.570 734.240 671.400  1.00  0.00            
ATOM    984  S1s ASN   447     723.840 735.850 672.220  1.00  0.00            
ATOM    985  BBe ALA   448     728.670 734.150 673.760  1.00  0.00            
ATOM    986  BBe GLU   449     731.760 732.040 674.610  1.00  0.00            
ATOM    987  S1e GLU   449     731.240 730.480 673.020  1.00  0.00            
ATOM    988  BBe ASP   450     733.170 731.760 678.110  1.00  0.00            
ATOM    989  S1e ASP   450     732.110 731.550 680.340  1.00  0.00            
ATOM    990  BBc MET   451     736.830 732.820 677.720  1.00  0.00            
ATOM    991  S1c MET   451     738.170 734.830 675.880  1.00  0.00            
ATOM    992  BBs GLY   452     738.080 731.290 680.990  1.00  0.00            
ATOM    993  BBs ASN   453     738.770 734.480 682.770  1.00  0.00            
ATOM    994  S1s ASN   453     741.280 734.130 683.320  1.00  0.00            
ATOM    995  BBs GLY   454     735.410 735.700 683.990  1.00  0.00            
ATOM    996  BBe CYS   455     734.770 737.420 680.670  1.00  0.00            
ATOM    997  S1e CYS   455     736.680 737.540 679.420  1.00  0.00            
ATOM    998  BBe PHE   456     732.330 736.320 678.040  1.00  0.00            
ATOM    999  S1e PHE   456     730.440 735.540 680.900  1.00  0.00            
ATOM   1000  S2e PHE   456     729.470 737.360 679.690  1.00  0.00            
ATOM   1001  S3e PHE   456     729.480 737.380 682.090  1.00  0.00            
ATOM   1002  BBe LYS   457     732.980 736.990 674.380  1.00  0.00            
ATOM   1003  S1e LYS   457     735.040 736.920 672.900  1.00  0.00            
ATOM   1004  S2e LYS   457     737.450 738.420 671.790  1.00  0.00            
ATOM   1005  BBe ILE   458     729.790 738.230 672.720  1.00  0.00            
ATOM   1006  S1e ILE   458     728.020 738.850 673.750  1.00  0.00            
ATOM   1007  BBs TYR   459     729.750 737.290 669.040  1.00  0.00            
ATOM   1008  S1s TYR   459     732.540 735.780 668.350  1.00  0.00            
ATOM   1009  S2s TYR   459     731.380 734.440 669.970  1.00  0.00            
ATOM   1010  S3s TYR   459     734.180 733.320 669.260  1.00  0.00            
ATOM   1011  BBs HIS   460     727.730 740.170 667.850  1.00  0.00            
ATOM   1012  S1s HIS   460     726.180 740.090 669.040  1.00  0.00            
ATOM   1013  S2s HIS   460     724.750 739.950 670.320  1.00  0.00            
ATOM   1014  S3s HIS   460     723.700 741.630 669.460  1.00  0.00            
ATOM   1015  BBc LYS   461     727.840 743.960 667.680  1.00  0.00            
ATOM   1016  S1c LYS   461     726.840 744.170 665.210  1.00  0.00            
ATOM   1017  S2c LYS   461     726.960 743.640 662.090  1.00  0.00            
ATOM   1018  BBc CYS   462     726.650 745.010 671.050  1.00  0.00            
ATOM   1019  S1c CYS   462     726.970 743.720 672.970  1.00  0.00            
ATOM   1020  BBc ASP   463     726.310 748.750 671.670  1.00  0.00            
ATOM   1021  S1c ASP   463     727.760 749.520 669.690  1.00  0.00            
ATOM   1022  BBh ASN   464     726.120 750.190 675.190  1.00  0.00            
ATOM   1023  S1h ASN   464     728.140 751.510 675.050  1.00  0.00            
ATOM   1024  BBh ALA   465     722.400 749.700 675.020  1.00  0.00            
ATOM   1025  BBh CYS   466     722.850 746.040 674.140  1.00  0.00            
ATOM   1026  S1h CYS   466     721.880 745.960 671.970  1.00  0.00            
ATOM   1027  BBh ILE   467     725.170 745.590 677.170  1.00  0.00            
ATOM   1028  S1h ILE   467     726.000 744.240 678.530  1.00  0.00            
ATOM   1029  BBh GLU   468     722.810 747.590 679.350  1.00  0.00            
ATOM   1030  S1h GLU   468     721.690 749.920 679.980  1.00  0.00            
ATOM   1031  BBh SER   469     719.940 745.190 678.690  1.00  0.00            
ATOM   1032  S1h SER   469     718.320 746.220 678.340  1.00  0.00            
ATOM   1033  BBh ILE   470     722.180 742.280 679.720  1.00  0.00            
ATOM   1034  S1h ILE   470     723.370 740.350 679.590  1.00  0.00            
ATOM   1035  BBh ARG   471     723.070 743.970 683.010  1.00  0.00            
ATOM   1036  S1h ARG   471     724.250 746.210 683.630  1.00  0.00            
ATOM   1037  S2h ARG   471     724.880 749.710 683.450  1.00  0.00            
ATOM   1038  BBt ASN   472     719.460 744.810 683.620  1.00  0.00            
ATOM   1039  S1t ASN   472     717.650 746.340 683.810  1.00  0.00            
ATOM   1040  BBt GLY   473     718.760 741.320 682.340  1.00  0.00            
ATOM   1041  BBc THR   474     716.030 741.990 679.710  1.00  0.00            
ATOM   1042  S1c THR   474     714.550 742.970 680.520  1.00  0.00            
ATOM   1043  BBc TYR   475     718.460 741.060 676.940  1.00  0.00            
ATOM   1044  S1c TYR   475     721.280 739.540 675.760  1.00  0.00            
ATOM   1045  S2c TYR   475     720.890 741.620 674.620  1.00  0.00            
ATOM   1046  S3c TYR   475     723.890 740.840 674.720  1.00  0.00            
ATOM   1047  BBc ASP   476     716.830 738.860 674.240  1.00  0.00            
ATOM   1048  S1c ASP   476     715.480 740.160 672.640  1.00  0.00            
ATOM   1049  BBt HIS   477     719.150 736.140 672.840  1.00  0.00            
ATOM   1050  S1t HIS   477     718.780 734.760 674.170  1.00  0.00            
ATOM   1051  S2t HIS   477     718.430 733.580 675.660  1.00  0.00            
ATOM   1052  S3t HIS   477     716.300 733.850 675.480  1.00  0.00            
ATOM   1053  BBh ASP   478     716.940 735.460 669.740  1.00  0.00            
ATOM   1054  S1h ASP   478     714.710 734.270 670.010  1.00  0.00            
ATOM   1055  BBh ILE   479     717.420 738.960 668.370  1.00  0.00            
ATOM   1056  S1h ILE   479     716.440 740.350 666.970  1.00  0.00            
ATOM   1057  BBh TYR   480     721.010 738.090 667.730  1.00  0.00            
ATOM   1058  S1h TYR   480     720.570 739.200 664.350  1.00  0.00            
ATOM   1059  S2h TYR   480     722.010 740.550 665.720  1.00  0.00            
ATOM   1060  S3h TYR   480     722.040 741.400 662.740  1.00  0.00            
ATOM   1061  BBh ARG   481     721.580 734.410 667.570  1.00  0.00            
ATOM   1062  S1h ARG   481     721.150 732.600 669.000  1.00  0.00            
ATOM   1063  S2h ARG   481     718.720 730.950 670.550  1.00  0.00            
ATOM   1064  BBh ASP   482     721.630 734.440 663.710  1.00  0.00            
ATOM   1065  S1h ASP   482     719.240 734.990 663.090  1.00  0.00            
ATOM   1066  BBh GLU   483     724.620 736.850 663.570  1.00  0.00            
ATOM   1067  S1h GLU   483     726.170 738.920 663.530  1.00  0.00            
ATOM   1068  BBh ALA   484     726.100 735.380 666.780  1.00  0.00            
ATOM   1069  BBh LEU   485     726.290 731.840 665.370  1.00  0.00            
ATOM   1070  S1h LEU   485     725.200 730.370 667.340  1.00  0.00            
ATOM   1071  BBh ASN   486     727.930 733.020 661.780  1.00  0.00            
ATOM   1072  S1h ASN   486     726.730 734.010 659.740  1.00  0.00            
ATOM   1073  BBh ASN   487     730.690 734.620 663.840  1.00  0.00            
ATOM   1074  S1h ASN   487     730.790 737.130 663.860  1.00  0.00            
ATOM   1075  BBh ARG   488     730.820 731.540 666.130  1.00  0.00            
ATOM   1076  S1h ARG   488     730.530 730.130 668.110  1.00  0.00            
ATOM   1077  S2h ARG   488     728.800 727.730 669.170  1.00  0.00            
ATOM   1078  BBh PHE   489     730.970 729.400 662.940  1.00  0.00            
ATOM   1079  S1h PHE   489     730.720 726.830 664.870  1.00  0.00            
ATOM   1080  S2h PHE   489     731.570 726.020 662.780  1.00  0.00            
ATOM   1081  S3h PHE   489     729.930 724.750 663.980  1.00  0.00            
ATOM   1082  BBh GLN   490     733.690 731.160 661.020  1.00  0.00            
ATOM   1083  S1h GLN   490     734.820 734.390 661.600  1.00  0.00            
ATOM   1084  BBh ILE   491     735.230 729.760 664.060  1.00  0.00            
ATOM   1085  S1h ILE   491     736.050 731.450 665.210  1.00  0.00            
ATOM   1086  BBh LYS   492     736.730 727.330 661.420  1.00  0.00            
ATOM   1087  S1h LYS   492     738.890 729.220 661.760  1.00  0.00            
ATOM   1088  S2h LYS   492     741.510 728.820 662.940  1.00  0.00            
ATOM   1089  BBh GLY   493     734.280 727.400 658.500  1.00  0.00            
ATOM   1090  BBh VAL   494     735.770 730.690 658.110  1.00  0.00            
ATOM   1091  S1h VAL   494     734.980 731.890 656.720  1.00  0.00            
ATOM   1092  BBh GLU   495     739.420 729.450 656.980  1.00  0.00            
ATOM   1093  S1h GLU   495     741.050 731.760 658.600  1.00  0.00            
ATOM   1094  BBh LEU   496     738.170 726.370 655.410  1.00  0.00            
ATOM   1095  S1h LEU   496     737.200 724.180 656.530  1.00  0.00            
ATOM   1096  BBh LYS   497     737.020 729.190 653.240  1.00  0.00            
ATOM   1097  S1h LYS   497     735.230 730.750 652.310  1.00  0.00            
ATOM   1098  S2h LYS   497     733.900 732.780 650.800  1.00  0.00            
ATOM   1099  BBh SER   498     740.160 729.690 650.910  1.00  0.00            
ATOM   1100  S1h SER   498     741.690 730.900 650.890  1.00  0.00            
ATOM   1101  BBh GLY   499     738.620 726.330 649.950  1.00  0.00            
ATOM   1102  BBh TYR   500     734.760 725.690 650.130  1.00  0.00            
ATOM   1103  S1h TYR   500     733.100 725.910 653.340  1.00  0.00            
ATOM   1104  S2h TYR   500     733.340 723.650 652.550  1.00  0.00            
ATOM   1105  S3h TYR   500     732.450 723.800 655.520  1.00  0.00            
ATOM   1106  BBh LYS   501     732.730 728.580 648.650  1.00  0.00            
ATOM   1107  S1h LYS   501     731.230 730.120 647.700  1.00  0.00            
ATOM   1108  S2h LYS   501     729.830 732.650 648.220  1.00  0.00            
ATOM   1109  BBh ASP   502     736.000 729.360 646.550  1.00  0.00            
ATOM   1110  S1h ASP   502     736.720 731.740 646.100  1.00  0.00            
ATOM   1111  BBh TRP   503     735.730 725.840 645.140  1.00  0.00            
ATOM   1112  S1h TRP   503     737.240 723.660 644.910  1.00  0.00            
ATOM   1113  S2h TRP   503     736.850 721.630 644.170  1.00  0.00            
ATOM   1114  S3h TRP   503     738.410 720.350 645.650  1.00  0.00            
ATOM   1115  S4h TRP   503     738.820 722.890 646.760  1.00  0.00            
ATOM   1116  BBh ILE   504     732.210 724.560 644.260  1.00  0.00            
ATOM   1117  S1h ILE   504     732.190 723.220 642.480  1.00  0.00            
ATOM   1118  BBh LEU   505     730.090 727.520 643.170  1.00  0.00            
ATOM   1119  S1h LEU   505     727.740 728.330 642.590  1.00  0.00            
ATOM   1120  BBh TRP   506     733.220 728.480 640.970  1.00  0.00            
ATOM   1121  S1h TRP   506     733.090 730.860 641.950  1.00  0.00            
ATOM   1122  S2h TRP   506     731.760 732.310 642.940  1.00  0.00            
ATOM   1123  S3h TRP   506     733.270 734.280 642.760  1.00  0.00            
ATOM   1124  S4h TRP   506     735.030 732.470 641.540  1.00  0.00            
ATOM   1125  BBh ILE   507     734.320 725.680 638.640  1.00  0.00            
ATOM   1126  S1h ILE   507     736.030 724.090 639.410  1.00  0.00            
ATOM   1127  BBh SER   508     730.450 725.710 638.310  1.00  0.00            
ATOM   1128  S1h SER   508     728.960 724.560 638.850  1.00  0.00            
ATOM   1129  BBh PHE   509     730.470 729.150 636.710  1.00  0.00            
ATOM   1130  S1h PHE   509     729.040 731.370 638.540  1.00  0.00            
ATOM   1131  S2h PHE   509     728.970 732.050 636.240  1.00  0.00            
ATOM   1132  S3h PHE   509     728.680 733.680 637.980  1.00  0.00            
ATOM   1133  BBh ALA   510     733.630 728.800 634.810  1.00  0.00            
ATOM   1134  BBh ILE   511     732.210 725.890 632.810  1.00  0.00            
ATOM   1135  S1h ILE   511     731.230 723.980 634.050  1.00  0.00            
ATOM   1136  BBh SER   512     729.190 728.210 632.380  1.00  0.00            
ATOM   1137  S1h SER   512     727.360 727.890 631.810  1.00  0.00            
ATOM   1138  BBh CYS   513     731.220 731.220 631.270  1.00  0.00            
ATOM   1139  S1h CYS   513     730.430 733.430 630.920  1.00  0.00            
ATOM   1140  BBh LEU   514     732.840 729.370 628.510  1.00  0.00            
ATOM   1141  S1h LEU   514     734.950 729.110 629.820  1.00  0.00            
ATOM   1142  BBh LEU   515     729.610 728.000 626.970  1.00  0.00            
ATOM   1143  S1h LEU   515     729.310 726.580 624.840  1.00  0.00            
ATOM   1144  BBh LEU   516     727.710 731.210 626.760  1.00  0.00            
ATOM   1145  S1h LEU   516     725.840 732.190 628.230  1.00  0.00            
ATOM   1146  BBh CYS   517     729.670 734.040 624.950  1.00  0.00            
ATOM   1147  S1h CYS   517     730.710 735.830 626.310  1.00  0.00            
ATOM   1148  BBh VAL   518     731.290 731.180 622.810  1.00  0.00            
ATOM   1149  S1h VAL   518     733.260 731.550 622.800  1.00  0.00            
ATOM   1150  BBh VAL   519     727.520 730.720 622.160  1.00  0.00            
ATOM   1151  S1h VAL   519     726.540 729.210 621.270  1.00  0.00            
ATOM   1152  BBh LEU   520     726.590 734.300 621.110  1.00  0.00            
ATOM   1153  S1h LEU   520     727.230 736.820 621.420  1.00  0.00            
ATOM   1154  BBh LEU   521     729.830 733.620 618.900  1.00  0.00            
ATOM   1155  S1h LEU   521     732.010 734.860 619.500  1.00  0.00            
ATOM   1156  BBh GLY   522     728.520 730.510 617.040  1.00  0.00            
ATOM   1157  BBh PHE   523     724.890 731.490 616.110  1.00  0.00            
ATOM   1158  S1h PHE   523     722.380 732.450 618.240  1.00  0.00            
ATOM   1159  S2h PHE   523     722.840 730.090 618.170  1.00  0.00            
ATOM   1160  S3h PHE   523     720.740 730.880 619.020  1.00  0.00            
ATOM   1161  BBh ILE   524     724.980 735.020 614.560  1.00  0.00            
ATOM   1162  S1h ILE   524     725.320 736.170 616.330  1.00  0.00            
ATOM   1163  BBh MET   525     727.720 734.070 612.090  1.00  0.00            
ATOM   1164  S1h MET   525     729.680 733.890 613.360  1.00  0.00            
ATOM   1165  BBh TRP   526     725.580 730.920 611.490  1.00  0.00            
ATOM   1166  S1h TRP   526     727.430 729.100 611.990  1.00  0.00            
ATOM   1167  S2h TRP   526     729.470 728.600 611.360  1.00  0.00            
ATOM   1168  S3h TRP   526     729.870 726.730 612.970  1.00  0.00            
ATOM   1169  S4h TRP   526     727.280 727.350 613.840  1.00  0.00            
ATOM   1170  BBh ALA   527     722.490 733.160 611.000  1.00  0.00            
ATOM   1171  BBh CYS   528     724.330 735.140 608.260  1.00  0.00            
ATOM   1172  S1h CYS   528     724.610 737.390 609.240  1.00  0.00            
ATOM   1173  BBh GLN   529     726.420 732.660 606.320  1.00  0.00            
ATOM   1174  S1h GLN   529     728.520 732.300 607.460  1.00  0.00            
ATOM   1175  BBc ARG   530     723.270 730.430 605.910  1.00  0.00            
ATOM   1176  S1c ARG   530     722.150 729.380 607.780  1.00  0.00            
ATOM   1177  S2c ARG   530     720.900 726.340 608.100  1.00  0.00            
ATOM   1178  BBc GLY   531     720.960 733.490 605.430  1.00  0.00            
ATOM   1179  BBc ASN   532     718.620 734.200 602.450  1.00  0.00            
ATOM   1180  S1c ASN   532     718.890 735.540 600.350  1.00  0.00            
ATOM   1181  BBc ILE   533     715.150 734.030 604.120  1.00  0.00            
ATOM   1182  S1c ILE   533     714.930 735.360 605.960  1.00  0.00            
ATOM   1183  BBc ARG   534     713.480 735.620 600.910  1.00  0.00            
ATOM   1184  S1c ARG   534     711.710 735.800 599.840  1.00  0.00            
ATOM   1185  S2c ARG   534     709.840 737.520 598.050  1.00  0.00            
ATOM   1186  BBc CYS   535     713.940 738.760 602.960  1.00  0.00            
ATOM   1187  S1c CYS   535     712.330 739.630 604.600  1.00  0.00            
ATOM   1188  BBc ASN   536     716.210 739.810 599.900  1.00  0.00            
ATOM   1189  S1c ASN   536     714.590 740.250 598.070  1.00  0.00            
ATOM   1190  BBc ILE   537     718.930 742.300 600.920  1.00  0.00            
ATOM   1191  S1c ILE   537     720.780 743.000 602.210  1.00  0.00            
ATOM   1192  BBc CYS   538     715.870 743.500 602.940  1.00  0.00            
ATOM   1193  S1c CYS   538     715.970 743.460 605.190  1.00  0.00            
ATOM   1194  BBc ILE   539     713.960 745.340 600.080  1.00  0.00            
ATOM   1195  S1c ILE   539     712.790 747.180 600.450  1.00  0.00            
ATOM   1196  BBc SER   540     740.920 711.850 664.170  1.00  0.00            
ATOM   1197  S1c SER   540     742.210 711.110 662.910  1.00  0.00            
ATOM   1198  BBc THR   541     739.950 712.930 667.760  1.00  0.00            
ATOM   1199  S1c THR   541     738.330 711.910 668.160  1.00  0.00            
ATOM   1200  BBe ALA   542     741.510 712.260 671.240  1.00  0.00            
ATOM   1201  BBe THR   543     740.160 711.330 674.710  1.00  0.00            
ATOM   1202  S1e THR   543     738.900 710.080 675.510  1.00  0.00            
ATOM   1203  BBe LEU   544     741.450 713.250 677.800  1.00  0.00            
ATOM   1204  S1e LEU   544     742.470 715.220 676.360  1.00  0.00            
ATOM   1205  BBe CYS   545     740.260 712.150 681.310  1.00  0.00            
ATOM   1206  S1e CYS   545     740.190 709.820 680.560  1.00  0.00            
ATOM   1207  BBe LEU   546     740.420 713.900 684.720  1.00  0.00            
ATOM   1208  S1e LEU   546     740.680 716.250 685.950  1.00  0.00            
ATOM   1209  BBe GLY   547     740.770 712.310 688.070  1.00  0.00            
ATOM   1210  BBe HIS   548     741.950 711.860 691.650  1.00  0.00            
ATOM   1211  S1e HIS   548     740.830 712.360 693.170  1.00  0.00            
ATOM   1212  S2e HIS   548     739.810 713.000 694.670  1.00  0.00            
ATOM   1213  S3e HIS   548     739.640 711.020 695.510  1.00  0.00            
ATOM   1214  BBe HIS   549     744.060 709.280 693.500  1.00  0.00            
ATOM   1215  S1e HIS   549     745.820 709.400 694.340  1.00  0.00            
ATOM   1216  S2e HIS   549     747.480 709.550 695.310  1.00  0.00            
ATOM   1217  S3e HIS   549     747.560 707.420 695.660  1.00  0.00            
ATOM   1218  BBc ALA   550     742.640 706.800 695.950  1.00  0.00            
ATOM   1219  BBc VAL   551     744.570 704.310 698.050  1.00  0.00            
ATOM   1220  S1c VAL   551     745.990 704.670 699.400  1.00  0.00            
ATOM   1221  BBs PRO   552     744.500 700.540 698.770  1.00  0.00            
ATOM   1222  S1s PRO   552     745.490 699.030 698.160  1.00  0.00            
ATOM   1223  BBs ASN   553     744.100 700.820 702.520  1.00  0.00            
ATOM   1224  S1s ASN   553     743.870 698.830 704.040  1.00  0.00            
ATOM   1225  BBc GLY   554     742.770 704.190 703.630  1.00  0.00            
ATOM   1226  BBe THR   555     741.420 705.930 706.850  1.00  0.00            
ATOM   1227  S1e THR   555     742.930 706.780 707.740  1.00  0.00            
ATOM   1228  BBe ILE   556     737.970 705.850 708.460  1.00  0.00            
ATOM   1229  S1e ILE   556     738.390 704.400 709.840  1.00  0.00            
ATOM   1230  BBe VAL   557     736.730 709.190 709.670  1.00  0.00            
ATOM   1231  S1e VAL   557     738.490 710.160 709.630  1.00  0.00            
ATOM   1232  BBc LYS   558     733.700 711.110 711.150  1.00  0.00            
ATOM   1233  S1c LYS   558     734.620 711.680 713.130  1.00  0.00            
ATOM   1234  S2c LYS   558     735.150 711.080 716.120  1.00  0.00            
ATOM   1235  BBc THR   559     731.740 713.850 709.450  1.00  0.00            
ATOM   1236  S1c THR   559     732.020 713.560 707.540  1.00  0.00            
ATOM   1237  BBs ILE   560     728.580 715.780 709.820  1.00  0.00            
ATOM   1238  S1s ILE   560     728.680 717.750 710.800  1.00  0.00            
ATOM   1239  BBs THR   561     726.940 713.240 707.530  1.00  0.00            
ATOM   1240  S1s THR   561     726.520 713.960 705.770  1.00  0.00            
ATOM   1241  BBc ASP   562     728.940 710.020 708.410  1.00  0.00            
ATOM   1242  S1c ASP   562     729.200 708.800 706.110  1.00  0.00            
ATOM   1243  BBs ASP   563     730.010 708.640 711.750  1.00  0.00            
ATOM   1244  S1s ASP   563     729.860 707.230 713.840  1.00  0.00            
ATOM   1245  BBs GLN   564     732.160 706.610 709.310  1.00  0.00            
ATOM   1246  S1s GLN   564     734.020 705.320 711.460  1.00  0.00            
ATOM   1247  BBe ILE   565     733.730 707.540 705.990  1.00  0.00            
ATOM   1248  S1e ILE   565     734.110 709.840 705.550  1.00  0.00            
ATOM   1249  BBe GLU   566     737.140 706.640 704.590  1.00  0.00            
ATOM   1250  S1e GLU   566     736.900 703.580 704.160  1.00  0.00            
ATOM   1251  BBe VAL   567     739.660 709.290 703.520  1.00  0.00            
ATOM   1252  S1e VAL   567     739.550 710.830 704.790  1.00  0.00            
ATOM   1253  BBs THR   568     743.110 708.700 701.890  1.00  0.00            
ATOM   1254  S1s THR   568     743.530 709.110 700.040  1.00  0.00            
ATOM   1255  BBc ASN   569     744.980 710.230 704.930  1.00  0.00            
ATOM   1256  S1c ASN   569     747.240 711.360 704.300  1.00  0.00            
ATOM   1257  BBe ALA   570     744.140 711.570 708.460  1.00  0.00            
ATOM   1258  BBe THR   571     745.940 712.580 711.640  1.00  0.00            
ATOM   1259  S1e THR   571     746.760 714.340 711.470  1.00  0.00            
ATOM   1260  BBe GLU   572     745.440 711.700 715.290  1.00  0.00            
ATOM   1261  S1e GLU   572     747.010 710.130 717.450  1.00  0.00            
ATOM   1262  BBc LEU   573     744.070 714.560 717.390  1.00  0.00            
ATOM   1263  S1c LEU   573     743.350 716.720 716.020  1.00  0.00            
ATOM   1264  BBe VAL   574     744.000 712.550 720.570  1.00  0.00            
ATOM   1265  S1e VAL   574     742.360 711.990 721.570  1.00  0.00            
ATOM   1266  BBe GLN   575     747.230 711.960 722.490  1.00  0.00            
ATOM   1267  S1e GLN   575     749.130 713.420 722.890  1.00  0.00            
ATOM   1268  BBc SER   576     746.680 708.270 723.460  1.00  0.00            
ATOM   1269  S1c SER   576     745.340 707.560 722.230  1.00  0.00            
ATOM   1270  BBc SER   577     750.020 707.100 724.960  1.00  0.00            
ATOM   1271  S1c SER   577     750.060 705.200 724.550  1.00  0.00            
ATOM   1272  BBc SER   578     752.570 707.990 727.620  1.00  0.00            
ATOM   1273  S1c SER   578     751.870 707.900 729.440  1.00  0.00            
ATOM   1274  BBc THR   579     756.350 707.310 727.930  1.00  0.00            
ATOM   1275  S1c THR   579     757.830 707.330 726.660  1.00  0.00            
ATOM   1276  BBs GLY   580     755.830 705.850 731.420  1.00  0.00            
ATOM   1277  BBs LYS   581     758.570 708.120 732.740  1.00  0.00            
ATOM   1278  S1s LYS   581     760.230 708.360 730.830  1.00  0.00            
ATOM   1279  S2s LYS   581     762.210 707.210 729.080  1.00  0.00            
ATOM   1280  BBe ILE   582     758.590 711.550 734.260  1.00  0.00            
ATOM   1281  S1e ILE   582     757.590 711.820 736.370  1.00  0.00            
ATOM   1282  BBe CYS   583     760.930 713.890 732.510  1.00  0.00            
ATOM   1283  S1e CYS   583     759.410 715.900 732.460  1.00  0.00            
ATOM   1284  BBs ASN   584     763.780 715.460 734.350  1.00  0.00            
ATOM   1285  S1s ASN   584     764.950 714.760 736.450  1.00  0.00            
ATOM   1286  BBt ASN   585     763.670 718.990 733.130  1.00  0.00            
ATOM   1287  S1t ASN   585     765.790 719.960 734.350  1.00  0.00            
ATOM   1288  BBt PRO   586     762.010 721.820 731.840  1.00  0.00            
ATOM   1289  S1t PRO   586     761.960 722.270 729.990  1.00  0.00            
ATOM   1290  BBt HIS   587     760.290 721.700 735.300  1.00  0.00            
ATOM   1291  S1t HIS   587     759.140 723.260 735.110  1.00  0.00            
ATOM   1292  S2t HIS   587     758.090 724.870 734.890  1.00  0.00            
ATOM   1293  S3t HIS   587     759.820 726.000 734.260  1.00  0.00            
ATOM   1294  BBt ARG   588     762.430 721.660 738.520  1.00  0.00            
ATOM   1295  S1t ARG   588     764.020 722.800 739.840  1.00  0.00            
ATOM   1296  S2t ARG   588     765.650 721.750 742.720  1.00  0.00            
ATOM   1297  BBe ILE   589     761.200 718.270 739.680  1.00  0.00            
ATOM   1298  S1e ILE   589     761.310 716.790 737.860  1.00  0.00            
ATOM   1299  BBe LEU   590     761.440 716.970 743.260  1.00  0.00            
ATOM   1300  S1e LEU   590     764.110 717.160 743.470  1.00  0.00            
ATOM   1301  BBe ASP   591     760.850 713.300 744.150  1.00  0.00            
ATOM   1302  S1e ASP   591     763.270 712.470 744.230  1.00  0.00            
ATOM   1303  BBc GLY   592     759.340 713.170 747.720  1.00  0.00            
ATOM   1304  BBt ARG   593     760.970 709.730 748.040  1.00  0.00            
ATOM   1305  S1t ARG   593     762.140 708.130 746.750  1.00  0.00            
ATOM   1306  S2t ARG   593     765.550 708.500 746.880  1.00  0.00            
ATOM   1307  BBt ALA   594     759.260 708.410 751.130  1.00  0.00            
ATOM   1308  BBc CYS   595     758.150 711.910 752.310  1.00  0.00            
ATOM   1309  S1c CYS   595     758.110 711.420 754.630  1.00  0.00            
ATOM   1310  BBc THR   596     754.850 713.640 751.940  1.00  0.00            
ATOM   1311  S1c THR   596     753.350 713.020 753.020  1.00  0.00            
ATOM   1312  BBh LEU   597     755.570 717.370 751.650  1.00  0.00            
ATOM   1313  S1h LEU   597     755.270 720.010 751.400  1.00  0.00            
ATOM   1314  BBh ILE   598     753.900 718.020 755.000  1.00  0.00            
ATOM   1315  S1h ILE   598     752.120 719.160 755.990  1.00  0.00            
ATOM   1316  BBh ASP   599     756.230 715.580 756.740  1.00  0.00            
ATOM   1317  S1h ASP   599     755.060 713.480 757.530  1.00  0.00            
ATOM   1318  BBh ALA   600     758.910 717.430 754.800  1.00  0.00            
ATOM   1319  BBh LEU   601     757.440 720.660 756.020  1.00  0.00            
ATOM   1320  S1h LEU   601     755.620 722.460 756.110  1.00  0.00            
ATOM   1321  BBh LEU   602     757.360 719.740 759.650  1.00  0.00            
ATOM   1322  S1h LEU   602     754.860 720.320 760.390  1.00  0.00            
ATOM   1323  BBt GLY   603     760.620 717.970 759.650  1.00  0.00            
ATOM   1324  BBc ASP   604     759.980 714.300 760.180  1.00  0.00            
ATOM   1325  S1c ASP   604     759.150 712.070 759.460  1.00  0.00            
ATOM   1326  BBh PRO   605     763.620 713.020 760.750  1.00  0.00            
ATOM   1327  S1h PRO   605     764.470 714.440 761.690  1.00  0.00            
ATOM   1328  BBh HIS   606     763.460 710.770 757.760  1.00  0.00            
ATOM   1329  S1h HIS   606     762.530 709.330 756.830  1.00  0.00            
ATOM   1330  S2h HIS   606     761.580 708.000 755.800  1.00  0.00            
ATOM   1331  S3h HIS   606     760.380 707.430 757.500  1.00  0.00            
ATOM   1332  BBh CYS   607     762.430 713.780 755.780  1.00  0.00            
ATOM   1333  S1h CYS   607     762.300 714.310 753.440  1.00  0.00            
ATOM   1334  BBh ASP   608     765.080 716.170 756.900  1.00  0.00            
ATOM   1335  S1h ASP   608     765.270 717.930 758.820  1.00  0.00            
ATOM   1336  BBh VAL   609     766.880 715.900 753.580  1.00  0.00            
ATOM   1337  S1h VAL   609     767.530 714.340 752.510  1.00  0.00            
ATOM   1338  BBh PHE   610     764.310 718.030 751.830  1.00  0.00            
ATOM   1339  S1h PHE   610     765.090 716.890 748.760  1.00  0.00            
ATOM   1340  S2h PHE   610     762.930 716.010 749.310  1.00  0.00            
ATOM   1341  S3h PHE   610     764.370 714.790 747.830  1.00  0.00            
ATOM   1342  BBt GLN   611     765.190 720.690 754.250  1.00  0.00            
ATOM   1343  S1t GLN   611     767.340 721.540 756.250  1.00  0.00            
ATOM   1344  BBt ASN   612     764.920 724.090 752.560  1.00  0.00            
ATOM   1345  S1t ASN   612     767.380 724.920 752.610  1.00  0.00            
ATOM   1346  BBc GLU   613     764.190 722.500 749.250  1.00  0.00            
ATOM   1347  S1c GLU   613     766.240 721.360 748.010  1.00  0.00            
ATOM   1348  BBe THR   614     762.630 724.170 746.130  1.00  0.00            
ATOM   1349  S1e THR   614     763.750 725.640 745.490  1.00  0.00            
ATOM   1350  BBc TRP   615     760.420 722.280 743.620  1.00  0.00            
ATOM   1351  S1c TRP   615     760.200 720.710 745.850  1.00  0.00            
ATOM   1352  S2c TRP   615     761.430 719.370 747.090  1.00  0.00            
ATOM   1353  S3c TRP   615     760.110 719.650 749.190  1.00  0.00            
ATOM   1354  S4c TRP   615     758.470 721.300 747.640  1.00  0.00            
ATOM   1355  BBs ASP   616     758.540 723.380 740.500  1.00  0.00            
ATOM   1356  S1s ASP   616     759.510 725.650 740.000  1.00  0.00            
ATOM   1357  BBe LEU   617     756.720 720.120 740.750  1.00  0.00            
ATOM   1358  S1e LEU   617     756.350 717.980 739.180  1.00  0.00            
ATOM   1359  BBe PHE   618     756.710 718.150 744.020  1.00  0.00            
ATOM   1360  S1e PHE   618     755.370 718.750 746.730  1.00  0.00            
ATOM   1361  S2e PHE   618     756.670 716.780 747.180  1.00  0.00            
ATOM   1362  S3e PHE   618     754.280 716.720 747.420  1.00  0.00            
ATOM   1363  BBe VAL   619     756.090 714.330 743.490  1.00  0.00            
ATOM   1364  S1e VAL   619     757.030 714.010 741.750  1.00  0.00            
ATOM   1365  BBe GLU   620     754.330 712.370 746.380  1.00  0.00            
ATOM   1366  S1e GLU   620     751.990 712.060 748.400  1.00  0.00            
ATOM   1367  BBc ARG   621     754.680 708.560 746.170  1.00  0.00            
ATOM   1368  S1c ARG   621     756.730 708.380 745.060  1.00  0.00            
ATOM   1369  S2c ARG   621     759.280 708.170 742.830  1.00  0.00            
ATOM   1370  BBt SER   622     752.120 706.080 747.060  1.00  0.00            
ATOM   1371  S1t SER   622     750.290 706.310 747.670  1.00  0.00            
ATOM   1372  BBt ASN   623     754.160 704.450 749.690  1.00  0.00            
ATOM   1373  S1t ASN   623     755.120 702.340 750.580  1.00  0.00            
ATOM   1374  BBc ALA   624     755.830 707.180 751.560  1.00  0.00            
ATOM   1375  BBc PHE   625     755.330 707.060 755.370  1.00  0.00            
ATOM   1376  S1c PHE   625     755.260 703.730 755.930  1.00  0.00            
ATOM   1377  S2c PHE   625     757.520 704.410 755.520  1.00  0.00            
ATOM   1378  S3c PHE   625     757.050 702.140 756.120  1.00  0.00            
ATOM   1379  BBc SER   626     755.340 708.760 758.750  1.00  0.00            
ATOM   1380  S1c SER   626     753.500 708.880 759.390  1.00  0.00            
ATOM   1381  BBc ASN   627     757.870 707.920 761.400  1.00  0.00            
ATOM   1382  S1c ASN   627     758.420 705.570 761.840  1.00  0.00            
ATOM   1383  BBs CYS   628     757.170 710.760 763.670  1.00  0.00            
ATOM   1384  S1s CYS   628     755.470 711.870 762.320  1.00  0.00            
ATOM   1385  BBs TYR   629     755.010 711.740 766.750  1.00  0.00            
ATOM   1386  S1s TYR   629     754.320 711.260 769.850  1.00  0.00            
ATOM   1387  S2s TYR   629     753.600 713.500 769.350  1.00  0.00            
ATOM   1388  S3s TYR   629     755.260 713.330 771.960  1.00  0.00            
ATOM   1389  BBc PRO   630     751.190 711.360 765.820  1.00  0.00            
ATOM   1390  S1c PRO   630     750.720 709.840 766.860  1.00  0.00            
ATOM   1391  BBe TYR   631     749.760 714.480 764.430  1.00  0.00            
ATOM   1392  S1e TYR   631     751.350 714.090 761.410  1.00  0.00            
ATOM   1393  S2e TYR   631     750.940 716.380 761.990  1.00  0.00            
ATOM   1394  S3e TYR   631     750.440 715.790 758.980  1.00  0.00            
ATOM   1395  BBe ASP   632     746.570 715.660 762.690  1.00  0.00            
ATOM   1396  S1e ASP   632     746.070 713.830 761.110  1.00  0.00            
ATOM   1397  BBc ILE   633     746.130 718.920 760.780  1.00  0.00            
ATOM   1398  S1c ILE   633     747.910 719.890 759.420  1.00  0.00            
ATOM   1399  BBt PRO   634     742.860 720.820 760.560  1.00  0.00            
ATOM   1400  S1t PRO   634     742.170 721.120 762.300  1.00  0.00            
ATOM   1401  BBt ASP   635     742.520 721.660 756.880  1.00  0.00            
ATOM   1402  S1t ASP   635     740.140 722.490 756.340  1.00  0.00            
ATOM   1403  BBh TYR   636     745.550 719.580 755.750  1.00  0.00            
ATOM   1404  S1h TYR   636     746.350 716.360 756.560  1.00  0.00            
ATOM   1405  S2h TYR   636     748.080 717.050 755.060  1.00  0.00            
ATOM   1406  S3h TYR   636     746.750 714.390 754.210  1.00  0.00            
ATOM   1407  BBh ALA   637     744.960 719.890 751.990  1.00  0.00            
ATOM   1408  BBh SER   638     744.990 723.670 752.010  1.00  0.00            
ATOM   1409  S1h SER   638     743.660 724.270 753.290  1.00  0.00            
ATOM   1410  BBh LEU   639     748.260 723.510 753.910  1.00  0.00            
ATOM   1411  S1h LEU   639     749.760 723.300 756.030  1.00  0.00            
ATOM   1412  BBh ARG   640     749.500 720.930 751.440  1.00  0.00            
ATOM   1413  S1h ARG   640     750.950 719.230 750.460  1.00  0.00            
ATOM   1414  S2h ARG   640     749.810 716.030 750.850  1.00  0.00            
ATOM   1415  BBh SER   641     748.140 723.290 748.700  1.00  0.00            
ATOM   1416  S1h SER   641     746.640 723.410 747.460  1.00  0.00            
ATOM   1417  BBh LEU   642     749.520 726.630 749.750  1.00  0.00            
ATOM   1418  S1h LEU   642     749.380 727.870 752.120  1.00  0.00            
ATOM   1419  BBh VAL   643     752.970 725.040 750.380  1.00  0.00            
ATOM   1420  S1h VAL   643     752.750 724.120 752.150  1.00  0.00            
ATOM   1421  BBh ALA   644     752.970 723.070 747.120  1.00  0.00            
ATOM   1422  BBh SER   645     751.850 726.190 745.320  1.00  0.00            
ATOM   1423  S1h SER   645     750.070 725.640 744.760  1.00  0.00            
ATOM   1424  BBh SER   646     754.600 728.190 747.060  1.00  0.00            
ATOM   1425  S1h SER   646     753.540 729.300 748.260  1.00  0.00            
ATOM   1426  BBt GLY   647     757.230 725.550 746.180  1.00  0.00            
ATOM   1427  BBe THR   648     759.590 726.750 748.820  1.00  0.00            
ATOM   1428  S1e THR   648     759.360 728.680 748.820  1.00  0.00            
ATOM   1429  BBc LEU   649     760.880 725.070 751.940  1.00  0.00            
ATOM   1430  S1c LEU   649     759.740 722.860 752.510  1.00  0.00            
ATOM   1431  BBc GLU   650     763.080 727.900 753.070  1.00  0.00            
ATOM   1432  S1c GLU   650     764.190 728.430 750.640  1.00  0.00            
ATOM   1433  BBe PHE   651     762.620 727.670 756.850  1.00  0.00            
ATOM   1434  S1e PHE   651     763.370 724.600 757.420  1.00  0.00            
ATOM   1435  S2e PHE   651     761.100 724.950 756.730  1.00  0.00            
ATOM   1436  S3e PHE   651     761.780 722.820 757.600  1.00  0.00            
ATOM   1437  BBe ILE   652     764.420 730.700 758.350  1.00  0.00            
ATOM   1438  S1e ILE   652     765.780 731.490 756.810  1.00  0.00            
ATOM   1439  BBe THR   653     764.990 730.250 762.060  1.00  0.00            
ATOM   1440  S1e THR   653     765.440 728.370 762.330  1.00  0.00            
ATOM   1441  BBc GLU   654     763.980 733.190 764.110  1.00  0.00            
ATOM   1442  S1c GLU   654     761.050 734.600 764.470  1.00  0.00            
ATOM   1443  BBc GLY   655     765.070 734.010 767.620  1.00  0.00            
ATOM   1444  BBc PHE   656     762.130 733.200 769.920  1.00  0.00            
ATOM   1445  S1c PHE   656     759.240 732.610 768.270  1.00  0.00            
ATOM   1446  S2c PHE   656     759.570 730.810 769.830  1.00  0.00            
ATOM   1447  S3c PHE   656     757.350 731.390 769.110  1.00  0.00            
ATOM   1448  BBc THR   657     762.310 734.080 773.640  1.00  0.00            
ATOM   1449  S1c THR   657     762.840 735.610 774.720  1.00  0.00            
ATOM   1450  BBc TRP   658     760.920 730.970 775.500  1.00  0.00            
ATOM   1451  S1c TRP   658     758.680 730.350 774.200  1.00  0.00            
ATOM   1452  S2c TRP   658     756.500 730.630 774.410  1.00  0.00            
ATOM   1453  S3c TRP   658     755.820 728.530 773.230  1.00  0.00            
ATOM   1454  S4c TRP   658     758.570 728.030 773.130  1.00  0.00            
ATOM   1455  BBt THR   659     761.230 732.180 779.060  1.00  0.00            
ATOM   1456  S1t THR   659     761.170 733.980 779.820  1.00  0.00            
ATOM   1457  BBt GLY   660     760.200 729.750 781.860  1.00  0.00            
ATOM   1458  BBe VAL   661     760.340 726.680 779.650  1.00  0.00            
ATOM   1459  S1e VAL   661     759.590 727.200 777.870  1.00  0.00            
ATOM   1460  BBe THR   662     762.140 723.510 778.800  1.00  0.00            
ATOM   1461  S1e THR   662     762.220 721.830 779.790  1.00  0.00            
ATOM   1462  BBc GLN   663     762.400 723.370 775.010  1.00  0.00            
ATOM   1463  S1c GLN   663     763.270 725.210 774.480  1.00  0.00            
ATOM   1464  BBs ASN   664     763.220 720.860 772.250  1.00  0.00            
ATOM   1465  S1s ASN   664     763.370 719.740 769.900  1.00  0.00            
ATOM   1466  BBc GLY   665     760.750 718.320 773.610  1.00  0.00            
ATOM   1467  BBc GLY   666     760.590 714.900 772.030  1.00  0.00            
ATOM   1468  BBe SER   667     759.450 711.270 772.150  1.00  0.00            
ATOM   1469  S1e SER   667     758.820 711.230 773.990  1.00  0.00            
ATOM   1470  BBe SER   668     760.290 707.790 770.920  1.00  0.00            
ATOM   1471  S1e SER   668     761.450 706.700 772.040  1.00  0.00            
ATOM   1472  BBe ALA   669     757.850 708.120 768.200  1.00  0.00            
ATOM   1473  BBe CYS   670     760.300 710.140 766.140  1.00  0.00            
ATOM   1474  S1e CYS   670     761.350 711.840 764.990  1.00  0.00            
ATOM   1475  BBe LYS   671     763.690 708.720 767.270  1.00  0.00            
ATOM   1476  S1e LYS   671     763.860 706.290 766.500  1.00  0.00            
ATOM   1477  S2e LYS   671     761.160 704.670 766.030  1.00  0.00            
ATOM   1478  BBe ARG   672     766.470 710.840 765.750  1.00  0.00            
ATOM   1479  S1e ARG   672     767.800 712.850 766.070  1.00  0.00            
ATOM   1480  S2e ARG   672     767.130 716.070 766.680  1.00  0.00            
ATOM   1481  BBt GLY   673     769.210 708.240 765.590  1.00  0.00            
ATOM   1482  BBt PRO   674     768.750 706.090 768.870  1.00  0.00            
ATOM   1483  S1t PRO   674     769.260 704.330 769.380  1.00  0.00            
ATOM   1484  BBe ALA   675     767.780 709.420 770.440  1.00  0.00            
ATOM   1485  BBe ASN   676     764.120 710.610 771.000  1.00  0.00            
ATOM   1486  S1e ASN   676     764.190 711.110 773.440  1.00  0.00            
ATOM   1487  BBe GLY   677     763.250 713.560 768.780  1.00  0.00            
ATOM   1488  BBc PHE   678     760.550 715.710 767.420  1.00  0.00            
ATOM   1489  S1c PHE   678     758.350 718.000 768.640  1.00  0.00            
ATOM   1490  S2c PHE   678     757.700 715.690 768.620  1.00  0.00            
ATOM   1491  S3c PHE   678     756.210 717.350 769.500  1.00  0.00            
ATOM   1492  BBc PHE   679     759.620 717.460 764.210  1.00  0.00            
ATOM   1493  S1c PHE   679     756.600 716.240 763.300  1.00  0.00            
ATOM   1494  S2c PHE   679     756.090 718.090 764.740  1.00  0.00            
ATOM   1495  S3c PHE   679     754.540 716.270 764.540  1.00  0.00            
ATOM   1496  BBt SER   680     762.620 719.650 763.090  1.00  0.00            
ATOM   1497  S1t SER   680     764.300 719.000 763.830  1.00  0.00            
ATOM   1498  BBt ARG   681     760.630 722.950 762.500  1.00  0.00            
ATOM   1499  S1t ARG   681     760.590 725.440 761.580  1.00  0.00            
ATOM   1500  S2t ARG   681     757.760 726.100 759.890  1.00  0.00            
ATOM   1501  BBe LEU   682     758.900 722.680 765.900  1.00  0.00            
ATOM   1502  S1e LEU   682     756.540 722.670 764.800  1.00  0.00            
ATOM   1503  BBe ASN   683     759.700 723.200 769.530  1.00  0.00            
ATOM   1504  S1e ASN   683     760.870 725.260 770.060  1.00  0.00            
ATOM   1505  BBe TRP   684     757.640 721.240 772.050  1.00  0.00            
ATOM   1506  S1e TRP   684     756.090 719.480 773.460  1.00  0.00            
ATOM   1507  S2e TRP   684     754.600 719.650 775.070  1.00  0.00            
ATOM   1508  S3e TRP   684     754.940 717.410 776.120  1.00  0.00            
ATOM   1509  S4e TRP   684     756.620 717.020 773.910  1.00  0.00            
ATOM   1510  BBc LEU   685     757.900 723.290 775.310  1.00  0.00            
ATOM   1511  S1c LEU   685     755.550 724.360 775.260  1.00  0.00            
ATOM   1512  BBe THR   686     757.250 721.820 778.830  1.00  0.00            
ATOM   1513  S1e THR   686     757.940 720.000 778.670  1.00  0.00            
ATOM   1514  BBe LYS   687     757.430 722.720 782.530  1.00  0.00            
ATOM   1515  S1e LYS   687     757.300 720.980 784.220  1.00  0.00            
ATOM   1516  S2e LYS   687     756.530 718.830 785.860  1.00  0.00            
ATOM   1517  BBe SER   688     760.600 724.420 783.960  1.00  0.00            
ATOM   1518  S1e SER   688     762.360 724.990 783.340  1.00  0.00            
ATOM   1519  BBt GLU   689     761.210 724.620 787.680  1.00  0.00            
ATOM   1520  S1t GLU   689     764.370 724.120 787.930  1.00  0.00            
ATOM   1521  BBt SER   690     758.010 722.950 788.600  1.00  0.00            
ATOM   1522  S1t SER   690     757.580 722.480 790.440  1.00  0.00            
ATOM   1523  BBe ALA   691     756.340 725.770 786.650  1.00  0.00            
ATOM   1524  BBc TYR   692     754.590 726.950 783.480  1.00  0.00            
ATOM   1525  S1c TYR   692     756.070 726.960 780.960  1.00  0.00            
ATOM   1526  S2c TYR   692     754.060 725.750 780.460  1.00  0.00            
ATOM   1527  S3c TYR   692     754.780 727.850 778.290  1.00  0.00            
ATOM   1528  BBc PRO   693     754.440 730.770 782.780  1.00  0.00            
ATOM   1529  S1c PRO   693     755.940 731.690 783.510  1.00  0.00            
ATOM   1530  BBc VAL   694     751.820 732.410 780.870  1.00  0.00            
ATOM   1531  S1c VAL   694     750.490 733.720 781.580  1.00  0.00            
ATOM   1532  BBe LEU   695     753.900 733.010 777.700  1.00  0.00            
ATOM   1533  S1e LEU   695     756.350 732.450 778.630  1.00  0.00            
ATOM   1534  BBe ASN   696     753.770 736.110 775.770  1.00  0.00            
ATOM   1535  S1e ASN   696     752.900 738.470 775.960  1.00  0.00            
ATOM   1536  BBe VAL   697     756.070 736.360 772.790  1.00  0.00            
ATOM   1537  S1e VAL   697     757.810 735.410 772.470  1.00  0.00            
ATOM   1538  BBe THR   698     756.150 738.910 769.990  1.00  0.00            
ATOM   1539  S1e THR   698     755.950 740.830 770.210  1.00  0.00            
ATOM   1540  BBe MET   699     757.570 738.280 766.520  1.00  0.00            
ATOM   1541  S1e MET   699     760.370 739.080 767.930  1.00  0.00            
ATOM   1542  BBe PRO   700     757.840 741.260 764.020  1.00  0.00            
ATOM   1543  S1e PRO   700     758.890 742.810 764.340  1.00  0.00            
ATOM   1544  BBc ASN   701     757.690 740.970 760.300  1.00  0.00            
ATOM   1545  S1c ASN   701     756.940 739.830 758.220  1.00  0.00            
ATOM   1546  BBc ASN   702     760.120 743.750 759.630  1.00  0.00            
ATOM   1547  S1c ASN   702     760.620 745.900 760.660  1.00  0.00            
ATOM   1548  BBs ASP   703     760.490 742.530 756.150  1.00  0.00            
ATOM   1549  S1s ASP   703     762.520 741.110 756.540  1.00  0.00            
ATOM   1550  BBs ASN   704     759.560 742.790 752.520  1.00  0.00            
ATOM   1551  S1s ASN   704     760.850 744.780 751.970  1.00  0.00            
ATOM   1552  BBs PHE   705     757.390 739.620 752.820  1.00  0.00            
ATOM   1553  S1s PHE   705     759.660 737.690 754.220  1.00  0.00            
ATOM   1554  S2s PHE   705     759.460 737.000 751.930  1.00  0.00            
ATOM   1555  S3s PHE   705     761.630 737.470 752.860  1.00  0.00            
ATOM   1556  BBc ASP   706     754.930 737.180 753.920  1.00  0.00            
ATOM   1557  S1c ASP   706     752.730 736.170 753.570  1.00  0.00            
ATOM   1558  BBe LYS   707     756.060 734.820 756.660  1.00  0.00            
ATOM   1559  S1e LYS   707     756.620 735.380 758.900  1.00  0.00            
ATOM   1560  S2e LYS   707     757.440 736.370 761.700  1.00  0.00            
ATOM   1561  BBe LEU   708     754.390 731.470 757.060  1.00  0.00            
ATOM   1562  S1e LEU   708     752.730 729.500 756.300  1.00  0.00            
ATOM   1563  BBe TYR   709     754.340 730.440 760.680  1.00  0.00            
ATOM   1564  S1e TYR   709     756.340 731.320 762.710  1.00  0.00            
ATOM   1565  S2e TYR   709     754.530 732.890 762.520  1.00  0.00            
ATOM   1566  S3e TYR   709     756.150 733.250 765.140  1.00  0.00            
ATOM   1567  BBe ILE   710     753.200 726.930 761.430  1.00  0.00            
ATOM   1568  S1e ILE   710     753.130 724.980 759.970  1.00  0.00            
ATOM   1569  BBe TRP   711     752.870 725.770 765.080  1.00  0.00            
ATOM   1570  S1e TRP   711     752.650 728.220 765.850  1.00  0.00            
ATOM   1571  S2e TRP   711     753.380 729.560 767.430  1.00  0.00            
ATOM   1572  S3e TRP   711     752.520 731.690 766.440  1.00  0.00            
ATOM   1573  S4e TRP   711     751.470 730.010 764.470  1.00  0.00            
ATOM   1574  BBe GLY   712     750.390 723.680 766.990  1.00  0.00            
ATOM   1575  BBe VAL   713     749.110 722.350 770.260  1.00  0.00            
ATOM   1576  S1e VAL   713     747.190 722.870 770.330  1.00  0.00            
ATOM   1577  BBe HIS   714     749.520 719.050 772.230  1.00  0.00            
ATOM   1578  S1e HIS   714     751.090 717.900 772.300  1.00  0.00            
ATOM   1579  S2e HIS   714     752.600 716.690 772.210  1.00  0.00            
ATOM   1580  S3e HIS   714     751.570 715.200 773.400  1.00  0.00            
ATOM   1581  BBe HIS   715     746.580 716.890 773.210  1.00  0.00            
ATOM   1582  S1e HIS   715     745.380 716.990 771.670  1.00  0.00            
ATOM   1583  S2e HIS   715     744.130 717.090 770.200  1.00  0.00            
ATOM   1584  S3e HIS   715     744.010 719.240 770.340  1.00  0.00            
ATOM   1585  BBc PRO   716     747.450 714.880 776.310  1.00  0.00            
ATOM   1586  S1c PRO   716     748.950 715.040 777.470  1.00  0.00            
ATOM   1587  BBs SER   717     746.410 711.310 776.850  1.00  0.00            
ATOM   1588  S1s SER   717     747.830 710.040 777.270  1.00  0.00            
ATOM   1589  BBs THR   718     745.280 712.080 780.530  1.00  0.00            
ATOM   1590  S1s THR   718     744.950 710.400 781.460  1.00  0.00            
ATOM   1591  BBh ASN   719     744.800 714.840 783.080  1.00  0.00            
ATOM   1592  S1h ASN   719     743.470 716.760 783.830  1.00  0.00            
ATOM   1593  BBh GLN   720     747.760 713.540 785.080  1.00  0.00            
ATOM   1594  S1h GLN   720     746.730 710.330 785.630  1.00  0.00            
ATOM   1595  BBh GLU   721     749.770 714.010 781.870  1.00  0.00            
ATOM   1596  S1h GLU   721     750.620 711.270 781.950  1.00  0.00            
ATOM   1597  BBh GLN   722     748.210 717.490 781.430  1.00  0.00            
ATOM   1598  S1h GLN   722     746.390 719.310 780.060  1.00  0.00            
ATOM   1599  BBh THR   723     749.330 718.760 784.790  1.00  0.00            
ATOM   1600  S1h THR   723     748.100 718.270 786.220  1.00  0.00            
ATOM   1601  BBh ASN   724     752.400 716.660 784.810  1.00  0.00            
ATOM   1602  S1h ASN   724     753.330 714.430 785.440  1.00  0.00            
ATOM   1603  BBh LEU   725     754.070 718.210 781.820  1.00  0.00            
ATOM   1604  S1h LEU   725     755.960 716.460 781.100  1.00  0.00            
ATOM   1605  BBh TYR   726     752.440 721.630 782.060  1.00  0.00            
ATOM   1606  S1h TYR   726     752.720 721.440 778.810  1.00  0.00            
ATOM   1607  S2h TYR   726     750.670 721.050 780.010  1.00  0.00            
ATOM   1608  S3h TYR   726     751.250 718.870 777.880  1.00  0.00            
ATOM   1609  BBs VAL   727     751.390 722.370 785.580  1.00  0.00            
ATOM   1610  S1s VAL   727     752.580 723.200 786.950  1.00  0.00            
ATOM   1611  BBs GLN   728     748.160 723.820 784.370  1.00  0.00            
ATOM   1612  S1s GLN   728     748.450 725.510 782.860  1.00  0.00            
ATOM   1613  BBs ALA   729     745.000 721.660 784.430  1.00  0.00            
ATOM   1614  BBs SER   730     743.880 723.210 781.130  1.00  0.00            
ATOM   1615  S1s SER   730     741.990 722.860 780.770  1.00  0.00            
ATOM   1616  BBc GLY   731     746.210 724.610 778.630  1.00  0.00            
ATOM   1617  BBe ARG   732     745.770 726.980 775.690  1.00  0.00            
ATOM   1618  S1e ARG   732     744.340 728.710 776.190  1.00  0.00            
ATOM   1619  S2e ARG   732     745.160 731.810 776.090  1.00  0.00            
ATOM   1620  BBe VAL   733     747.330 728.640 772.630  1.00  0.00            
ATOM   1621  S1e VAL   733     746.890 727.580 771.000  1.00  0.00            
ATOM   1622  BBe THR   734     746.450 732.030 771.030  1.00  0.00            
ATOM   1623  S1e THR   734     745.830 733.740 771.740  1.00  0.00            
ATOM   1624  BBe VAL   735     748.290 733.000 767.840  1.00  0.00            
ATOM   1625  S1e VAL   735     747.760 731.490 766.640  1.00  0.00            
ATOM   1626  BBe SER   736     747.120 736.300 766.490  1.00  0.00            
ATOM   1627  S1e SER   736     747.460 737.110 768.230  1.00  0.00            
ATOM   1628  BBc THR   737     748.210 739.160 764.260  1.00  0.00            
ATOM   1629  S1c THR   737     748.650 738.350 762.540  1.00  0.00            
ATOM   1630  BBs ARG   738     746.510 742.520 764.020  1.00  0.00            
ATOM   1631  S1s ARG   738     747.970 744.440 763.970  1.00  0.00            
ATOM   1632  S2s ARG   738     750.760 746.120 765.610  1.00  0.00            
ATOM   1633  BBs ARG   739     744.690 740.840 761.080  1.00  0.00            
ATOM   1634  S1s ARG   739     743.080 740.930 759.400  1.00  0.00            
ATOM   1635  S2s ARG   739     741.860 738.870 756.910  1.00  0.00            
ATOM   1636  BBc SER   740     743.650 737.470 762.640  1.00  0.00            
ATOM   1637  S1c SER   740     743.850 736.210 761.170  1.00  0.00            
ATOM   1638  BBe GLN   741     743.740 735.190 765.750  1.00  0.00            
ATOM   1639  S1e GLN   741     741.880 735.980 767.200  1.00  0.00            
ATOM   1640  BBe GLN   742     743.450 731.480 766.430  1.00  0.00            
ATOM   1641  S1e GLN   742     742.130 729.840 765.020  1.00  0.00            
ATOM   1642  BBe THR   743     742.880 730.730 770.000  1.00  0.00            
ATOM   1643  S1e THR   743     741.540 731.960 770.720  1.00  0.00            
ATOM   1644  BBe ILE   744     742.760 726.890 770.310  1.00  0.00            
ATOM   1645  S1e ILE   744     741.140 726.320 768.930  1.00  0.00            
ATOM   1646  BBc ILE   745     742.110 724.860 773.420  1.00  0.00            
ATOM   1647  S1c ILE   745     740.550 725.430 774.820  1.00  0.00            
ATOM   1648  BBc PRO   746     743.630 721.490 774.400  1.00  0.00            
ATOM   1649  S1c PRO   746     743.650 721.510 776.300  1.00  0.00            
ATOM   1650  BBc ASN   747     741.680 718.280 774.280  1.00  0.00            
ATOM   1651  S1c ASN   747     739.430 719.460 775.200  1.00  0.00            
ATOM   1652  BBc ILE   748     742.460 715.550 776.760  1.00  0.00            
ATOM   1653  S1c ILE   748     743.080 716.430 778.450  1.00  0.00            
ATOM   1654  BBs GLY   749     741.940 711.840 776.370  1.00  0.00            
ATOM   1655  BBc SER   750     743.170 708.360 775.230  1.00  0.00            
ATOM   1656  S1c SER   750     743.830 707.240 776.680  1.00  0.00            
ATOM   1657  BBc ARG   751     743.850 707.730 771.580  1.00  0.00            
ATOM   1658  S1c ARG   751     744.720 709.790 770.360  1.00  0.00            
ATOM   1659  S2c ARG   751     743.550 712.490 771.650  1.00  0.00            
ATOM   1660  BBc PRO   752     744.900 704.770 769.340  1.00  0.00            
ATOM   1661  S1c PRO   752     743.370 703.660 769.560  1.00  0.00            
ATOM   1662  BBc TRP   753     748.530 704.200 770.170  1.00  0.00            
ATOM   1663  S1c TRP   753     748.090 702.250 771.850  1.00  0.00            
ATOM   1664  S2c TRP   753     748.410 701.540 773.910  1.00  0.00            
ATOM   1665  S3c TRP   753     747.360 699.280 773.690  1.00  0.00            
ATOM   1666  S4c TRP   753     746.990 700.100 771.030  1.00  0.00            
ATOM   1667  BBe VAL   754     750.420 705.440 767.120  1.00  0.00            
ATOM   1668  S1e VAL   754     750.110 704.770 765.260  1.00  0.00            
ATOM   1669  BBt ARG   755     754.040 704.460 767.450  1.00  0.00            
ATOM   1670  S1t ARG   755     755.530 703.260 765.930  1.00  0.00            
ATOM   1671  S2t ARG   755     757.280 700.860 765.250  1.00  0.00            
ATOM   1672  BBt GLY   756     753.260 703.980 771.080  1.00  0.00            
ATOM   1673  BBe GLN   757     751.750 707.370 771.500  1.00  0.00            
ATOM   1674  S1e GLN   757     753.250 708.850 773.780  1.00  0.00            
ATOM   1675  BBs PRO   758     748.160 707.770 772.890  1.00  0.00            
ATOM   1676  S1s PRO   758     748.060 706.380 774.180  1.00  0.00            
ATOM   1677  BBc GLY   759     748.610 711.430 772.600  1.00  0.00            
ATOM   1678  BBe ARG   760     748.510 713.800 769.600  1.00  0.00            
ATOM   1679  S1e ARG   760     746.900 713.360 767.930  1.00  0.00            
ATOM   1680  S2e ARG   760     745.930 711.080 765.740  1.00  0.00            
ATOM   1681  BBe ILE   761     749.770 717.090 767.920  1.00  0.00            
ATOM   1682  S1e ILE   761     751.600 718.070 767.640  1.00  0.00            
ATOM   1683  BBe SER   762     747.170 719.280 766.220  1.00  0.00            
ATOM   1684  S1e SER   762     745.270 719.250 765.790  1.00  0.00            
ATOM   1685  BBe ILE   763     748.890 721.590 763.700  1.00  0.00            
ATOM   1686  S1e ILE   763     750.900 720.740 763.620  1.00  0.00            
ATOM   1687  BBe TYR   764     747.990 725.040 762.350  1.00  0.00            
ATOM   1688  S1e TYR   764     745.730 726.650 763.550  1.00  0.00            
ATOM   1689  S2e TYR   764     747.460 726.930 765.200  1.00  0.00            
ATOM   1690  S3e TYR   764     745.110 725.190 766.220  1.00  0.00            
ATOM   1691  BBe TRP   765     749.300 727.990 760.420  1.00  0.00            
ATOM   1692  S1e TRP   765     748.180 727.950 757.970  1.00  0.00            
ATOM   1693  S2e TRP   765     747.780 729.380 756.350  1.00  0.00            
ATOM   1694  S3e TRP   765     745.640 728.390 755.530  1.00  0.00            
ATOM   1695  S4e TRP   765     746.210 726.420 757.440  1.00  0.00            
ATOM   1696  BBe THR   766     749.690 731.710 760.630  1.00  0.00            
ATOM   1697  S1e THR   766     748.540 732.730 761.830  1.00  0.00            
ATOM   1698  BBe ILE   767     750.760 734.180 757.920  1.00  0.00            
ATOM   1699  S1e ILE   767     749.710 733.830 756.130  1.00  0.00            
ATOM   1700  BBe VAL   768     752.000 737.600 759.080  1.00  0.00            
ATOM   1701  S1e VAL   768     753.200 738.020 760.630  1.00  0.00            
ATOM   1702  BBc LYS   769     752.360 740.260 756.400  1.00  0.00            
ATOM   1703  S1c LYS   769     750.550 740.900 754.830  1.00  0.00            
ATOM   1704  S2c LYS   769     748.640 739.630 752.910  1.00  0.00            
ATOM   1705  BBt PRO   770     754.820 743.120 756.040  1.00  0.00            
ATOM   1706  S1t PRO   770     755.470 744.270 754.680  1.00  0.00            
ATOM   1707  BBt GLY   771     754.470 745.540 758.950  1.00  0.00            
ATOM   1708  BBc ASP   772     752.950 742.870 761.200  1.00  0.00            
ATOM   1709  S1c ASP   772     750.610 742.100 760.390  1.00  0.00            
ATOM   1710  BBe VAL   773     753.780 741.220 764.420  1.00  0.00            
ATOM   1711  S1e VAL   773     753.740 742.530 765.930  1.00  0.00            
ATOM   1712  BBe LEU   774     753.270 737.660 765.740  1.00  0.00            
ATOM   1713  S1e LEU   774     751.700 735.900 764.640  1.00  0.00            
ATOM   1714  BBe VAL   775     752.010 737.320 769.390  1.00  0.00            
ATOM   1715  S1e VAL   775     751.470 738.310 771.040  1.00  0.00            
ATOM   1716  BBe ILE   776     751.800 733.760 770.800  1.00  0.00            
ATOM   1717  S1e ILE   776     753.500 732.660 771.500  1.00  0.00            
ATOM   1718  BBe ASN   777     750.130 733.700 774.280  1.00  0.00            
ATOM   1719  S1e ASN   777     749.160 734.810 776.360  1.00  0.00            
ATOM   1720  BBe SER   778     750.040 730.200 775.840  1.00  0.00            
ATOM   1721  S1e SER   778     751.670 729.390 775.140  1.00  0.00            
ATOM   1722  BBe ASN   779     750.100 729.050 779.470  1.00  0.00            
ATOM   1723  S1e ASN   779     747.770 729.380 780.330  1.00  0.00            
ATOM   1724  BBe GLY   780     750.100 725.400 778.220  1.00  0.00            
ATOM   1725  BBc ASN   781     750.370 722.810 775.390  1.00  0.00            
ATOM   1726  S1c ASN   781     748.230 721.670 775.600  1.00  0.00            
ATOM   1727  BBe LEU   782     751.870 725.210 772.730  1.00  0.00            
ATOM   1728  S1e LEU   782     751.580 727.080 770.840  1.00  0.00            
ATOM   1729  BBe ILE   783     754.210 723.320 770.430  1.00  0.00            
ATOM   1730  S1e ILE   783     754.300 721.790 768.860  1.00  0.00            
ATOM   1731  BBe ALA   784     756.290 726.230 769.270  1.00  0.00            
ATOM   1732  BBe PRO   785     757.600 727.690 765.980  1.00  0.00            
ATOM   1733  S1e PRO   785     756.950 727.270 764.250  1.00  0.00            
ATOM   1734  BBc ARG   786     761.260 728.110 765.570  1.00  0.00            
ATOM   1735  S1c ARG   786     763.350 728.810 766.850  1.00  0.00            
ATOM   1736  S2c ARG   786     766.840 728.460 767.210  1.00  0.00            
ATOM   1737  BBe GLY   787     760.910 730.480 762.680  1.00  0.00            
ATOM   1738  BBe TYR   788     759.390 731.230 759.290  1.00  0.00            
ATOM   1739  S1e TYR   788     761.290 734.040 759.720  1.00  0.00            
ATOM   1740  S2e TYR   788     760.760 733.920 757.380  1.00  0.00            
ATOM   1741  S3e TYR   788     760.910 736.830 758.430  1.00  0.00            
ATOM   1742  BBe PHE   789     758.960 729.680 755.900  1.00  0.00            
ATOM   1743  S1e PHE   789     757.030 727.310 755.520  1.00  0.00            
ATOM   1744  S2e PHE   789     756.890 728.600 753.500  1.00  0.00            
ATOM   1745  S3e PHE   789     756.520 726.230 753.440  1.00  0.00            
ATOM   1746  BBe LYS   790     759.260 732.430 753.280  1.00  0.00            
ATOM   1747  S1e LYS   790     761.340 732.670 752.370  1.00  0.00            
ATOM   1748  S2e LYS   790     764.280 733.090 752.040  1.00  0.00            
ATOM   1749  BBc MET   791     756.200 732.300 751.030  1.00  0.00            
ATOM   1750  S1c MET   791     753.610 731.770 752.310  1.00  0.00            
ATOM   1751  BBc ARG   792     756.660 732.810 747.290  1.00  0.00            
ATOM   1752  S1c ARG   792     758.980 733.740 747.070  1.00  0.00            
ATOM   1753  S2c ARG   792     760.670 734.100 744.380  1.00  0.00            
ATOM   1754  BBc THR   793     754.560 732.580 744.080  1.00  0.00            
ATOM   1755  S1c THR   793     752.650 732.300 744.360  1.00  0.00            
ATOM   1756  BBs GLY   794     755.110 731.100 740.660  1.00  0.00            
ATOM   1757  BBs LYS   795     754.340 727.910 738.660  1.00  0.00            
ATOM   1758  S1s LYS   795     755.850 728.530 736.640  1.00  0.00            
ATOM   1759  S2s LYS   795     757.720 730.850 735.440  1.00  0.00            
ATOM   1760  BBc SER   796     754.820 725.320 741.440  1.00  0.00            
ATOM   1761  S1c SER   796     755.260 726.810 742.610  1.00  0.00            
ATOM   1762  BBe SER   797     752.720 722.360 742.310  1.00  0.00            
ATOM   1763  S1e SER   797     752.020 721.950 740.530  1.00  0.00            
ATOM   1764  BBe ILE   798     752.050 718.880 743.660  1.00  0.00            
ATOM   1765  S1e ILE   798     750.570 719.030 745.270  1.00  0.00            
ATOM   1766  BBe MET   799     751.350 715.510 742.130  1.00  0.00            
ATOM   1767  S1e MET   799     751.680 715.920 739.060  1.00  0.00            
ATOM   1768  BBe ARG   800     750.860 711.940 743.440  1.00  0.00            
ATOM   1769  S1e ARG   800     749.890 710.160 744.730  1.00  0.00            
ATOM   1770  S2e ARG   800     748.910 707.390 743.010  1.00  0.00            
ATOM   1771  BBc SER   801     752.870 709.730 741.040  1.00  0.00            
ATOM   1772  S1c SER   801     754.050 710.920 740.040  1.00  0.00            
ATOM   1773  BBc ASP   802     754.660 706.370 741.160  1.00  0.00            
ATOM   1774  S1c ASP   802     754.650 704.210 742.630  1.00  0.00            
ATOM   1775  BBc ALA   803     756.280 707.120 737.820  1.00  0.00            
ATOM   1776  BBc PRO   804     760.000 706.910 737.680  1.00  0.00            
ATOM   1777  S1c PRO   804     760.480 705.480 738.850  1.00  0.00            
ATOM   1778  BBe ILE   805     762.020 710.090 737.100  1.00  0.00            
ATOM   1779  S1e ILE   805     761.770 711.270 739.190  1.00  0.00            
ATOM   1780  BBe ASP   806     763.860 710.010 733.710  1.00  0.00            
ATOM   1781  S1e ASP   806     764.400 707.680 733.760  1.00  0.00            
ATOM   1782  BBs THR   807     766.360 712.120 731.880  1.00  0.00            
ATOM   1783  S1s THR   807     768.060 712.740 732.600  1.00  0.00            
ATOM   1784  BBs CYS   808     764.500 713.620 729.020  1.00  0.00            
ATOM   1785  S1s CYS   808     763.130 711.800 728.330  1.00  0.00            
ATOM   1786  BBc ILE   809     762.700 716.890 728.470  1.00  0.00            
ATOM   1787  S1c ILE   809     764.040 718.380 727.470  1.00  0.00            
ATOM   1788  BBc SER   810     758.930 717.060 728.020  1.00  0.00            
ATOM   1789  S1c SER   810     757.890 715.630 727.200  1.00  0.00            
ATOM   1790  BBs GLU   811     756.840 720.140 728.870  1.00  0.00            
ATOM   1791  S1s GLU   811     757.090 722.710 729.930  1.00  0.00            
ATOM   1792  BBe CYS   812     753.800 717.960 729.890  1.00  0.00            
ATOM   1793  S1e CYS   812     751.910 716.810 728.880  1.00  0.00            
ATOM   1794  BBe ILE   813     753.570 715.980 733.170  1.00  0.00            
ATOM   1795  S1e ILE   813     754.780 715.670 734.940  1.00  0.00            
ATOM   1796  BBe THR   814     751.020 713.290 733.780  1.00  0.00            
ATOM   1797  S1e THR   814     750.230 712.800 732.070  1.00  0.00            
ATOM   1798  BBt PRO   815     750.740 710.970 736.780  1.00  0.00            
ATOM   1799  S1t PRO   815     749.600 711.060 738.290  1.00  0.00            
ATOM   1800  BBt ASN   816     751.240 708.270 734.230  1.00  0.00            
ATOM   1801  S1t ASN   816     752.000 705.930 734.690  1.00  0.00            
ATOM   1802  BBe GLY   817     754.450 709.890 733.100  1.00  0.00            
ATOM   1803  BBe SER   818     755.650 712.360 730.440  1.00  0.00            
ATOM   1804  S1e SER   818     757.410 711.820 729.780  1.00  0.00            
ATOM   1805  BBe ILE   819     753.760 712.880 727.160  1.00  0.00            
ATOM   1806  S1e ILE   819     751.700 712.350 727.260  1.00  0.00            
ATOM   1807  BBc PRO   820     754.050 714.850 723.750  1.00  0.00            
ATOM   1808  S1c PRO   820     755.640 714.370 722.830  1.00  0.00            
ATOM   1809  BBc ASN   821     752.200 718.130 723.550  1.00  0.00            
ATOM   1810  S1c ASN   821     753.790 719.580 724.870  1.00  0.00            
ATOM   1811  BBs ASP   822     751.820 718.270 719.810  1.00  0.00            
ATOM   1812  S1s ASP   822     753.010 718.830 717.700  1.00  0.00            
ATOM   1813  BBs LYS   823     748.300 716.890 719.540  1.00  0.00            
ATOM   1814  S1s LYS   823     748.800 714.920 717.980  1.00  0.00            
ATOM   1815  S2s LYS   823     750.310 714.290 715.610  1.00  0.00            
ATOM   1816  BBs PRO   824     745.340 719.170 720.500  1.00  0.00            
ATOM   1817  S1s PRO   824     745.860 721.000 720.360  1.00  0.00            
ATOM   1818  BBe PHE   825     743.590 716.710 722.820  1.00  0.00            
ATOM   1819  S1e PHE   825     740.870 719.060 722.830  1.00  0.00            
ATOM   1820  S2e PHE   825     741.040 717.890 720.740  1.00  0.00            
ATOM   1821  S3e PHE   825     740.530 720.240 720.770  1.00  0.00            
ATOM   1822  BBe GLN   826     744.660 713.930 725.280  1.00  0.00            
ATOM   1823  S1e GLN   826     746.780 714.430 728.280  1.00  0.00            
ATOM   1824  BBc ASN   827     743.290 710.700 726.890  1.00  0.00            
ATOM   1825  S1c ASN   827     741.540 708.960 727.350  1.00  0.00            
ATOM   1826  BBs VAL   828     746.240 709.840 729.220  1.00  0.00            
ATOM   1827  S1s VAL   828     747.240 708.260 728.510  1.00  0.00            
ATOM   1828  BBc ASN   829     745.260 711.590 732.540  1.00  0.00            
ATOM   1829  S1c ASN   829     746.550 710.590 734.460  1.00  0.00            
ATOM   1830  BBs LYS   830     743.090 714.650 733.550  1.00  0.00            
ATOM   1831  S1s LYS   830     743.070 716.990 732.890  1.00  0.00            
ATOM   1832  S2s LYS   830     743.890 719.770 733.350  1.00  0.00            
ATOM   1833  BBc ILE   831     745.930 715.470 735.920  1.00  0.00            
ATOM   1834  S1c ILE   831     747.130 715.190 737.840  1.00  0.00            
ATOM   1835  BBc THR   832     748.430 717.580 734.020  1.00  0.00            
ATOM   1836  S1c THR   832     748.190 717.280 732.110  1.00  0.00            
ATOM   1837  BBe TYR   833     751.200 720.090 734.590  1.00  0.00            
ATOM   1838  S1e TYR   833     753.370 720.300 736.640  1.00  0.00            
ATOM   1839  S2e TYR   833     755.280 720.530 735.210  1.00  0.00            
ATOM   1840  S3e TYR   833     754.730 723.070 736.900  1.00  0.00            
ATOM   1841  BBe GLY   834     752.600 722.390 732.050  1.00  0.00            
ATOM   1842  BBe ALA   835     752.230 722.820 728.330  1.00  0.00            
ATOM   1843  BBc CYS   836     749.340 720.330 728.180  1.00  0.00            
ATOM   1844  S1c CYS   836     747.840 721.520 729.720  1.00  0.00            
ATOM   1845  BBc PRO   837     746.610 718.840 725.820  1.00  0.00            
ATOM   1846  S1c PRO   837     747.710 718.000 724.510  1.00  0.00            
ATOM   1847  BBe LYS   838     743.070 719.110 727.100  1.00  0.00            
ATOM   1848  S1e LYS   838     742.950 720.840 728.290  1.00  0.00            
ATOM   1849  S2e LYS   838     743.840 723.580 729.140  1.00  0.00            
ATOM   1850  BBe TYR   839     741.720 715.790 728.380  1.00  0.00            
ATOM   1851  S1e TYR   839     739.310 714.360 730.830  1.00  0.00            
ATOM   1852  S2e TYR   839     740.750 712.730 729.820  1.00  0.00            
ATOM   1853  S3e TYR   839     738.920 711.520 732.000  1.00  0.00            
ATOM   1854  BBc VAL   840     738.600 714.650 726.540  1.00  0.00            
ATOM   1855  S1c VAL   840     739.300 714.190 724.730  1.00  0.00            
ATOM   1856  BBs LYS   841     737.100 711.150 726.920  1.00  0.00            
ATOM   1857  S1s LYS   841     735.380 711.240 728.600  1.00  0.00            
ATOM   1858  S2s LYS   841     732.690 710.950 730.320  1.00  0.00            
ATOM   1859  BBc GLN   842     737.330 710.030 723.330  1.00  0.00            
ATOM   1860  S1c GLN   842     736.160 710.130 721.280  1.00  0.00            
ATOM   1861  BBs ASN   843     740.300 707.690 722.610  1.00  0.00            
ATOM   1862  S1s ASN   843     739.840 705.590 723.900  1.00  0.00            
ATOM   1863  BBc THR   844     740.830 708.590 718.990  1.00  0.00            
ATOM   1864  S1c THR   844     742.300 707.500 718.310  1.00  0.00            
ATOM   1865  BBc LEU   845     739.720 711.610 717.020  1.00  0.00            
ATOM   1866  S1c LEU   845     738.730 713.300 718.900  1.00  0.00            
ATOM   1867  BBe LYS   846     740.730 711.700 713.430  1.00  0.00            
ATOM   1868  S1e LYS   846     742.000 709.790 712.680  1.00  0.00            
ATOM   1869  S2e LYS   846     744.220 707.610 712.590  1.00  0.00            
ATOM   1870  BBe LEU   847     741.260 714.950 711.570  1.00  0.00            
ATOM   1871  S1e LEU   847     740.890 717.570 711.370  1.00  0.00            
ATOM   1872  BBe ALA   848     741.100 714.340 707.830  1.00  0.00            
ATOM   1873  BBc THR   849     744.150 715.270 705.740  1.00  0.00            
ATOM   1874  S1c THR   849     745.930 716.000 706.060  1.00  0.00            
ATOM   1875  BBs GLY   850     743.110 713.840 702.310  1.00  0.00            
ATOM   1876  BBc MET   851     740.120 713.660 699.970  1.00  0.00            
ATOM   1877  S1c MET   851     742.150 714.940 698.070  1.00  0.00            
ATOM   1878  BBe ARG   852     737.740 710.810 700.230  1.00  0.00            
ATOM   1879  S1e ARG   852     735.520 710.990 699.410  1.00  0.00            
ATOM   1880  S2e ARG   852     732.210 711.450 698.970  1.00  0.00            
ATOM   1881  BBc ASN   853     738.870 707.380 699.310  1.00  0.00            
ATOM   1882  S1c ASN   853     739.510 705.190 700.250  1.00  0.00            
ATOM   1883  BBc VAL   854     737.180 705.790 696.320  1.00  0.00            
ATOM   1884  S1c VAL   854     736.200 707.230 695.340  1.00  0.00            
ATOM   1885  BBc PRO   855     738.740 702.320 695.490  1.00  0.00            
ATOM   1886  S1c PRO   855     739.550 701.380 696.930  1.00  0.00            
ATOM   1887  BBc GLU   856     739.420 701.530 691.820  1.00  0.00            
ATOM   1888  S1c GLU   856     740.880 701.930 689.730  1.00  0.00            
ATOM   1889  BBc LYS   857     736.810 699.110 690.500  1.00  0.00            
ATOM   1890  S1c LYS   857     736.550 696.890 690.000  1.00  0.00            
ATOM   1891  S2c LYS   857     736.610 695.050 687.410  1.00  0.00            
ATOM   1892  BBc GLY   858     730.580 716.110 698.660  1.00  0.00            
ATOM   1893  BBt LEU   859     728.790 719.310 697.650  1.00  0.00            
ATOM   1894  S1t LEU   859     726.900 717.730 696.630  1.00  0.00            
ATOM   1895  BBt PHE   860     730.450 719.410 694.210  1.00  0.00            
ATOM   1896  S1t PHE   860     729.380 722.210 693.110  1.00  0.00            
ATOM   1897  S2t PHE   860     728.390 720.370 691.940  1.00  0.00            
ATOM   1898  S3t PHE   860     728.030 722.610 691.160  1.00  0.00            
ATOM   1899  BBs GLY   861     729.540 715.820 693.110  1.00  0.00            
ATOM   1900  BBt ALA   862     732.970 715.320 691.510  1.00  0.00            
ATOM   1901  BBe ILE   863     734.680 712.860 693.850  1.00  0.00            
ATOM   1902  S1e ILE   863     735.920 711.650 692.600  1.00  0.00            
ATOM   1903  BBt ALA   864     732.460 709.850 694.620  1.00  0.00            
ATOM   1904  BBt GLY   865     730.100 711.420 692.130  1.00  0.00            
ATOM   1905  BBt PHE   866     730.330 712.340 688.420  1.00  0.00            
ATOM   1906  S1t PHE   866     730.700 715.510 687.280  1.00  0.00            
ATOM   1907  S2t PHE   866     728.490 715.160 688.150  1.00  0.00            
ATOM   1908  S3t PHE   866     729.520 717.320 688.330  1.00  0.00            
ATOM   1909  BBe ILE   867     733.750 710.560 688.660  1.00  0.00            
ATOM   1910  S1e ILE   867     735.870 711.370 687.590  1.00  0.00            
ATOM   1911  BBc GLU   868     733.140 706.840 689.080  1.00  0.00            
ATOM   1912  S1c GLU   868     731.350 706.320 691.300  1.00  0.00            
ATOM   1913  BBc ASN   869     736.550 705.730 690.400  1.00  0.00            
ATOM   1914  S1c ASN   869     736.540 703.810 688.780  1.00  0.00            
ATOM   1915  BBc GLY   870     739.760 706.860 691.930  1.00  0.00            
ATOM   1916  BBe TRP   871     743.260 706.320 690.450  1.00  0.00            
ATOM   1917  S1e TRP   871     742.630 707.560 688.150  1.00  0.00            
ATOM   1918  S2e TRP   871     743.450 708.610 686.400  1.00  0.00            
ATOM   1919  S3e TRP   871     741.360 708.710 685.020  1.00  0.00            
ATOM   1920  S4e TRP   871     740.290 707.270 687.170  1.00  0.00            
ATOM   1921  BBt GLU   872     745.450 704.110 692.610  1.00  0.00            
ATOM   1922  S1t GLU   872     744.170 701.380 693.520  1.00  0.00            
ATOM   1923  BBt GLY   873     747.610 704.200 689.520  1.00  0.00            
ATOM   1924  BBc MET   874     748.430 707.690 690.710  1.00  0.00            
ATOM   1925  S1c MET   874     746.810 709.850 689.430  1.00  0.00            
ATOM   1926  BBc ILE   875     751.470 708.280 692.970  1.00  0.00            
ATOM   1927  S1c ILE   875     752.060 706.130 693.490  1.00  0.00            
ATOM   1928  BBs ASP   876     752.670 711.660 691.890  1.00  0.00            
ATOM   1929  S1s ASP   876     755.170 712.000 692.580  1.00  0.00            
ATOM   1930  BBc GLY   877     749.430 713.470 692.520  1.00  0.00            
ATOM   1931  BBs TRP   878     746.060 714.130 694.220  1.00  0.00            
ATOM   1932  S1s TRP   878     746.730 714.020 696.840  1.00  0.00            
ATOM   1933  S2s TRP   878     746.680 712.660 698.570  1.00  0.00            
ATOM   1934  S3s TRP   878     747.900 714.160 700.160  1.00  0.00            
ATOM   1935  S4s TRP   878     747.870 715.970 698.020  1.00  0.00            
ATOM   1936  BBe TYR   879     744.670 715.140 690.740  1.00  0.00            
ATOM   1937  S1e TYR   879     742.210 716.080 692.790  1.00  0.00            
ATOM   1938  S2e TYR   879     743.530 717.830 691.810  1.00  0.00            
ATOM   1939  S3e TYR   879     742.750 718.430 694.750  1.00  0.00            
ATOM   1940  BBe GLY   880     745.740 714.340 687.220  1.00  0.00            
ATOM   1941  BBe PHE   881     744.910 713.650 683.570  1.00  0.00            
ATOM   1942  S1e PHE   881     744.580 716.980 682.590  1.00  0.00            
ATOM   1943  S2e PHE   881     744.260 715.290 680.920  1.00  0.00            
ATOM   1944  S3e PHE   881     743.680 717.570 680.450  1.00  0.00            
ATOM   1945  BBe ARG   882     744.770 710.290 681.670  1.00  0.00            
ATOM   1946  S1e ARG   882     744.660 707.810 681.810  1.00  0.00            
ATOM   1947  S2e ARG   882     743.050 705.290 681.010  1.00  0.00            
ATOM   1948  BBe HIS   883     744.790 710.220 677.780  1.00  0.00            
ATOM   1949  S1e HIS   883     746.300 711.460 677.680  1.00  0.00            
ATOM   1950  S2e HIS   883     747.810 712.620 677.370  1.00  0.00            
ATOM   1951  S3e HIS   883     747.690 713.430 679.370  1.00  0.00            
ATOM   1952  BBe GLN   884     744.060 708.270 674.570  1.00  0.00            
ATOM   1953  S1e GLN   884     741.970 706.620 676.270  1.00  0.00            
ATOM   1954  BBe ASN   885     745.590 709.550 671.340  1.00  0.00            
ATOM   1955  S1e ASN   885     747.090 711.250 672.500  1.00  0.00            
ATOM   1956  BBt SER   886     746.950 708.990 667.890  1.00  0.00            
ATOM   1957  S1t SER   886     746.590 710.420 666.620  1.00  0.00            
ATOM   1958  BBt GLU   887     750.100 708.130 669.870  1.00  0.00            
ATOM   1959  S1t GLU   887     751.540 710.120 670.850  1.00  0.00            
ATOM   1960  BBe GLY   888     748.210 706.180 672.580  1.00  0.00            
ATOM   1961  BBe THR   889     747.800 706.620 676.320  1.00  0.00            
ATOM   1962  S1e THR   889     746.980 705.030 677.120  1.00  0.00            
ATOM   1963  BBe GLY   890     749.570 708.290 679.290  1.00  0.00            
ATOM   1964  BBe GLN   891     748.890 709.610 682.800  1.00  0.00            
ATOM   1965  S1e GLN   891     748.410 707.510 684.980  1.00  0.00            
ATOM   1966  BBe ALA   892     750.190 712.670 684.500  1.00  0.00            
ATOM   1967  BBe ALA   893     749.350 714.220 687.810  1.00  0.00            
ATOM   1968  BBc ASP   894     748.360 717.850 688.060  1.00  0.00            
ATOM   1969  S1c ASP   894     747.310 719.690 686.480  1.00  0.00            
ATOM   1970  BBh LEU   895     751.160 719.530 689.980  1.00  0.00            
ATOM   1971  S1h LEU   895     753.300 719.680 688.380  1.00  0.00            
ATOM   1972  BBh LYS   896     749.460 722.840 690.580  1.00  0.00            
ATOM   1973  S1h LYS   896     749.470 723.920 688.370  1.00  0.00            
ATOM   1974  S2h LYS   896     749.670 723.960 685.630  1.00  0.00            
ATOM   1975  BBh SER   897     745.990 721.570 691.420  1.00  0.00            
ATOM   1976  S1h SER   897     744.360 722.650 691.390  1.00  0.00            
ATOM   1977  BBh THR   898     747.330 719.190 694.130  1.00  0.00            
ATOM   1978  S1h THR   898     748.540 717.960 693.220  1.00  0.00            
ATOM   1979  BBh GLN   899     749.600 721.800 695.640  1.00  0.00            
ATOM   1980  S1h GLN   899     751.540 721.490 697.240  1.00  0.00            
ATOM   1981  BBh ALA   900     746.420 723.910 696.120  1.00  0.00            
ATOM   1982  BBh ALA   901     744.690 721.260 698.050  1.00  0.00            
ATOM   1983  BBh ILE   902     747.730 720.070 700.030  1.00  0.00            
ATOM   1984  S1h ILE   902     748.340 718.620 701.730  1.00  0.00            
ATOM   1985  BBh ASP   903     748.570 723.630 701.020  1.00  0.00            
ATOM   1986  S1h ASP   903     750.640 725.230 701.400  1.00  0.00            
ATOM   1987  BBh GLN   904     745.090 724.650 702.280  1.00  0.00            
ATOM   1988  S1h GLN   904     745.800 727.210 702.020  1.00  0.00            
ATOM   1989  BBh ILE   905     744.720 721.510 704.260  1.00  0.00            
ATOM   1990  S1h ILE   905     743.920 719.960 703.180  1.00  0.00            
ATOM   1991  BBh ASN   906     748.110 721.850 705.840  1.00  0.00            
ATOM   1992  S1h ASN   906     750.550 721.320 705.170  1.00  0.00            
ATOM   1993  BBh ARG   907     747.030 725.280 706.920  1.00  0.00            
ATOM   1994  S1h ARG   907     748.420 727.190 706.690  1.00  0.00            
ATOM   1995  S2h ARG   907     749.380 730.540 706.660  1.00  0.00            
ATOM   1996  BBh LYS   908     743.860 723.900 708.270  1.00  0.00            
ATOM   1997  S1h LYS   908     741.430 722.660 707.860  1.00  0.00            
ATOM   1998  S2h LYS   908     739.230 722.890 706.480  1.00  0.00            
ATOM   1999  BBh LEU   909     745.770 721.290 710.160  1.00  0.00            
ATOM   2000  S1h LEU   909     745.920 718.700 709.930  1.00  0.00            
ATOM   2001  BBh ASN   910     748.250 723.700 711.500  1.00  0.00            
ATOM   2002  S1h ASN   910     750.440 723.590 710.400  1.00  0.00            
ATOM   2003  BBh ARG   911     745.360 725.610 712.910  1.00  0.00            
ATOM   2004  S1h ARG   911     743.080 726.140 712.500  1.00  0.00            
ATOM   2005  S2h ARG   911     741.060 728.600 713.510  1.00  0.00            
ATOM   2006  BBh VAL   912     744.930 722.780 715.260  1.00  0.00            
ATOM   2007  S1h VAL   912     743.060 722.130 715.560  1.00  0.00            
ATOM   2008  BBh ILE   913     748.340 721.200 716.000  1.00  0.00            
ATOM   2009  S1h ILE   913     748.050 719.000 714.860  1.00  0.00            
ATOM   2010  BBs GLU   914     750.720 723.840 717.090  1.00  0.00            
ATOM   2011  S1s GLU   914     750.040 725.790 715.410  1.00  0.00            
ATOM   2012  BBc LYS   915     748.310 725.050 719.890  1.00  0.00            
ATOM   2013  S1c LYS   915     746.200 725.730 718.590  1.00  0.00            
ATOM   2014  S2c LYS   915     745.140 728.350 717.550  1.00  0.00            
ATOM   2015  BBc THR   916     748.240 724.040 723.690  1.00  0.00            
ATOM   2016  S1c THR   916     749.480 722.560 723.960  1.00  0.00            
ATOM   2017  BBc ASN   917     747.970 726.260 726.750  1.00  0.00            
ATOM   2018  S1c ASN   917     746.580 728.200 726.540  1.00  0.00            
ATOM   2019  BBe GLU   918     749.830 726.000 730.000  1.00  0.00            
ATOM   2020  S1e GLU   918     751.770 727.600 729.340  1.00  0.00            
ATOM   2021  BBe LYS   919     748.220 724.870 733.270  1.00  0.00            
ATOM   2022  S1e LYS   919     745.670 725.570 732.920  1.00  0.00            
ATOM   2023  S2e LYS   919     743.780 728.030 732.270  1.00  0.00            
ATOM   2024  BBc PHE   920     750.100 724.550 736.560  1.00  0.00            
ATOM   2025  S1c PHE   920     752.130 726.520 734.790  1.00  0.00            
ATOM   2026  S2c PHE   920     750.600 727.840 736.100  1.00  0.00            
ATOM   2027  S3c PHE   920     751.110 728.480 733.840  1.00  0.00            
ATOM   2028  BBs HIS   921     748.630 725.010 740.050  1.00  0.00            
ATOM   2029  S1s HIS   921     748.520 726.920 740.430  1.00  0.00            
ATOM   2030  S2s HIS   921     748.360 728.820 740.720  1.00  0.00            
ATOM   2031  S3s HIS   921     750.450 729.000 741.230  1.00  0.00            
ATOM   2032  BBc GLN   922     744.980 723.740 739.830  1.00  0.00            
ATOM   2033  S1c GLN   922     745.170 722.740 737.110  1.00  0.00            
ATOM   2034  BBc ILE   923     742.650 721.530 741.880  1.00  0.00            
ATOM   2035  S1c ILE   923     741.900 722.260 744.160  1.00  0.00            
ATOM   2036  BBc GLU   924     742.880 718.060 743.210  1.00  0.00            
ATOM   2037  S1c GLU   924     745.490 717.160 742.260  1.00  0.00            
ATOM   2038  BBc LYS   925     741.110 715.380 741.270  1.00  0.00            
ATOM   2039  S1c LYS   925     740.030 714.930 739.120  1.00  0.00            
ATOM   2040  S2c LYS   925     738.600 713.440 737.250  1.00  0.00            
ATOM   2041  BBc GLU   926     741.290 712.040 743.020  1.00  0.00            
ATOM   2042  S1c GLU   926     738.960 710.460 741.370  1.00  0.00            
ATOM   2043  BBc PHE   927     740.880 711.730 746.700  1.00  0.00            
ATOM   2044  S1c PHE   927     743.000 713.880 747.470  1.00  0.00            
ATOM   2045  S2c PHE   927     741.400 713.620 749.240  1.00  0.00            
ATOM   2046  S3c PHE   927     743.730 713.880 749.760  1.00  0.00            
ATOM   2047  BBs SER   928     741.320 708.910 749.170  1.00  0.00            
ATOM   2048  S1s SER   928     742.540 707.410 749.370  1.00  0.00            
ATOM   2049  BBs GLU   929     738.850 709.990 751.800  1.00  0.00            
ATOM   2050  S1s GLU   929     739.170 707.870 753.600  1.00  0.00            
ATOM   2051  BBc VAL   930     735.050 710.720 751.600  1.00  0.00            
ATOM   2052  S1c VAL   930     734.600 709.620 753.200  1.00  0.00            
ATOM   2053  BBc GLU   931     734.170 714.360 752.370  1.00  0.00            
ATOM   2054  S1c GLU   931     737.410 715.160 751.700  1.00  0.00            
ATOM   2055  BBc GLY   932     731.000 715.240 750.710  1.00  0.00            
ATOM   2056  BBh ARG   933     729.880 718.750 749.760  1.00  0.00            
ATOM   2057  S1h ARG   933     728.110 720.620 749.800  1.00  0.00            
ATOM   2058  S2h ARG   933     728.180 723.020 747.740  1.00  0.00            
ATOM   2059  BBh ILE   934     733.170 720.400 748.770  1.00  0.00            
ATOM   2060  S1h ILE   934     734.400 722.140 748.110  1.00  0.00            
ATOM   2061  BBh GLN   935     734.660 717.370 747.040  1.00  0.00            
ATOM   2062  S1h GLN   935     735.370 714.820 747.500  1.00  0.00            
ATOM   2063  BBh ASP   936     731.520 716.830 744.990  1.00  0.00            
ATOM   2064  S1h ASP   936     730.170 714.630 745.490  1.00  0.00            
ATOM   2065  BBh LEU   937     731.830 720.280 743.520  1.00  0.00            
ATOM   2066  S1h LEU   937     731.740 722.820 743.860  1.00  0.00            
ATOM   2067  BBh GLU   938     735.550 719.580 742.930  1.00  0.00            
ATOM   2068  S1h GLU   938     738.030 719.820 741.120  1.00  0.00            
ATOM   2069  BBh LYS   939     734.480 716.560 740.920  1.00  0.00            
ATOM   2070  S1h LYS   939     735.330 714.570 742.090  1.00  0.00            
ATOM   2071  S2h LYS   939     734.380 712.040 743.350  1.00  0.00            
ATOM   2072  BBh TYR   940     731.440 718.150 739.300  1.00  0.00            
ATOM   2073  S1h TYR   940     728.910 718.570 737.540  1.00  0.00            
ATOM   2074  S2h TYR   940     728.500 720.100 739.340  1.00  0.00            
ATOM   2075  S3h TYR   940     728.070 721.380 736.560  1.00  0.00            
ATOM   2076  BBh VAL   941     733.690 720.880 738.030  1.00  0.00            
ATOM   2077  S1h VAL   941     734.210 722.310 739.320  1.00  0.00            
ATOM   2078  BBh GLU   942     736.260 718.520 736.440  1.00  0.00            
ATOM   2079  S1h GLU   942     738.420 717.350 734.930  1.00  0.00            
ATOM   2080  BBh ASP   943     733.520 716.330 734.960  1.00  0.00            
ATOM   2081  S1h ASP   943     734.470 714.110 734.160  1.00  0.00            
ATOM   2082  BBh THR   944     731.730 719.390 733.480  1.00  0.00            
ATOM   2083  S1h THR   944     729.990 719.100 732.660  1.00  0.00            
ATOM   2084  BBh LYS   945     734.940 720.900 732.180  1.00  0.00            
ATOM   2085  S1h LYS   945     734.620 723.330 733.360  1.00  0.00            
ATOM   2086  S2h LYS   945     732.840 725.230 734.730  1.00  0.00            
ATOM   2087  BBh ILE   946     735.510 717.560 730.290  1.00  0.00            
ATOM   2088  S1h ILE   946     737.530 718.160 729.710  1.00  0.00            
ATOM   2089  BBh ASP   947     732.100 716.780 728.850  1.00  0.00            
ATOM   2090  S1h ASP   947     731.070 714.910 727.630  1.00  0.00            
ATOM   2091  BBh LEU   948     732.380 720.230 727.290  1.00  0.00            
ATOM   2092  S1h LEU   948     731.370 721.940 725.570  1.00  0.00            
ATOM   2093  BBh TRP   949     735.810 719.550 725.800  1.00  0.00            
ATOM   2094  S1h TRP   949     737.730 721.240 725.920  1.00  0.00            
ATOM   2095  S2h TRP   949     738.880 722.580 724.610  1.00  0.00            
ATOM   2096  S3h TRP   949     739.540 724.260 726.350  1.00  0.00            
ATOM   2097  S4h TRP   949     737.950 722.670 728.020  1.00  0.00            
ATOM   2098  BBh SER   950     734.910 716.230 724.460  1.00  0.00            
ATOM   2099  S1h SER   950     734.830 714.360 723.910  1.00  0.00            
ATOM   2100  BBh TYR   951     731.910 717.970 722.880  1.00  0.00            
ATOM   2101  S1h TYR   951     729.120 717.130 722.910  1.00  0.00            
ATOM   2102  S2h TYR   951     728.990 718.170 720.750  1.00  0.00            
ATOM   2103  S3h TYR   951     726.540 716.370 721.370  1.00  0.00            
ATOM   2104  BBh ASN   952     734.390 720.590 721.530  1.00  0.00            
ATOM   2105  S1h ASN   952     733.660 722.480 720.210  1.00  0.00            
ATOM   2106  BBh ALA   953     736.470 717.830 719.980  1.00  0.00            
ATOM   2107  BBh GLU   954     733.750 715.440 718.700  1.00  0.00            
ATOM   2108  S1h GLU   954     732.010 713.840 719.400  1.00  0.00            
ATOM   2109  BBh LEU   955     732.380 718.610 717.050  1.00  0.00            
ATOM   2110  S1h LEU   955     730.950 720.630 716.280  1.00  0.00            
ATOM   2111  BBh LEU   956     735.570 720.100 715.740  1.00  0.00            
ATOM   2112  S1h LEU   956     737.270 722.060 716.140  1.00  0.00            
ATOM   2113  BBh VAL   957     736.630 717.160 713.760  1.00  0.00            
ATOM   2114  S1h VAL   957     737.560 715.590 714.580  1.00  0.00            
ATOM   2115  BBh ALA   958     732.990 716.710 712.620  1.00  0.00            
ATOM   2116  BBh LEU   959     733.180 720.130 711.010  1.00  0.00            
ATOM   2117  S1h LEU   959     732.470 722.610 711.630  1.00  0.00            
ATOM   2118  BBh GLU   960     736.760 720.000 709.830  1.00  0.00            
ATOM   2119  S1h GLU   960     738.100 721.710 711.150  1.00  0.00            
ATOM   2120  BBh ASN   961     736.550 716.610 708.150  1.00  0.00            
ATOM   2121  S1h ASN   961     736.670 714.550 709.500  1.00  0.00            
ATOM   2122  BBh GLN   962     733.300 717.580 706.310  1.00  0.00            
ATOM   2123  S1h GLN   962     731.090 718.020 705.870  1.00  0.00            
ATOM   2124  BBh HIS   963     734.810 720.840 705.200  1.00  0.00            
ATOM   2125  S1h HIS   963     733.860 722.260 706.130  1.00  0.00            
ATOM   2126  S2h HIS   963     732.760 723.670 706.870  1.00  0.00            
ATOM   2127  S3h HIS   963     734.480 724.720 707.640  1.00  0.00            
ATOM   2128  BBh THR   964     737.870 718.810 704.260  1.00  0.00            
ATOM   2129  S1h THR   964     739.690 718.130 704.090  1.00  0.00            
ATOM   2130  BBh ILE   965     735.920 716.390 702.040  1.00  0.00            
ATOM   2131  S1h ILE   965     735.610 714.440 703.230  1.00  0.00            
ATOM   2132  BBh ASP   966     734.170 719.270 700.230  1.00  0.00            
ATOM   2133  S1h ASP   966     732.480 721.270 700.510  1.00  0.00            
ATOM   2134  BBh LEU   967     737.250 721.360 699.700  1.00  0.00            
ATOM   2135  S1h LEU   967     739.240 722.660 700.980  1.00  0.00            
ATOM   2136  BBh ALA   968     739.160 718.450 698.060  1.00  0.00            
ATOM   2137  BBh ASP   969     736.140 717.780 695.840  1.00  0.00            
ATOM   2138  S1h ASP   969     735.140 715.910 697.200  1.00  0.00            
ATOM   2139  BBh SER   970     735.640 721.440 694.910  1.00  0.00            
ATOM   2140  S1h SER   970     733.920 722.110 695.560  1.00  0.00            
ATOM   2141  BBh GLU   971     739.310 721.450 693.990  1.00  0.00            
ATOM   2142  S1h GLU   971     741.220 723.900 694.780  1.00  0.00            
ATOM   2143  BBh MET   972     738.740 718.530 691.630  1.00  0.00            
ATOM   2144  S1h MET   972     737.780 716.160 690.100  1.00  0.00            
ATOM   2145  BBh ASN   973     735.720 720.470 690.260  1.00  0.00            
ATOM   2146  S1h ASN   973     733.180 720.070 690.330  1.00  0.00            
ATOM   2147  BBh LYS   974     738.130 723.390 689.920  1.00  0.00            
ATOM   2148  S1h LYS   974     739.450 725.280 690.410  1.00  0.00            
ATOM   2149  S2h LYS   974     741.660 727.150 690.900  1.00  0.00            
ATOM   2150  BBh LEU   975     740.480 721.480 687.640  1.00  0.00            
ATOM   2151  S1h LEU   975     742.720 720.090 687.040  1.00  0.00            
ATOM   2152  BBh PHE   976     737.700 720.150 685.380  1.00  0.00            
ATOM   2153  S1h PHE   976     735.050 717.910 686.090  1.00  0.00            
ATOM   2154  S2h PHE   976     735.290 718.420 683.760  1.00  0.00            
ATOM   2155  S3h PHE   976     733.110 718.320 684.750  1.00  0.00            
ATOM   2156  BBh GLU   977     736.350 723.620 684.920  1.00  0.00            
ATOM   2157  S1h GLU   977     734.760 724.000 686.690  1.00  0.00            
ATOM   2158  BBh LYS   978     739.870 724.980 684.450  1.00  0.00            
ATOM   2159  S1h LYS   978     741.380 726.810 683.300  1.00  0.00            
ATOM   2160  S2h LYS   978     742.640 729.430 683.310  1.00  0.00            
ATOM   2161  BBh THR   979     740.290 722.270 681.790  1.00  0.00            
ATOM   2162  S1h THR   979     742.160 721.860 682.170  1.00  0.00            
ATOM   2163  BBh ARG   980     736.810 722.830 680.190  1.00  0.00            
ATOM   2164  S1h ARG   980     735.500 722.390 678.300  1.00  0.00            
ATOM   2165  S2h ARG   980     732.920 722.390 676.580  1.00  0.00            
ATOM   2166  BBh ARG   981     737.390 726.600 679.650  1.00  0.00            
ATOM   2167  S1h ARG   981     736.410 727.260 681.850  1.00  0.00            
ATOM   2168  S2h ARG   981     733.460 727.930 683.280  1.00  0.00            
ATOM   2169  BBh GLN   982     740.830 725.770 678.200  1.00  0.00            
ATOM   2170  S1h GLN   982     743.300 726.330 678.850  1.00  0.00            
ATOM   2171  BBh LEU   983     739.300 723.630 675.510  1.00  0.00            
ATOM   2172  S1h LEU   983     739.700 721.200 676.310  1.00  0.00            
ATOM   2173  BBt ARG   984     736.480 726.020 674.520  1.00  0.00            
ATOM   2174  S1t ARG   984     735.310 728.460 674.670  1.00  0.00            
ATOM   2175  S2t ARG   984     736.070 731.260 673.150  1.00  0.00            
ATOM   2176  BBt GLU   985     734.620 724.530 671.540  1.00  0.00            
ATOM   2177  S1t GLU   985     733.470 726.960 670.230  1.00  0.00            
ATOM   2178  BBs ASN   986     737.350 722.050 670.670  1.00  0.00            
ATOM   2179  S1s ASN   986     739.380 723.350 670.460  1.00  0.00            
ATOM   2180  BBe ALA   987     736.020 719.350 672.990  1.00  0.00            
ATOM   2181  BBe GLU   988     732.970 717.830 674.630  1.00  0.00            
ATOM   2182  S1e GLU   988     731.320 719.160 672.570  1.00  0.00            
ATOM   2183  BBe ASP   989     732.280 716.660 678.180  1.00  0.00            
ATOM   2184  S1e ASP   989     732.240 718.540 679.700  1.00  0.00            
ATOM   2185  BBc MET   990     731.340 713.030 678.250  1.00  0.00            
ATOM   2186  S1c MET   990     731.170 710.430 676.770  1.00  0.00            
ATOM   2187  BBs GLY   991     729.900 713.510 681.830  1.00  0.00            
ATOM   2188  BBs ASN   992     732.380 711.050 683.480  1.00  0.00            
ATOM   2189  S1s ASN   992     731.090 709.070 684.300  1.00  0.00            
ATOM   2190  BBs GLY   993     735.150 713.640 683.750  1.00  0.00            
ATOM   2191  BBe CYS   994     736.370 712.940 680.310  1.00  0.00            
ATOM   2192  S1e CYS   994     735.650 710.980 679.220  1.00  0.00            
ATOM   2193  BBe PHE   995     736.580 715.370 677.450  1.00  0.00            
ATOM   2194  S1e PHE   995     739.110 717.070 679.050  1.00  0.00            
ATOM   2195  S2e PHE   995     737.060 717.790 680.060  1.00  0.00            
ATOM   2196  S3e PHE   995     739.090 717.790 681.340  1.00  0.00            
ATOM   2197  BBe LYS   996     736.400 714.220 673.900  1.00  0.00            
ATOM   2198  S1e LYS   996     735.000 712.360 672.990  1.00  0.00            
ATOM   2199  S2e LYS   996     735.050 709.910 671.650  1.00  0.00            
ATOM   2200  BBe ILE   997     738.710 716.560 672.000  1.00  0.00            
ATOM   2201  S1e ILE   997     740.320 717.730 672.910  1.00  0.00            
ATOM   2202  BBc TYR   998     737.570 716.750 668.370  1.00  0.00            
ATOM   2203  S1c TYR   998     734.520 714.940 668.120  1.00  0.00            
ATOM   2204  S2c TYR   998     734.650 716.590 669.850  1.00  0.00            
ATOM   2205  S3c TYR   998     731.950 715.060 669.850  1.00  0.00            
ATOM   2206  BBs HIS   999     741.010 717.110 666.890  1.00  0.00            
ATOM   2207  S1s HIS   999     741.800 718.450 668.060  1.00  0.00            
ATOM   2208  S2s HIS   999     742.230 719.770 669.400  1.00  0.00            
ATOM   2209  S3s HIS   999     744.270 719.940 668.700  1.00  0.00            
ATOM   2210  BBc LYS  1000     744.210 715.200 666.200  1.00  0.00            
ATOM   2211  S1c LYS  1000     746.020 714.600 664.620  1.00  0.00            
ATOM   2212  S2c LYS  1000     746.610 713.250 662.240  1.00  0.00            
ATOM   2213  BBc CYS  1001     745.910 715.570 669.560  1.00  0.00            
ATOM   2214  S1c CYS  1001     744.750 715.580 671.710  1.00  0.00            
ATOM   2215  BBc ASP  1002     749.420 714.260 669.850  1.00  0.00            
ATOM   2216  S1c ASP  1002     750.050 713.440 667.570  1.00  0.00            
ATOM   2217  BBh ASN  1003     751.140 714.150 673.300  1.00  0.00            
ATOM   2218  S1h ASN  1003     752.160 713.150 675.400  1.00  0.00            
ATOM   2219  BBh ALA  1004     752.620 717.610 672.870  1.00  0.00            
ATOM   2220  BBh CYS  1005     749.030 718.640 671.980  1.00  0.00            
ATOM   2221  S1h CYS  1005     749.680 719.320 669.820  1.00  0.00            
ATOM   2222  BBh ILE  1006     747.950 717.060 675.320  1.00  0.00            
ATOM   2223  S1h ILE  1006     746.470 717.190 676.490  1.00  0.00            
ATOM   2224  BBh GLU  1007     750.880 718.210 677.280  1.00  0.00            
ATOM   2225  S1h GLU  1007     752.340 716.960 678.640  1.00  0.00            
ATOM   2226  BBh SER  1008     749.890 721.750 676.340  1.00  0.00            
ATOM   2227  S1h SER  1008     751.080 722.260 674.880  1.00  0.00            
ATOM   2228  BBh ILE  1009     746.440 721.470 677.930  1.00  0.00            
ATOM   2229  S1h ILE  1009     744.330 721.930 678.410  1.00  0.00            
ATOM   2230  BBh ARG  1010     748.040 720.140 681.160  1.00  0.00            
ATOM   2231  S1h ARG  1010     749.280 717.880 681.900  1.00  0.00            
ATOM   2232  S2h ARG  1010     751.580 717.400 684.330  1.00  0.00            
ATOM   2233  BBt ASN  1011     750.710 722.800 681.140  1.00  0.00            
ATOM   2234  S1t ASN  1011     752.600 723.160 679.640  1.00  0.00            
ATOM   2235  BBt GLY  1012     747.830 725.100 680.430  1.00  0.00            
ATOM   2236  BBc THR  1013     749.270 726.410 677.190  1.00  0.00            
ATOM   2237  S1c THR  1013     750.990 727.250 676.840  1.00  0.00            
ATOM   2238  BBc TYR  1014     746.560 724.870 674.950  1.00  0.00            
ATOM   2239  S1c TYR  1014     744.110 723.080 673.270  1.00  0.00            
ATOM   2240  S2c TYR  1014     746.270 722.350 672.530  1.00  0.00            
ATOM   2241  S3c TYR  1014     744.500 720.010 673.530  1.00  0.00            
ATOM   2242  BBc ASP  1015     745.820 727.400 672.100  1.00  0.00            
ATOM   2243  S1c ASP  1015     746.820 729.330 673.360  1.00  0.00            
ATOM   2244  BBh HIS  1016     742.220 726.920 671.180  1.00  0.00            
ATOM   2245  S1h HIS  1016     741.250 727.940 672.540  1.00  0.00            
ATOM   2246  S2h HIS  1016     740.460 728.790 674.080  1.00  0.00            
ATOM   2247  S3h HIS  1016     741.070 730.750 673.410  1.00  0.00            
ATOM   2248  BBh ASP  1017     742.360 728.930 667.960  1.00  0.00            
ATOM   2249  S1h ASP  1017     742.250 731.450 667.190  1.00  0.00            
ATOM   2250  BBh ILE  1018     745.010 726.810 666.390  1.00  0.00            
ATOM   2251  S1h ILE  1018     746.610 726.780 664.900  1.00  0.00            
ATOM   2252  BBh TYR  1019     742.650 723.770 666.270  1.00  0.00            
ATOM   2253  S1h TYR  1019     744.160 721.580 664.800  1.00  0.00            
ATOM   2254  S2h TYR  1019     743.940 723.410 663.270  1.00  0.00            
ATOM   2255  S3h TYR  1019     744.700 720.750 661.860  1.00  0.00            
ATOM   2256  BBh ARG  1020     739.160 725.330 666.110  1.00  0.00            
ATOM   2257  S1h ARG  1020     737.570 726.590 667.130  1.00  0.00            
ATOM   2258  S2h ARG  1020     737.970 728.880 669.410  1.00  0.00            
ATOM   2259  BBh ASP  1021     738.620 724.590 662.390  1.00  0.00            
ATOM   2260  S1h ASP  1021     740.260 724.740 660.450  1.00  0.00            
ATOM   2261  BBh GLU  1022     739.390 720.850 662.670  1.00  0.00            
ATOM   2262  S1h GLU  1022     739.240 719.190 661.190  1.00  0.00            
ATOM   2263  BBh ALA  1023     737.360 720.490 665.820  1.00  0.00            
ATOM   2264  BBh LEU  1024     734.320 722.470 664.660  1.00  0.00            
ATOM   2265  S1h LEU  1024     733.750 723.560 666.890  1.00  0.00            
ATOM   2266  BBh ASN  1025     734.030 720.200 661.470  1.00  0.00            
ATOM   2267  S1h ASN  1025     735.130 720.810 659.190  1.00  0.00            
ATOM   2268  BBh ASN  1026     734.410 716.910 663.250  1.00  0.00            
ATOM   2269  S1h ASN  1026     736.520 715.730 663.530  1.00  0.00            
ATOM   2270  BBh ARG  1027     731.900 718.440 665.680  1.00  0.00            
ATOM   2271  S1h ARG  1027     730.790 719.600 667.800  1.00  0.00            
ATOM   2272  S2h ARG  1027     730.040 722.890 669.300  1.00  0.00            
ATOM   2273  BBh PHE  1028     729.450 719.510 662.940  1.00  0.00            
ATOM   2274  S1h PHE  1028     728.780 721.910 660.740  1.00  0.00            
ATOM   2275  S2h PHE  1028     729.760 720.140 659.440  1.00  0.00            
ATOM   2276  S3h PHE  1028     729.300 722.270 658.430  1.00  0.00            
ATOM   2277  BBh GLN  1029     729.520 715.990 661.820  1.00  0.00            
ATOM   2278  S1h GLN  1029     731.130 713.390 662.230  1.00  0.00            
ATOM   2279  BBh ILE  1030     727.330 715.810 664.650  1.00  0.00            
ATOM   2280  S1h ILE  1030     727.990 714.060 665.970  1.00  0.00            
ATOM   2281  BBh LYS  1031     724.200 716.370 662.340  1.00  0.00            
ATOM   2282  S1h LYS  1031     721.470 717.260 660.620  1.00  0.00            
ATOM   2283  S2h LYS  1031     718.610 716.520 659.610  1.00  0.00            
ATOM   2284  BBh GLY  1032     725.710 717.680 659.040  1.00  0.00            
ATOM   2285  BBh VAL  1033     727.320 714.250 659.110  1.00  0.00            
ATOM   2286  S1h VAL  1033     728.310 712.750 658.230  1.00  0.00            
ATOM   2287  BBh GLU  1034     723.700 712.660 658.860  1.00  0.00            
ATOM   2288  S1h GLU  1034     724.320 709.560 658.180  1.00  0.00            
ATOM   2289  BBh LEU  1035     722.350 715.210 656.520  1.00  0.00            
ATOM   2290  S1h LEU  1035     721.260 717.310 655.240  1.00  0.00            
ATOM   2291  BBh LYS  1036     725.240 714.260 654.420  1.00  0.00            
ATOM   2292  S1h LYS  1036     726.800 716.220 654.280  1.00  0.00            
ATOM   2293  S2h LYS  1036     728.810 717.980 655.350  1.00  0.00            
ATOM   2294  BBh SER  1037     723.040 711.240 653.340  1.00  0.00            
ATOM   2295  S1h SER  1037     724.030 709.600 652.940  1.00  0.00            
ATOM   2296  BBh GLY  1038     720.570 713.550 651.890  1.00  0.00            
ATOM   2297  BBh TYR  1039     723.190 715.920 650.310  1.00  0.00            
ATOM   2298  S1h TYR  1039     724.730 718.800 651.070  1.00  0.00            
ATOM   2299  S2h TYR  1039     723.410 718.800 649.060  1.00  0.00            
ATOM   2300  S3h TYR  1039     725.900 720.640 648.860  1.00  0.00            
ATOM   2301  BBh LYS  1040     725.800 714.050 648.380  1.00  0.00            
ATOM   2302  S1h LYS  1040     727.290 713.230 649.920  1.00  0.00            
ATOM   2303  S2h LYS  1040     728.930 710.700 650.730  1.00  0.00            
ATOM   2304  BBh ASP  1041     722.820 711.980 646.980  1.00  0.00            
ATOM   2305  S1h ASP  1041     722.180 709.590 647.530  1.00  0.00            
ATOM   2306  BBh TRP  1042     721.640 715.340 646.020  1.00  0.00            
ATOM   2307  S1h TRP  1042     719.750 716.850 645.220  1.00  0.00            
ATOM   2308  S2h TRP  1042     717.700 716.550 644.470  1.00  0.00            
ATOM   2309  S3h TRP  1042     716.720 718.700 645.290  1.00  0.00            
ATOM   2310  S4h TRP  1042     719.290 719.110 646.310  1.00  0.00            
ATOM   2311  BBh ILE  1043     724.560 717.470 644.400  1.00  0.00            
ATOM   2312  S1h ILE  1043     724.340 719.650 644.240  1.00  0.00            
ATOM   2313  BBh LEU  1044     725.240 714.300 642.290  1.00  0.00            
ATOM   2314  S1h LEU  1044     726.770 713.970 640.340  1.00  0.00            
ATOM   2315  BBh TRP  1045     721.860 715.170 640.890  1.00  0.00            
ATOM   2316  S1h TRP  1045     720.050 713.210 641.230  1.00  0.00            
ATOM   2317  S2h TRP  1045     719.280 712.060 642.940  1.00  0.00            
ATOM   2318  S3h TRP  1045     716.980 711.630 642.050  1.00  0.00            
ATOM   2319  S4h TRP  1045     717.920 713.070 639.840  1.00  0.00            
ATOM   2320  BBh ILE  1046     721.590 718.960 640.390  1.00  0.00            
ATOM   2321  S1h ILE  1046     719.990 719.060 639.040  1.00  0.00            
ATOM   2322  BBh SER  1047     724.350 721.460 639.340  1.00  0.00            
ATOM   2323  S1h SER  1047     723.930 723.240 640.020  1.00  0.00            
ATOM   2324  BBh PHE  1048     727.100 718.870 638.250  1.00  0.00            
ATOM   2325  S1h PHE  1048     730.170 719.900 639.650  1.00  0.00            
ATOM   2326  S2h PHE  1048     728.730 718.760 641.200  1.00  0.00            
ATOM   2327  S3h PHE  1048     731.100 718.350 641.230  1.00  0.00            
ATOM   2328  BBh ALA  1049     725.610 716.420 635.590  1.00  0.00            
ATOM   2329  BBh ILE  1050     723.060 718.910 634.050  1.00  0.00            
ATOM   2330  S1h ILE  1050     720.940 719.020 634.630  1.00  0.00            
ATOM   2331  BBh SER  1051     725.950 721.500 633.420  1.00  0.00            
ATOM   2332  S1h SER  1051     726.380 723.000 634.590  1.00  0.00            
ATOM   2333  BBh CYS  1052     729.130 719.660 632.120  1.00  0.00            
ATOM   2334  S1h CYS  1052     730.180 719.150 634.180  1.00  0.00            
ATOM   2335  BBh LEU  1053     726.480 717.980 629.730  1.00  0.00            
ATOM   2336  S1h LEU  1053     727.230 715.400 629.120  1.00  0.00            
ATOM   2337  BBh LEU  1054     724.260 720.540 627.840  1.00  0.00            
ATOM   2338  S1h LEU  1054     722.350 720.490 629.790  1.00  0.00            
ATOM   2339  BBh LEU  1055     727.650 722.470 627.600  1.00  0.00            
ATOM   2340  S1h LEU  1055     729.120 723.520 629.490  1.00  0.00            
ATOM   2341  BBh CYS  1056     730.070 719.790 626.310  1.00  0.00            
ATOM   2342  S1h CYS  1056     731.340 718.140 627.600  1.00  0.00            
ATOM   2343  BBh VAL  1057     727.050 719.480 623.910  1.00  0.00            
ATOM   2344  S1h VAL  1057     726.120 717.880 624.680  1.00  0.00            
ATOM   2345  BBh VAL  1058     725.980 722.800 622.020  1.00  0.00            
ATOM   2346  S1h VAL  1058     724.930 723.550 623.550  1.00  0.00            
ATOM   2347  BBh LEU  1059     729.950 722.350 621.730  1.00  0.00            
ATOM   2348  S1h LEU  1059     732.580 722.760 621.210  1.00  0.00            
ATOM   2349  BBh LEU  1060     729.350 718.870 620.030  1.00  0.00            
ATOM   2350  S1h LEU  1060     731.690 717.880 620.740  1.00  0.00            
ATOM   2351  BBh GLY  1061     726.800 720.660 617.780  1.00  0.00            
ATOM   2352  BBh PHE  1062     729.560 722.980 616.380  1.00  0.00            
ATOM   2353  S1h PHE  1062     731.020 725.940 617.240  1.00  0.00            
ATOM   2354  S2h PHE  1062     728.970 725.830 618.490  1.00  0.00            
ATOM   2355  S3h PHE  1062     730.850 727.050 619.360  1.00  0.00            
ATOM   2356  BBh ILE  1063     731.980 720.230 615.650  1.00  0.00            
ATOM   2357  S1h ILE  1063     734.050 720.330 616.150  1.00  0.00            
ATOM   2358  BBh MET  1064     729.220 718.450 613.690  1.00  0.00            
ATOM   2359  S1h MET  1064     726.710 717.490 613.180  1.00  0.00            
ATOM   2360  BBh TRP  1065     728.610 721.710 611.780  1.00  0.00            
ATOM   2361  S1h TRP  1065     726.160 722.790 611.830  1.00  0.00            
ATOM   2362  S2h TRP  1065     725.280 724.390 610.600  1.00  0.00            
ATOM   2363  S3h TRP  1065     723.480 725.050 612.210  1.00  0.00            
ATOM   2364  S4h TRP  1065     724.510 722.960 613.760  1.00  0.00            
ATOM   2365  BBh ALA  1066     732.340 722.080 611.460  1.00  0.00            
ATOM   2366  BBh CYS  1067     733.300 718.790 609.610  1.00  0.00            
ATOM   2367  S1h CYS  1067     733.610 716.860 611.010  1.00  0.00            
ATOM   2368  BBh GLN  1068     730.080 719.370 607.690  1.00  0.00            
ATOM   2369  S1h GLN  1068     729.080 717.410 606.050  1.00  0.00            
ATOM   2370  BBc ARG  1069     730.620 722.890 606.390  1.00  0.00            
ATOM   2371  S1c ARG  1069     729.420 724.780 607.740  1.00  0.00            
ATOM   2372  S2c ARG  1069     727.120 727.560 606.880  1.00  0.00            
ATOM   2373  BBc GLY  1070     734.040 721.510 605.170  1.00  0.00            
ATOM   2374  BBc ASN  1071     733.530 724.850 603.150  1.00  0.00            
ATOM   2375  S1c ASN  1071     731.510 724.810 601.690  1.00  0.00            
ATOM   2376  BBc ILE  1072     736.830 726.520 604.150  1.00  0.00            
ATOM   2377  S1c ILE  1072     738.210 727.820 605.610  1.00  0.00            
ATOM   2378  BBc ARG  1073     739.010 723.830 602.340  1.00  0.00            
ATOM   2379  S1c ARG  1073     738.730 721.670 603.420  1.00  0.00            
ATOM   2380  S2c ARG  1073     737.900 718.520 603.170  1.00  0.00            
ATOM   2381  BBc CYS  1074     742.560 724.690 603.550  1.00  0.00            
ATOM   2382  S1c CYS  1074     743.040 724.870 605.840  1.00  0.00            
ATOM   2383  BBc ASN  1075     744.630 725.430 600.370  1.00  0.00            
ATOM   2384  S1c ASN  1075     744.320 727.710 599.480  1.00  0.00            
ATOM   2385  BBc ILE  1076     747.390 723.580 602.360  1.00  0.00            
ATOM   2386  S1c ILE  1076     749.100 722.180 602.160  1.00  0.00            
ATOM   2387  BBc CYS  1077     748.080 725.680 605.520  1.00  0.00            
ATOM   2388  S1c CYS  1077     748.240 725.790 607.990  1.00  0.00            
ATOM   2389  BBc ILE  1078     746.580 728.770 603.700  1.00  0.00            
ATOM   2390  S1c ILE  1078     745.830 730.230 604.990  1.00  0.00            
ATOM   2391  BBc SER  1079     710.040 719.140 666.520  1.00  0.00            
ATOM   2392  S1c SER  1079     711.270 718.230 665.310  1.00  0.00            
ATOM   2393  BBc THR  1080     711.170 720.150 669.980  1.00  0.00            
ATOM   2394  S1c THR  1080     710.520 721.990 669.900  1.00  0.00            
ATOM   2395  BBe ALA  1081     710.850 718.790 673.570  1.00  0.00            
ATOM   2396  BBe THR  1082     711.110 720.650 676.930  1.00  0.00            
ATOM   2397  S1e THR  1082     710.140 722.330 677.170  1.00  0.00            
ATOM   2398  BBe LEU  1083     712.500 718.690 680.000  1.00  0.00            
ATOM   2399  S1e LEU  1083     713.490 716.780 678.430  1.00  0.00            
ATOM   2400  BBe CYS  1084     712.510 720.880 683.200  1.00  0.00            
ATOM   2401  S1e CYS  1084     710.600 722.060 682.760  1.00  0.00            
ATOM   2402  BBe LEU  1085     714.150 720.070 686.550  1.00  0.00            
ATOM   2403  S1e LEU  1085     716.180 719.310 684.980  1.00  0.00            
ATOM   2404  BBe GLY  1086     712.810 720.810 690.010  1.00  0.00            
ATOM   2405  BBe HIS  1087     712.340 720.470 693.810  1.00  0.00            
ATOM   2406  S1e HIS  1087     713.470 721.280 695.180  1.00  0.00            
ATOM   2407  S2e HIS  1087     714.590 721.980 696.580  1.00  0.00            
ATOM   2408  S3e HIS  1087     712.880 722.720 697.690  1.00  0.00            
ATOM   2409  BBe HIS  1088     709.110 720.100 695.820  1.00  0.00            
ATOM   2410  S1e HIS  1088     708.500 718.590 696.890  1.00  0.00            
ATOM   2411  S2e HIS  1088     708.090 717.160 698.120  1.00  0.00            
ATOM   2412  S3e HIS  1088     706.150 717.990 698.580  1.00  0.00            
ATOM   2413  BBc ALA  1089     707.670 722.640 698.280  1.00  0.00            
ATOM   2414  BBc VAL  1090     705.030 722.340 700.940  1.00  0.00            
ATOM   2415  S1c VAL  1090     705.660 721.340 702.550  1.00  0.00            
ATOM   2416  BBs PRO  1091     702.120 724.480 702.110  1.00  0.00            
ATOM   2417  S1s PRO  1091     700.340 724.180 701.530  1.00  0.00            
ATOM   2418  BBs ASN  1092     702.690 724.610 705.910  1.00  0.00            
ATOM   2419  S1s ASN  1092     701.420 726.000 707.550  1.00  0.00            
ATOM   2420  BBc GLY  1093     706.360 724.620 706.250  1.00  0.00            
ATOM   2421  BBe THR  1094     708.640 724.780 709.260  1.00  0.00            
ATOM   2422  S1e THR  1094     709.190 723.270 710.370  1.00  0.00            
ATOM   2423  BBe ILE  1095     710.710 727.610 710.630  1.00  0.00            
ATOM   2424  S1e ILE  1095     709.660 728.660 712.200  1.00  0.00            
ATOM   2425  BBe VAL  1096     714.360 727.030 711.540  1.00  0.00            
ATOM   2426  S1e VAL  1096     714.290 725.040 711.460  1.00  0.00            
ATOM   2427  BBc LYS  1097     717.510 729.280 712.190  1.00  0.00            
ATOM   2428  S1c LYS  1097     717.340 728.910 714.790  1.00  0.00            
ATOM   2429  S2c LYS  1097     717.770 729.110 717.530  1.00  0.00            
ATOM   2430  BBc THR  1098     720.790 729.340 710.340  1.00  0.00            
ATOM   2431  S1c THR  1098     720.180 729.100 708.500  1.00  0.00            
ATOM   2432  BBs ILE  1099     724.110 731.150 710.350  1.00  0.00            
ATOM   2433  S1s ILE  1099     725.570 730.860 711.640  1.00  0.00            
ATOM   2434  BBs THR  1100     722.570 733.680 707.850  1.00  0.00            
ATOM   2435  S1s THR  1100     722.730 733.280 705.950  1.00  0.00            
ATOM   2436  BBc ASP  1101     719.020 733.660 709.100  1.00  0.00            
ATOM   2437  S1c ASP  1101     717.290 735.080 707.720  1.00  0.00            
ATOM   2438  BBs ASP  1102     717.490 733.350 712.500  1.00  0.00            
ATOM   2439  S1s ASP  1102     717.720 733.600 715.050  1.00  0.00            
ATOM   2440  BBs GLN  1103     714.240 732.560 710.780  1.00  0.00            
ATOM   2441  S1s GLN  1103     712.900 731.810 712.820  1.00  0.00            
ATOM   2442  BBe ILE  1104     713.830 730.550 707.630  1.00  0.00            
ATOM   2443  S1e ILE  1104     715.730 729.780 706.620  1.00  0.00            
ATOM   2444  BBe GLU  1105     711.210 727.990 706.490  1.00  0.00            
ATOM   2445  S1e GLU  1105     709.190 729.650 706.200  1.00  0.00            
ATOM   2446  BBe VAL  1106     712.180 724.360 705.610  1.00  0.00            
ATOM   2447  S1e VAL  1106     713.710 723.770 706.740  1.00  0.00            
ATOM   2448  BBs THR  1107     709.830 721.660 704.310  1.00  0.00            
ATOM   2449  S1s THR  1107     710.200 720.780 702.610  1.00  0.00            
ATOM   2450  BBc ASN  1108     710.610 719.580 707.480  1.00  0.00            
ATOM   2451  S1c ASN  1108     710.450 717.210 706.720  1.00  0.00            
ATOM   2452  BBe ALA  1109     712.520 719.360 710.840  1.00  0.00            
ATOM   2453  BBe THR  1110     713.000 717.800 714.240  1.00  0.00            
ATOM   2454  S1e THR  1110     714.180 716.240 714.160  1.00  0.00            
ATOM   2455  BBe GLU  1111     712.610 718.790 717.880  1.00  0.00            
ATOM   2456  S1e GLU  1111     710.440 718.260 719.280  1.00  0.00            
ATOM   2457  BBc LEU  1112     715.890 718.880 719.800  1.00  0.00            
ATOM   2458  S1c LEU  1112     717.490 717.580 718.120  1.00  0.00            
ATOM   2459  BBe VAL  1113     714.710 719.960 723.210  1.00  0.00            
ATOM   2460  S1e VAL  1113     715.000 721.730 724.110  1.00  0.00            
ATOM   2461  BBe GLN  1114     712.870 717.560 725.580  1.00  0.00            
ATOM   2462  S1e GLN  1114     712.810 715.520 725.680  1.00  0.00            
ATOM   2463  BBc SER  1115     710.530 720.150 726.970  1.00  0.00            
ATOM   2464  S1c SER  1115     709.800 721.260 725.540  1.00  0.00            
ATOM   2465  BBc SER  1116     707.770 718.060 728.530  1.00  0.00            
ATOM   2466  S1c SER  1116     706.080 718.800 727.920  1.00  0.00            
ATOM   2467  BBc SER  1117     707.230 715.560 731.350  1.00  0.00            
ATOM   2468  S1c SER  1117     708.520 715.720 732.800  1.00  0.00            
ATOM   2469  BBc THR  1118     704.740 712.680 732.180  1.00  0.00            
ATOM   2470  S1c THR  1118     703.160 711.710 731.590  1.00  0.00            
ATOM   2471  BBs GLY  1119     704.620 714.280 735.710  1.00  0.00            
ATOM   2472  BBs LYS  1120     705.500 710.970 737.240  1.00  0.00            
ATOM   2473  S1s LYS  1120     704.460 709.340 735.980  1.00  0.00            
ATOM   2474  S2s LYS  1120     704.910 707.240 734.230  1.00  0.00            
ATOM   2475  BBe ILE  1121     708.780 709.410 738.510  1.00  0.00            
ATOM   2476  S1e ILE  1121     709.580 709.810 740.410  1.00  0.00            
ATOM   2477  BBe CYS  1122     709.050 705.880 736.950  1.00  0.00            
ATOM   2478  S1e CYS  1122     711.290 706.130 736.710  1.00  0.00            
ATOM   2479  BBe ASN  1123     709.480 703.020 739.400  1.00  0.00            
ATOM   2480  S1e ASN  1123     709.320 701.100 741.150  1.00  0.00            
ATOM   2481  BBe ASN  1124     712.070 701.250 737.090  1.00  0.00            
ATOM   2482  S1e ASN  1124     710.560 699.470 736.510  1.00  0.00            
ATOM   2483  BBs PRO  1125     714.970 701.200 735.740  1.00  0.00            
ATOM   2484  S1s PRO  1125     716.100 699.800 735.150  1.00  0.00            
ATOM   2485  BBs HIS  1126     716.480 702.490 739.080  1.00  0.00            
ATOM   2486  S1s HIS  1126     716.030 704.380 738.990  1.00  0.00            
ATOM   2487  S2s HIS  1126     715.580 706.260 738.960  1.00  0.00            
ATOM   2488  S3s HIS  1126     716.210 706.470 736.900  1.00  0.00            
ATOM   2489  BBc ARG  1127     715.850 701.300 742.510  1.00  0.00            
ATOM   2490  S1c ARG  1127     716.800 699.330 743.730  1.00  0.00            
ATOM   2491  S2c ARG  1127     719.550 697.500 744.600  1.00  0.00            
ATOM   2492  BBe ILE  1128     713.920 704.240 743.890  1.00  0.00            
ATOM   2493  S1e ILE  1128     712.360 705.200 742.530  1.00  0.00            
ATOM   2494  BBe LEU  1129     712.880 704.420 747.500  1.00  0.00            
ATOM   2495  S1e LEU  1129     713.830 702.250 748.540  1.00  0.00            
ATOM   2496  BBe ASP  1130     710.520 707.170 748.570  1.00  0.00            
ATOM   2497  S1e ASP  1130     708.000 706.690 748.470  1.00  0.00            
ATOM   2498  BBc GLY  1131     711.290 709.200 751.580  1.00  0.00            
ATOM   2499  BBt ARG  1132     707.630 709.690 752.390  1.00  0.00            
ATOM   2500  S1t ARG  1132     706.220 707.650 753.030  1.00  0.00            
ATOM   2501  S2t ARG  1132     702.850 707.460 753.680  1.00  0.00            
ATOM   2502  BBt ALA  1133     707.880 711.640 755.740  1.00  0.00            
ATOM   2503  BBc CYS  1134     711.300 710.400 756.340  1.00  0.00            
ATOM   2504  S1c CYS  1134     711.430 707.990 755.760  1.00  0.00            
ATOM   2505  BBc THR  1135     714.320 712.570 755.290  1.00  0.00            
ATOM   2506  S1c THR  1135     713.800 714.440 755.350  1.00  0.00            
ATOM   2507  BBh LEU  1136     717.480 710.590 754.820  1.00  0.00            
ATOM   2508  S1h LEU  1136     719.580 710.880 753.260  1.00  0.00            
ATOM   2509  BBh ILE  1137     719.310 711.930 757.850  1.00  0.00            
ATOM   2510  S1h ILE  1137     721.280 713.300 758.400  1.00  0.00            
ATOM   2511  BBh ASP  1138     716.440 710.940 760.180  1.00  0.00            
ATOM   2512  S1h ASP  1138     714.440 712.380 760.210  1.00  0.00            
ATOM   2513  BBh ALA  1139     716.230 707.590 758.380  1.00  0.00            
ATOM   2514  BBh LEU  1140     719.900 707.240 759.210  1.00  0.00            
ATOM   2515  S1h LEU  1140     721.370 707.810 757.270  1.00  0.00            
ATOM   2516  BBh LEU  1141     719.720 708.410 762.730  1.00  0.00            
ATOM   2517  S1h LEU  1141     720.830 710.760 762.880  1.00  0.00            
ATOM   2518  BBt GLY  1142     716.660 706.330 763.420  1.00  0.00            
ATOM   2519  BBc ASP  1143     713.860 708.740 764.280  1.00  0.00            
ATOM   2520  S1c ASP  1143     712.470 710.710 764.090  1.00  0.00            
ATOM   2521  BBh PRO  1144     711.030 706.280 765.130  1.00  0.00            
ATOM   2522  S1h PRO  1144     712.240 705.350 766.270  1.00  0.00            
ATOM   2523  BBh HIS  1145     708.390 706.910 762.560  1.00  0.00            
ATOM   2524  S1h HIS  1145     707.730 708.700 762.210  1.00  0.00            
ATOM   2525  S2h HIS  1145     706.970 710.440 761.830  1.00  0.00            
ATOM   2526  S3h HIS  1145     708.750 711.080 760.790  1.00  0.00            
ATOM   2527  BBh CYS  1146     711.140 706.030 760.100  1.00  0.00            
ATOM   2528  S1h CYS  1146     712.370 708.060 760.240  1.00  0.00            
ATOM   2529  BBh ASP  1147     712.330 702.690 761.620  1.00  0.00            
ATOM   2530  S1h ASP  1147     713.070 701.500 763.750  1.00  0.00            
ATOM   2531  BBh VAL  1148     710.910 701.140 758.490  1.00  0.00            
ATOM   2532  S1h VAL  1148     710.140 699.370 759.010  1.00  0.00            
ATOM   2533  BBh PHE  1149     713.770 702.540 756.370  1.00  0.00            
ATOM   2534  S1h PHE  1149     711.390 702.190 753.760  1.00  0.00            
ATOM   2535  S2h PHE  1149     713.020 703.940 753.550  1.00  0.00            
ATOM   2536  S3h PHE  1149     710.890 704.150 752.470  1.00  0.00            
ATOM   2537  BBt GLN  1150     716.170 700.570 758.510  1.00  0.00            
ATOM   2538  S1t GLN  1150     715.740 699.050 760.680  1.00  0.00            
ATOM   2539  BBt ASN  1151     718.860 698.860 756.440  1.00  0.00            
ATOM   2540  S1t ASN  1151     718.350 696.320 756.960  1.00  0.00            
ATOM   2541  BBc GLU  1152     717.240 700.370 753.170  1.00  0.00            
ATOM   2542  S1c GLU  1152     715.120 697.990 752.920  1.00  0.00            
ATOM   2543  BBe THR  1153     719.120 700.390 749.860  1.00  0.00            
ATOM   2544  S1e THR  1153     719.870 698.630 749.510  1.00  0.00            
ATOM   2545  BBc TRP  1154     718.740 702.820 746.910  1.00  0.00            
ATOM   2546  S1c TRP  1154     718.930 704.730 748.760  1.00  0.00            
ATOM   2547  S2c TRP  1154     718.610 704.810 750.930  1.00  0.00            
ATOM   2548  S3c TRP  1154     719.960 706.870 751.310  1.00  0.00            
ATOM   2549  S4c TRP  1154     720.190 706.930 748.520  1.00  0.00            
ATOM   2550  BBs ASP  1155     719.540 703.910 743.410  1.00  0.00            
ATOM   2551  S1s ASP  1155     720.620 702.460 741.700  1.00  0.00            
ATOM   2552  BBe LEU  1156     717.950 707.290 744.080  1.00  0.00            
ATOM   2553  S1e LEU  1156     716.290 709.010 742.990  1.00  0.00            
ATOM   2554  BBe PHE  1157     716.390 708.190 747.430  1.00  0.00            
ATOM   2555  S1e PHE  1157     716.160 708.930 750.670  1.00  0.00            
ATOM   2556  S2e PHE  1157     715.120 706.790 750.390  1.00  0.00            
ATOM   2557  S3e PHE  1157     715.420 707.710 752.590  1.00  0.00            
ATOM   2558  BBe VAL  1158     713.500 710.630 747.170  1.00  0.00            
ATOM   2559  S1e VAL  1158     712.680 710.180 745.400  1.00  0.00            
ATOM   2560  BBe GLU  1159     713.130 713.270 749.940  1.00  0.00            
ATOM   2561  S1e GLU  1159     715.840 713.570 750.580  1.00  0.00            
ATOM   2562  BBc ARG  1160     709.600 714.840 750.260  1.00  0.00            
ATOM   2563  S1c ARG  1160     708.620 713.150 748.860  1.00  0.00            
ATOM   2564  S2c ARG  1160     707.840 711.060 746.280  1.00  0.00            
ATOM   2565  BBt SER  1161     708.310 718.280 751.360  1.00  0.00            
ATOM   2566  S1t SER  1161     708.400 720.160 750.880  1.00  0.00            
ATOM   2567  BBt ASN  1162     705.870 717.150 753.980  1.00  0.00            
ATOM   2568  S1t ASN  1162     703.700 716.440 754.840  1.00  0.00            
ATOM   2569  BBc ALA  1163     708.550 715.140 755.700  1.00  0.00            
ATOM   2570  BBc PHE  1164     709.110 716.070 759.260  1.00  0.00            
ATOM   2571  S1c PHE  1164     706.540 715.110 760.690  1.00  0.00            
ATOM   2572  S2c PHE  1164     706.790 717.260 761.730  1.00  0.00            
ATOM   2573  S3c PHE  1164     704.600 716.370 761.320  1.00  0.00            
ATOM   2574  BBc SER  1165     711.300 715.260 762.270  1.00  0.00            
ATOM   2575  S1c SER  1165     712.550 716.760 762.300  1.00  0.00            
ATOM   2576  BBc ASN  1166     709.550 713.930 765.320  1.00  0.00            
ATOM   2577  S1c ASN  1166     707.120 713.750 765.840  1.00  0.00            
ATOM   2578  BBs CYS  1167     712.500 713.520 767.760  1.00  0.00            
ATOM   2579  S1s CYS  1167     713.960 714.550 766.020  1.00  0.00            
ATOM   2580  BBs TYR  1168     715.060 714.900 770.170  1.00  0.00            
ATOM   2581  S1s TYR  1168     717.280 715.560 772.300  1.00  0.00            
ATOM   2582  S2s TYR  1168     715.010 715.160 772.980  1.00  0.00            
ATOM   2583  S3s TYR  1168     716.670 716.670 775.130  1.00  0.00            
ATOM   2584  BBc PRO  1169     716.270 718.340 768.900  1.00  0.00            
ATOM   2585  S1c PRO  1169     715.710 719.510 770.290  1.00  0.00            
ATOM   2586  BBe TYR  1170     719.510 717.750 766.980  1.00  0.00            
ATOM   2587  S1e TYR  1170     717.560 717.520 764.280  1.00  0.00            
ATOM   2588  S2e TYR  1170     718.960 715.590 764.570  1.00  0.00            
ATOM   2589  S3e TYR  1170     718.310 716.160 761.600  1.00  0.00            
ATOM   2590  BBe ASP  1171     722.210 719.810 765.300  1.00  0.00            
ATOM   2591  S1e ASP  1171     720.640 721.590 764.240  1.00  0.00            
ATOM   2592  BBc ILE  1172     724.600 718.560 762.620  1.00  0.00            
ATOM   2593  S1c ILE  1172     723.140 716.800 761.660  1.00  0.00            
ATOM   2594  BBt PRO  1173     727.830 720.450 761.760  1.00  0.00            
ATOM   2595  S1t PRO  1173     729.250 719.780 762.830  1.00  0.00            
ATOM   2596  BBt ASP  1174     727.870 720.120 758.040  1.00  0.00            
ATOM   2597  S1t ASP  1174     727.850 722.050 756.480  1.00  0.00            
ATOM   2598  BBh TYR  1175     724.670 718.160 757.460  1.00  0.00            
ATOM   2599  S1h TYR  1175     722.660 720.470 758.160  1.00  0.00            
ATOM   2600  S2h TYR  1175     721.290 718.590 757.570  1.00  0.00            
ATOM   2601  S3h TYR  1175     720.460 721.200 756.110  1.00  0.00            
ATOM   2602  BBh ALA  1176     724.830 718.860 753.770  1.00  0.00            
ATOM   2603  BBh SER  1177     727.900 716.760 753.810  1.00  0.00            
ATOM   2604  S1h SER  1177     729.520 717.530 754.580  1.00  0.00            
ATOM   2605  BBh LEU  1178     726.660 713.730 755.730  1.00  0.00            
ATOM   2606  S1h LEU  1178     726.790 711.350 756.870  1.00  0.00            
ATOM   2607  BBh ARG  1179     723.490 713.790 753.550  1.00  0.00            
ATOM   2608  S1h ARG  1179     721.600 715.390 753.900  1.00  0.00            
ATOM   2609  S2h ARG  1179     718.170 716.280 754.390  1.00  0.00            
ATOM   2610  BBh SER  1180     725.730 713.500 750.600  1.00  0.00            
ATOM   2611  S1h SER  1180     726.020 714.030 748.740  1.00  0.00            
ATOM   2612  BBh LEU  1181     728.130 710.730 751.500  1.00  0.00            
ATOM   2613  S1h LEU  1181     730.040 709.620 752.880  1.00  0.00            
ATOM   2614  BBh VAL  1182     725.260 708.700 753.050  1.00  0.00            
ATOM   2615  S1h VAL  1182     724.680 706.870 753.620  1.00  0.00            
ATOM   2616  BBh ALA  1183     723.440 709.540 749.850  1.00  0.00            
ATOM   2617  BBh SER  1184     726.070 708.250 747.530  1.00  0.00            
ATOM   2618  S1h SER  1184     727.610 709.220 746.840  1.00  0.00            
ATOM   2619  BBh SER  1185     727.040 705.090 749.490  1.00  0.00            
ATOM   2620  S1h SER  1185     728.420 705.840 750.660  1.00  0.00            
ATOM   2621  BBt GLY  1186     723.310 704.230 749.180  1.00  0.00            
ATOM   2622  BBe THR  1187     722.990 701.600 751.950  1.00  0.00            
ATOM   2623  S1e THR  1187     724.860 701.130 752.230  1.00  0.00            
ATOM   2624  BBc LEU  1188     721.640 702.080 755.490  1.00  0.00            
ATOM   2625  S1c LEU  1188     719.580 703.620 755.680  1.00  0.00            
ATOM   2626  BBc GLU  1189     722.950 698.670 756.440  1.00  0.00            
ATOM   2627  S1c GLU  1189     723.180 697.170 754.190  1.00  0.00            
ATOM   2628  BBe PHE  1190     723.600 699.130 760.190  1.00  0.00            
ATOM   2629  S1e PHE  1190     720.680 700.430 760.430  1.00  0.00            
ATOM   2630  S2e PHE  1190     722.300 702.190 760.230  1.00  0.00            
ATOM   2631  S3e PHE  1190     719.980 702.720 760.510  1.00  0.00            
ATOM   2632  BBe ILE  1191     725.750 696.700 762.100  1.00  0.00            
ATOM   2633  S1e ILE  1191     727.490 695.530 761.100  1.00  0.00            
ATOM   2634  BBe THR  1192     725.190 696.780 765.860  1.00  0.00            
ATOM   2635  S1e THR  1192     723.430 696.310 766.550  1.00  0.00            
ATOM   2636  BBc GLU  1193     728.640 696.470 767.470  1.00  0.00            
ATOM   2637  S1c GLU  1193     730.050 694.640 766.040  1.00  0.00            
ATOM   2638  BBc GLY  1194     729.060 695.030 770.920  1.00  0.00            
ATOM   2639  BBc PHE  1195     730.550 698.100 772.740  1.00  0.00            
ATOM   2640  S1c PHE  1195     729.080 701.450 772.780  1.00  0.00            
ATOM   2641  S2c PHE  1195     730.280 700.610 770.880  1.00  0.00            
ATOM   2642  S3c PHE  1195     730.630 702.860 771.620  1.00  0.00            
ATOM   2643  BBc THR  1196     730.760 697.970 776.490  1.00  0.00            
ATOM   2644  S1c THR  1196     731.730 696.640 777.530  1.00  0.00            
ATOM   2645  BBc TRP  1197     729.560 700.880 778.510  1.00  0.00            
ATOM   2646  S1c TRP  1197     727.120 700.640 777.510  1.00  0.00            
ATOM   2647  S2c TRP  1197     726.170 699.970 775.640  1.00  0.00            
ATOM   2648  S3c TRP  1197     723.990 699.300 776.650  1.00  0.00            
ATOM   2649  S4c TRP  1197     725.190 700.050 779.070  1.00  0.00            
ATOM   2650  BBt THR  1198     730.600 699.910 782.000  1.00  0.00            
ATOM   2651  S1t THR  1198     732.180 698.800 782.280  1.00  0.00            
ATOM   2652  BBt GLY  1199     729.700 702.450 784.500  1.00  0.00            
ATOM   2653  BBs VAL  1200     726.560 703.720 782.890  1.00  0.00            
ATOM   2654  S1s VAL  1200     726.920 703.970 780.940  1.00  0.00            
ATOM   2655  BBe THR  1201     722.880 703.790 782.590  1.00  0.00            
ATOM   2656  S1e THR  1201     721.640 703.930 784.080  1.00  0.00            
ATOM   2657  BBc GLN  1202     721.790 703.380 778.990  1.00  0.00            
ATOM   2658  S1c GLN  1202     720.270 700.310 779.320  1.00  0.00            
ATOM   2659  BBs ASN  1203     719.280 703.480 776.130  1.00  0.00            
ATOM   2660  S1s ASN  1203     718.210 703.490 773.840  1.00  0.00            
ATOM   2661  BBc GLY  1204     717.880 706.610 777.740  1.00  0.00            
ATOM   2662  BBc GLY  1205     714.980 708.040 775.900  1.00  0.00            
ATOM   2663  BBe SER  1206     712.960 711.230 775.980  1.00  0.00            
ATOM   2664  S1e SER  1206     713.930 712.530 777.070  1.00  0.00            
ATOM   2665  BBe SER  1207     709.390 712.600 775.700  1.00  0.00            
ATOM   2666  S1e SER  1207     707.720 711.930 776.440  1.00  0.00            
ATOM   2667  BBe ALA  1208     710.210 714.080 772.320  1.00  0.00            
ATOM   2668  BBe CYS  1209     711.220 710.730 771.050  1.00  0.00            
ATOM   2669  S1e CYS  1209     711.810 709.510 768.980  1.00  0.00            
ATOM   2670  BBe LYS  1210     708.090 708.770 771.930  1.00  0.00            
ATOM   2671  S1e LYS  1210     706.260 710.000 771.960  1.00  0.00            
ATOM   2672  S2e LYS  1210     703.940 712.130 772.500  1.00  0.00            
ATOM   2673  BBe ARG  1211     708.730 705.530 770.180  1.00  0.00            
ATOM   2674  S1e ARG  1211     710.190 703.540 770.390  1.00  0.00            
ATOM   2675  S2e ARG  1211     710.160 701.240 767.910  1.00  0.00            
ATOM   2676  BBt GLY  1212     705.170 704.620 770.690  1.00  0.00            
ATOM   2677  BBt PRO  1213     702.990 706.420 773.390  1.00  0.00            
ATOM   2678  S1t PRO  1213     701.540 707.560 772.950  1.00  0.00            
ATOM   2679  BBe ALA  1214     706.040 706.100 775.650  1.00  0.00            
ATOM   2680  BBe ASN  1215     709.580 707.600 775.500  1.00  0.00            
ATOM   2681  S1e ASN  1215     710.400 707.310 777.870  1.00  0.00            
ATOM   2682  BBe GLY  1216     712.560 706.640 773.260  1.00  0.00            
ATOM   2683  BBc PHE  1217     715.420 707.740 771.220  1.00  0.00            
ATOM   2684  S1c PHE  1217     718.300 708.940 772.340  1.00  0.00            
ATOM   2685  S2c PHE  1217     716.690 710.710 772.420  1.00  0.00            
ATOM   2686  S3c PHE  1217     719.020 711.220 772.200  1.00  0.00            
ATOM   2687  BBc PHE  1218     716.930 707.470 767.730  1.00  0.00            
ATOM   2688  S1c PHE  1218     716.940 710.800 766.970  1.00  0.00            
ATOM   2689  S2c PHE  1218     719.200 710.170 767.470  1.00  0.00            
ATOM   2690  S3c PHE  1218     718.430 712.390 767.980  1.00  0.00            
ATOM   2691  BBt SER  1219     717.230 703.760 767.100  1.00  0.00            
ATOM   2692  S1t SER  1219     716.190 702.490 768.150  1.00  0.00            
ATOM   2693  BBt ARG  1220     720.870 703.990 766.200  1.00  0.00            
ATOM   2694  S1t ARG  1220     721.530 701.440 765.490  1.00  0.00            
ATOM   2695  S2t ARG  1220     718.970 699.380 765.100  1.00  0.00            
ATOM   2696  BBe LEU  1221     722.040 705.960 769.210  1.00  0.00            
ATOM   2697  S1e LEU  1221     723.350 708.160 768.420  1.00  0.00            
ATOM   2698  BBe ASN  1222     722.580 705.280 772.870  1.00  0.00            
ATOM   2699  S1e ASN  1222     723.270 702.920 772.980  1.00  0.00            
ATOM   2700  BBe TRP  1223     721.920 708.100 775.260  1.00  0.00            
ATOM   2701  S1e TRP  1223     720.750 710.190 776.410  1.00  0.00            
ATOM   2702  S2e TRP  1223     718.890 711.270 776.850  1.00  0.00            
ATOM   2703  S3e TRP  1223     719.700 712.380 778.950  1.00  0.00            
ATOM   2704  S4e TRP  1223     722.200 711.470 778.080  1.00  0.00            
ATOM   2705  BBc LEU  1224     724.250 707.170 778.250  1.00  0.00            
ATOM   2706  S1c LEU  1224     725.420 705.420 776.710  1.00  0.00            
ATOM   2707  BBe THR  1225     723.650 708.320 781.880  1.00  0.00            
ATOM   2708  S1e THR  1225     721.790 708.900 782.020  1.00  0.00            
ATOM   2709  BBc LYS  1226     725.260 707.930 785.260  1.00  0.00            
ATOM   2710  S1c LYS  1226     723.960 709.240 786.880  1.00  0.00            
ATOM   2711  S2c LYS  1226     721.080 708.260 787.440  1.00  0.00            
ATOM   2712  BBs SER  1227     725.250 704.970 787.710  1.00  0.00            
ATOM   2713  S1s SER  1227     725.130 703.090 787.200  1.00  0.00            
ATOM   2714  BBs GLU  1228     725.610 704.810 791.400  1.00  0.00            
ATOM   2715  S1s GLU  1228     726.200 702.490 792.540  1.00  0.00            
ATOM   2716  BBs SER  1229     725.750 708.580 791.390  1.00  0.00            
ATOM   2717  S1s SER  1229     725.890 709.610 793.040  1.00  0.00            
ATOM   2718  BBc ALA  1230     728.850 708.880 789.150  1.00  0.00            
ATOM   2719  BBc TYR  1231     730.140 708.840 785.520  1.00  0.00            
ATOM   2720  S1c TYR  1231     729.190 707.160 783.320  1.00  0.00            
ATOM   2721  S2c TYR  1231     728.910 709.420 782.560  1.00  0.00            
ATOM   2722  S3c TYR  1231     730.090 707.560 780.380  1.00  0.00            
ATOM   2723  BBc PRO  1232     733.490 707.190 784.510  1.00  0.00            
ATOM   2724  S1c PRO  1232     733.750 705.330 784.810  1.00  0.00            
ATOM   2725  BBc VAL  1233     736.070 708.390 782.130  1.00  0.00            
ATOM   2726  S1c VAL  1233     737.380 709.520 783.130  1.00  0.00            
ATOM   2727  BBe LEU  1234     734.630 705.920 779.560  1.00  0.00            
ATOM   2728  S1e LEU  1234     733.150 703.810 780.150  1.00  0.00            
ATOM   2729  BBe ASN  1235     737.190 704.440 777.150  1.00  0.00            
ATOM   2730  S1e ASN  1235     739.720 704.070 777.330  1.00  0.00            
ATOM   2731  BBe VAL  1236     736.080 701.910 774.520  1.00  0.00            
ATOM   2732  S1e VAL  1236     734.200 701.280 774.790  1.00  0.00            
ATOM   2733  BBe THR  1237     737.970 700.550 771.590  1.00  0.00            
ATOM   2734  S1e THR  1237     739.890 700.330 771.810  1.00  0.00            
ATOM   2735  BBe MET  1238     736.410 699.100 768.560  1.00  0.00            
ATOM   2736  S1e MET  1238     734.200 698.460 768.920  1.00  0.00            
ATOM   2737  BBe PRO  1239     738.660 697.270 766.030  1.00  0.00            
ATOM   2738  S1e PRO  1239     739.250 695.510 766.460  1.00  0.00            
ATOM   2739  BBc ASN  1240     738.220 697.510 762.350  1.00  0.00            
ATOM   2740  S1c ASN  1240     737.240 698.550 760.260  1.00  0.00            
ATOM   2741  BBc ASN  1241     738.920 693.830 761.580  1.00  0.00            
ATOM   2742  S1c ASN  1241     741.050 692.720 761.270  1.00  0.00            
ATOM   2743  BBs ASP  1242     736.980 693.840 758.240  1.00  0.00            
ATOM   2744  S1s ASP  1242     735.160 692.090 757.880  1.00  0.00            
ATOM   2745  BBs ASN  1243     738.370 694.750 754.710  1.00  0.00            
ATOM   2746  S1s ASN  1243     739.670 694.110 752.750  1.00  0.00            
ATOM   2747  BBs PHE  1244     735.800 697.570 754.660  1.00  0.00            
ATOM   2748  S1s PHE  1244     733.320 695.550 754.240  1.00  0.00            
ATOM   2749  S2s PHE  1244     732.840 697.690 753.280  1.00  0.00            
ATOM   2750  S3s PHE  1244     731.520 695.790 752.670  1.00  0.00            
ATOM   2751  BBc ASP  1245     735.310 701.240 755.640  1.00  0.00            
ATOM   2752  S1c ASP  1245     735.980 702.910 753.850  1.00  0.00            
ATOM   2753  BBe LYS  1246     733.000 701.740 758.690  1.00  0.00            
ATOM   2754  S1e LYS  1246     732.490 699.300 758.620  1.00  0.00            
ATOM   2755  S2e LYS  1246     732.470 696.340 758.790  1.00  0.00            
ATOM   2756  BBe LEU  1247     730.980 704.950 759.030  1.00  0.00            
ATOM   2757  S1e LEU  1247     730.240 707.040 757.710  1.00  0.00            
ATOM   2758  BBe TYR  1248     730.410 705.630 762.780  1.00  0.00            
ATOM   2759  S1e TYR  1248     731.830 706.250 765.560  1.00  0.00            
ATOM   2760  S2e TYR  1248     732.620 704.430 764.210  1.00  0.00            
ATOM   2761  S3e TYR  1248     732.960 703.900 767.240  1.00  0.00            
ATOM   2762  BBe ILE  1249     727.900 708.330 763.760  1.00  0.00            
ATOM   2763  S1e ILE  1249     725.720 708.300 763.440  1.00  0.00            
ATOM   2764  BBe TRP  1250     727.840 709.500 767.330  1.00  0.00            
ATOM   2765  S1e TRP  1250     729.830 708.900 768.910  1.00  0.00            
ATOM   2766  S2e TRP  1250     731.080 707.320 769.790  1.00  0.00            
ATOM   2767  S3e TRP  1250     731.510 708.400 772.010  1.00  0.00            
ATOM   2768  S4e TRP  1250     730.230 710.570 770.800  1.00  0.00            
ATOM   2769  BBe GLY  1251     726.920 712.750 769.010  1.00  0.00            
ATOM   2770  BBe VAL  1252     727.320 714.820 772.260  1.00  0.00            
ATOM   2771  S1e VAL  1252     728.420 716.150 771.250  1.00  0.00            
ATOM   2772  BBe HIS  1253     724.560 716.190 774.510  1.00  0.00            
ATOM   2773  S1e HIS  1253     722.820 715.360 774.820  1.00  0.00            
ATOM   2774  S2e HIS  1253     721.100 714.490 774.890  1.00  0.00            
ATOM   2775  S3e HIS  1253     720.490 715.660 776.610  1.00  0.00            
ATOM   2776  BBe HIS  1254     724.110 719.950 775.170  1.00  0.00            
ATOM   2777  S1e HIS  1254     724.490 720.680 773.400  1.00  0.00            
ATOM   2778  S2e HIS  1254     724.710 721.160 771.540  1.00  0.00            
ATOM   2779  S3e HIS  1254     726.800 721.620 771.820  1.00  0.00            
ATOM   2780  BBc PRO  1255     722.170 720.290 778.400  1.00  0.00            
ATOM   2781  S1c PRO  1255     722.350 719.200 779.950  1.00  0.00            
ATOM   2782  BBs SER  1256     719.800 723.160 779.340  1.00  0.00            
ATOM   2783  S1s SER  1256     718.070 722.590 780.030  1.00  0.00            
ATOM   2784  BBs THR  1257     721.360 724.340 782.640  1.00  0.00            
ATOM   2785  S1s THR  1257     720.850 726.210 782.920  1.00  0.00            
ATOM   2786  BBh ASN  1258     724.130 723.070 784.960  1.00  0.00            
ATOM   2787  S1h ASN  1258     726.470 723.390 785.770  1.00  0.00            
ATOM   2788  BBh GLN  1259     721.640 721.280 787.280  1.00  0.00            
ATOM   2789  S1h GLN  1259     719.680 723.470 787.350  1.00  0.00            
ATOM   2790  BBh GLU  1260     720.810 718.970 784.470  1.00  0.00            
ATOM   2791  S1h GLU  1260     718.460 718.370 785.000  1.00  0.00            
ATOM   2792  BBh GLN  1261     724.540 718.750 783.850  1.00  0.00            
ATOM   2793  S1h GLN  1261     726.400 719.250 782.390  1.00  0.00            
ATOM   2794  BBh THR  1262     725.500 717.600 787.320  1.00  0.00            
ATOM   2795  S1h THR  1262     725.780 719.140 788.480  1.00  0.00            
ATOM   2796  BBh ASN  1263     722.190 715.860 787.680  1.00  0.00            
ATOM   2797  S1h ASN  1263     720.610 716.620 789.360  1.00  0.00            
ATOM   2798  BBh LEU  1264     722.630 713.440 784.790  1.00  0.00            
ATOM   2799  S1h LEU  1264     720.170 712.960 783.590  1.00  0.00            
ATOM   2800  BBh TYR  1265     726.370 713.220 784.260  1.00  0.00            
ATOM   2801  S1h TYR  1265     725.540 712.590 781.260  1.00  0.00            
ATOM   2802  S2h TYR  1265     726.130 714.780 782.060  1.00  0.00            
ATOM   2803  S3h TYR  1265     723.430 714.750 780.540  1.00  0.00            
ATOM   2804  BBs VAL  1266     727.470 714.300 787.750  1.00  0.00            
ATOM   2805  S1s VAL  1266     726.510 713.340 789.210  1.00  0.00            
ATOM   2806  BBs GLN  1267     730.560 715.960 786.190  1.00  0.00            
ATOM   2807  S1s GLN  1267     731.580 714.530 784.660  1.00  0.00            
ATOM   2808  BBs ALA  1268     730.350 719.720 786.000  1.00  0.00            
ATOM   2809  BBs SER  1269     731.590 719.810 782.440  1.00  0.00            
ATOM   2810  S1s SER  1269     732.320 721.340 781.480  1.00  0.00            
ATOM   2811  BBc GLY  1270     731.380 716.860 780.020  1.00  0.00            
ATOM   2812  BBe ARG  1271     733.530 716.010 776.990  1.00  0.00            
ATOM   2813  S1e ARG  1271     735.620 716.520 777.520  1.00  0.00            
ATOM   2814  S2e ARG  1271     737.760 714.230 777.030  1.00  0.00            
ATOM   2815  BBe VAL  1272     733.760 713.610 774.070  1.00  0.00            
ATOM   2816  S1e VAL  1272     731.890 713.960 773.430  1.00  0.00            
ATOM   2817  BBe THR  1273     736.700 712.370 772.000  1.00  0.00            
ATOM   2818  S1e THR  1273     738.420 711.970 772.830  1.00  0.00            
ATOM   2819  BBe VAL  1274     736.360 709.940 769.070  1.00  0.00            
ATOM   2820  S1e VAL  1274     734.900 709.880 767.700  1.00  0.00            
ATOM   2821  BBe SER  1275     739.630 709.120 767.270  1.00  0.00            
ATOM   2822  S1e SER  1275     740.650 709.190 768.930  1.00  0.00            
ATOM   2823  BBc THR  1276     741.580 706.780 764.940  1.00  0.00            
ATOM   2824  S1c THR  1276     740.800 705.980 763.340  1.00  0.00            
ATOM   2825  BBs ARG  1277     745.240 706.350 764.200  1.00  0.00            
ATOM   2826  S1s ARG  1277     745.510 703.820 764.770  1.00  0.00            
ATOM   2827  S2s ARG  1277     746.380 701.250 765.740  1.00  0.00            
ATOM   2828  BBs ARG  1278     744.300 708.990 761.530  1.00  0.00            
ATOM   2829  S1s ARG  1278     745.410 708.960 759.040  1.00  0.00            
ATOM   2830  S2s ARG  1278     746.170 706.610 756.460  1.00  0.00            
ATOM   2831  BBc SER  1279     741.460 711.220 762.770  1.00  0.00            
ATOM   2832  S1c SER  1279     739.840 711.600 761.760  1.00  0.00            
ATOM   2833  BBe GLN  1280     740.720 712.770 766.110  1.00  0.00            
ATOM   2834  S1e GLN  1280     742.580 714.930 765.940  1.00  0.00            
ATOM   2835  BBe GLN  1281     737.760 714.890 767.070  1.00  0.00            
ATOM   2836  S1e GLN  1281     736.220 714.530 765.480  1.00  0.00            
ATOM   2837  BBe THR  1282     736.920 716.230 770.510  1.00  0.00            
ATOM   2838  S1e THR  1282     738.460 717.400 770.760  1.00  0.00            
ATOM   2839  BBe ILE  1283     733.790 718.200 771.300  1.00  0.00            
ATOM   2840  S1e ILE  1283     732.020 718.990 770.070  1.00  0.00            
ATOM   2841  BBc ILE  1284     733.080 720.020 774.500  1.00  0.00            
ATOM   2842  S1c ILE  1284     734.520 720.780 775.420  1.00  0.00            
ATOM   2843  BBc PRO  1285     729.500 720.150 775.690  1.00  0.00            
ATOM   2844  S1c PRO  1285     728.750 718.630 774.840  1.00  0.00            
ATOM   2845  BBc ASN  1286     727.930 723.500 776.050  1.00  0.00            
ATOM   2846  S1c ASN  1286     730.100 724.900 775.870  1.00  0.00            
ATOM   2847  BBc ILE  1287     725.160 724.150 778.590  1.00  0.00            
ATOM   2848  S1c ILE  1287     725.680 723.270 780.430  1.00  0.00            
ATOM   2849  BBc GLY  1288     722.460 726.710 777.820  1.00  0.00            
ATOM   2850  BBc SER  1289     718.760 727.300 777.390  1.00  0.00            
ATOM   2851  S1c SER  1289     717.730 727.970 778.900  1.00  0.00            
ATOM   2852  BBc ARG  1290     717.290 726.860 773.900  1.00  0.00            
ATOM   2853  S1c ARG  1290     718.890 725.140 773.290  1.00  0.00            
ATOM   2854  S2c ARG  1290     722.300 724.930 773.260  1.00  0.00            
ATOM   2855  BBc PRO  1291     713.740 727.250 772.300  1.00  0.00            
ATOM   2856  S1c PRO  1291     712.910 728.850 772.900  1.00  0.00            
ATOM   2857  BBc TRP  1292     711.380 724.510 773.250  1.00  0.00            
ATOM   2858  S1c TRP  1292     708.840 725.400 773.350  1.00  0.00            
ATOM   2859  S2c TRP  1292     706.830 724.790 772.720  1.00  0.00            
ATOM   2860  S3c TRP  1292     705.560 725.550 774.740  1.00  0.00            
ATOM   2861  S4c TRP  1292     708.120 726.250 775.640  1.00  0.00            
ATOM   2862  BBe VAL  1293     711.410 721.730 770.710  1.00  0.00            
ATOM   2863  S1e VAL  1293     711.170 722.220 768.790  1.00  0.00            
ATOM   2864  BBt ARG  1294     708.820 719.120 771.290  1.00  0.00            
ATOM   2865  S1t ARG  1294     708.940 717.680 768.850  1.00  0.00            
ATOM   2866  S2t ARG  1294     709.360 718.980 765.680  1.00  0.00            
ATOM   2867  BBt GLY  1295     709.430 720.180 774.790  1.00  0.00            
ATOM   2868  BBe GLN  1296     713.250 720.140 774.920  1.00  0.00            
ATOM   2869  S1e GLN  1296     713.140 719.200 777.530  1.00  0.00            
ATOM   2870  BBc PRO  1297     715.470 723.220 775.530  1.00  0.00            
ATOM   2871  S1c PRO  1297     714.790 724.220 776.990  1.00  0.00            
ATOM   2872  BBc GLY  1298     718.430 720.910 775.350  1.00  0.00            
ATOM   2873  BBe ARG  1299     720.090 719.860 772.000  1.00  0.00            
ATOM   2874  S1e ARG  1299     719.920 721.420 770.010  1.00  0.00            
ATOM   2875  S2e ARG  1299     717.840 723.260 768.260  1.00  0.00            
ATOM   2876  BBe ILE  1300     722.260 717.130 770.430  1.00  0.00            
ATOM   2877  S1e ILE  1300     721.850 714.920 770.100  1.00  0.00            
ATOM   2878  BBe SER  1301     725.150 717.990 768.090  1.00  0.00            
ATOM   2879  S1e SER  1301     726.680 719.110 767.650  1.00  0.00            
ATOM   2880  BBe ILE  1302     725.640 715.000 765.770  1.00  0.00            
ATOM   2881  S1e ILE  1302     723.710 713.690 765.560  1.00  0.00            
ATOM   2882  BBe TYR  1303     728.980 713.860 764.370  1.00  0.00            
ATOM   2883  S1e TYR  1303     730.560 715.100 766.890  1.00  0.00            
ATOM   2884  S2e TYR  1303     731.300 712.880 766.360  1.00  0.00            
ATOM   2885  S3e TYR  1303     732.610 713.990 768.940  1.00  0.00            
ATOM   2886  BBe TRP  1304     730.470 711.110 762.260  1.00  0.00            
ATOM   2887  S1e TRP  1304     730.720 712.020 759.790  1.00  0.00            
ATOM   2888  S2e TRP  1304     731.780 711.670 757.900  1.00  0.00            
ATOM   2889  S3e TRP  1304     731.590 713.990 756.990  1.00  0.00            
ATOM   2890  S4e TRP  1304     730.150 714.460 759.340  1.00  0.00            
ATOM   2891  BBe THR  1305     733.630 709.170 761.950  1.00  0.00            
ATOM   2892  S1e THR  1305     735.110 710.020 762.890  1.00  0.00            
ATOM   2893  BBe ILE  1306     734.970 706.820 759.350  1.00  0.00            
ATOM   2894  S1e ILE  1306     735.260 707.380 757.580  1.00  0.00            
ATOM   2895  BBe VAL  1307     737.280 703.960 760.420  1.00  0.00            
ATOM   2896  S1e VAL  1307     737.300 702.870 762.100  1.00  0.00            
ATOM   2897  BBc LYS  1308     739.260 702.570 757.530  1.00  0.00            
ATOM   2898  S1c LYS  1308     741.020 703.590 756.010  1.00  0.00            
ATOM   2899  S2c LYS  1308     742.250 704.000 753.300  1.00  0.00            
ATOM   2900  BBt PRO  1309     740.520 698.910 757.330  1.00  0.00            
ATOM   2901  S1t PRO  1309     740.960 698.200 755.630  1.00  0.00            
ATOM   2902  BBt GLY  1310     743.220 698.010 759.850  1.00  0.00            
ATOM   2903  BBc ASP  1311     742.330 701.040 762.020  1.00  0.00            
ATOM   2904  S1c ASP  1311     743.300 702.800 760.590  1.00  0.00            
ATOM   2905  BBe VAL  1312     740.600 701.260 765.500  1.00  0.00            
ATOM   2906  S1e VAL  1312     741.600 700.370 766.990  1.00  0.00            
ATOM   2907  BBe LEU  1313     737.960 703.510 767.060  1.00  0.00            
ATOM   2908  S1e LEU  1313     736.950 705.700 765.940  1.00  0.00            
ATOM   2909  BBe VAL  1314     738.600 704.850 770.480  1.00  0.00            
ATOM   2910  S1e VAL  1314     739.870 705.000 772.020  1.00  0.00            
ATOM   2911  BBe ILE  1315     735.850 706.820 772.350  1.00  0.00            
ATOM   2912  S1e ILE  1315     734.560 705.160 771.810  1.00  0.00            
ATOM   2913  BBe ASN  1316     736.860 708.580 775.520  1.00  0.00            
ATOM   2914  S1e ASN  1316     738.490 708.910 777.410  1.00  0.00            
ATOM   2915  BBe SER  1317     734.250 710.340 777.570  1.00  0.00            
ATOM   2916  S1e SER  1317     732.580 710.000 776.620  1.00  0.00            
ATOM   2917  BBe ASN  1318     733.570 711.630 781.050  1.00  0.00            
ATOM   2918  S1e ASN  1318     735.260 713.400 781.330  1.00  0.00            
ATOM   2919  BBe GLY  1319     730.180 713.060 780.240  1.00  0.00            
ATOM   2920  BBc ASN  1320     727.560 714.100 777.570  1.00  0.00            
ATOM   2921  S1c ASN  1320     727.270 716.480 778.250  1.00  0.00            
ATOM   2922  BBe LEU  1321     728.310 711.330 775.020  1.00  0.00            
ATOM   2923  S1e LEU  1321     727.920 709.530 776.880  1.00  0.00            
ATOM   2924  BBe ILE  1322     725.470 709.810 772.810  1.00  0.00            
ATOM   2925  S1e ILE  1322     723.940 711.240 772.470  1.00  0.00            
ATOM   2926  BBe ALA  1323     727.190 706.570 772.040  1.00  0.00            
ATOM   2927  BBe PRO  1324     726.990 704.630 768.680  1.00  0.00            
ATOM   2928  S1e PRO  1324     727.910 704.630 767.020  1.00  0.00            
ATOM   2929  BBc ARG  1325     725.430 701.160 768.730  1.00  0.00            
ATOM   2930  S1c ARG  1325     725.470 699.180 770.230  1.00  0.00            
ATOM   2931  S2c ARG  1325     723.900 696.890 771.690  1.00  0.00            
ATOM   2932  BBe GLY  1326     727.380 700.090 765.710  1.00  0.00            
ATOM   2933  BBe TYR  1327     728.420 701.050 762.240  1.00  0.00            
ATOM   2934  S1e TYR  1327     731.420 700.440 763.440  1.00  0.00            
ATOM   2935  S2e TYR  1327     730.690 698.210 762.960  1.00  0.00            
ATOM   2936  S3e TYR  1327     733.420 698.290 764.420  1.00  0.00            
ATOM   2937  BBe PHE  1328     727.000 701.680 758.780  1.00  0.00            
ATOM   2938  S1e PHE  1328     725.850 704.730 760.230  1.00  0.00            
ATOM   2939  S2e PHE  1328     725.410 704.450 757.890  1.00  0.00            
ATOM   2940  S3e PHE  1328     725.800 706.640 758.780  1.00  0.00            
ATOM   2941  BBe LYS  1329     728.410 699.790 755.870  1.00  0.00            
ATOM   2942  S1e LYS  1329     728.060 697.470 756.150  1.00  0.00            
ATOM   2943  S2e LYS  1329     727.450 694.700 755.730  1.00  0.00            
ATOM   2944  BBc MET  1330     730.030 701.910 753.160  1.00  0.00            
ATOM   2945  S1c MET  1330     731.310 703.780 754.240  1.00  0.00            
ATOM   2946  BBc ARG  1331     729.740 701.350 749.430  1.00  0.00            
ATOM   2947  S1c ARG  1331     728.600 699.290 749.460  1.00  0.00            
ATOM   2948  S2c ARG  1331     726.910 696.630 750.840  1.00  0.00            
ATOM   2949  BBc THR  1332     730.250 703.420 746.340  1.00  0.00            
ATOM   2950  S1c THR  1332     731.640 704.770 746.100  1.00  0.00            
ATOM   2951  BBs GLY  1333     728.180 703.520 743.180  1.00  0.00            
ATOM   2952  BBs LYS  1334     725.770 705.560 741.090  1.00  0.00            
ATOM   2953  S1s LYS  1334     724.690 703.700 739.860  1.00  0.00            
ATOM   2954  S2s LYS  1334     724.690 701.640 737.600  1.00  0.00            
ATOM   2955  BBc SER  1335     723.510 706.190 744.200  1.00  0.00            
ATOM   2956  S1c SER  1335     724.060 704.450 744.880  1.00  0.00            
ATOM   2957  BBe SER  1336     722.210 709.530 745.030  1.00  0.00            
ATOM   2958  S1e SER  1336     723.340 711.090 745.350  1.00  0.00            
ATOM   2959  BBe ILE  1337     719.130 711.280 746.210  1.00  0.00            
ATOM   2960  S1e ILE  1337     719.450 711.600 748.520  1.00  0.00            
ATOM   2961  BBe MET  1338     716.730 713.960 744.890  1.00  0.00            
ATOM   2962  S1e MET  1338     715.940 713.860 741.520  1.00  0.00            
ATOM   2963  BBe ARG  1339     714.070 716.360 746.210  1.00  0.00            
ATOM   2964  S1e ARG  1339     713.530 717.780 747.950  1.00  0.00            
ATOM   2965  S2e ARG  1339     713.020 717.980 751.270  1.00  0.00            
ATOM   2966  BBc SER  1340     710.650 715.840 744.590  1.00  0.00            
ATOM   2967  S1c SER  1340     710.910 714.110 743.730  1.00  0.00            
ATOM   2968  BBc ASP  1341     706.880 716.080 745.060  1.00  0.00            
ATOM   2969  S1c ASP  1341     706.170 717.130 747.220  1.00  0.00            
ATOM   2970  BBc ALA  1342     706.480 713.910 742.050  1.00  0.00            
ATOM   2971  BBc PRO  1343     704.460 710.570 742.170  1.00  0.00            
ATOM   2972  S1c PRO  1343     702.800 710.760 741.260  1.00  0.00            
ATOM   2973  BBe ILE  1344     706.060 707.160 741.480  1.00  0.00            
ATOM   2974  S1e ILE  1344     707.420 705.870 742.850  1.00  0.00            
ATOM   2975  BBe ASP  1345     704.510 705.140 738.750  1.00  0.00            
ATOM   2976  S1e ASP  1345     702.040 705.660 738.120  1.00  0.00            
ATOM   2977  BBe THR  1346     705.330 701.800 737.150  1.00  0.00            
ATOM   2978  S1e THR  1346     705.050 699.900 737.450  1.00  0.00            
ATOM   2979  BBe CYS  1347     707.100 702.620 733.960  1.00  0.00            
ATOM   2980  S1e CYS  1347     705.890 701.920 732.040  1.00  0.00            
ATOM   2981  BBe ILE  1348     710.650 702.710 732.560  1.00  0.00            
ATOM   2982  S1e ILE  1348     711.320 700.820 731.920  1.00  0.00            
ATOM   2983  BBc SER  1349     712.590 706.030 732.030  1.00  0.00            
ATOM   2984  S1c SER  1349     712.100 707.280 730.610  1.00  0.00            
ATOM   2985  BBs GLU  1350     716.400 706.100 731.900  1.00  0.00            
ATOM   2986  S1s GLU  1350     718.210 704.660 732.000  1.00  0.00            
ATOM   2987  BBc CYS  1351     716.140 709.660 733.000  1.00  0.00            
ATOM   2988  S1c CYS  1351     715.550 710.990 731.160  1.00  0.00            
ATOM   2989  BBe ILE  1352     714.470 711.050 736.260  1.00  0.00            
ATOM   2990  S1e ILE  1352     713.800 710.610 738.440  1.00  0.00            
ATOM   2991  BBe THR  1353     714.050 714.770 736.970  1.00  0.00            
ATOM   2992  S1e THR  1353     713.620 715.560 735.240  1.00  0.00            
ATOM   2993  BBt PRO  1354     712.360 716.610 739.910  1.00  0.00            
ATOM   2994  S1t PRO  1354     712.880 718.190 740.820  1.00  0.00            
ATOM   2995  BBt ASN  1355     709.300 717.060 737.910  1.00  0.00            
ATOM   2996  S1t ASN  1355     707.260 718.290 737.660  1.00  0.00            
ATOM   2997  BBe GLY  1356     709.270 713.350 737.130  1.00  0.00            
ATOM   2998  BBe SER  1357     710.780 711.210 734.280  1.00  0.00            
ATOM   2999  S1e SER  1357     709.400 709.870 733.930  1.00  0.00            
ATOM   3000  BBc ILE  1358     711.340 712.420 730.700  1.00  0.00            
ATOM   3001  S1c ILE  1358     712.380 714.450 730.290  1.00  0.00            
ATOM   3002  BBc PRO  1359     712.340 710.700 727.420  1.00  0.00            
ATOM   3003  S1c PRO  1359     711.250 709.910 726.080  1.00  0.00            
ATOM   3004  BBc ASN  1360     716.050 710.580 726.510  1.00  0.00            
ATOM   3005  S1c ASN  1360     717.190 708.380 727.160  1.00  0.00            
ATOM   3006  BBs ASP  1361     716.030 710.660 722.750  1.00  0.00            
ATOM   3007  S1s ASP  1361     713.560 709.780 722.050  1.00  0.00            
ATOM   3008  BBs LYS  1362     716.330 714.390 722.180  1.00  0.00            
ATOM   3009  S1s LYS  1362     714.100 714.730 720.950  1.00  0.00            
ATOM   3010  S2s LYS  1362     713.460 713.680 718.140  1.00  0.00            
ATOM   3011  BBs PRO  1363     719.750 715.900 722.710  1.00  0.00            
ATOM   3012  S1s PRO  1363     721.320 715.090 722.010  1.00  0.00            
ATOM   3013  BBe PHE  1364     718.610 718.660 724.950  1.00  0.00            
ATOM   3014  S1e PHE  1364     721.800 719.820 724.600  1.00  0.00            
ATOM   3015  S2e PHE  1364     720.680 720.310 722.540  1.00  0.00            
ATOM   3016  S3e PHE  1364     722.950 719.540 722.510  1.00  0.00            
ATOM   3017  BBe GLN  1365     715.910 719.220 727.670  1.00  0.00            
ATOM   3018  S1e GLN  1365     715.910 717.470 730.600  1.00  0.00            
ATOM   3019  BBc ASN  1366     714.230 722.200 729.250  1.00  0.00            
ATOM   3020  S1c ASN  1366     713.910 724.640 729.720  1.00  0.00            
ATOM   3021  BBs VAL  1367     712.540 720.650 732.320  1.00  0.00            
ATOM   3022  S1s VAL  1367     710.860 719.690 731.820  1.00  0.00            
ATOM   3023  BBc ASN  1368     714.780 721.020 735.370  1.00  0.00            
ATOM   3024  S1c ASN  1368     713.140 721.360 737.240  1.00  0.00            
ATOM   3025  BBs LYS  1369     718.530 721.220 735.960  1.00  0.00            
ATOM   3026  S1s LYS  1369     718.190 723.380 737.330  1.00  0.00            
ATOM   3027  S2s LYS  1369     716.890 724.270 739.520  1.00  0.00            
ATOM   3028  BBc ILE  1370     718.350 718.520 738.480  1.00  0.00            
ATOM   3029  S1c ILE  1370     717.610 719.260 740.530  1.00  0.00            
ATOM   3030  BBc THR  1371     718.820 715.140 736.730  1.00  0.00            
ATOM   3031  S1c THR  1371     718.510 715.420 734.830  1.00  0.00            
ATOM   3032  BBe TYR  1372     719.450 711.510 737.320  1.00  0.00            
ATOM   3033  S1e TYR  1372     720.130 710.400 740.500  1.00  0.00            
ATOM   3034  S2e TYR  1372     718.650 709.190 739.060  1.00  0.00            
ATOM   3035  S3e TYR  1372     720.820 707.380 740.350  1.00  0.00            
ATOM   3036  BBe GLY  1373     720.490 708.760 734.980  1.00  0.00            
ATOM   3037  BBe ALA  1374     721.000 708.870 731.170  1.00  0.00            
ATOM   3038  BBe CYS  1375     720.020 712.560 730.430  1.00  0.00            
ATOM   3039  S1e CYS  1375     721.900 713.620 731.490  1.00  0.00            
ATOM   3040  BBc PRO  1376     719.420 715.270 727.790  1.00  0.00            
ATOM   3041  S1c PRO  1376     717.680 714.670 727.350  1.00  0.00            
ATOM   3042  BBe LYS  1377     721.610 718.230 729.030  1.00  0.00            
ATOM   3043  S1e LYS  1377     723.770 718.150 730.010  1.00  0.00            
ATOM   3044  S2e LYS  1377     726.070 716.290 730.950  1.00  0.00            
ATOM   3045  BBe TYR  1378     719.730 721.150 730.360  1.00  0.00            
ATOM   3046  S1e TYR  1378     719.650 724.180 732.650  1.00  0.00            
ATOM   3047  S2e TYR  1378     717.550 723.220 731.990  1.00  0.00            
ATOM   3048  S3e TYR  1378     717.230 725.950 733.440  1.00  0.00            
ATOM   3049  BBc VAL  1379     719.530 724.120 728.020  1.00  0.00            
ATOM   3050  S1c VAL  1379     719.120 723.270 726.260  1.00  0.00            
ATOM   3051  BBs LYS  1380     717.830 727.460 728.640  1.00  0.00            
ATOM   3052  S1s LYS  1380     719.340 728.540 730.090  1.00  0.00            
ATOM   3053  S2s LYS  1380     720.900 729.410 732.270  1.00  0.00            
ATOM   3054  BBc GLN  1381     716.140 727.480 725.200  1.00  0.00            
ATOM   3055  S1c GLN  1381     716.460 728.690 722.690  1.00  0.00            
ATOM   3056  BBs ASN  1382     712.740 725.840 725.110  1.00  0.00            
ATOM   3057  S1s ASN  1382     711.060 726.750 726.660  1.00  0.00            
ATOM   3058  BBc THR  1383     713.040 724.670 721.550  1.00  0.00            
ATOM   3059  S1c THR  1383     711.300 724.070 720.890  1.00  0.00            
ATOM   3060  BBc LEU  1384     715.660 724.130 718.810  1.00  0.00            
ATOM   3061  S1c LEU  1384     717.620 724.220 720.590  1.00  0.00            
ATOM   3062  BBe LYS  1385     714.670 722.660 715.520  1.00  0.00            
ATOM   3063  S1e LYS  1385     712.310 722.770 715.260  1.00  0.00            
ATOM   3064  S2e LYS  1385     709.490 723.940 715.240  1.00  0.00            
ATOM   3065  BBe LEU  1386     717.050 720.630 713.390  1.00  0.00            
ATOM   3066  S1e LEU  1386     719.270 719.460 713.900  1.00  0.00            
ATOM   3067  BBe ALA  1387     716.140 721.090 709.680  1.00  0.00            
ATOM   3068  BBc THR  1388     715.670 717.750 708.070  1.00  0.00            
ATOM   3069  S1c THR  1388     715.070 715.890 708.100  1.00  0.00            
ATOM   3070  BBs GLY  1389     714.470 719.020 704.680  1.00  0.00            
ATOM   3071  BBc MET  1390     715.400 721.650 702.080  1.00  0.00            
ATOM   3072  S1c MET  1390     715.220 718.870 699.940  1.00  0.00            
ATOM   3073  BBe ARG  1391     714.310 725.250 702.090  1.00  0.00            
ATOM   3074  S1e ARG  1391     715.010 726.280 699.990  1.00  0.00            
ATOM   3075  S2e ARG  1391     717.260 728.990 700.100  1.00  0.00            
ATOM   3076  BBc ASN  1392     710.530 725.610 701.330  1.00  0.00            
ATOM   3077  S1c ASN  1392     708.530 726.240 702.610  1.00  0.00            
ATOM   3078  BBc VAL  1393     709.870 727.920 698.410  1.00  0.00            
ATOM   3079  S1c VAL  1393     711.280 729.190 697.770  1.00  0.00            
ATOM   3080  BBc PRO  1394     706.070 727.690 697.840  1.00  0.00            
ATOM   3081  S1c PRO  1394     705.200 727.670 699.530  1.00  0.00            
ATOM   3082  BBc GLU  1395     704.210 728.300 694.530  1.00  0.00            
ATOM   3083  S1c GLU  1395     704.990 726.300 692.680  1.00  0.00            
ATOM   3084  BBc LYS  1396     703.210 731.910 695.180  1.00  0.00            
ATOM   3085  S1c LYS  1396     705.100 732.590 696.510  1.00  0.00            
ATOM   3086  S2c LYS  1396     707.500 733.630 697.030  1.00  0.00            
ATOM   3087  BBc GLY  1397     722.090 728.650 699.140  1.00  0.00            
ATOM   3088  BBt LEU  1398     725.630 728.390 697.910  1.00  0.00            
ATOM   3089  S1t LEU  1398     725.360 731.130 697.820  1.00  0.00            
ATOM   3090  BBt PHE  1399     724.340 726.730 694.820  1.00  0.00            
ATOM   3091  S1t PHE  1399     726.240 728.510 692.780  1.00  0.00            
ATOM   3092  S2t PHE  1399     727.000 726.300 693.310  1.00  0.00            
ATOM   3093  S3t PHE  1399     727.630 727.320 691.230  1.00  0.00            
ATOM   3094  BBs GLY  1400     721.610 729.110 693.740  1.00  0.00            
ATOM   3095  BBt ALA  1401     719.400 726.300 692.400  1.00  0.00            
ATOM   3096  BBe ILE  1402     716.630 726.230 694.930  1.00  0.00            
ATOM   3097  S1e ILE  1402     714.490 725.720 694.070  1.00  0.00            
ATOM   3098  BBt ALA  1403     715.430 729.690 695.760  1.00  0.00            
ATOM   3099  BBt GLY  1404     717.750 730.750 692.970  1.00  0.00            
ATOM   3100  BBt PHE  1405     717.830 730.080 689.180  1.00  0.00            
ATOM   3101  S1t PHE  1405     721.010 730.030 689.260  1.00  0.00            
ATOM   3102  S2t PHE  1405     720.360 729.020 687.180  1.00  0.00            
ATOM   3103  S3t PHE  1405     722.270 728.190 688.370  1.00  0.00            
ATOM   3104  BBe ILE  1406     714.790 727.820 689.740  1.00  0.00            
ATOM   3105  S1e ILE  1406     714.520 725.540 689.470  1.00  0.00            
ATOM   3106  BBc GLU  1407     711.950 730.160 690.190  1.00  0.00            
ATOM   3107  S1c GLU  1407     712.410 732.550 689.780  1.00  0.00            
ATOM   3108  BBc ASN  1408     710.140 727.980 692.770  1.00  0.00            
ATOM   3109  S1c ASN  1408     708.950 729.880 693.810  1.00  0.00            
ATOM   3110  BBc GLY  1409     709.230 724.640 694.380  1.00  0.00            
ATOM   3111  BBe TRP  1410     706.740 721.930 693.370  1.00  0.00            
ATOM   3112  S1e TRP  1410     707.810 721.800 690.970  1.00  0.00            
ATOM   3113  S2e TRP  1410     707.710 720.400 689.280  1.00  0.00            
ATOM   3114  S3e TRP  1410     708.890 721.800 687.580  1.00  0.00            
ATOM   3115  S4e TRP  1410     708.830 723.710 689.630  1.00  0.00            
ATOM   3116  BBt GLU  1411     703.840 721.550 695.730  1.00  0.00            
ATOM   3117  S1t GLU  1411     702.640 723.840 696.750  1.00  0.00            
ATOM   3118  BBt GLY  1412     702.650 718.970 693.160  1.00  0.00            
ATOM   3119  BBc MET  1413     705.640 716.660 693.310  1.00  0.00            
ATOM   3120  S1c MET  1413     708.110 716.390 692.370  1.00  0.00            
ATOM   3121  BBc ILE  1414     703.970 714.590 695.950  1.00  0.00            
ATOM   3122  S1c ILE  1414     701.870 715.390 696.380  1.00  0.00            
ATOM   3123  BBs ASP  1415     706.400 711.820 695.350  1.00  0.00            
ATOM   3124  S1s ASP  1415     706.060 711.290 692.970  1.00  0.00            
ATOM   3125  BBc GLY  1416     709.910 713.090 695.680  1.00  0.00            
ATOM   3126  BBs TRP  1417     712.320 715.780 696.650  1.00  0.00            
ATOM   3127  S1s TRP  1417     712.290 715.420 699.200  1.00  0.00            
ATOM   3128  S2s TRP  1417     711.290 716.010 701.070  1.00  0.00            
ATOM   3129  S3s TRP  1417     712.730 714.730 702.670  1.00  0.00            
ATOM   3130  S4s TRP  1417     714.000 713.900 700.320  1.00  0.00            
ATOM   3131  BBe TYR  1418     713.500 716.100 693.020  1.00  0.00            
ATOM   3132  S1e TYR  1418     715.640 717.770 694.440  1.00  0.00            
ATOM   3133  S2e TYR  1418     716.750 715.950 693.350  1.00  0.00            
ATOM   3134  S3e TYR  1418     717.580 716.240 696.320  1.00  0.00            
ATOM   3135  BBe GLY  1419     712.120 715.530 689.540  1.00  0.00            
ATOM   3136  BBe PHE  1420     711.380 716.500 686.010  1.00  0.00            
ATOM   3137  S1e PHE  1420     712.710 714.920 683.420  1.00  0.00            
ATOM   3138  S2e PHE  1420     714.310 714.800 685.200  1.00  0.00            
ATOM   3139  S3e PHE  1420     715.060 714.960 682.930  1.00  0.00            
ATOM   3140  BBe ARG  1421     708.290 717.830 684.170  1.00  0.00            
ATOM   3141  S1e ARG  1421     706.400 719.590 684.230  1.00  0.00            
ATOM   3142  S2e ARG  1421     705.490 721.670 681.500  1.00  0.00            
ATOM   3143  BBe HIS  1422     708.600 717.550 680.370  1.00  0.00            
ATOM   3144  S1e HIS  1422     708.470 715.640 680.040  1.00  0.00            
ATOM   3145  S2e HIS  1422     708.280 713.750 679.650  1.00  0.00            
ATOM   3146  S3e HIS  1422     708.730 713.200 681.690  1.00  0.00            
ATOM   3147  BBe GLN  1423     706.250 718.990 677.620  1.00  0.00            
ATOM   3148  S1e GLN  1423     704.980 721.260 676.690  1.00  0.00            
ATOM   3149  BBe ASN  1424     706.240 716.960 674.410  1.00  0.00            
ATOM   3150  S1e ASN  1424     706.330 714.710 675.410  1.00  0.00            
ATOM   3151  BBt SER  1425     704.600 715.860 671.110  1.00  0.00            
ATOM   3152  S1t SER  1425     706.020 715.960 669.780  1.00  0.00            
ATOM   3153  BBt GLU  1426     702.390 713.340 673.060  1.00  0.00            
ATOM   3154  S1t GLU  1426     703.400 710.500 674.080  1.00  0.00            
ATOM   3155  BBe GLY  1427     701.750 715.420 676.200  1.00  0.00            
ATOM   3156  BBe THR  1428     703.090 716.980 679.430  1.00  0.00            
ATOM   3157  S1e THR  1428     702.110 718.600 679.900  1.00  0.00            
ATOM   3158  BBe GLY  1429     704.360 714.980 682.370  1.00  0.00            
ATOM   3159  BBe GLN  1430     706.140 714.570 685.690  1.00  0.00            
ATOM   3160  S1e GLN  1430     705.350 716.280 688.190  1.00  0.00            
ATOM   3161  BBe ALA  1431     708.440 712.030 687.390  1.00  0.00            
ATOM   3162  BBe ALA  1432     710.260 712.290 690.700  1.00  0.00            
ATOM   3163  BBc ASP  1433     713.930 711.590 690.780  1.00  0.00            
ATOM   3164  S1c ASP  1433     715.260 710.610 688.850  1.00  0.00            
ATOM   3165  BBh LEU  1434     714.120 708.420 692.870  1.00  0.00            
ATOM   3166  S1h LEU  1434     713.220 706.380 691.520  1.00  0.00            
ATOM   3167  BBh LYS  1435     717.790 708.300 692.800  1.00  0.00            
ATOM   3168  S1h LYS  1435     718.560 707.650 690.630  1.00  0.00            
ATOM   3169  S2h LYS  1435     717.550 705.550 688.650  1.00  0.00            
ATOM   3170  BBh SER  1436     718.820 711.830 693.800  1.00  0.00            
ATOM   3171  S1h SER  1436     720.470 712.550 693.080  1.00  0.00            
ATOM   3172  BBh THR  1437     715.910 712.160 696.320  1.00  0.00            
ATOM   3173  S1h THR  1437     714.100 711.490 696.020  1.00  0.00            
ATOM   3174  BBh GLN  1438     717.360 709.120 698.230  1.00  0.00            
ATOM   3175  S1h GLN  1438     715.920 706.920 697.200  1.00  0.00            
ATOM   3176  BBh ALA  1439     720.710 710.880 698.300  1.00  0.00            
ATOM   3177  BBh ALA  1440     719.550 714.000 700.040  1.00  0.00            
ATOM   3178  BBh ILE  1441     717.740 711.800 702.570  1.00  0.00            
ATOM   3179  S1h ILE  1441     716.280 711.470 704.210  1.00  0.00            
ATOM   3180  BBh ASP  1442     720.340 709.220 703.460  1.00  0.00            
ATOM   3181  S1h ASP  1442     719.990 707.070 702.170  1.00  0.00            
ATOM   3182  BBh GLN  1443     722.720 712.070 704.070  1.00  0.00            
ATOM   3183  S1h GLN  1443     724.340 711.470 702.190  1.00  0.00            
ATOM   3184  BBh ILE  1444     720.530 714.330 706.150  1.00  0.00            
ATOM   3185  S1h ILE  1444     719.090 715.570 704.790  1.00  0.00            
ATOM   3186  BBh ASN  1445     719.240 711.190 707.920  1.00  0.00            
ATOM   3187  S1h ASN  1445     717.110 711.080 709.150  1.00  0.00            
ATOM   3188  BBh ARG  1446     722.830 710.430 708.870  1.00  0.00            
ATOM   3189  S1h ARG  1446     723.960 708.820 707.190  1.00  0.00            
ATOM   3190  S2h ARG  1446     724.940 706.920 704.330  1.00  0.00            
ATOM   3191  BBh LYS  1447     723.470 714.100 709.690  1.00  0.00            
ATOM   3192  S1h LYS  1447     723.560 716.510 708.770  1.00  0.00            
ATOM   3193  S2h LYS  1447     725.120 718.490 707.500  1.00  0.00            
ATOM   3194  BBh LEU  1448     720.550 713.650 712.220  1.00  0.00            
ATOM   3195  S1h LEU  1448     718.760 715.230 711.390  1.00  0.00            
ATOM   3196  BBh ASN  1449     721.310 710.320 713.750  1.00  0.00            
ATOM   3197  S1h ASN  1449     719.890 708.520 712.710  1.00  0.00            
ATOM   3198  BBh ARG  1450     724.630 711.920 714.800  1.00  0.00            
ATOM   3199  S1h ARG  1450     726.610 712.640 713.620  1.00  0.00            
ATOM   3200  S2h ARG  1450     730.020 712.860 714.420  1.00  0.00            
ATOM   3201  BBh VAL  1451     722.940 714.410 717.030  1.00  0.00            
ATOM   3202  S1h VAL  1451     723.120 716.390 717.250  1.00  0.00            
ATOM   3203  BBh ILE  1452     719.870 712.300 718.100  1.00  0.00            
ATOM   3204  S1h ILE  1452     717.950 713.110 718.060  1.00  0.00            
ATOM   3205  BBs GLU  1453     721.280 709.070 719.560  1.00  0.00            
ATOM   3206  S1s GLU  1453     720.600 706.200 718.740  1.00  0.00            
ATOM   3207  BBc LYS  1454     723.680 710.240 722.220  1.00  0.00            
ATOM   3208  S1c LYS  1454     724.600 711.840 720.570  1.00  0.00            
ATOM   3209  S2c LYS  1454     726.920 712.130 718.770  1.00  0.00            
ATOM   3210  BBc THR  1455     723.050 711.030 725.920  1.00  0.00            
ATOM   3211  S1c THR  1455     721.110 710.890 726.040  1.00  0.00            
ATOM   3212  BBe ASN  1456     725.520 711.070 728.780  1.00  0.00            
ATOM   3213  S1e ASN  1456     727.750 711.960 729.280  1.00  0.00            
ATOM   3214  BBe GLU  1457     724.780 709.420 732.080  1.00  0.00            
ATOM   3215  S1e GLU  1457     727.300 707.580 731.760  1.00  0.00            
ATOM   3216  BBe LYS  1458     725.190 711.660 735.050  1.00  0.00            
ATOM   3217  S1e LYS  1458     727.110 713.310 734.860  1.00  0.00            
ATOM   3218  S2e LYS  1458     729.890 713.420 733.870  1.00  0.00            
ATOM   3219  BBc PHE  1459     724.570 710.280 738.550  1.00  0.00            
ATOM   3220  S1c PHE  1459     724.490 707.410 736.800  1.00  0.00            
ATOM   3221  S2c PHE  1459     726.750 708.030 737.330  1.00  0.00            
ATOM   3222  S3c PHE  1459     726.320 706.110 735.950  1.00  0.00            
ATOM   3223  BBs HIS  1460     725.970 711.650 741.700  1.00  0.00            
ATOM   3224  S1s HIS  1460     727.780 711.030 742.090  1.00  0.00            
ATOM   3225  S2s HIS  1460     729.530 710.400 742.600  1.00  0.00            
ATOM   3226  S3s HIS  1460     729.680 709.150 740.850  1.00  0.00            
ATOM   3227  BBc GLN  1461     726.240 715.430 741.190  1.00  0.00            
ATOM   3228  S1c GLN  1461     724.970 715.490 738.470  1.00  0.00            
ATOM   3229  BBc ILE  1462     725.950 718.590 743.320  1.00  0.00            
ATOM   3230  S1c ILE  1462     727.290 718.970 745.070  1.00  0.00            
ATOM   3231  BBc GLU  1463     722.960 720.360 744.840  1.00  0.00            
ATOM   3232  S1c GLU  1463     723.460 720.210 747.500  1.00  0.00            
ATOM   3233  BBc LYS  1464     721.320 723.160 742.620  1.00  0.00            
ATOM   3234  S1c LYS  1464     721.890 722.050 740.400  1.00  0.00            
ATOM   3235  S2c LYS  1464     723.190 719.870 739.430  1.00  0.00            
ATOM   3236  BBc GLU  1465     718.620 724.710 744.840  1.00  0.00            
ATOM   3237  S1c GLU  1465     718.060 727.370 743.390  1.00  0.00            
ATOM   3238  BBc PHE  1466     718.990 725.920 748.470  1.00  0.00            
ATOM   3239  S1c PHE  1466     720.230 722.800 749.570  1.00  0.00            
ATOM   3240  S2c PHE  1466     721.060 724.690 750.800  1.00  0.00            
ATOM   3241  S3c PHE  1466     720.870 722.560 751.880  1.00  0.00            
ATOM   3242  BBs SER  1467     716.380 726.200 751.270  1.00  0.00            
ATOM   3243  S1s SER  1467     714.610 725.850 751.990  1.00  0.00            
ATOM   3244  BBs GLU  1468     718.670 728.740 752.900  1.00  0.00            
ATOM   3245  S1s GLU  1468     717.720 729.910 755.590  1.00  0.00            
ATOM   3246  BBc VAL  1469     721.500 731.290 752.540  1.00  0.00            
ATOM   3247  S1c VAL  1469     721.120 732.980 753.540  1.00  0.00            
ATOM   3248  BBc GLU  1470     725.130 730.400 753.360  1.00  0.00            
ATOM   3249  S1c GLU  1470     727.010 728.480 755.000  1.00  0.00            
ATOM   3250  BBc GLY  1471     727.350 732.400 751.070  1.00  0.00            
ATOM   3251  BBh ARG  1472     730.710 731.730 749.420  1.00  0.00            
ATOM   3252  S1h ARG  1472     732.680 732.760 748.740  1.00  0.00            
ATOM   3253  S2h ARG  1472     735.270 732.110 746.620  1.00  0.00            
ATOM   3254  BBh ILE  1473     730.490 727.930 748.910  1.00  0.00            
ATOM   3255  S1h ILE  1473     731.750 726.290 748.910  1.00  0.00            
ATOM   3256  BBh GLN  1474     726.930 728.110 747.580  1.00  0.00            
ATOM   3257  S1h GLN  1474     724.540 729.050 748.830  1.00  0.00            
ATOM   3258  BBh ASP  1475     727.880 731.010 745.350  1.00  0.00            
ATOM   3259  S1h ASP  1475     726.890 733.270 745.590  1.00  0.00            
ATOM   3260  BBh LEU  1476     730.410 728.680 743.800  1.00  0.00            
ATOM   3261  S1h LEU  1476     733.030 728.530 744.470  1.00  0.00            
ATOM   3262  BBh GLU  1477     728.040 725.830 743.310  1.00  0.00            
ATOM   3263  S1h GLU  1477     726.730 723.540 742.770  1.00  0.00            
ATOM   3264  BBh LYS  1478     725.450 728.090 741.550  1.00  0.00            
ATOM   3265  S1h LYS  1478     723.780 729.530 742.910  1.00  0.00            
ATOM   3266  S2h LYS  1478     722.190 731.260 744.910  1.00  0.00            
ATOM   3267  BBh TYR  1479     727.990 729.700 739.310  1.00  0.00            
ATOM   3268  S1h TYR  1479     730.990 731.140 739.530  1.00  0.00            
ATOM   3269  S2h TYR  1479     729.730 731.600 737.550  1.00  0.00            
ATOM   3270  S3h TYR  1479     732.390 730.120 736.960  1.00  0.00            
ATOM   3271  BBh VAL  1480     729.370 726.320 738.230  1.00  0.00            
ATOM   3272  S1h VAL  1480     730.540 725.080 739.270  1.00  0.00            
ATOM   3273  BBh GLU  1481     725.780 725.390 737.320  1.00  0.00            
ATOM   3274  S1h GLU  1481     723.630 723.410 735.940  1.00  0.00            
ATOM   3275  BBh ASP  1482     724.910 728.630 735.760  1.00  0.00            
ATOM   3276  S1h ASP  1482     723.640 730.610 736.750  1.00  0.00            
ATOM   3277  BBh THR  1483     728.180 728.550 733.720  1.00  0.00            
ATOM   3278  S1h THR  1483     727.960 730.250 732.800  1.00  0.00            
ATOM   3279  BBh LYS  1484     727.870 725.000 732.780  1.00  0.00            
ATOM   3280  S1h LYS  1484     729.800 724.310 731.400  1.00  0.00            
ATOM   3281  S2h LYS  1484     732.380 724.940 729.650  1.00  0.00            
ATOM   3282  BBh ILE  1485     724.290 725.640 731.500  1.00  0.00            
ATOM   3283  S1h ILE  1485     723.870 723.590 730.790  1.00  0.00            
ATOM   3284  BBh ASP  1486     725.090 728.760 729.400  1.00  0.00            
ATOM   3285  S1h ASP  1486     724.110 730.960 728.720  1.00  0.00            
ATOM   3286  BBh LEU  1487     728.060 727.080 727.700  1.00  0.00            
ATOM   3287  S1h LEU  1487     729.970 727.310 725.780  1.00  0.00            
ATOM   3288  BBh TRP  1488     725.690 724.290 726.790  1.00  0.00            
ATOM   3289  S1h TRP  1488     726.520 721.930 726.690  1.00  0.00            
ATOM   3290  S2h TRP  1488     726.460 720.150 725.390  1.00  0.00            
ATOM   3291  S3h TRP  1488     727.480 718.530 726.990  1.00  0.00            
ATOM   3292  S4h TRP  1488     727.570 720.750 728.690  1.00  0.00            
ATOM   3293  BBh SER  1489     722.890 726.580 725.460  1.00  0.00            
ATOM   3294  S1h SER  1489     721.450 727.770 724.890  1.00  0.00            
ATOM   3295  BBh TYR  1490     725.720 728.070 723.350  1.00  0.00            
ATOM   3296  S1h TYR  1490     726.450 730.950 723.160  1.00  0.00            
ATOM   3297  S2h TYR  1490     727.150 729.870 721.140  1.00  0.00            
ATOM   3298  S3h TYR  1490     727.540 732.940 721.040  1.00  0.00            
ATOM   3299  BBh ASN  1491     726.580 724.680 722.060  1.00  0.00            
ATOM   3300  S1h ASN  1491     728.520 724.180 720.460  1.00  0.00            
ATOM   3301  BBh ALA  1492     722.900 724.180 721.430  1.00  0.00            
ATOM   3302  BBh GLU  1493     722.370 727.370 719.490  1.00  0.00            
ATOM   3303  S1h GLU  1493     722.250 730.040 720.230  1.00  0.00            
ATOM   3304  BBh LEU  1494     725.640 726.800 717.630  1.00  0.00            
ATOM   3305  S1h LEU  1494     727.230 728.100 716.080  1.00  0.00            
ATOM   3306  BBh LEU  1495     724.800 723.210 716.770  1.00  0.00            
ATOM   3307  S1h LEU  1495     724.820 720.900 717.920  1.00  0.00            
ATOM   3308  BBh VAL  1496     721.480 723.850 715.030  1.00  0.00            
ATOM   3309  S1h VAL  1496     719.790 724.130 716.060  1.00  0.00            
ATOM   3310  BBh ALA  1497     722.690 726.970 713.410  1.00  0.00            
ATOM   3311  BBh LEU  1498     725.640 725.360 711.640  1.00  0.00            
ATOM   3312  S1h LEU  1498     727.890 724.560 712.650  1.00  0.00            
ATOM   3313  BBh GLU  1499     723.770 722.130 710.970  1.00  0.00            
ATOM   3314  S1h GLU  1499     724.140 720.100 712.650  1.00  0.00            
ATOM   3315  BBh ASN  1500     720.790 723.810 709.450  1.00  0.00            
ATOM   3316  S1h ASN  1500     719.000 724.760 711.000  1.00  0.00            
ATOM   3317  BBh GLN  1501     723.040 725.910 707.230  1.00  0.00            
ATOM   3318  S1h GLN  1501     724.490 727.800 706.650  1.00  0.00            
ATOM   3319  BBh HIS  1502     724.970 722.900 706.000  1.00  0.00            
ATOM   3320  S1h HIS  1502     726.660 723.310 706.870  1.00  0.00            
ATOM   3321  S2h HIS  1502     728.390 723.760 707.620  1.00  0.00            
ATOM   3322  S3h HIS  1502     728.670 721.750 708.360  1.00  0.00            
ATOM   3323  BBh THR  1503     721.510 721.350 705.590  1.00  0.00            
ATOM   3324  S1h THR  1503     720.430 719.970 706.460  1.00  0.00            
ATOM   3325  BBh ILE  1504     720.030 724.000 703.370  1.00  0.00            
ATOM   3326  S1h ILE  1504     718.340 725.130 704.810  1.00  0.00            
ATOM   3327  BBh ASP  1505     723.140 724.120 701.220  1.00  0.00            
ATOM   3328  S1h ASP  1505     725.540 724.660 701.050  1.00  0.00            
ATOM   3329  BBh LEU  1506     723.340 720.300 701.040  1.00  0.00            
ATOM   3330  S1h LEU  1506     723.420 718.070 702.360  1.00  0.00            
ATOM   3331  BBh ALA  1507     719.930 720.020 699.490  1.00  0.00            
ATOM   3332  BBh ASP  1508     720.770 722.930 697.090  1.00  0.00            
ATOM   3333  S1h ASP  1508     719.030 724.320 698.530  1.00  0.00            
ATOM   3334  BBh SER  1509     723.880 721.010 696.110  1.00  0.00            
ATOM   3335  S1h SER  1509     725.410 722.180 695.830  1.00  0.00            
ATOM   3336  BBh GLU  1510     721.770 717.890 695.400  1.00  0.00            
ATOM   3337  S1h GLU  1510     722.840 715.550 696.860  1.00  0.00            
ATOM   3338  BBh MET  1511     719.390 719.870 693.250  1.00  0.00            
ATOM   3339  S1h MET  1511     717.810 721.780 692.640  1.00  0.00            
ATOM   3340  BBh ASN  1512     722.400 721.260 691.400  1.00  0.00            
ATOM   3341  S1h ASN  1512     723.460 723.520 691.210  1.00  0.00            
ATOM   3342  BBh LYS  1513     723.960 717.740 691.290  1.00  0.00            
ATOM   3343  S1h LYS  1513     724.950 715.700 692.260  1.00  0.00            
ATOM   3344  S2h LYS  1513     725.010 712.730 691.580  1.00  0.00            
ATOM   3345  BBh LEU  1514     720.970 716.410 689.220  1.00  0.00            
ATOM   3346  S1h LEU  1514     718.420 715.610 689.010  1.00  0.00            
ATOM   3347  BBh PHE  1515     720.890 719.380 686.890  1.00  0.00            
ATOM   3348  S1h PHE  1515     719.330 722.260 687.950  1.00  0.00            
ATOM   3349  S2h PHE  1515     720.710 722.840 686.080  1.00  0.00            
ATOM   3350  S3h PHE  1515     720.060 724.530 687.650  1.00  0.00            
ATOM   3351  BBh GLU  1516     724.560 719.130 685.830  1.00  0.00            
ATOM   3352  S1h GLU  1516     725.700 720.190 687.360  1.00  0.00            
ATOM   3353  BBh LYS  1517     724.090 715.360 685.720  1.00  0.00            
ATOM   3354  S1h LYS  1517     725.960 713.760 684.770  1.00  0.00            
ATOM   3355  S2h LYS  1517     724.980 711.010 684.160  1.00  0.00            
ATOM   3356  BBh THR  1518     721.230 715.860 683.290  1.00  0.00            
ATOM   3357  S1h THR  1518     719.610 715.420 684.290  1.00  0.00            
ATOM   3358  BBh ARG  1519     722.790 718.590 681.170  1.00  0.00            
ATOM   3359  S1h ARG  1519     722.690 720.090 679.410  1.00  0.00            
ATOM   3360  S2h ARG  1519     723.930 721.440 676.920  1.00  0.00            
ATOM   3361  BBh ARG  1520     725.750 716.270 680.670  1.00  0.00            
ATOM   3362  S1h ARG  1520     727.450 717.750 680.530  1.00  0.00            
ATOM   3363  S2h ARG  1520     728.730 719.320 682.970  1.00  0.00            
ATOM   3364  BBh GLN  1521     723.370 713.520 679.500  1.00  0.00            
ATOM   3365  S1h GLN  1521     723.260 710.220 679.360  1.00  0.00            
ATOM   3366  BBh LEU  1522     721.890 715.580 676.680  1.00  0.00            
ATOM   3367  S1h LEU  1522     720.220 713.780 675.920  1.00  0.00            
ATOM   3368  BBt ARG  1523     725.210 716.860 675.320  1.00  0.00            
ATOM   3369  S1t ARG  1523     727.340 716.140 675.440  1.00  0.00            
ATOM   3370  S2t ARG  1523     729.710 714.260 674.080  1.00  0.00            
ATOM   3371  BBt GLU  1524     724.770 718.940 672.160  1.00  0.00            
ATOM   3372  S1t GLU  1524     726.880 718.990 670.650  1.00  0.00            
ATOM   3373  BBs ASN  1525     721.150 717.970 671.700  1.00  0.00            
ATOM   3374  S1s ASN  1525     721.620 715.540 672.080  1.00  0.00            
ATOM   3375  BBe ALA  1526     719.930 720.460 674.320  1.00  0.00            
ATOM   3376  BBe GLU  1527     719.900 724.070 675.710  1.00  0.00            
ATOM   3377  S1e GLU  1527     721.750 725.160 674.100  1.00  0.00            
ATOM   3378  BBe ASP  1528     719.650 725.220 679.360  1.00  0.00            
ATOM   3379  S1e ASP  1528     719.900 724.320 681.710  1.00  0.00            
ATOM   3380  BBc MET  1529     717.050 728.040 679.090  1.00  0.00            
ATOM   3381  S1c MET  1529     715.210 729.180 677.820  1.00  0.00            
ATOM   3382  BBs GLY  1530     717.980 729.420 682.510  1.00  0.00            
ATOM   3383  BBs ASN  1531     714.800 728.550 684.390  1.00  0.00            
ATOM   3384  S1s ASN  1531     714.040 730.600 685.570  1.00  0.00            
ATOM   3385  BBs GLY  1532     716.070 725.110 685.310  1.00  0.00            
ATOM   3386  BBe CYS  1533     714.840 723.830 681.930  1.00  0.00            
ATOM   3387  S1e CYS  1533     713.560 725.220 680.490  1.00  0.00            
ATOM   3388  BBe PHE  1534     716.450 722.030 678.920  1.00  0.00            
ATOM   3389  S1e PHE  1534     717.750 719.610 680.870  1.00  0.00            
ATOM   3390  S2e PHE  1534     717.890 719.080 678.540  1.00  0.00            
ATOM   3391  S3e PHE  1534     717.760 717.320 680.170  1.00  0.00            
ATOM   3392  BBe LYS  1535     715.020 722.820 675.540  1.00  0.00            
ATOM   3393  S1e LYS  1535     714.080 724.940 675.940  1.00  0.00            
ATOM   3394  S2e LYS  1535     711.520 726.610 675.190  1.00  0.00            
ATOM   3395  BBe ILE  1536     715.520 719.520 673.900  1.00  0.00            
ATOM   3396  S1e ILE  1536     715.670 717.760 674.570  1.00  0.00            
ATOM   3397  BBs TYR  1537     716.190 720.290 670.230  1.00  0.00            
ATOM   3398  S1s TYR  1537     715.270 723.240 670.270  1.00  0.00            
ATOM   3399  S2s TYR  1537     717.570 723.040 670.940  1.00  0.00            
ATOM   3400  S3s TYR  1537     716.290 725.720 671.830  1.00  0.00            
ATOM   3401  BBs HIS  1538     714.740 716.990 668.920  1.00  0.00            
ATOM   3402  S1s HIS  1538     715.870 715.920 670.100  1.00  0.00            
ATOM   3403  S2s HIS  1538     717.120 715.040 671.280  1.00  0.00            
ATOM   3404  S3s HIS  1538     715.920 713.250 671.340  1.00  0.00            
ATOM   3405  BBc LYS  1539     711.350 715.290 669.180  1.00  0.00            
ATOM   3406  S1c LYS  1539     709.740 713.990 668.010  1.00  0.00            
ATOM   3407  S2c LYS  1539     707.780 712.270 666.190  1.00  0.00            
ATOM   3408  BBc CYS  1540     711.580 713.490 672.530  1.00  0.00            
ATOM   3409  S1c CYS  1540     711.430 714.270 674.750  1.00  0.00            
ATOM   3410  BBc ASP  1541     708.750 711.030 673.040  1.00  0.00            
ATOM   3411  S1c ASP  1541     707.030 711.280 671.200  1.00  0.00            
ATOM   3412  BBh ASN  1542     708.130 709.580 676.490  1.00  0.00            
ATOM   3413  S1h ASN  1542     706.670 708.790 678.290  1.00  0.00            
ATOM   3414  BBh ALA  1543     710.360 706.590 675.800  1.00  0.00            
ATOM   3415  BBh CYS  1544     712.930 709.300 674.870  1.00  0.00            
ATOM   3416  S1h CYS  1544     713.070 709.060 672.510  1.00  0.00            
ATOM   3417  BBh ILE  1545     712.060 711.000 678.120  1.00  0.00            
ATOM   3418  S1h ILE  1545     712.960 712.400 679.610  1.00  0.00            
ATOM   3419  BBh GLU  1546     712.290 707.830 680.240  1.00  0.00            
ATOM   3420  S1h GLU  1546     710.810 706.020 680.370  1.00  0.00            
ATOM   3421  BBh SER  1547     715.720 707.050 678.640  1.00  0.00            
ATOM   3422  S1h SER  1547     715.020 705.450 677.790  1.00  0.00            
ATOM   3423  BBh ILE  1548     717.040 710.340 680.020  1.00  0.00            
ATOM   3424  S1h ILE  1548     718.520 712.100 680.150  1.00  0.00            
ATOM   3425  BBh ARG  1549     715.480 710.210 683.500  1.00  0.00            
ATOM   3426  S1h ARG  1549     713.420 709.990 684.630  1.00  0.00            
ATOM   3427  S2h ARG  1549     710.470 708.450 684.790  1.00  0.00            
ATOM   3428  BBt ASN  1550     716.870 706.660 683.800  1.00  0.00            
ATOM   3429  S1t ASN  1550     715.610 704.570 682.970  1.00  0.00            
ATOM   3430  BBt GLY  1551     720.330 707.600 682.480  1.00  0.00            
ATOM   3431  BBc THR  1552     720.020 705.540 679.200  1.00  0.00            
ATOM   3432  S1c THR  1552     721.160 703.960 679.260  1.00  0.00            
ATOM   3433  BBc TYR  1553     719.960 708.240 676.520  1.00  0.00            
ATOM   3434  S1c TYR  1553     717.920 709.790 674.570  1.00  0.00            
ATOM   3435  S2c TYR  1553     717.650 707.460 674.060  1.00  0.00            
ATOM   3436  S3c TYR  1553     717.730 709.230 671.520  1.00  0.00            
ATOM   3437  BBc ASP  1554     722.230 707.750 673.470  1.00  0.00            
ATOM   3438  S1c ASP  1554     722.920 705.510 672.930  1.00  0.00            
ATOM   3439  BBh HIS  1555     723.000 711.360 672.460  1.00  0.00            
ATOM   3440  S1h HIS  1555     724.270 711.620 673.920  1.00  0.00            
ATOM   3441  S2h HIS  1555     725.530 711.800 675.370  1.00  0.00            
ATOM   3442  S3h HIS  1555     726.440 709.890 674.920  1.00  0.00            
ATOM   3443  BBh ASP  1556     724.070 710.160 668.990  1.00  0.00            
ATOM   3444  S1h ASP  1556     725.390 710.010 666.960  1.00  0.00            
ATOM   3445  BBh ILE  1557     720.640 709.070 667.930  1.00  0.00            
ATOM   3446  S1h ILE  1557     719.350 707.660 667.040  1.00  0.00            
ATOM   3447  BBh TYR  1558     719.160 712.550 667.990  1.00  0.00            
ATOM   3448  S1h TYR  1558     717.220 712.110 665.760  1.00  0.00            
ATOM   3449  S2h TYR  1558     715.860 711.150 667.480  1.00  0.00            
ATOM   3450  S3h TYR  1558     714.290 713.130 665.690  1.00  0.00            
ATOM   3451  BBh ARG  1559     722.440 714.400 667.590  1.00  0.00            
ATOM   3452  S1h ARG  1559     724.160 715.630 668.130  1.00  0.00            
ATOM   3453  S2h ARG  1559     726.530 714.340 670.690  1.00  0.00            
ATOM   3454  BBh ASP  1560     721.870 714.860 663.880  1.00  0.00            
ATOM   3455  S1h ASP  1560     721.450 712.390 663.110  1.00  0.00            
ATOM   3456  BBh GLU  1561     718.470 716.430 664.220  1.00  0.00            
ATOM   3457  S1h GLU  1561     715.820 717.310 663.430  1.00  0.00            
ATOM   3458  BBh ALA  1562     719.370 718.660 667.110  1.00  0.00            
ATOM   3459  BBh LEU  1563     722.180 720.420 665.340  1.00  0.00            
ATOM   3460  S1h LEU  1563     724.770 720.040 665.390  1.00  0.00            
ATOM   3461  BBh ASN  1564     719.920 721.240 662.100  1.00  0.00            
ATOM   3462  S1h ASN  1564     718.730 721.570 659.950  1.00  0.00            
ATOM   3463  BBh ASN  1565     717.100 722.600 664.370  1.00  0.00            
ATOM   3464  S1h ASN  1565     714.910 722.090 665.500  1.00  0.00            
ATOM   3465  BBh ARG  1566     719.610 724.400 666.540  1.00  0.00            
ATOM   3466  S1h ARG  1566     718.080 726.270 667.160  1.00  0.00            
ATOM   3467  S2h ARG  1566     715.260 727.130 666.720  1.00  0.00            
ATOM   3468  BBh PHE  1567     721.900 725.590 663.710  1.00  0.00            
ATOM   3469  S1h PHE  1567     724.040 723.860 662.240  1.00  0.00            
ATOM   3470  S2h PHE  1567     722.810 725.170 660.650  1.00  0.00            
ATOM   3471  S3h PHE  1567     723.970 723.200 659.930  1.00  0.00            
ATOM   3472  BBh GLN  1568     718.910 727.330 662.420  1.00  0.00            
ATOM   3473  S1h GLN  1568     716.210 725.980 661.440  1.00  0.00            
ATOM   3474  BBh ILE  1569     719.810 729.810 664.860  1.00  0.00            
ATOM   3475  S1h ILE  1569     718.070 731.170 665.420  1.00  0.00            
ATOM   3476  BBh LYS  1570     722.350 731.210 662.270  1.00  0.00            
ATOM   3477  S1h LYS  1570     724.160 729.360 662.650  1.00  0.00            
ATOM   3478  S2h LYS  1570     726.690 728.210 661.630  1.00  0.00            
ATOM   3479  BBh GLY  1571     722.330 729.480 658.810  1.00  0.00            
ATOM   3480  BBh VAL  1572     718.660 729.730 659.210  1.00  0.00            
ATOM   3481  S1h VAL  1572     717.550 728.730 657.880  1.00  0.00            
ATOM   3482  BBh GLU  1573     719.430 733.340 658.200  1.00  0.00            
ATOM   3483  S1h GLU  1573     717.430 734.630 657.780  1.00  0.00            
ATOM   3484  BBh LEU  1574     722.520 733.210 656.020  1.00  0.00            
ATOM   3485  S1h LEU  1574     724.950 732.190 655.400  1.00  0.00            
ATOM   3486  BBh LYS  1575     720.100 730.810 654.320  1.00  0.00            
ATOM   3487  S1h LYS  1575     720.640 729.200 652.810  1.00  0.00            
ATOM   3488  S2h LYS  1575     719.610 727.020 650.850  1.00  0.00            
ATOM   3489  BBh SER  1576     718.810 734.120 653.130  1.00  0.00            
ATOM   3490  S1h SER  1576     717.190 734.580 652.150  1.00  0.00            
ATOM   3491  BBh GLY  1577     721.860 735.590 651.550  1.00  0.00            
ATOM   3492  BBh TYR  1578     722.960 732.270 650.230  1.00  0.00            
ATOM   3493  S1h TYR  1578     725.260 731.160 648.450  1.00  0.00            
ATOM   3494  S2h TYR  1578     724.050 729.150 648.970  1.00  0.00            
ATOM   3495  S3h TYR  1578     726.450 728.650 647.060  1.00  0.00            
ATOM   3496  BBh LYS  1579     719.640 731.670 648.280  1.00  0.00            
ATOM   3497  S1h LYS  1579     717.570 730.900 648.880  1.00  0.00            
ATOM   3498  S2h LYS  1579     714.680 731.640 648.500  1.00  0.00            
ATOM   3499  BBh ASP  1580     719.370 735.040 646.730  1.00  0.00            
ATOM   3500  S1h ASP  1580     716.980 736.000 647.170  1.00  0.00            
ATOM   3501  BBh TRP  1581     722.890 735.100 645.440  1.00  0.00            
ATOM   3502  S1h TRP  1581     723.180 737.130 643.700  1.00  0.00            
ATOM   3503  S2h TRP  1581     724.860 738.360 642.990  1.00  0.00            
ATOM   3504  S3h TRP  1581     723.780 739.150 640.880  1.00  0.00            
ATOM   3505  S4h TRP  1581     721.580 737.670 641.790  1.00  0.00            
ATOM   3506  BBh ILE  1582     725.020 732.530 643.720  1.00  0.00            
ATOM   3507  S1h ILE  1582     727.000 733.420 644.330  1.00  0.00            
ATOM   3508  BBh LEU  1583     722.850 729.300 643.840  1.00  0.00            
ATOM   3509  S1h LEU  1583     723.090 727.080 642.490  1.00  0.00            
ATOM   3510  BBh TRP  1584     720.390 731.320 641.700  1.00  0.00            
ATOM   3511  S1h TRP  1584     718.390 732.750 642.560  1.00  0.00            
ATOM   3512  S2h TRP  1584     716.720 732.410 643.940  1.00  0.00            
ATOM   3513  S3h TRP  1584     715.260 734.310 643.240  1.00  0.00            
ATOM   3514  S4h TRP  1584     717.440 734.910 641.590  1.00  0.00            
ATOM   3515  BBh ILE  1585     723.070 732.620 639.350  1.00  0.00            
ATOM   3516  S1h ILE  1585     723.670 734.270 637.930  1.00  0.00            
ATOM   3517  BBh SER  1586     724.360 729.120 638.300  1.00  0.00            
ATOM   3518  S1h SER  1586     725.900 728.050 637.750  1.00  0.00            
ATOM   3519  BBh PHE  1587     720.510 728.740 637.590  1.00  0.00            
ATOM   3520  S1h PHE  1587     721.330 725.500 636.670  1.00  0.00            
ATOM   3521  S2h PHE  1587     719.710 725.170 638.400  1.00  0.00            
ATOM   3522  S3h PHE  1587     719.540 723.940 636.350  1.00  0.00            
ATOM   3523  BBh ALA  1588     720.460 731.770 635.380  1.00  0.00            
ATOM   3524  BBh ILE  1589     723.390 730.710 633.270  1.00  0.00            
ATOM   3525  S1h ILE  1589     724.970 732.100 633.570  1.00  0.00            
ATOM   3526  BBh SER  1590     722.430 727.120 632.270  1.00  0.00            
ATOM   3527  S1h SER  1590     722.990 725.350 631.660  1.00  0.00            
ATOM   3528  BBh CYS  1591     718.990 728.640 631.550  1.00  0.00            
ATOM   3529  S1h CYS  1591     717.450 727.420 632.970  1.00  0.00            
ATOM   3530  BBh LEU  1592     720.720 731.140 629.100  1.00  0.00            
ATOM   3531  S1h LEU  1592     718.370 731.570 627.890  1.00  0.00            
ATOM   3532  BBh LEU  1593     722.600 728.320 627.270  1.00  0.00            
ATOM   3533  S1h LEU  1593     724.780 726.870 627.580  1.00  0.00            
ATOM   3534  BBh LEU  1594     719.820 725.920 627.270  1.00  0.00            
ATOM   3535  S1h LEU  1594     720.570 723.680 626.100  1.00  0.00            
ATOM   3536  BBh CYS  1595     716.160 726.700 626.270  1.00  0.00            
ATOM   3537  S1h CYS  1595     715.050 728.120 627.770  1.00  0.00            
ATOM   3538  BBh VAL  1596     717.650 728.800 623.380  1.00  0.00            
ATOM   3539  S1h VAL  1596     717.660 730.660 622.660  1.00  0.00            
ATOM   3540  BBh VAL  1597     720.510 726.570 622.040  1.00  0.00            
ATOM   3541  S1h VAL  1597     722.160 727.610 622.470  1.00  0.00            
ATOM   3542  BBh LEU  1598     717.920 723.660 622.060  1.00  0.00            
ATOM   3543  S1h LEU  1598     716.190 722.460 623.710  1.00  0.00            
ATOM   3544  BBh LEU  1599     715.470 725.770 620.120  1.00  0.00            
ATOM   3545  S1h LEU  1599     713.150 725.200 618.980  1.00  0.00            
ATOM   3546  BBh GLY  1600     718.210 726.920 617.650  1.00  0.00            
ATOM   3547  BBh PHE  1601     720.040 723.970 616.110  1.00  0.00            
ATOM   3548  S1h PHE  1601     722.550 725.840 616.760  1.00  0.00            
ATOM   3549  S2h PHE  1601     722.440 724.120 618.440  1.00  0.00            
ATOM   3550  S3h PHE  1601     724.360 725.570 618.320  1.00  0.00            
ATOM   3551  BBh ILE  1602     717.360 721.290 616.110  1.00  0.00            
ATOM   3552  S1h ILE  1602     716.850 721.050 618.270  1.00  0.00            
ATOM   3553  BBh MET  1603     715.670 723.930 613.780  1.00  0.00            
ATOM   3554  S1h MET  1603     713.960 724.860 612.420  1.00  0.00            
ATOM   3555  BBh TRP  1604     718.870 724.980 611.870  1.00  0.00            
ATOM   3556  S1h TRP  1604     718.950 727.490 612.720  1.00  0.00            
ATOM   3557  S2h TRP  1604     717.680 729.220 613.150  1.00  0.00            
ATOM   3558  S3h TRP  1604     719.440 730.740 614.070  1.00  0.00            
ATOM   3559  S4h TRP  1604     721.110 728.560 613.550  1.00  0.00            
ATOM   3560  BBh ALA  1605     719.480 721.230 611.430  1.00  0.00            
ATOM   3561  BBh CYS  1606     715.830 720.340 610.460  1.00  0.00            
ATOM   3562  S1h CYS  1606     714.940 718.540 611.790  1.00  0.00            
ATOM   3563  BBh GLN  1607     716.780 723.210 608.020  1.00  0.00            
ATOM   3564  S1h GLN  1607     715.740 724.840 606.880  1.00  0.00            
ATOM   3565  BBc ARG  1608     719.870 721.390 606.650  1.00  0.00            
ATOM   3566  S1c ARG  1608     721.980 721.060 607.430  1.00  0.00            
ATOM   3567  S2c ARG  1608     724.830 719.290 608.870  1.00  0.00            
ATOM   3568  BBc GLY  1609     718.880 718.050 605.200  1.00  0.00            
ATOM   3569  BBc ASN  1610     716.020 719.730 603.250  1.00  0.00            
ATOM   3570  S1c ASN  1610     714.320 720.510 604.790  1.00  0.00            
ATOM   3571  BBc ILE  1611     717.800 722.950 601.980  1.00  0.00            
ATOM   3572  S1c ILE  1611     718.730 724.750 603.240  1.00  0.00            
ATOM   3573  BBc ARG  1612     720.500 720.380 600.800  1.00  0.00            
ATOM   3574  S1c ARG  1612     722.260 720.680 602.480  1.00  0.00            
ATOM   3575  S2c ARG  1612     724.200 718.390 603.760  1.00  0.00            
ATOM   3576  BBc CYS  1613     719.580 716.780 600.260  1.00  0.00            
ATOM   3577  S1c CYS  1613     720.790 715.100 601.410  1.00  0.00            
ATOM   3578  BBc ASN  1614     716.180 717.020 598.440  1.00  0.00            
ATOM   3579  S1c ASN  1614     715.390 719.240 598.500  1.00  0.00            
ATOM   3580  BBc ILE  1615     713.830 715.080 600.880  1.00  0.00            
ATOM   3581  S1c ILE  1615     715.110 713.880 602.420  1.00  0.00            
ATOM   3582  BBc CYS  1616     710.160 716.210 601.630  1.00  0.00            
ATOM   3583  S1c CYS  1616     709.840 717.430 603.690  1.00  0.00            
ATOM   3584  BBc ILE  1617     709.940 712.690 603.250  1.00  0.00            
ATOM   3585  S1c ILE  1617     708.970 712.820 605.310  1.00  0.00            
ATOM   3586  SC1 PLM  1618     724.180 741.020 611.950  1.00  0.00            
ATOM   3587  SC2 PLM  1618     725.500 743.000 616.250  1.00  0.00            
ATOM   3588  SC3 PLM  1618     726.930 742.290 620.660  1.00  0.00            
ATOM   3589  SC4 PLM  1618     728.220 744.330 625.000  1.00  0.00            
ATOM   3590  SC1 PLM  1619     710.160 740.640 608.750  1.00  0.00            
ATOM   3591  SC2 PLM  1619     709.820 740.140 614.180  1.00  0.00            
ATOM   3592  SC3 PLM  1619     711.570 740.350 617.530  1.00  0.00            
ATOM   3593  SC4 PLM  1619     712.340 743.250 619.440  1.00  0.00            
ATOM   3594  SC1 PLM  1620     714.290 744.400 609.030  1.00  0.00            
ATOM   3595  SC2 PLM  1620     714.700 744.370 613.480  1.00  0.00            
ATOM   3596  SC3 PLM  1620     717.030 745.150 618.110  1.00  0.00            
ATOM   3597  SC4 PLM  1620     716.450 746.250 621.500  1.00  0.00            
ATOM   3598  SC1 PLM  1621     735.000 716.180 614.290  1.00  0.00            
ATOM   3599  SC2 PLM  1621     736.310 716.710 618.530  1.00  0.00            
ATOM   3600  SC3 PLM  1621     737.540 717.380 621.910  1.00  0.00            
ATOM   3601  SC4 PLM  1621     735.030 719.270 624.310  1.00  0.00            
ATOM   3602  SC1 PLM  1622     744.040 723.950 609.930  1.00  0.00            
ATOM   3603  SC2 PLM  1622     744.480 724.010 613.990  1.00  0.00            
ATOM   3604  SC3 PLM  1622     745.340 722.590 617.620  1.00  0.00            
ATOM   3605  SC4 PLM  1622     746.550 721.840 621.710  1.00  0.00            
ATOM   3606  SC1 PLM  1623     748.960 725.040 612.020  1.00  0.00            
ATOM   3607  SC2 PLM  1623     749.430 724.500 616.490  1.00  0.00            
ATOM   3608  SC3 PLM  1623     751.390 723.620 620.510  1.00  0.00            
ATOM   3609  SC4 PLM  1623     750.090 723.020 625.420  1.00  0.00            
ATOM   3610  SC1 PLM  1624     714.870 716.720 615.920  1.00  0.00            
ATOM   3611  SC2 PLM  1624     714.870 716.140 619.340  1.00  0.00            
ATOM   3612  SC3 PLM  1624     714.390 718.050 623.840  1.00  0.00            
ATOM   3613  SC4 PLM  1624     712.550 716.450 627.180  1.00  0.00            
ATOM   3614  SC1 PLM  1625     718.830 713.390 606.310  1.00  0.00            
ATOM   3615  SC2 PLM  1625     716.610 713.250 610.520  1.00  0.00            
ATOM   3616  SC3 PLM  1625     715.120 711.280 614.150  1.00  0.00            
ATOM   3617  SC4 PLM  1625     716.530 708.790 617.990  1.00  0.00            
ATOM   3618  SC1 PLM  1626     707.630 717.080 607.200  1.00  0.00            
ATOM   3619  SC2 PLM  1626     706.210 716.040 610.800  1.00  0.00            
ATOM   3620  SC3 PLM  1626     706.010 715.550 615.810  1.00  0.00            
ATOM   3621  SC4 PLM  1626     705.740 713.180 620.100  1.00  0.00            
ATOM   3622  BBc SER     1     423.130 693.460 314.060  1.00  0.00            
ATOM   3623  S1c SER     1     424.750 694.120 313.180  1.00  0.00            
ATOM   3624  BBc THR     2     420.190 692.200 312.010  1.00  0.00            
ATOM   3625  S1c THR     2     420.200 690.250 312.090  1.00  0.00            
ATOM   3626  BBe ALA     3     416.480 693.020 312.300  1.00  0.00            
ATOM   3627  BBe THR     4     413.300 691.380 310.990  1.00  0.00            
ATOM   3628  S1e THR     4     413.020 689.530 311.540  1.00  0.00            
ATOM   3629  BBe LEU     5     410.090 692.800 309.560  1.00  0.00            
ATOM   3630  S1e LEU     5     411.670 694.640 308.500  1.00  0.00            
ATOM   3631  BBe CYS     6     406.910 690.800 309.220  1.00  0.00            
ATOM   3632  S1e CYS     6     407.520 689.610 311.280  1.00  0.00            
ATOM   3633  BBe LEU     7     403.920 691.570 307.030  1.00  0.00            
ATOM   3634  S1e LEU     7     402.820 692.700 305.020  1.00  0.00            
ATOM   3635  BBe GLY     8     400.480 690.280 307.890  1.00  0.00            
ATOM   3636  BBe HIS     9     396.750 690.780 308.220  1.00  0.00            
ATOM   3637  S1e HIS     9     395.690 689.890 306.850  1.00  0.00            
ATOM   3638  S2e HIS     9     394.600 689.190 305.420  1.00  0.00            
ATOM   3639  S3e HIS     9     393.600 687.810 306.740  1.00  0.00            
ATOM   3640  BBe HIS    10     393.940 690.600 310.790  1.00  0.00            
ATOM   3641  S1e HIS    10     392.600 691.920 311.320  1.00  0.00            
ATOM   3642  S2e HIS    10     391.260 693.140 311.990  1.00  0.00            
ATOM   3643  S3e HIS    10     390.850 691.890 313.700  1.00  0.00            
ATOM   3644  BBc ALA    11     391.990 687.630 312.020  1.00  0.00            
ATOM   3645  BBc VAL    12     388.820 687.710 314.200  1.00  0.00            
ATOM   3646  S1c VAL    12     387.200 688.670 313.530  1.00  0.00            
ATOM   3647  BBs PRO    13     387.500 685.840 317.220  1.00  0.00            
ATOM   3648  S1s PRO    13     388.610 685.320 318.670  1.00  0.00            
ATOM   3649  BBs ASN    14     384.210 685.010 315.390  1.00  0.00            
ATOM   3650  S1s ASN    14     382.430 686.170 316.640  1.00  0.00            
ATOM   3651  BBc GLY    15     384.190 685.000 311.650  1.00  0.00            
ATOM   3652  BBe THR    16     381.510 684.560 309.050  1.00  0.00            
ATOM   3653  S1e THR    16     380.370 686.130 309.250  1.00  0.00            
ATOM   3654  BBe ILE    17     380.830 681.710 306.620  1.00  0.00            
ATOM   3655  S1e ILE    17     379.790 679.780 307.420  1.00  0.00            
ATOM   3656  BBe VAL    18     380.400 682.880 303.070  1.00  0.00            
ATOM   3657  S1e VAL    18     380.360 684.830 302.630  1.00  0.00            
ATOM   3658  BBc LYS    19     379.790 680.780 299.940  1.00  0.00            
ATOM   3659  S1c LYS    19     377.280 680.540 299.940  1.00  0.00            
ATOM   3660  S2c LYS    19     374.190 680.060 299.850  1.00  0.00            
ATOM   3661  BBc THR    20     382.330 680.970 296.990  1.00  0.00            
ATOM   3662  S1c THR    20     383.900 680.980 298.140  1.00  0.00            
ATOM   3663  BBs ILE    21     382.770 679.550 293.490  1.00  0.00            
ATOM   3664  S1s ILE    21     382.090 680.250 291.670  1.00  0.00            
ATOM   3665  BBs THR    22     385.230 677.090 295.010  1.00  0.00            
ATOM   3666  S1s THR    22     387.130 677.530 294.940  1.00  0.00            
ATOM   3667  BBc ASP    23     383.420 676.440 298.300  1.00  0.00            
ATOM   3668  S1c ASP    23     385.130 675.870 300.040  1.00  0.00            
ATOM   3669  BBs ASP    24     379.980 676.320 299.720  1.00  0.00            
ATOM   3670  S1s ASP    24     377.460 675.840 299.310  1.00  0.00            
ATOM   3671  BBs GLN    25     381.290 677.060 303.220  1.00  0.00            
ATOM   3672  S1s GLN    25     378.020 677.450 304.130  1.00  0.00            
ATOM   3673  BBe ILE    26     384.200 679.450 303.770  1.00  0.00            
ATOM   3674  S1e ILE    26     385.390 680.300 302.390  1.00  0.00            
ATOM   3675  BBe GLU    27     384.740 681.860 306.710  1.00  0.00            
ATOM   3676  S1e GLU    27     385.120 680.840 308.650  1.00  0.00            
ATOM   3677  BBe VAL    28     385.650 685.520 306.240  1.00  0.00            
ATOM   3678  S1e VAL    28     384.790 686.340 304.630  1.00  0.00            
ATOM   3679  BBs THR    29     386.210 688.160 308.890  1.00  0.00            
ATOM   3680  S1s THR    29     387.870 689.130 308.590  1.00  0.00            
ATOM   3681  BBc ASN    30     383.090 690.040 307.810  1.00  0.00            
ATOM   3682  S1c ASN    30     383.030 692.440 308.450  1.00  0.00            
ATOM   3683  BBe ALA    31     379.980 689.860 305.650  1.00  0.00            
ATOM   3684  BBe THR    32     376.620 691.570 305.030  1.00  0.00            
ATOM   3685  S1e THR    32     376.850 693.140 303.900  1.00  0.00            
ATOM   3686  BBe GLU    33     373.060 690.120 304.880  1.00  0.00            
ATOM   3687  S1e GLU    33     372.790 689.150 307.580  1.00  0.00            
ATOM   3688  BBc LEU    34     371.680 690.520 301.270  1.00  0.00            
ATOM   3689  S1c LEU    34     373.180 692.430 300.580  1.00  0.00            
ATOM   3690  BBe VAL    35     368.270 689.010 301.920  1.00  0.00            
ATOM   3691  S1e VAL    35     367.970 687.220 301.070  1.00  0.00            
ATOM   3692  BBe GLN    36     365.490 690.900 303.590  1.00  0.00            
ATOM   3693  S1e GLN    36     364.900 692.950 305.050  1.00  0.00            
ATOM   3694  BBc SER    37     364.060 688.130 305.700  1.00  0.00            
ATOM   3695  S1c SER    37     365.140 686.570 306.140  1.00  0.00            
ATOM   3696  BBc SER    38     362.480 690.170 308.540  1.00  0.00            
ATOM   3697  S1c SER    38     363.460 690.190 310.220  1.00  0.00            
ATOM   3698  BBc SER    39     359.200 692.200 308.860  1.00  0.00            
ATOM   3699  S1c SER    39     357.940 691.650 307.470  1.00  0.00            
ATOM   3700  BBc THR    40     357.710 694.430 311.540  1.00  0.00            
ATOM   3701  S1c THR    40     357.760 696.330 311.110  1.00  0.00            
ATOM   3702  BBs GLY    41     354.470 692.630 310.850  1.00  0.00            
ATOM   3703  BBs LYS    42     352.650 695.880 309.950  1.00  0.00            
ATOM   3704  S1s LYS    42     352.620 696.800 312.060  1.00  0.00            
ATOM   3705  S2s LYS    42     352.110 695.770 314.960  1.00  0.00            
ATOM   3706  BBc ILE    43     351.800 698.090 307.010  1.00  0.00            
ATOM   3707  S1c ILE    43     349.910 696.970 306.080  1.00  0.00            
ATOM   3708  BBc CYS    44     353.490 701.510 307.580  1.00  0.00            
ATOM   3709  S1c CYS    44     354.900 700.520 309.340  1.00  0.00            
ATOM   3710  BBc ASN    45     350.570 703.690 306.670  1.00  0.00            
ATOM   3711  S1c ASN    45     348.540 705.060 306.820  1.00  0.00            
ATOM   3712  BBe ASN    46     352.950 705.790 304.600  1.00  0.00            
ATOM   3713  S1e ASN    46     353.200 707.500 306.360  1.00  0.00            
ATOM   3714  BBt PRO    47     354.080 707.100 301.280  1.00  0.00            
ATOM   3715  S1t PRO    47     354.940 708.780 301.510  1.00  0.00            
ATOM   3716  BBt HIS    48     351.160 704.970 299.940  1.00  0.00            
ATOM   3717  S1t HIS    48     351.360 703.310 300.940  1.00  0.00            
ATOM   3718  S2t HIS    48     351.490 701.670 301.950  1.00  0.00            
ATOM   3719  S3t HIS    48     353.620 701.910 302.210  1.00  0.00            
ATOM   3720  BBt ARG    49     347.610 706.190 300.510  1.00  0.00            
ATOM   3721  S1t ARG    49     348.020 707.560 302.270  1.00  0.00            
ATOM   3722  S2t ARG    49     350.280 709.640 303.290  1.00  0.00            
ATOM   3723  BBe ILE    50     346.540 703.020 302.190  1.00  0.00            
ATOM   3724  S1e ILE    50     347.260 701.550 303.770  1.00  0.00            
ATOM   3725  BBe LEU    51     342.820 702.170 302.750  1.00  0.00            
ATOM   3726  S1e LEU    51     342.740 704.400 304.130  1.00  0.00            
ATOM   3727  BBe ASP    52     341.340 699.480 304.990  1.00  0.00            
ATOM   3728  S1e ASP    52     341.510 700.180 307.350  1.00  0.00            
ATOM   3729  BBc GLY    53     338.400 697.520 303.520  1.00  0.00            
ATOM   3730  BBt ARG    54     337.810 696.510 307.120  1.00  0.00            
ATOM   3731  S1t ARG    54     338.660 697.100 309.170  1.00  0.00            
ATOM   3732  S2t ARG    54     338.230 699.780 310.890  1.00  0.00            
ATOM   3733  BBt ALA    55     334.920 694.300 306.220  1.00  0.00            
ATOM   3734  BBc CYS    56     334.230 695.220 302.600  1.00  0.00            
ATOM   3735  S1c CYS    56     331.850 694.580 302.280  1.00  0.00            
ATOM   3736  BBc THR    57     335.630 693.570 299.580  1.00  0.00            
ATOM   3737  S1c THR    57     334.670 692.140 298.660  1.00  0.00            
ATOM   3738  BBh LEU    58     336.350 696.280 296.950  1.00  0.00            
ATOM   3739  S1h LEU    58     336.410 698.580 295.670  1.00  0.00            
ATOM   3740  BBh ILE    59     333.590 694.780 294.800  1.00  0.00            
ATOM   3741  S1h ILE    59     331.850 693.940 293.190  1.00  0.00            
ATOM   3742  BBh ASP    60     330.980 695.230 297.460  1.00  0.00            
ATOM   3743  S1h ASP    60     329.410 693.450 296.790  1.00  0.00            
ATOM   3744  BBh ALA    61     332.190 698.790 297.990  1.00  0.00            
ATOM   3745  BBh LEU    62     332.030 699.360 294.220  1.00  0.00            
ATOM   3746  S1h LEU    62     332.640 698.700 291.860  1.00  0.00            
ATOM   3747  BBh LEU    63     328.540 697.830 294.280  1.00  0.00            
ATOM   3748  S1h LEU    63     327.820 696.810 292.020  1.00  0.00            
ATOM   3749  BBt GLY    64     327.380 699.670 297.310  1.00  0.00            
ATOM   3750  BBc ASP    65     326.450 697.030 299.830  1.00  0.00            
ATOM   3751  S1c ASP    65     327.250 695.270 301.310  1.00  0.00            
ATOM   3752  BBh PRO    66     324.920 699.070 302.730  1.00  0.00            
ATOM   3753  S1h PRO    66     323.890 700.640 302.430  1.00  0.00            
ATOM   3754  BBh HIS    67     327.700 698.330 305.210  1.00  0.00            
ATOM   3755  S1h HIS    67     328.020 696.480 305.720  1.00  0.00            
ATOM   3756  S2h HIS    67     328.380 694.640 306.220  1.00  0.00            
ATOM   3757  S3h HIS    67     330.040 695.220 307.470  1.00  0.00            
ATOM   3758  BBh CYS    68     330.270 699.510 302.700  1.00  0.00            
ATOM   3759  S1h CYS    68     332.050 699.180 304.390  1.00  0.00            
ATOM   3760  BBh ASP    69     328.630 702.840 301.930  1.00  0.00            
ATOM   3761  S1h ASP    69     326.980 703.530 300.180  1.00  0.00            
ATOM   3762  BBh VAL    70     331.370 704.260 304.280  1.00  0.00            
ATOM   3763  S1h VAL    70     332.230 704.730 306.020  1.00  0.00            
ATOM   3764  BBh PHE    71     333.520 703.800 301.080  1.00  0.00            
ATOM   3765  S1h PHE    71     336.320 704.110 302.490  1.00  0.00            
ATOM   3766  S2h PHE    71     336.170 701.710 302.490  1.00  0.00            
ATOM   3767  S3h PHE    71     337.280 702.850 304.290  1.00  0.00            
ATOM   3768  BBt GLN    72     331.480 705.860 298.620  1.00  0.00            
ATOM   3769  S1t GLN    72     329.640 707.630 298.620  1.00  0.00            
ATOM   3770  BBt ASN    73     334.080 707.990 296.900  1.00  0.00            
ATOM   3771  S1t ASN    73     333.370 710.460 296.990  1.00  0.00            
ATOM   3772  BBc GLU    74     337.270 706.670 298.360  1.00  0.00            
ATOM   3773  S1c GLU    74     337.940 708.450 300.620  1.00  0.00            
ATOM   3774  BBe THR    75     340.630 706.790 296.500  1.00  0.00            
ATOM   3775  S1e THR    75     341.360 708.540 296.050  1.00  0.00            
ATOM   3776  BBc TRP    76     343.430 704.350 297.270  1.00  0.00            
ATOM   3777  S1c TRP    76     341.310 702.820 298.190  1.00  0.00            
ATOM   3778  S2c TRP    76     339.710 702.740 299.700  1.00  0.00            
ATOM   3779  S3c TRP    76     338.030 701.370 298.450  1.00  0.00            
ATOM   3780  S4c TRP    76     339.950 701.600 296.420  1.00  0.00            
ATOM   3781  BBs ASP    77     347.080 703.900 296.490  1.00  0.00            
ATOM   3782  S1s ASP    77     348.180 705.960 295.470  1.00  0.00            
ATOM   3783  BBe LEU    78     346.750 700.440 297.990  1.00  0.00            
ATOM   3784  S1e LEU    78     348.010 699.110 299.950  1.00  0.00            
ATOM   3785  BBe PHE    79     343.480 698.740 298.860  1.00  0.00            
ATOM   3786  S1e PHE    79     341.160 697.740 296.900  1.00  0.00            
ATOM   3787  S2e PHE    79     340.220 697.540 299.100  1.00  0.00            
ATOM   3788  S3e PHE    79     340.670 695.570 297.800  1.00  0.00            
ATOM   3789  BBe VAL    80     343.860 696.150 301.690  1.00  0.00            
ATOM   3790  S1e VAL    80     344.710 697.150 303.200  1.00  0.00            
ATOM   3791  BBe GLU    81     341.210 693.450 301.800  1.00  0.00            
ATOM   3792  S1e GLU    81     340.210 690.960 300.260  1.00  0.00            
ATOM   3793  BBc ARG    82     340.550 691.910 305.220  1.00  0.00            
ATOM   3794  S1c ARG    82     341.580 693.520 306.800  1.00  0.00            
ATOM   3795  S2c ARG    82     344.090 695.890 307.600  1.00  0.00            
ATOM   3796  BBt SER    83     340.040 688.210 305.110  1.00  0.00            
ATOM   3797  S1t SER    83     340.560 687.440 303.390  1.00  0.00            
ATOM   3798  BBt ASN    84     337.160 688.290 307.560  1.00  0.00            
ATOM   3799  S1t ASN    84     337.740 686.630 309.400  1.00  0.00            
ATOM   3800  BBc ALA    85     335.340 690.640 305.220  1.00  0.00            
ATOM   3801  BBc PHE    86     331.800 689.670 304.340  1.00  0.00            
ATOM   3802  S1c PHE    86     330.690 691.050 306.980  1.00  0.00            
ATOM   3803  S2c PHE    86     330.890 688.740 307.620  1.00  0.00            
ATOM   3804  S3c PHE    86     331.200 690.480 309.250  1.00  0.00            
ATOM   3805  BBc SER    87     328.910 690.240 301.960  1.00  0.00            
ATOM   3806  S1c SER    87     329.010 689.050 300.420  1.00  0.00            
ATOM   3807  BBc ASN    88     325.500 691.120 303.540  1.00  0.00            
ATOM   3808  S1c ASN    88     326.160 690.020 305.680  1.00  0.00            
ATOM   3809  BBs CYS    89     323.700 692.080 300.360  1.00  0.00            
ATOM   3810  S1s CYS    89     325.390 691.540 298.820  1.00  0.00            
ATOM   3811  BBs TYR    90     321.460 690.580 297.640  1.00  0.00            
ATOM   3812  S1s TYR    90     318.760 689.280 297.520  1.00  0.00            
ATOM   3813  S2s TYR    90     319.480 690.240 295.450  1.00  0.00            
ATOM   3814  S3s TYR    90     316.400 689.900 295.610  1.00  0.00            
ATOM   3815  BBc PRO    91     322.820 687.220 296.380  1.00  0.00            
ATOM   3816  S1c PRO    91     321.520 685.830 296.380  1.00  0.00            
ATOM   3817  BBe TYR    92     325.260 688.070 293.580  1.00  0.00            
ATOM   3818  S1e TYR    92     327.420 690.560 293.550  1.00  0.00            
ATOM   3819  S2e TYR    92     327.730 689.020 295.360  1.00  0.00            
ATOM   3820  S3e TYR    92     330.300 689.420 293.680  1.00  0.00            
ATOM   3821  BBe ASP    93     327.420 686.660 290.920  1.00  0.00            
ATOM   3822  S1e ASP    93     328.580 684.750 292.110  1.00  0.00            
ATOM   3823  BBc ILE    94     329.990 688.370 288.670  1.00  0.00            
ATOM   3824  S1c ILE    94     330.960 690.420 288.130  1.00  0.00            
ATOM   3825  BBt PRO    95     331.180 686.650 285.460  1.00  0.00            
ATOM   3826  S1t PRO    95     329.900 687.190 284.170  1.00  0.00            
ATOM   3827  BBt ASP    96     334.990 687.030 285.570  1.00  0.00            
ATOM   3828  S1t ASP    96     336.560 685.130 285.060  1.00  0.00            
ATOM   3829  BBh TYR    97     335.170 688.760 288.980  1.00  0.00            
ATOM   3830  S1h TYR    97     334.930 690.190 291.600  1.00  0.00            
ATOM   3831  S2h TYR    97     334.670 687.860 292.100  1.00  0.00            
ATOM   3832  S3h TYR    97     335.300 689.560 294.610  1.00  0.00            
ATOM   3833  BBh ALA    98     338.980 688.600 289.100  1.00  0.00            
ATOM   3834  BBh SER    99     338.980 690.860 286.050  1.00  0.00            
ATOM   3835  S1h SER    99     338.210 690.400 284.320  1.00  0.00            
ATOM   3836  BBh LEU   100     336.650 693.340 287.650  1.00  0.00            
ATOM   3837  S1h LEU   100     334.280 694.620 287.550  1.00  0.00            
ATOM   3838  BBh ARG   101     338.430 693.470 291.050  1.00  0.00            
ATOM   3839  S1h ARG   101     339.180 692.920 293.300  1.00  0.00            
ATOM   3840  S2h ARG   101     339.870 690.310 295.530  1.00  0.00            
ATOM   3841  BBh SER   102     341.560 694.110 288.980  1.00  0.00            
ATOM   3842  S1h SER   102     342.510 692.540 288.330  1.00  0.00            
ATOM   3843  BBh LEU   103     340.680 696.950 286.650  1.00  0.00            
ATOM   3844  S1h LEU   103     338.670 697.700 285.110  1.00  0.00            
ATOM   3845  BBh VAL   104     338.930 698.560 289.610  1.00  0.00            
ATOM   3846  S1h VAL   104     337.360 697.760 290.550  1.00  0.00            
ATOM   3847  BBh ALA   105     341.860 698.330 291.990  1.00  0.00            
ATOM   3848  BBh SER   106     344.210 699.560 289.370  1.00  0.00            
ATOM   3849  S1h SER   106     344.990 698.070 288.400  1.00  0.00            
ATOM   3850  BBh SER   107     341.770 702.390 288.790  1.00  0.00            
ATOM   3851  S1h SER   107     340.790 701.990 287.150  1.00  0.00            
ATOM   3852  BBt GLY   108     341.800 702.990 292.570  1.00  0.00            
ATOM   3853  BBe THR   109     338.900 705.420 292.680  1.00  0.00            
ATOM   3854  S1e THR   109     338.840 706.200 290.890  1.00  0.00            
ATOM   3855  BBc LEU   110     335.240 704.910 293.660  1.00  0.00            
ATOM   3856  S1c LEU   110     334.790 703.240 295.700  1.00  0.00            
ATOM   3857  BBc GLU   111     334.240 708.340 292.320  1.00  0.00            
ATOM   3858  S1c GLU   111     336.080 710.040 292.590  1.00  0.00            
ATOM   3859  BBe PHE   112     330.660 707.570 291.230  1.00  0.00            
ATOM   3860  S1e PHE   112     330.390 704.110 292.400  1.00  0.00            
ATOM   3861  S2e PHE   112     329.840 705.700 294.110  1.00  0.00            
ATOM   3862  S3e PHE   112     329.730 703.350 294.580  1.00  0.00            
ATOM   3863  BBe ILE   113     329.020 710.300 289.330  1.00  0.00            
ATOM   3864  S1e ILE   113     330.420 711.970 288.900  1.00  0.00            
ATOM   3865  BBe THR   114     325.230 709.600 289.240  1.00  0.00            
ATOM   3866  S1e THR   114     324.160 709.430 290.860  1.00  0.00            
ATOM   3867  BBc GLU   115     323.500 710.130 285.790  1.00  0.00            
ATOM   3868  S1c GLU   115     324.220 709.190 282.820  1.00  0.00            
ATOM   3869  BBc GLY   116     320.100 711.280 284.680  1.00  0.00            
ATOM   3870  BBc PHE   117     318.030 708.130 284.710  1.00  0.00            
ATOM   3871  S1c PHE   117     318.150 705.030 284.420  1.00  0.00            
ATOM   3872  S2c PHE   117     320.360 705.800 283.880  1.00  0.00            
ATOM   3873  S3c PHE   117     319.830 703.470 283.710  1.00  0.00            
ATOM   3874  BBc THR   118     315.240 708.010 282.160  1.00  0.00            
ATOM   3875  S1c THR   118     315.050 708.860 280.420  1.00  0.00            
ATOM   3876  BBc TRP   119     313.420 704.910 283.310  1.00  0.00            
ATOM   3877  S1c TRP   119     313.370 705.760 285.740  1.00  0.00            
ATOM   3878  S2c TRP   119     314.290 705.820 287.740  1.00  0.00            
ATOM   3879  S3c TRP   119     312.980 707.730 288.680  1.00  0.00            
ATOM   3880  S4c TRP   119     311.750 707.690 286.160  1.00  0.00            
ATOM   3881  BBt THR   120     309.850 705.720 282.100  1.00  0.00            
ATOM   3882  S1t THR   120     309.500 707.210 280.890  1.00  0.00            
ATOM   3883  BBt GLY   121     307.470 702.860 282.490  1.00  0.00            
ATOM   3884  BBe VAL   122     309.200 701.140 285.390  1.00  0.00            
ATOM   3885  S1e VAL   122     311.140 701.470 285.050  1.00  0.00            
ATOM   3886  BBe THR   123     309.140 701.190 289.200  1.00  0.00            
ATOM   3887  S1e THR   123     307.480 701.150 290.220  1.00  0.00            
ATOM   3888  BBc GLN   124     312.500 702.000 290.690  1.00  0.00            
ATOM   3889  S1c GLN   124     311.580 704.660 292.090  1.00  0.00            
ATOM   3890  BBc ASN   125     314.750 701.370 293.740  1.00  0.00            
ATOM   3891  S1c ASN   125     316.800 701.660 295.080  1.00  0.00            
ATOM   3892  BBc GLY   126     313.510 697.840 294.300  1.00  0.00            
ATOM   3893  BBc GLY   127     314.940 696.240 297.390  1.00  0.00            
ATOM   3894  BBe SER   128     315.520 693.140 299.530  1.00  0.00            
ATOM   3895  S1e SER   128     314.040 691.910 299.280  1.00  0.00            
ATOM   3896  BBe SER   129     315.590 692.210 303.240  1.00  0.00            
ATOM   3897  S1e SER   129     314.530 691.710 304.800  1.00  0.00            
ATOM   3898  BBe ALA   130     318.760 690.430 302.180  1.00  0.00            
ATOM   3899  BBe CYS   131     320.240 693.890 301.680  1.00  0.00            
ATOM   3900  S1e CYS   131     321.440 695.890 301.480  1.00  0.00            
ATOM   3901  BBe LYS   132     318.420 695.330 304.650  1.00  0.00            
ATOM   3902  S1e LYS   132     318.080 694.800 307.330  1.00  0.00            
ATOM   3903  S2e LYS   132     317.050 692.950 309.260  1.00  0.00            
ATOM   3904  BBe ARG   133     319.190 699.050 304.980  1.00  0.00            
ATOM   3905  S1e ARG   133     319.580 701.310 304.210  1.00  0.00            
ATOM   3906  S2e ARG   133     321.400 704.130 304.600  1.00  0.00            
ATOM   3907  BBt GLY   134     319.050 699.220 308.810  1.00  0.00            
ATOM   3908  BBt PRO   135     315.330 698.460 309.340  1.00  0.00            
ATOM   3909  S1t PRO   135     313.920 698.020 310.540  1.00  0.00            
ATOM   3910  BBe ALA   136     314.120 698.650 305.720  1.00  0.00            
ATOM   3911  BBe ASN   137     314.650 696.240 302.740  1.00  0.00            
ATOM   3912  S1e ASN   137     312.280 695.820 302.350  1.00  0.00            
ATOM   3913  BBe GLY   138     317.470 697.670 300.520  1.00  0.00            
ATOM   3914  BBc PHE   139     319.780 697.470 297.600  1.00  0.00            
ATOM   3915  S1c PHE   139     319.060 696.430 294.450  1.00  0.00            
ATOM   3916  S2c PHE   139     319.300 694.620 296.010  1.00  0.00            
ATOM   3917  S3c PHE   139     319.100 694.160 293.660  1.00  0.00            
ATOM   3918  BBc PHE   140     323.210 698.210 296.300  1.00  0.00            
ATOM   3919  S1c PHE   140     324.360 695.320 296.200  1.00  0.00            
ATOM   3920  S2c PHE   140     323.250 695.630 294.090  1.00  0.00            
ATOM   3921  S3c PHE   140     324.410 693.580 294.550  1.00  0.00            
ATOM   3922  BBt SER   141     323.410 702.010 296.470  1.00  0.00            
ATOM   3923  S1t SER   141     322.210 702.740 297.820  1.00  0.00            
ATOM   3924  BBt ARG   142     324.980 702.100 293.020  1.00  0.00            
ATOM   3925  S1t ARG   142     325.220 704.380 292.510  1.00  0.00            
ATOM   3926  S2t ARG   142     325.060 706.690 295.400  1.00  0.00            
ATOM   3927  BBe LEU   143     322.320 699.940 291.270  1.00  0.00            
ATOM   3928  S1e LEU   143     323.770 698.260 289.770  1.00  0.00            
ATOM   3929  BBe ASN   144     318.610 700.430 290.420  1.00  0.00            
ATOM   3930  S1e ASN   144     318.040 702.690 289.450  1.00  0.00            
ATOM   3931  BBe TRP   145     316.200 697.460 290.680  1.00  0.00            
ATOM   3932  S1e TRP   145     315.420 694.970 290.960  1.00  0.00            
ATOM   3933  S2e TRP   145     314.190 693.660 292.240  1.00  0.00            
ATOM   3934  S3e TRP   145     313.400 692.080 290.480  1.00  0.00            
ATOM   3935  S4e TRP   145     315.000 693.670 288.810  1.00  0.00            
ATOM   3936  BBc LEU   146     313.400 698.230 288.080  1.00  0.00            
ATOM   3937  S1c LEU   146     315.030 699.780 286.900  1.00  0.00            
ATOM   3938  BBe THR   147     310.060 696.270 288.250  1.00  0.00            
ATOM   3939  S1e THR   147     310.000 695.730 290.120  1.00  0.00            
ATOM   3940  BBe LYS   148     306.750 696.760 286.410  1.00  0.00            
ATOM   3941  S1e LYS   148     305.150 695.160 286.930  1.00  0.00            
ATOM   3942  S2e LYS   148     303.280 693.360 287.940  1.00  0.00            
ATOM   3943  BBs SER   149     304.470 699.810 286.110  1.00  0.00            
ATOM   3944  S1s SER   149     304.590 701.760 286.170  1.00  0.00            
ATOM   3945  BBs GLU   150     300.770 699.310 286.220  1.00  0.00            
ATOM   3946  S1s GLU   150     299.010 700.960 287.890  1.00  0.00            
ATOM   3947  BBs SER   151     300.800 695.900 284.640  1.00  0.00            
ATOM   3948  S1s SER   151     299.410 694.770 285.410  1.00  0.00            
ATOM   3949  BBc ALA   152     303.680 696.490 282.050  1.00  0.00            
ATOM   3950  BBc TYR   153     307.440 696.410 281.530  1.00  0.00            
ATOM   3951  S1c TYR   153     310.210 695.950 283.670  1.00  0.00            
ATOM   3952  S2c TYR   153     310.500 697.700 282.050  1.00  0.00            
ATOM   3953  S3c TYR   153     313.140 696.950 283.480  1.00  0.00            
ATOM   3954  BBc PRO   154     307.990 698.560 278.440  1.00  0.00            
ATOM   3955  S1c PRO   154     306.850 700.070 278.300  1.00  0.00            
ATOM   3956  BBc VAL   155     310.840 698.010 275.960  1.00  0.00            
ATOM   3957  S1c VAL   155     310.350 698.010 274.020  1.00  0.00            
ATOM   3958  BBe LEU   156     313.390 700.200 277.770  1.00  0.00            
ATOM   3959  S1e LEU   156     311.990 701.660 279.500  1.00  0.00            
ATOM   3960  BBe ASN   157     315.800 702.130 275.590  1.00  0.00            
ATOM   3961  S1e ASN   157     315.230 702.890 273.320  1.00  0.00            
ATOM   3962  BBe VAL   158     318.030 704.680 277.140  1.00  0.00            
ATOM   3963  S1e VAL   158     317.510 704.680 279.070  1.00  0.00            
ATOM   3964  BBe THR   159     320.870 706.680 275.650  1.00  0.00            
ATOM   3965  S1e THR   159     320.940 707.240 273.780  1.00  0.00            
ATOM   3966  BBe MET   160     323.840 707.810 277.790  1.00  0.00            
ATOM   3967  S1e MET   160     323.150 705.280 279.630  1.00  0.00            
ATOM   3968  BBe PRO   161     326.440 709.870 275.780  1.00  0.00            
ATOM   3969  S1e PRO   161     325.810 711.360 274.800  1.00  0.00            
ATOM   3970  BBc ASN   162     330.050 710.160 276.860  1.00  0.00            
ATOM   3971  S1c ASN   162     331.410 709.330 278.660  1.00  0.00            
ATOM   3972  BBc ASN   163     330.830 713.800 276.070  1.00  0.00            
ATOM   3973  S1c ASN   163     328.970 714.900 274.880  1.00  0.00            
ATOM   3974  BBs ASP   164     333.470 714.130 278.760  1.00  0.00            
ATOM   3975  S1s ASP   164     332.330 715.740 280.480  1.00  0.00            
ATOM   3976  BBs ASN   165     337.220 713.500 278.350  1.00  0.00            
ATOM   3977  S1s ASN   165     338.710 715.340 278.790  1.00  0.00            
ATOM   3978  BBs PHE   166     337.860 710.280 280.200  1.00  0.00            
ATOM   3979  S1s PHE   166     339.600 712.090 282.570  1.00  0.00            
ATOM   3980  S2s PHE   166     338.440 710.210 283.500  1.00  0.00            
ATOM   3981  S3s PHE   166     338.780 712.190 284.820  1.00  0.00            
ATOM   3982  BBc ASP   167     336.610 706.720 280.090  1.00  0.00            
ATOM   3983  S1c ASP   167     338.180 704.950 279.220  1.00  0.00            
ATOM   3984  BBe LYS   168     333.540 705.870 282.170  1.00  0.00            
ATOM   3985  S1e LYS   168     333.610 708.150 282.670  1.00  0.00            
ATOM   3986  S2e LYS   168     333.930 711.140 282.810  1.00  0.00            
ATOM   3987  BBe LEU   169     332.900 702.700 284.090  1.00  0.00            
ATOM   3988  S1e LEU   169     333.400 700.140 284.440  1.00  0.00            
ATOM   3989  BBe TYR   170     329.240 701.660 283.910  1.00  0.00            
ATOM   3990  S1e TYR   170     327.020 703.780 281.750  1.00  0.00            
ATOM   3991  S2e TYR   170     329.350 703.820 281.140  1.00  0.00            
ATOM   3992  S3e TYR   170     327.780 706.240 280.020  1.00  0.00            
ATOM   3993  BBe ILE   171     328.260 698.650 285.990  1.00  0.00            
ATOM   3994  S1e ILE   171     329.980 698.090 287.590  1.00  0.00            
ATOM   3995  BBe TRP   172     324.940 697.040 285.350  1.00  0.00            
ATOM   3996  S1e TRP   172     324.340 698.100 282.980  1.00  0.00            
ATOM   3997  S2e TRP   172     322.690 699.320 282.200  1.00  0.00            
ATOM   3998  S3e TRP   172     324.060 700.610 280.550  1.00  0.00            
ATOM   3999  S4e TRP   172     326.200 699.120 281.560  1.00  0.00            
ATOM   4000  BBe GLY   173     323.330 693.780 285.940  1.00  0.00            
ATOM   4001  BBe VAL   174     320.550 691.310 285.130  1.00  0.00            
ATOM   4002  S1e VAL   174     321.210 689.670 284.210  1.00  0.00            
ATOM   4003  BBe HIS   175     318.160 689.490 287.550  1.00  0.00            
ATOM   4004  S1e HIS   175     317.790 690.030 289.390  1.00  0.00            
ATOM   4005  S2e HIS   175     317.630 690.590 291.230  1.00  0.00            
ATOM   4006  S3e HIS   175     316.260 688.990 291.690  1.00  0.00            
ATOM   4007  BBe HIS   176     317.620 685.770 287.560  1.00  0.00            
ATOM   4008  S1e HIS   176     319.450 685.170 287.220  1.00  0.00            
ATOM   4009  S2e HIS   176     321.230 684.490 286.920  1.00  0.00            
ATOM   4010  S3e HIS   176     321.130 684.940 284.810  1.00  0.00            
ATOM   4011  BBc PRO   177     314.180 685.020 289.060  1.00  0.00            
ATOM   4012  S1c PRO   177     312.890 686.040 290.000  1.00  0.00            
ATOM   4013  BBs SER   178     313.630 681.800 291.220  1.00  0.00            
ATOM   4014  S1s SER   178     312.980 682.400 292.960  1.00  0.00            
ATOM   4015  BBs THR   179     310.480 680.800 289.220  1.00  0.00            
ATOM   4016  S1s THR   179     309.440 679.380 290.060  1.00  0.00            
ATOM   4017  BBh ASN   180     308.360 681.610 286.230  1.00  0.00            
ATOM   4018  S1h ASN   180     307.500 680.950 283.960  1.00  0.00            
ATOM   4019  BBh GLN   181     305.500 682.990 288.310  1.00  0.00            
ATOM   4020  S1h GLN   181     303.180 683.680 288.560  1.00  0.00            
ATOM   4021  BBh GLU   182     308.000 685.340 289.860  1.00  0.00            
ATOM   4022  S1h GLU   182     308.490 684.260 292.260  1.00  0.00            
ATOM   4023  BBh GLN   183     309.320 686.170 286.440  1.00  0.00            
ATOM   4024  S1h GLN   183     310.960 685.360 284.350  1.00  0.00            
ATOM   4025  BBh THR   184     305.940 687.170 284.890  1.00  0.00            
ATOM   4026  S1h THR   184     304.770 685.910 283.970  1.00  0.00            
ATOM   4027  BBh ASN   185     304.920 688.670 288.210  1.00  0.00            
ATOM   4028  S1h ASN   185     303.970 688.010 290.330  1.00  0.00            
ATOM   4029  BBh LEU   186     307.830 690.970 288.640  1.00  0.00            
ATOM   4030  S1h LEU   186     309.100 690.060 290.790  1.00  0.00            
ATOM   4031  BBh TYR   187     308.300 691.770 284.970  1.00  0.00            
ATOM   4032  S1h TYR   187     311.110 692.150 285.730  1.00  0.00            
ATOM   4033  S2h TYR   187     310.900 689.970 284.740  1.00  0.00            
ATOM   4034  S3h TYR   187     312.670 689.960 287.280  1.00  0.00            
ATOM   4035  BBs VAL   188     305.390 690.360 282.890  1.00  0.00            
ATOM   4036  S1s VAL   188     304.030 691.780 283.240  1.00  0.00            
ATOM   4037  BBs GLN   189     307.330 689.350 279.740  1.00  0.00            
ATOM   4038  S1s GLN   189     308.250 691.740 279.330  1.00  0.00            
ATOM   4039  BBs ALA   190     307.790 685.560 280.160  1.00  0.00            
ATOM   4040  BBs SER   191     311.450 686.030 279.150  1.00  0.00            
ATOM   4041  S1s SER   191     312.570 684.430 279.200  1.00  0.00            
ATOM   4042  BBc GLY   192     313.380 689.270 279.900  1.00  0.00            
ATOM   4043  BBc ARG   193     316.480 690.370 278.020  1.00  0.00            
ATOM   4044  S1c ARG   193     316.480 689.640 275.950  1.00  0.00            
ATOM   4045  S2c ARG   193     317.090 692.570 274.000  1.00  0.00            
ATOM   4046  BBe VAL   194     319.120 693.000 278.500  1.00  0.00            
ATOM   4047  S1e VAL   194     319.840 692.030 280.100  1.00  0.00            
ATOM   4048  BBe THR   195     321.350 694.530 275.890  1.00  0.00            
ATOM   4049  S1e THR   195     321.020 695.170 274.080  1.00  0.00            
ATOM   4050  BBe VAL   196     324.100 696.980 276.800  1.00  0.00            
ATOM   4051  S1e VAL   196     325.530 695.990 277.790  1.00  0.00            
ATOM   4052  BBe SER   197     326.120 698.440 273.900  1.00  0.00            
ATOM   4053  S1e SER   197     324.580 698.370 272.710  1.00  0.00            
ATOM   4054  BBc THR   198     328.480 701.070 272.250  1.00  0.00            
ATOM   4055  S1c THR   198     329.850 701.850 273.410  1.00  0.00            
ATOM   4056  BBs ARG   199     329.700 701.880 268.820  1.00  0.00            
ATOM   4057  S1s ARG   199     328.980 704.310 268.860  1.00  0.00            
ATOM   4058  S2s ARG   199     327.440 707.070 267.290  1.00  0.00            
ATOM   4059  BBs ARG   200     332.560 699.680 269.930  1.00  0.00            
ATOM   4060  S1s ARG   200     334.920 698.860 270.020  1.00  0.00            
ATOM   4061  S2s ARG   200     336.330 696.580 272.320  1.00  0.00            
ATOM   4062  BBc SER   201     330.960 696.880 272.040  1.00  0.00            
ATOM   4063  S1c SER   201     331.680 697.020 273.850  1.00  0.00            
ATOM   4064  BBe GLN   202     327.760 694.840 272.720  1.00  0.00            
ATOM   4065  S1e GLN   202     328.020 692.620 270.820  1.00  0.00            
ATOM   4066  BBe GLN   203     326.660 692.500 275.340  1.00  0.00            
ATOM   4067  S1e GLN   203     327.730 690.210 276.560  1.00  0.00            
ATOM   4068  BBe THR   204     323.170 691.040 275.450  1.00  0.00            
ATOM   4069  S1e THR   204     322.910 690.510 273.590  1.00  0.00            
ATOM   4070  BBe ILE   205     322.490 688.590 278.390  1.00  0.00            
ATOM   4071  S1e ILE   205     323.650 687.840 280.180  1.00  0.00            
ATOM   4072  BBc ILE   206     319.210 686.740 278.920  1.00  0.00            
ATOM   4073  S1c ILE   206     317.730 685.570 277.560  1.00  0.00            
ATOM   4074  BBc PRO   207     317.580 685.800 282.270  1.00  0.00            
ATOM   4075  S1c PRO   207     315.780 686.190 282.710  1.00  0.00            
ATOM   4076  BBc ASN   208     317.490 682.240 283.420  1.00  0.00            
ATOM   4077  S1c ASN   208     316.320 681.280 281.480  1.00  0.00            
ATOM   4078  BBc ILE   209     314.840 681.220 286.050  1.00  0.00            
ATOM   4079  S1c ILE   209     313.050 681.330 285.420  1.00  0.00            
ATOM   4080  BBc GLY   210     315.460 678.370 288.440  1.00  0.00            
ATOM   4081  BBc SER   211     315.770 677.490 292.070  1.00  0.00            
ATOM   4082  S1c SER   211     314.230 677.160 293.210  1.00  0.00            
ATOM   4083  BBc ARG   212     319.030 678.510 293.840  1.00  0.00            
ATOM   4084  S1c ARG   212     320.050 680.360 292.560  1.00  0.00            
ATOM   4085  S2c ARG   212     319.030 681.100 289.700  1.00  0.00            
ATOM   4086  BBc PRO   213     320.550 677.950 297.320  1.00  0.00            
ATOM   4087  S1c PRO   213     320.570 676.200 298.070  1.00  0.00            
ATOM   4088  BBc TRP   214     318.970 680.540 299.540  1.00  0.00            
ATOM   4089  S1c TRP   214     318.710 679.910 302.110  1.00  0.00            
ATOM   4090  S2c TRP   214     319.460 680.160 304.170  1.00  0.00            
ATOM   4091  S3c TRP   214     317.900 678.520 305.250  1.00  0.00            
ATOM   4092  S4c TRP   214     316.890 678.210 302.660  1.00  0.00            
ATOM   4093  BBe VAL   215     321.460 683.210 300.550  1.00  0.00            
ATOM   4094  S1e VAL   215     323.360 682.730 300.180  1.00  0.00            
ATOM   4095  BBt ARG   216     320.020 685.550 303.220  1.00  0.00            
ATOM   4096  S1t ARG   216     322.070 686.990 303.630  1.00  0.00            
ATOM   4097  S2t ARG   216     323.900 687.290 301.240  1.00  0.00            
ATOM   4098  BBt GLY   217     316.670 684.260 302.270  1.00  0.00            
ATOM   4099  BBe GLN   218     317.080 684.600 298.530  1.00  0.00            
ATOM   4100  S1e GLN   218     314.500 685.590 297.750  1.00  0.00            
ATOM   4101  BBs PRO   219     316.920 681.890 295.730  1.00  0.00            
ATOM   4102  S1s PRO   219     315.550 680.680 296.240  1.00  0.00            
ATOM   4103  BBc GLY   220     317.280 684.390 292.840  1.00  0.00            
ATOM   4104  BBe ARG   221     320.410 686.180 291.720  1.00  0.00            
ATOM   4105  S1e ARG   221     322.560 684.730 291.810  1.00  0.00            
ATOM   4106  S2e ARG   221     324.510 683.060 293.910  1.00  0.00            
ATOM   4107  BBe ILE   222     322.040 689.100 289.890  1.00  0.00            
ATOM   4108  S1e ILE   222     322.270 691.100 290.870  1.00  0.00            
ATOM   4109  BBe SER   223     324.780 688.390 287.280  1.00  0.00            
ATOM   4110  S1e SER   223     325.180 687.400 285.650  1.00  0.00            
ATOM   4111  BBe ILE   224     326.660 691.730 287.160  1.00  0.00            
ATOM   4112  S1e ILE   224     326.840 692.930 289.000  1.00  0.00            
ATOM   4113  BBe TYR   225     328.260 693.210 284.110  1.00  0.00            
ATOM   4114  S1e TYR   225     327.590 692.910 281.060  1.00  0.00            
ATOM   4115  S2e TYR   225     326.500 691.140 282.260  1.00  0.00            
ATOM   4116  S3e TYR   225     324.500 693.010 280.800  1.00  0.00            
ATOM   4117  BBe TRP   226     330.350 696.220 283.220  1.00  0.00            
ATOM   4118  S1e TRP   226     332.780 695.180 283.100  1.00  0.00            
ATOM   4119  S2e TRP   226     333.750 693.210 283.170  1.00  0.00            
ATOM   4120  S3e TRP   226     336.070 693.950 282.580  1.00  0.00            
ATOM   4121  S4e TRP   226     334.840 696.450 282.290  1.00  0.00            
ATOM   4122  BBe THR   227     330.840 698.510 280.220  1.00  0.00            
ATOM   4123  S1e THR   227     330.020 698.370 278.460  1.00  0.00            
ATOM   4124  BBe ILE   228     333.470 701.140 279.490  1.00  0.00            
ATOM   4125  S1e ILE   228     335.700 701.120 279.670  1.00  0.00            
ATOM   4126  BBe VAL   229     332.240 704.020 277.280  1.00  0.00            
ATOM   4127  S1e VAL   229     330.840 705.350 276.770  1.00  0.00            
ATOM   4128  BBc LYS   230     335.080 706.080 275.770  1.00  0.00            
ATOM   4129  S1c LYS   230     336.820 705.170 274.440  1.00  0.00            
ATOM   4130  S2c LYS   230     339.510 704.310 273.970  1.00  0.00            
ATOM   4131  BBt PRO   231     335.220 709.760 274.970  1.00  0.00            
ATOM   4132  S1t PRO   231     336.990 710.240 274.440  1.00  0.00            
ATOM   4133  BBt GLY   232     332.900 710.440 272.040  1.00  0.00            
ATOM   4134  BBc ASP   233     330.990 707.140 272.450  1.00  0.00            
ATOM   4135  S1c ASP   233     332.760 705.320 271.560  1.00  0.00            
ATOM   4136  BBe VAL   234     327.460 706.810 273.840  1.00  0.00            
ATOM   4137  S1e VAL   234     326.460 707.060 272.130  1.00  0.00            
ATOM   4138  BBe LEU   235     325.730 704.000 275.810  1.00  0.00            
ATOM   4139  S1e LEU   235     327.080 702.140 277.230  1.00  0.00            
ATOM   4140  BBe VAL   236     322.570 702.270 275.010  1.00  0.00            
ATOM   4141  S1e VAL   236     321.420 702.240 273.370  1.00  0.00            
ATOM   4142  BBe ILE   237     320.380 700.140 277.330  1.00  0.00            
ATOM   4143  S1e ILE   237     319.390 700.550 279.360  1.00  0.00            
ATOM   4144  BBe ASN   238     317.500 698.180 275.690  1.00  0.00            
ATOM   4145  S1e ASN   238     315.850 697.610 273.810  1.00  0.00            
ATOM   4146  BBe SER   239     315.780 695.690 278.060  1.00  0.00            
ATOM   4147  S1e SER   239     316.190 696.460 279.800  1.00  0.00            
ATOM   4148  BBs ASN   240     312.240 694.610 278.090  1.00  0.00            
ATOM   4149  S1s ASN   240     312.250 692.950 276.180  1.00  0.00            
ATOM   4150  BBs GLY   241     312.830 692.870 281.500  1.00  0.00            
ATOM   4151  BBc ASN   242     315.240 691.950 284.350  1.00  0.00            
ATOM   4152  S1c ASN   242     316.650 690.530 282.970  1.00  0.00            
ATOM   4153  BBe LEU   243     317.430 694.950 283.970  1.00  0.00            
ATOM   4154  S1e LEU   243     319.560 695.860 282.870  1.00  0.00            
ATOM   4155  BBe ILE   244     319.190 695.950 287.280  1.00  0.00            
ATOM   4156  S1e ILE   244     319.780 694.940 289.030  1.00  0.00            
ATOM   4157  BBe ALA   245     320.010 699.510 286.200  1.00  0.00            
ATOM   4158  BBe PRO   246     323.000 701.860 286.590  1.00  0.00            
ATOM   4159  S1e PRO   246     324.600 702.110 285.580  1.00  0.00            
ATOM   4160  BBc ARG   247     322.620 705.010 288.530  1.00  0.00            
ATOM   4161  S1c ARG   247     320.740 706.710 288.670  1.00  0.00            
ATOM   4162  S2c ARG   247     318.960 709.270 289.310  1.00  0.00            
ATOM   4163  BBe GLY   248     325.680 706.610 286.690  1.00  0.00            
ATOM   4164  BBe TYR   249     329.440 706.030 286.440  1.00  0.00            
ATOM   4165  S1e TYR   249     329.200 707.410 283.680  1.00  0.00            
ATOM   4166  S2e TYR   249     330.070 709.110 285.140  1.00  0.00            
ATOM   4167  S3e TYR   249     328.630 710.290 282.660  1.00  0.00            
ATOM   4168  BBe PHE   250     332.850 705.810 288.100  1.00  0.00            
ATOM   4169  S1e PHE   250     335.010 703.910 289.270  1.00  0.00            
ATOM   4170  S2e PHE   250     332.920 702.730 289.250  1.00  0.00            
ATOM   4171  S3e PHE   250     334.960 701.550 288.800  1.00  0.00            
ATOM   4172  BBe LYS   251     335.670 707.840 286.800  1.00  0.00            
ATOM   4173  S1e LYS   251     334.990 710.140 287.590  1.00  0.00            
ATOM   4174  S2e LYS   251     335.210 713.010 288.070  1.00  0.00            
ATOM   4175  BBc MET   252     338.540 705.820 285.470  1.00  0.00            
ATOM   4176  S1c MET   252     337.420 704.130 284.460  1.00  0.00            
ATOM   4177  BBc ARG   253     342.050 706.990 286.220  1.00  0.00            
ATOM   4178  S1c ARG   253     341.890 709.170 287.540  1.00  0.00            
ATOM   4179  S2c ARG   253     340.100 711.400 289.560  1.00  0.00            
ATOM   4180  BBc THR   254     345.350 705.100 285.870  1.00  0.00            
ATOM   4181  S1c THR   254     344.920 703.380 285.060  1.00  0.00            
ATOM   4182  BBs GLY   255     348.460 705.170 288.060  1.00  0.00            
ATOM   4183  BBs LYS   256     350.150 703.300 290.800  1.00  0.00            
ATOM   4184  S1s LYS   256     351.520 704.850 292.220  1.00  0.00            
ATOM   4185  S2s LYS   256     353.240 706.380 293.640  1.00  0.00            
ATOM   4186  BBc SER   257     347.020 702.090 292.510  1.00  0.00            
ATOM   4187  S1c SER   257     345.980 703.550 291.750  1.00  0.00            
ATOM   4188  BBe SER   258     346.430 698.490 293.630  1.00  0.00            
ATOM   4189  S1e SER   258     348.300 697.990 293.880  1.00  0.00            
ATOM   4190  BBe ILE   259     345.030 695.740 295.820  1.00  0.00            
ATOM   4191  S1e ILE   259     343.650 694.210 294.660  1.00  0.00            
ATOM   4192  BBe MET   260     346.370 693.400 298.410  1.00  0.00            
ATOM   4193  S1e MET   260     349.480 693.780 299.470  1.00  0.00            
ATOM   4194  BBe ARG   261     344.890 690.870 300.710  1.00  0.00            
ATOM   4195  S1e ARG   261     345.190 688.700 299.330  1.00  0.00            
ATOM   4196  S2e ARG   261     344.000 687.110 296.410  1.00  0.00            
ATOM   4197  BBc SER   262     346.580 691.250 304.130  1.00  0.00            
ATOM   4198  S1c SER   262     347.150 693.100 303.910  1.00  0.00            
ATOM   4199  BBc ASP   263     345.550 691.040 307.750  1.00  0.00            
ATOM   4200  S1c ASP   263     344.300 688.930 308.390  1.00  0.00            
ATOM   4201  BBc ALA   264     348.540 693.130 308.910  1.00  0.00            
ATOM   4202  BBc PRO   265     347.620 696.060 311.280  1.00  0.00            
ATOM   4203  S1c PRO   265     347.730 696.450 313.140  1.00  0.00            
ATOM   4204  BBc ILE   266     348.390 699.460 309.620  1.00  0.00            
ATOM   4205  S1c ILE   266     346.640 700.260 308.840  1.00  0.00            
ATOM   4206  BBc ASP   267     350.720 701.400 311.930  1.00  0.00            
ATOM   4207  S1c ASP   267     351.300 700.740 314.250  1.00  0.00            
ATOM   4208  BBs THR   268     352.050 704.950 311.470  1.00  0.00            
ATOM   4209  S1s THR   268     351.110 706.510 310.760  1.00  0.00            
ATOM   4210  BBs CYS   269     355.560 705.020 310.020  1.00  0.00            
ATOM   4211  S1s CYS   269     357.190 704.840 311.780  1.00  0.00            
ATOM   4212  BBe ILE   270     357.280 705.180 306.640  1.00  0.00            
ATOM   4213  S1e ILE   270     358.620 706.910 306.080  1.00  0.00            
ATOM   4214  BBc SER   271     358.360 702.440 304.230  1.00  0.00            
ATOM   4215  S1c SER   271     360.010 701.540 304.770  1.00  0.00            
ATOM   4216  BBs GLU   272     358.300 702.250 300.440  1.00  0.00            
ATOM   4217  S1s GLU   272     356.560 703.840 298.860  1.00  0.00            
ATOM   4218  BBe CYS   273     357.940 698.490 300.560  1.00  0.00            
ATOM   4219  S1e CYS   273     359.130 696.450 300.690  1.00  0.00            
ATOM   4220  BBe ILE   274     354.570 696.760 301.400  1.00  0.00            
ATOM   4221  S1e ILE   274     352.140 697.070 302.140  1.00  0.00            
ATOM   4222  BBe THR   275     354.150 692.960 301.610  1.00  0.00            
ATOM   4223  S1e THR   275     355.820 692.440 302.470  1.00  0.00            
ATOM   4224  BBt PRO   276     351.210 691.040 302.970  1.00  0.00            
ATOM   4225  S1t PRO   276     350.320 689.640 302.050  1.00  0.00            
ATOM   4226  BBt ASN   277     353.310 690.160 306.150  1.00  0.00            
ATOM   4227  S1t ASN   277     354.170 687.950 306.850  1.00  0.00            
ATOM   4228  BBe GLY   278     353.720 693.860 306.660  1.00  0.00            
ATOM   4229  BBe SER   279     356.340 696.420 305.620  1.00  0.00            
ATOM   4230  S1e SER   279     356.300 698.360 305.510  1.00  0.00            
ATOM   4231  BBe ILE   280     360.090 695.570 305.110  1.00  0.00            
ATOM   4232  S1e ILE   280     360.430 693.550 303.930  1.00  0.00            
ATOM   4233  BBc PRO   281     363.270 697.620 304.490  1.00  0.00            
ATOM   4234  S1c PRO   281     364.590 697.750 305.850  1.00  0.00            
ATOM   4235  BBc ASN   282     364.360 698.080 300.880  1.00  0.00            
ATOM   4236  S1c ASN   282     362.860 699.960 299.930  1.00  0.00            
ATOM   4237  BBs ASP   283     368.070 698.490 301.670  1.00  0.00            
ATOM   4238  S1s ASP   283     369.410 699.380 303.660  1.00  0.00            
ATOM   4239  BBs LYS   284     368.890 694.830 300.960  1.00  0.00            
ATOM   4240  S1s LYS   284     369.050 694.240 303.340  1.00  0.00            
ATOM   4241  S2s LYS   284     370.170 694.240 306.330  1.00  0.00            
ATOM   4242  BBs PRO   285     368.790 693.520 297.300  1.00  0.00            
ATOM   4243  S1s PRO   285     369.440 694.800 296.050  1.00  0.00            
ATOM   4244  BBe PHE   286     366.580 690.470 297.710  1.00  0.00            
ATOM   4245  S1e PHE   286     367.950 689.880 294.630  1.00  0.00            
ATOM   4246  S2e PHE   286     369.630 689.070 296.140  1.00  0.00            
ATOM   4247  S3e PHE   286     370.280 690.140 294.090  1.00  0.00            
ATOM   4248  BBe GLN   287     363.870 689.540 300.250  1.00  0.00            
ATOM   4249  S1e GLN   287     360.870 690.570 299.340  1.00  0.00            
ATOM   4250  BBc ASN   288     362.520 686.480 301.830  1.00  0.00            
ATOM   4251  S1c ASN   288     362.820 683.950 301.330  1.00  0.00            
ATOM   4252  BBs VAL   289     359.310 687.820 303.380  1.00  0.00            
ATOM   4253  S1s VAL   289     358.530 687.350 305.160  1.00  0.00            
ATOM   4254  BBc ASN   290     356.900 687.340 300.490  1.00  0.00            
ATOM   4255  S1c ASN   290     354.780 687.170 301.740  1.00  0.00            
ATOM   4256  BBs LYS   291     356.250 687.150 296.730  1.00  0.00            
ATOM   4257  S1s LYS   291     354.730 684.890 296.540  1.00  0.00            
ATOM   4258  S2s LYS   291     353.980 682.220 295.320  1.00  0.00            
ATOM   4259  BBc ILE   292     353.420 689.550 297.020  1.00  0.00            
ATOM   4260  S1c ILE   292     351.470 688.960 297.560  1.00  0.00            
ATOM   4261  BBc THR   293     354.800 693.110 297.130  1.00  0.00            
ATOM   4262  S1c THR   293     356.690 693.150 297.620  1.00  0.00            
ATOM   4263  BBe TYR   294     353.810 696.760 296.470  1.00  0.00            
ATOM   4264  S1e TYR   294     351.580 698.780 296.650  1.00  0.00            
ATOM   4265  S2e TYR   294     352.900 699.940 298.280  1.00  0.00            
ATOM   4266  S3e TYR   294     351.860 701.800 296.030  1.00  0.00            
ATOM   4267  BBe GLY   295     356.450 699.480 295.980  1.00  0.00            
ATOM   4268  BBe ALA   296     360.290 699.790 295.740  1.00  0.00            
ATOM   4269  BBc CYS   297     360.970 696.210 296.700  1.00  0.00            
ATOM   4270  S1c CYS   297     359.850 695.120 294.850  1.00  0.00            
ATOM   4271  BBc PRO   298     363.960 693.860 296.820  1.00  0.00            
ATOM   4272  S1c PRO   298     364.250 694.290 298.650  1.00  0.00            
ATOM   4273  BBe LYS   299     363.420 690.790 294.590  1.00  0.00            
ATOM   4274  S1e LYS   299     362.700 691.620 292.270  1.00  0.00            
ATOM   4275  S2e LYS   299     361.770 693.600 290.460  1.00  0.00            
ATOM   4276  BBe TYR   300     361.880 687.650 296.110  1.00  0.00            
ATOM   4277  S1e TYR   300     359.830 684.300 295.810  1.00  0.00            
ATOM   4278  S2e TYR   300     360.240 685.460 297.870  1.00  0.00            
ATOM   4279  S3e TYR   300     358.830 682.730 298.290  1.00  0.00            
ATOM   4280  BBc VAL   301     364.420 684.870 296.460  1.00  0.00            
ATOM   4281  S1c VAL   301     366.210 685.690 296.810  1.00  0.00            
ATOM   4282  BBs LYS   302     363.850 681.270 297.720  1.00  0.00            
ATOM   4283  S1s LYS   302     362.530 679.900 296.050  1.00  0.00            
ATOM   4284  S2s LYS   302     360.810 678.860 293.860  1.00  0.00            
ATOM   4285  BBc GLN   303     366.850 681.380 300.080  1.00  0.00            
ATOM   4286  S1c GLN   303     369.420 682.030 299.190  1.00  0.00            
ATOM   4287  BBs ASN   304     366.740 682.680 303.700  1.00  0.00            
ATOM   4288  S1s ASN   304     366.460 682.040 306.020  1.00  0.00            
ATOM   4289  BBc THR   305     370.130 684.270 303.890  1.00  0.00            
ATOM   4290  S1c THR   305     370.200 685.550 305.370  1.00  0.00            
ATOM   4291  BBc LEU   306     372.840 685.350 301.290  1.00  0.00            
ATOM   4292  S1c LEU   306     372.320 686.020 298.780  1.00  0.00            
ATOM   4293  BBe LYS   307     376.030 686.810 302.710  1.00  0.00            
ATOM   4294  S1e LYS   307     376.570 686.110 305.110  1.00  0.00            
ATOM   4295  S2e LYS   307     375.780 685.100 307.660  1.00  0.00            
ATOM   4296  BBe LEU   308     378.200 689.210 300.680  1.00  0.00            
ATOM   4297  S1e LEU   308     379.150 690.290 298.430  1.00  0.00            
ATOM   4298  BBe ALA   309     381.800 689.230 301.930  1.00  0.00            
ATOM   4299  BBc THR   310     382.860 692.580 303.200  1.00  0.00            
ATOM   4300  S1c THR   310     381.770 694.190 303.080  1.00  0.00            
ATOM   4301  BBs GLY   311     386.250 691.280 304.490  1.00  0.00            
ATOM   4302  BBc MET   312     389.370 689.090 303.910  1.00  0.00            
ATOM   4303  S1c MET   312     390.720 692.020 304.320  1.00  0.00            
ATOM   4304  BBe ARG   313     389.480 685.390 304.650  1.00  0.00            
ATOM   4305  S1e ARG   313     391.450 684.170 304.020  1.00  0.00            
ATOM   4306  S2e ARG   313     391.940 682.090 301.340  1.00  0.00            
ATOM   4307  BBc ASN   314     389.620 684.530 308.260  1.00  0.00            
ATOM   4308  S1c ASN   314     388.620 684.090 310.500  1.00  0.00            
ATOM   4309  BBc VAL   315     392.670 682.580 309.190  1.00  0.00            
ATOM   4310  S1c VAL   315     394.100 683.200 307.930  1.00  0.00            
ATOM   4311  BBc PRO   316     392.630 682.040 313.120  1.00  0.00            
ATOM   4312  S1c PRO   316     391.590 683.260 314.130  1.00  0.00            
ATOM   4313  BBc GLU   317     395.680 680.630 314.980  1.00  0.00            
ATOM   4314  S1c GLU   317     394.950 681.750 317.760  1.00  0.00            
ATOM   4315  BBc LYS   318     396.030 676.990 315.820  1.00  0.00            
ATOM   4316  S1c LYS   318     398.040 676.350 314.540  1.00  0.00            
ATOM   4317  S2c LYS   318     399.850 677.500 312.630  1.00  0.00            
ATOM   4318  BBc GLY   319     393.320 682.950 297.000  1.00  0.00            
ATOM   4319  BBt LEU   320     395.080 683.060 293.720  1.00  0.00            
ATOM   4320  S1t LEU   320     396.560 680.850 294.310  1.00  0.00            
ATOM   4321  BBt PHE   321     397.910 685.170 295.390  1.00  0.00            
ATOM   4322  S1t PHE   321     400.600 683.840 294.000  1.00  0.00            
ATOM   4323  S2t PHE   321     399.850 685.650 292.620  1.00  0.00            
ATOM   4324  S3t PHE   321     402.030 684.710 292.280  1.00  0.00            
ATOM   4325  BBs GLY   322     398.700 682.660 298.110  1.00  0.00            
ATOM   4326  BBt ALA   323     399.640 685.220 300.730  1.00  0.00            
ATOM   4327  BBe ILE   324     396.640 685.080 303.030  1.00  0.00            
ATOM   4328  S1e ILE   324     397.430 685.780 305.090  1.00  0.00            
ATOM   4329  BBt ALA   325     395.930 681.470 303.930  1.00  0.00            
ATOM   4330  BBt GLY   326     399.150 680.930 301.960  1.00  0.00            
ATOM   4331  BBt PHE   327     402.750 681.840 302.620  1.00  0.00            
ATOM   4332  S1t PHE   327     404.530 683.180 300.380  1.00  0.00            
ATOM   4333  S2t PHE   327     403.730 681.190 299.300  1.00  0.00            
ATOM   4334  S3t PHE   327     403.850 683.260 298.080  1.00  0.00            
ATOM   4335  BBe ILE   328     401.690 683.890 305.580  1.00  0.00            
ATOM   4336  S1e ILE   328     401.650 685.950 306.660  1.00  0.00            
ATOM   4337  BBc GLU   329     400.600 681.150 307.970  1.00  0.00            
ATOM   4338  S1c GLU   329     400.650 678.040 307.660  1.00  0.00            
ATOM   4339  BBc ASN   330     398.150 683.220 309.930  1.00  0.00            
ATOM   4340  S1c ASN   330     398.990 682.620 312.160  1.00  0.00            
ATOM   4341  BBc GLY   331     396.140 686.310 310.640  1.00  0.00            
ATOM   4342  BBe TRP   332     396.630 688.600 313.700  1.00  0.00            
ATOM   4343  S1e TRP   332     399.110 689.400 312.730  1.00  0.00            
ATOM   4344  S2e TRP   332     400.780 690.810 312.490  1.00  0.00            
ATOM   4345  S3e TRP   332     402.610 689.170 312.040  1.00  0.00            
ATOM   4346  S4e TRP   332     400.520 687.330 312.250  1.00  0.00            
ATOM   4347  BBt GLU   333     393.830 688.950 316.290  1.00  0.00            
ATOM   4348  S1t GLU   333     393.480 686.420 316.730  1.00  0.00            
ATOM   4349  BBt GLY   334     396.260 691.370 317.950  1.00  0.00            
ATOM   4350  BBc MET   335     395.900 693.590 314.920  1.00  0.00            
ATOM   4351  S1c MET   335     396.910 694.210 312.510  1.00  0.00            
ATOM   4352  BBc ILE   336     392.760 695.450 316.010  1.00  0.00            
ATOM   4353  S1c ILE   336     392.540 695.180 318.280  1.00  0.00            
ATOM   4354  BBs ASP   337     393.180 698.720 314.120  1.00  0.00            
ATOM   4355  S1s ASP   337     393.340 700.930 315.350  1.00  0.00            
ATOM   4356  BBc GLY   338     393.810 697.320 310.690  1.00  0.00            
ATOM   4357  BBs TRP   339     393.440 694.810 307.840  1.00  0.00            
ATOM   4358  S1s TRP   339     390.830 694.720 307.880  1.00  0.00            
ATOM   4359  S2s TRP   339     388.920 693.740 308.370  1.00  0.00            
ATOM   4360  S3s TRP   339     387.380 695.260 307.120  1.00  0.00            
ATOM   4361  S4s TRP   339     389.770 696.550 306.450  1.00  0.00            
ATOM   4362  BBe TYR   340     397.140 694.420 307.040  1.00  0.00            
ATOM   4363  S1e TYR   340     395.890 693.110 304.300  1.00  0.00            
ATOM   4364  S2e TYR   340     396.920 695.180 303.660  1.00  0.00            
ATOM   4365  S3e TYR   340     394.010 694.910 302.620  1.00  0.00            
ATOM   4366  BBe GLY   341     400.250 695.630 308.890  1.00  0.00            
ATOM   4367  BBe PHE   342     403.760 694.830 310.030  1.00  0.00            
ATOM   4368  S1e PHE   342     405.380 696.310 307.320  1.00  0.00            
ATOM   4369  S2e PHE   342     406.740 696.140 309.290  1.00  0.00            
ATOM   4370  S3e PHE   342     407.740 696.720 307.180  1.00  0.00            
ATOM   4371  BBe ARG   343     405.280 693.480 313.170  1.00  0.00            
ATOM   4372  S1e ARG   343     405.220 691.810 315.190  1.00  0.00            
ATOM   4373  S2e ARG   343     406.990 689.310 316.330  1.00  0.00            
ATOM   4374  BBe HIS   344     409.120 693.870 313.730  1.00  0.00            
ATOM   4375  S1e HIS   344     409.320 695.800 313.950  1.00  0.00            
ATOM   4376  S2e HIS   344     409.450 697.710 314.180  1.00  0.00            
ATOM   4377  S3e HIS   344     407.650 698.050 313.050  1.00  0.00            
ATOM   4378  BBe GLN   345     411.610 692.380 316.250  1.00  0.00            
ATOM   4379  S1e GLN   345     411.800 690.370 316.430  1.00  0.00            
ATOM   4380  BBe ASN   346     414.660 694.610 316.290  1.00  0.00            
ATOM   4381  S1e ASN   346     414.000 696.940 315.480  1.00  0.00            
ATOM   4382  BBt SER   347     417.280 695.650 318.770  1.00  0.00            
ATOM   4383  S1t SER   347     419.100 695.830 318.080  1.00  0.00            
ATOM   4384  BBt GLU   348     414.830 697.960 320.550  1.00  0.00            
ATOM   4385  S1t GLU   348     414.570 700.930 321.380  1.00  0.00            
ATOM   4386  BBe GLY   349     412.550 694.900 320.880  1.00  0.00            
ATOM   4387  BBe THR   350     409.240 694.020 319.070  1.00  0.00            
ATOM   4388  S1e THR   350     408.490 692.400 319.860  1.00  0.00            
ATOM   4389  BBe GLY   351     406.320 696.160 317.840  1.00  0.00            
ATOM   4390  BBe GLN   352     403.190 696.290 315.600  1.00  0.00            
ATOM   4391  S1e GLN   352     400.780 694.640 315.740  1.00  0.00            
ATOM   4392  BBe ALA   353     401.780 698.770 313.090  1.00  0.00            
ATOM   4393  BBe ALA   354     398.720 698.500 310.820  1.00  0.00            
ATOM   4394  BBc ASP   355     399.390 699.870 307.340  1.00  0.00            
ATOM   4395  S1c ASP   355     401.500 700.120 305.970  1.00  0.00            
ATOM   4396  BBh LEU   356     396.890 702.690 306.810  1.00  0.00            
ATOM   4397  S1h LEU   356     395.920 704.700 308.090  1.00  0.00            
ATOM   4398  BBh LYS   357     397.350 702.910 302.980  1.00  0.00            
ATOM   4399  S1h LYS   357     398.520 703.890 301.310  1.00  0.00            
ATOM   4400  S2h LYS   357     399.310 706.530 300.040  1.00  0.00            
ATOM   4401  BBh SER   358     396.870 699.260 302.130  1.00  0.00            
ATOM   4402  S1h SER   358     397.760 698.780 300.460  1.00  0.00            
ATOM   4403  BBh THR   359     394.130 698.920 304.660  1.00  0.00            
ATOM   4404  S1h THR   359     393.840 699.190 306.570  1.00  0.00            
ATOM   4405  BBh GLN   360     392.050 701.600 303.070  1.00  0.00            
ATOM   4406  S1h GLN   360     391.250 704.060 303.860  1.00  0.00            
ATOM   4407  BBh ALA   361     392.830 700.240 299.470  1.00  0.00            
ATOM   4408  BBh ALA   362     390.880 697.090 300.380  1.00  0.00            
ATOM   4409  BBh ILE   363     388.330 699.000 302.520  1.00  0.00            
ATOM   4410  S1h ILE   363     386.720 698.230 303.580  1.00  0.00            
ATOM   4411  BBh ASP   364     387.590 701.410 299.700  1.00  0.00            
ATOM   4412  S1h ASP   364     387.420 703.890 299.310  1.00  0.00            
ATOM   4413  BBh GLN   365     387.360 698.910 296.810  1.00  0.00            
ATOM   4414  S1h GLN   365     388.590 700.840 294.430  1.00  0.00            
ATOM   4415  BBh ILE   366     385.210 696.530 298.800  1.00  0.00            
ATOM   4416  S1h ILE   366     386.050 694.930 300.100  1.00  0.00            
ATOM   4417  BBh ASN   367     382.730 699.290 299.800  1.00  0.00            
ATOM   4418  S1h ASN   367     382.410 701.530 300.690  1.00  0.00            
ATOM   4419  BBh ARG   368     382.190 700.230 296.140  1.00  0.00            
ATOM   4420  S1h ARG   368     383.390 702.310 295.510  1.00  0.00            
ATOM   4421  S2h ARG   368     382.460 705.450 296.880  1.00  0.00            
ATOM   4422  BBh LYS   369     381.620 696.470 295.370  1.00  0.00            
ATOM   4423  S1h LYS   369     382.420 694.100 295.720  1.00  0.00            
ATOM   4424  S2h LYS   369     384.600 692.580 294.060  1.00  0.00            
ATOM   4425  BBh LEU   370     378.890 696.440 298.000  1.00  0.00            
ATOM   4426  S1h LEU   370     378.110 694.360 299.550  1.00  0.00            
ATOM   4427  BBh ASN   371     377.290 699.810 297.070  1.00  0.00            
ATOM   4428  S1h ASN   371     377.780 701.750 298.690  1.00  0.00            
ATOM   4429  BBh ARG   372     376.640 698.280 293.620  1.00  0.00            
ATOM   4430  S1h ARG   372     377.500 697.360 291.620  1.00  0.00            
ATOM   4431  S2h ARG   372     377.880 696.960 288.160  1.00  0.00            
ATOM   4432  BBh VAL   373     374.420 695.590 295.130  1.00  0.00            
ATOM   4433  S1h VAL   373     375.100 693.740 294.850  1.00  0.00            
ATOM   4434  BBh ILE   374     372.900 697.680 297.910  1.00  0.00            
ATOM   4435  S1h ILE   374     373.960 697.370 299.750  1.00  0.00            
ATOM   4436  BBs GLU   375     371.320 701.060 297.180  1.00  0.00            
ATOM   4437  S1s GLU   375     373.570 702.590 295.960  1.00  0.00            
ATOM   4438  BBc LYS   376     369.470 699.540 294.170  1.00  0.00            
ATOM   4439  S1c LYS   376     370.700 698.750 292.580  1.00  0.00            
ATOM   4440  S2c LYS   376     372.450 697.290 290.640  1.00  0.00            
ATOM   4441  BBc THR   377     365.760 698.570 293.880  1.00  0.00            
ATOM   4442  S1c THR   377     365.220 698.590 295.750  1.00  0.00            
ATOM   4443  BBc ASN   378     362.840 698.760 291.490  1.00  0.00            
ATOM   4444  S1c ASN   378     363.440 698.980 289.170  1.00  0.00            
ATOM   4445  BBe GLU   379     359.120 699.640 291.770  1.00  0.00            
ATOM   4446  S1e GLU   379     359.780 702.420 289.830  1.00  0.00            
ATOM   4447  BBe LYS   380     356.400 697.170 291.100  1.00  0.00            
ATOM   4448  S1e LYS   380     357.130 696.110 289.130  1.00  0.00            
ATOM   4449  S2e LYS   380     359.150 695.980 286.750  1.00  0.00            
ATOM   4450  BBc PHE   381     352.790 698.070 291.940  1.00  0.00            
ATOM   4451  S1c PHE   381     354.210 700.960 291.940  1.00  0.00            
ATOM   4452  S2c PHE   381     353.340 700.430 289.760  1.00  0.00            
ATOM   4453  S3c PHE   381     355.140 702.010 289.990  1.00  0.00            
ATOM   4454  BBs HIS   382     349.960 696.710 289.790  1.00  0.00            
ATOM   4455  S1s HIS   382     349.740 697.750 288.150  1.00  0.00            
ATOM   4456  S2s HIS   382     349.410 698.430 286.380  1.00  0.00            
ATOM   4457  S3s HIS   382     348.990 700.410 287.130  1.00  0.00            
ATOM   4458  BBc GLN   383     350.950 693.110 289.110  1.00  0.00            
ATOM   4459  S1c GLN   383     353.100 693.250 289.950  1.00  0.00            
ATOM   4460  BBc ILE   384     349.240 689.730 288.970  1.00  0.00            
ATOM   4461  S1c ILE   384     348.160 688.950 287.200  1.00  0.00            
ATOM   4462  BBc GLU   385     347.890 687.790 291.900  1.00  0.00            
ATOM   4463  S1c GLU   385     347.550 689.240 293.880  1.00  0.00            
ATOM   4464  BBc LYS   386     349.950 684.950 293.380  1.00  0.00            
ATOM   4465  S1c LYS   386     351.890 685.740 292.220  1.00  0.00            
ATOM   4466  S2c LYS   386     353.130 688.240 291.570  1.00  0.00            
ATOM   4467  BBc GLU   387     347.320 683.450 295.690  1.00  0.00            
ATOM   4468  S1c GLU   387     349.350 680.680 296.870  1.00  0.00            
ATOM   4469  BBc PHE   388     344.150 681.600 294.980  1.00  0.00            
ATOM   4470  S1c PHE   388     342.680 681.840 292.020  1.00  0.00            
ATOM   4471  S2c PHE   388     343.100 683.990 293.010  1.00  0.00            
ATOM   4472  S3c PHE   388     342.140 683.850 290.820  1.00  0.00            
ATOM   4473  BBs SER   389     341.290 680.320 297.000  1.00  0.00            
ATOM   4474  S1s SER   389     340.320 680.060 298.670  1.00  0.00            
ATOM   4475  BBs GLU   390     339.640 678.180 294.220  1.00  0.00            
ATOM   4476  S1s GLU   390     337.120 678.100 295.270  1.00  0.00            
ATOM   4477  BBc VAL   391     340.710 675.750 291.460  1.00  0.00            
ATOM   4478  S1c VAL   391     339.510 674.200 291.850  1.00  0.00            
ATOM   4479  BBc GLU   392     340.460 677.180 287.940  1.00  0.00            
ATOM   4480  S1c GLU   392     340.740 679.980 286.540  1.00  0.00            
ATOM   4481  BBc GLY   393     342.900 675.420 285.620  1.00  0.00            
ATOM   4482  BBh ARG   394     344.690 676.770 282.580  1.00  0.00            
ATOM   4483  S1h ARG   394     343.830 676.920 280.270  1.00  0.00            
ATOM   4484  S2h ARG   394     342.750 677.460 277.170  1.00  0.00            
ATOM   4485  BBh ILE   395     345.020 680.480 283.210  1.00  0.00            
ATOM   4486  S1h ILE   395     344.700 682.760 283.080  1.00  0.00            
ATOM   4487  BBh GLN   396     345.690 679.950 286.930  1.00  0.00            
ATOM   4488  S1h GLN   396     344.900 678.440 289.340  1.00  0.00            
ATOM   4489  BBh ASP   397     348.550 677.580 286.090  1.00  0.00            
ATOM   4490  S1h ASP   397     348.130 675.060 286.640  1.00  0.00            
ATOM   4491  BBh LEU   398     350.180 680.100 283.850  1.00  0.00            
ATOM   4492  S1h LEU   398     350.320 681.180 281.490  1.00  0.00            
ATOM   4493  BBh GLU   399     349.940 682.800 286.560  1.00  0.00            
ATOM   4494  S1h GLU   399     350.900 685.040 287.650  1.00  0.00            
ATOM   4495  BBh LYS   400     351.840 680.640 289.050  1.00  0.00            
ATOM   4496  S1h LYS   400     350.970 680.020 291.390  1.00  0.00            
ATOM   4497  S2h LYS   400     349.380 677.480 292.260  1.00  0.00            
ATOM   4498  BBh TYR   401     354.140 679.300 286.390  1.00  0.00            
ATOM   4499  S1h TYR   401     355.090 678.170 283.860  1.00  0.00            
ATOM   4500  S2h TYR   401     356.440 677.240 285.610  1.00  0.00            
ATOM   4501  S3h TYR   401     357.860 677.180 282.860  1.00  0.00            
ATOM   4502  BBh VAL   402     355.350 682.710 285.500  1.00  0.00            
ATOM   4503  S1h VAL   402     353.970 683.590 284.330  1.00  0.00            
ATOM   4504  BBh GLU   403     355.750 683.800 289.180  1.00  0.00            
ATOM   4505  S1h GLU   403     356.790 685.000 291.780  1.00  0.00            
ATOM   4506  BBh ASP   404     357.480 680.480 289.910  1.00  0.00            
ATOM   4507  S1h ASP   404     356.100 679.150 291.470  1.00  0.00            
ATOM   4508  BBh THR   405     359.850 680.770 286.900  1.00  0.00            
ATOM   4509  S1h THR   405     360.820 679.220 286.210  1.00  0.00            
ATOM   4510  BBh LYS   406     360.640 684.400 287.710  1.00  0.00            
ATOM   4511  S1h LYS   406     360.680 686.910 287.690  1.00  0.00            
ATOM   4512  S2h LYS   406     359.880 688.770 290.050  1.00  0.00            
ATOM   4513  BBh ILE   407     361.570 683.380 291.190  1.00  0.00            
ATOM   4514  S1h ILE   407     362.420 685.170 291.880  1.00  0.00            
ATOM   4515  BBh ASP   408     363.970 680.610 290.230  1.00  0.00            
ATOM   4516  S1h ASP   408     365.090 678.690 291.140  1.00  0.00            
ATOM   4517  BBh LEU   409     365.710 682.980 287.840  1.00  0.00            
ATOM   4518  S1h LEU   409     368.000 683.240 286.580  1.00  0.00            
ATOM   4519  BBh TRP   410     366.570 685.600 290.390  1.00  0.00            
ATOM   4520  S1h TRP   410     366.040 688.100 289.750  1.00  0.00            
ATOM   4521  S2h TRP   410     364.630 689.420 288.720  1.00  0.00            
ATOM   4522  S3h TRP   410     366.190 691.360 288.500  1.00  0.00            
ATOM   4523  S4h TRP   410     368.020 689.710 289.830  1.00  0.00            
ATOM   4524  BBh SER   411     367.250 682.860 292.890  1.00  0.00            
ATOM   4525  S1h SER   411     367.490 681.570 294.340  1.00  0.00            
ATOM   4526  BBh TYR   412     370.050 681.780 290.700  1.00  0.00            
ATOM   4527  S1h TYR   412     371.520 680.080 288.120  1.00  0.00            
ATOM   4528  S2h TYR   412     370.320 678.690 289.660  1.00  0.00            
ATOM   4529  S3h TYR   412     373.160 677.620 289.030  1.00  0.00            
ATOM   4530  BBh ASN   413     371.160 685.340 289.990  1.00  0.00            
ATOM   4531  S1h ASN   413     371.170 686.540 287.980  1.00  0.00            
ATOM   4532  BBh ALA   414     371.230 685.510 293.750  1.00  0.00            
ATOM   4533  BBh GLU   415     373.170 682.430 294.660  1.00  0.00            
ATOM   4534  S1h GLU   415     372.870 679.700 294.990  1.00  0.00            
ATOM   4535  BBh LEU   416     375.330 683.360 291.640  1.00  0.00            
ATOM   4536  S1h LEU   416     375.170 682.840 289.010  1.00  0.00            
ATOM   4537  BBh LEU   417     376.220 686.980 292.570  1.00  0.00            
ATOM   4538  S1h LEU   417     374.950 688.730 290.990  1.00  0.00            
ATOM   4539  BBh VAL   418     377.360 686.130 296.080  1.00  0.00            
ATOM   4540  S1h VAL   418     376.890 685.650 297.960  1.00  0.00            
ATOM   4541  BBh ALA   419     379.360 683.270 294.750  1.00  0.00            
ATOM   4542  BBh LEU   420     381.230 685.270 292.060  1.00  0.00            
ATOM   4543  S1h LEU   420     380.120 686.440 289.960  1.00  0.00            
ATOM   4544  BBh GLU   421     381.450 688.370 294.280  1.00  0.00            
ATOM   4545  S1h GLU   421     379.850 690.260 292.910  1.00  0.00            
ATOM   4546  BBh ASN   422     382.900 686.630 297.330  1.00  0.00            
ATOM   4547  S1h ASN   422     383.500 685.400 299.480  1.00  0.00            
ATOM   4548  BBh GLN   423     385.380 684.610 295.150  1.00  0.00            
ATOM   4549  S1h GLN   423     386.640 682.890 293.500  1.00  0.00            
ATOM   4550  BBh HIS   424     386.670 688.010 293.920  1.00  0.00            
ATOM   4551  S1h HIS   424     386.150 687.970 292.040  1.00  0.00            
ATOM   4552  S2h HIS   424     385.500 687.610 290.260  1.00  0.00            
ATOM   4553  S3h HIS   424     384.180 689.310 290.320  1.00  0.00            
ATOM   4554  BBh THR   425     386.360 689.640 297.360  1.00  0.00            
ATOM   4555  S1h THR   425     385.360 690.340 298.880  1.00  0.00            
ATOM   4556  BBh ILE   426     388.670 686.930 298.650  1.00  0.00            
ATOM   4557  S1h ILE   426     388.880 685.150 299.950  1.00  0.00            
ATOM   4558  BBh ASP   427     391.130 687.180 295.760  1.00  0.00            
ATOM   4559  S1h ASP   427     391.830 686.900 293.430  1.00  0.00            
ATOM   4560  BBh LEU   428     391.350 691.030 296.030  1.00  0.00            
ATOM   4561  S1h LEU   428     389.780 693.220 295.850  1.00  0.00            
ATOM   4562  BBh ALA   429     392.120 691.400 299.740  1.00  0.00            
ATOM   4563  BBh ASP   430     394.800 688.720 299.210  1.00  0.00            
ATOM   4564  S1h ASP   430     393.360 686.800 300.200  1.00  0.00            
ATOM   4565  BBh SER   431     396.290 690.600 296.270  1.00  0.00            
ATOM   4566  S1h SER   431     395.860 689.390 294.800  1.00  0.00            
ATOM   4567  BBh GLU   432     396.350 693.720 298.320  1.00  0.00            
ATOM   4568  S1h GLU   432     395.000 696.300 297.170  1.00  0.00            
ATOM   4569  BBh MET   433     398.470 691.740 300.810  1.00  0.00            
ATOM   4570  S1h MET   433     399.590 689.560 303.160  1.00  0.00            
ATOM   4571  BBh ASN   434     400.830 690.660 298.070  1.00  0.00            
ATOM   4572  S1h ASN   434     401.260 688.360 297.370  1.00  0.00            
ATOM   4573  BBh LYS   435     400.870 694.200 296.830  1.00  0.00            
ATOM   4574  S1h LYS   435     399.570 695.970 295.580  1.00  0.00            
ATOM   4575  S2h LYS   435     400.610 698.810 295.090  1.00  0.00            
ATOM   4576  BBh LEU   436     401.880 695.290 300.300  1.00  0.00            
ATOM   4577  S1h LEU   436     401.880 696.600 302.550  1.00  0.00            
ATOM   4578  BBh PHE   437     404.590 692.600 300.450  1.00  0.00            
ATOM   4579  S1h PHE   437     404.320 689.370 301.470  1.00  0.00            
ATOM   4580  S2h PHE   437     406.230 689.730 300.060  1.00  0.00            
ATOM   4581  S3h PHE   437     405.090 687.620 300.010  1.00  0.00            
ATOM   4582  BBh GLU   438     406.000 693.590 297.130  1.00  0.00            
ATOM   4583  S1h GLU   438     405.260 692.070 295.640  1.00  0.00            
ATOM   4584  BBh LYS   439     405.960 697.230 298.030  1.00  0.00            
ATOM   4585  S1h LYS   439     404.450 699.100 298.600  1.00  0.00            
ATOM   4586  S2h LYS   439     403.430 700.350 300.940  1.00  0.00            
ATOM   4587  BBh THR   440     408.020 696.410 301.110  1.00  0.00            
ATOM   4588  S1h THR   440     406.940 696.850 302.670  1.00  0.00            
ATOM   4589  BBh ARG   441     410.480 694.290 299.070  1.00  0.00            
ATOM   4590  S1h ARG   441     412.560 692.940 299.640  1.00  0.00            
ATOM   4591  S2h ARG   441     415.380 691.890 298.260  1.00  0.00            
ATOM   4592  BBh ARG   442     411.280 696.820 296.570  1.00  0.00            
ATOM   4593  S1h ARG   442     411.150 695.570 294.450  1.00  0.00            
ATOM   4594  S2h ARG   442     408.400 694.530 293.050  1.00  0.00            
ATOM   4595  BBh GLN   443     411.890 699.380 299.260  1.00  0.00            
ATOM   4596  S1h GLN   443     411.760 701.900 299.340  1.00  0.00            
ATOM   4597  BBh LEU   444     414.420 697.150 300.980  1.00  0.00            
ATOM   4598  S1h LEU   444     413.540 696.540 303.350  1.00  0.00            
ATOM   4599  BBt ARG   445     416.440 696.720 297.790  1.00  0.00            
ATOM   4600  S1t ARG   445     416.360 697.400 295.300  1.00  0.00            
ATOM   4601  S2t ARG   445     418.280 699.490 293.450  1.00  0.00            
ATOM   4602  BBt GLU   446     419.470 694.480 298.460  1.00  0.00            
ATOM   4603  S1t GLU   446     421.070 695.360 296.470  1.00  0.00            
ATOM   4604  BBs ASN   447     419.630 695.070 302.240  1.00  0.00            
ATOM   4605  S1s ASN   447     418.780 697.280 302.740  1.00  0.00            
ATOM   4606  BBe ALA   448     416.990 692.290 302.750  1.00  0.00            
ATOM   4607  BBe GLU   449     416.100 688.590 302.310  1.00  0.00            
ATOM   4608  S1e GLU   449     418.670 688.090 300.890  1.00  0.00            
ATOM   4609  BBe ASP   450     412.630 686.950 301.800  1.00  0.00            
ATOM   4610  S1e ASP   450     411.140 688.140 300.160  1.00  0.00            
ATOM   4611  BBc MET   451     412.250 684.380 304.500  1.00  0.00            
ATOM   4612  S1c MET   451     412.820 682.980 306.320  1.00  0.00            
ATOM   4613  BBs GLY   452     409.360 682.810 302.690  1.00  0.00            
ATOM   4614  BBs ASN   453     406.890 683.500 305.490  1.00  0.00            
ATOM   4615  S1s ASN   453     406.050 681.310 306.320  1.00  0.00            
ATOM   4616  BBs GLY   454     405.890 687.180 305.030  1.00  0.00            
ATOM   4617  BBe CYS   455     409.010 688.210 306.950  1.00  0.00            
ATOM   4618  S1e CYS   455     410.050 686.590 308.510  1.00  0.00            
ATOM   4619  BBe PHE   456     411.990 690.060 305.320  1.00  0.00            
ATOM   4620  S1e PHE   456     409.290 690.960 303.320  1.00  0.00            
ATOM   4621  S2e PHE   456     410.260 692.630 304.740  1.00  0.00            
ATOM   4622  S3e PHE   456     407.880 692.580 304.400  1.00  0.00            
ATOM   4623  BBe LYS   457     415.320 689.760 307.020  1.00  0.00            
ATOM   4624  S1e LYS   457     416.050 687.690 307.520  1.00  0.00            
ATOM   4625  S2e LYS   457     418.070 686.390 309.430  1.00  0.00            
ATOM   4626  BBe ILE   458     417.020 693.070 307.210  1.00  0.00            
ATOM   4627  S1e ILE   458     416.370 694.890 306.590  1.00  0.00            
ATOM   4628  BBs TYR   459     420.720 692.520 307.340  1.00  0.00            
ATOM   4629  S1s TYR   459     421.540 689.310 307.330  1.00  0.00            
ATOM   4630  S2s TYR   459     420.450 690.080 305.330  1.00  0.00            
ATOM   4631  S3s TYR   459     420.800 687.010 305.390  1.00  0.00            
ATOM   4632  BBs HIS   460     421.470 695.840 309.020  1.00  0.00            
ATOM   4633  S1s HIS   460     420.590 697.300 308.100  1.00  0.00            
ATOM   4634  S2s HIS   460     419.640 698.770 307.270  1.00  0.00            
ATOM   4635  S3s HIS   460     420.450 700.190 308.680  1.00  0.00            
ATOM   4636  BBc LYS   461     420.830 696.940 312.580  1.00  0.00            
ATOM   4637  S1c LYS   461     421.770 698.060 314.570  1.00  0.00            
ATOM   4638  S2c LYS   461     422.960 699.670 316.880  1.00  0.00            
ATOM   4639  BBc CYS   462     417.460 698.530 311.960  1.00  0.00            
ATOM   4640  S1c CYS   462     415.850 697.630 310.470  1.00  0.00            
ATOM   4641  BBc ASP   463     416.240 700.770 314.860  1.00  0.00            
ATOM   4642  S1c ASP   463     418.120 700.480 316.680  1.00  0.00            
ATOM   4643  BBh ASN   464     412.660 702.010 315.450  1.00  0.00            
ATOM   4644  S1h ASN   464     411.700 701.010 317.450  1.00  0.00            
ATOM   4645  BBh ALA   465     413.240 705.040 313.200  1.00  0.00            
ATOM   4646  BBh CYS   466     414.990 702.770 310.620  1.00  0.00            
ATOM   4647  S1h CYS   466     417.190 703.700 310.350  1.00  0.00            
ATOM   4648  BBh ILE   467     411.840 700.740 311.120  1.00  0.00            
ATOM   4649  S1h ILE   467     411.110 699.240 309.820  1.00  0.00            
ATOM   4650  BBh GLU   468     409.390 703.580 310.760  1.00  0.00            
ATOM   4651  S1h GLU   468     407.680 703.370 312.290  1.00  0.00            
ATOM   4652  BBh SER   469     411.070 705.040 307.770  1.00  0.00            
ATOM   4653  S1h SER   469     411.830 706.800 308.120  1.00  0.00            
ATOM   4654  BBh ILE   470     410.130 701.790 305.950  1.00  0.00            
ATOM   4655  S1h ILE   470     410.410 699.950 304.310  1.00  0.00            
ATOM   4656  BBh ARG   471     406.430 701.810 307.120  1.00  0.00            
ATOM   4657  S1h ARG   471     404.940 701.770 309.010  1.00  0.00            
ATOM   4658  S2h ARG   471     402.450 703.390 309.900  1.00  0.00            
ATOM   4659  BBt ASN   472     405.940 705.320 305.870  1.00  0.00            
ATOM   4660  S1t ASN   472     406.550 706.790 307.810  1.00  0.00            
ATOM   4661  BBt GLY   473     408.140 704.520 302.890  1.00  0.00            
ATOM   4662  BBc THR   474     411.020 707.060 303.110  1.00  0.00            
ATOM   4663  S1c THR   474     410.930 708.980 303.480  1.00  0.00            
ATOM   4664  BBc TYR   475     413.560 704.320 303.900  1.00  0.00            
ATOM   4665  S1c TYR   475     414.890 701.670 303.870  1.00  0.00            
ATOM   4666  S2c TYR   475     415.550 702.880 305.830  1.00  0.00            
ATOM   4667  S3c TYR   475     415.260 699.830 306.330  1.00  0.00            
ATOM   4668  BBc ASP   476     416.860 705.160 301.990  1.00  0.00            
ATOM   4669  S1c ASP   476     416.800 707.670 301.810  1.00  0.00            
ATOM   4670  BBt HIS   477     418.420 701.830 301.190  1.00  0.00            
ATOM   4671  S1t HIS   477     417.360 701.610 299.570  1.00  0.00            
ATOM   4672  S2t HIS   477     416.430 701.470 297.890  1.00  0.00            
ATOM   4673  S3t HIS   477     416.970 703.480 297.330  1.00  0.00            
ATOM   4674  BBh ASP   478     422.000 703.320 300.590  1.00  0.00            
ATOM   4675  S1h ASP   478     422.230 704.770 298.530  1.00  0.00            
ATOM   4676  BBh ILE   479     422.540 704.400 304.140  1.00  0.00            
ATOM   4677  S1h ILE   479     420.550 704.570 305.060  1.00  0.00            
ATOM   4678  BBh TYR   480     422.980 700.680 304.670  1.00  0.00            
ATOM   4679  S1h TYR   480     424.600 701.490 307.610  1.00  0.00            
ATOM   4680  S2h TYR   480     426.070 701.770 305.740  1.00  0.00            
ATOM   4681  S3h TYR   480     427.570 701.800 308.450  1.00  0.00            
ATOM   4682  BBh ARG   481     423.720 698.770 301.480  1.00  0.00            
ATOM   4683  S1h ARG   481     422.290 698.650 299.600  1.00  0.00            
ATOM   4684  S2h ARG   481     421.420 700.180 296.960  1.00  0.00            
ATOM   4685  BBh ASP   482     427.340 698.260 302.420  1.00  0.00            
ATOM   4686  S1h ASP   482     428.420 700.650 301.730  1.00  0.00            
ATOM   4687  BBh GLU   483     426.690 697.220 306.040  1.00  0.00            
ATOM   4688  S1h GLU   483     426.550 696.940 309.040  1.00  0.00            
ATOM   4689  BBh ALA   484     423.920 694.980 304.540  1.00  0.00            
ATOM   4690  BBh LEU   485     425.990 693.470 301.800  1.00  0.00            
ATOM   4691  S1h LEU   485     424.070 693.430 300.060  1.00  0.00            
ATOM   4692  BBh ASN   486     428.990 692.550 304.480  1.00  0.00            
ATOM   4693  S1h ASN   486     430.630 694.220 305.030  1.00  0.00            
ATOM   4694  BBh ASN   487     426.330 690.830 306.580  1.00  0.00            
ATOM   4695  S1h ASN   487     425.690 691.880 308.770  1.00  0.00            
ATOM   4696  BBh ARG   488     424.810 689.230 303.510  1.00  0.00            
ATOM   4697  S1h ARG   488     423.730 688.760 301.380  1.00  0.00            
ATOM   4698  S2h ARG   488     423.190 685.940 300.100  1.00  0.00            
ATOM   4699  BBh PHE   489     428.260 688.130 302.290  1.00  0.00            
ATOM   4700  S1h PHE   489     429.570 685.940 300.110  1.00  0.00            
ATOM   4701  S2h PHE   489     427.840 687.130 298.950  1.00  0.00            
ATOM   4702  S3h PHE   489     429.800 686.400 297.770  1.00  0.00            
ATOM   4703  BBh GLN   490     429.240 686.740 305.650  1.00  0.00            
ATOM   4704  S1h GLN   490     428.350 687.020 308.520  1.00  0.00            
ATOM   4705  BBh ILE   491     426.710 684.430 304.290  1.00  0.00            
ATOM   4706  S1h ILE   491     424.430 684.160 304.820  1.00  0.00            
ATOM   4707  BBh LYS   492     429.620 682.010 303.370  1.00  0.00            
ATOM   4708  S1h LYS   492     428.630 680.830 305.890  1.00  0.00            
ATOM   4709  S2h LYS   492     427.700 681.800 308.510  1.00  0.00            
ATOM   4710  BBh GLY   493     432.590 684.300 303.330  1.00  0.00            
ATOM   4711  BBh VAL   494     432.230 684.330 306.960  1.00  0.00            
ATOM   4712  S1h VAL   494     432.950 685.180 308.620  1.00  0.00            
ATOM   4713  BBh GLU   495     432.890 680.470 307.130  1.00  0.00            
ATOM   4714  S1h GLU   495     433.280 680.250 309.640  1.00  0.00            
ATOM   4715  BBh LEU   496     435.570 680.420 304.690  1.00  0.00            
ATOM   4716  S1h LEU   496     434.960 679.030 302.510  1.00  0.00            
ATOM   4717  BBh LYS   497     437.140 683.240 306.770  1.00  0.00            
ATOM   4718  S1h LYS   497     438.240 685.170 308.290  1.00  0.00            
ATOM   4719  S2h LYS   497     439.690 686.920 310.020  1.00  0.00            
ATOM   4720  BBh SER   498     438.690 680.100 308.720  1.00  0.00            
ATOM   4721  S1h SER   498     438.710 680.600 310.610  1.00  0.00            
ATOM   4722  BBh GLY   499     440.730 680.460 305.500  1.00  0.00            
ATOM   4723  BBh TYR   500     440.880 683.650 303.280  1.00  0.00            
ATOM   4724  S1h TYR   500     441.530 684.870 300.450  1.00  0.00            
ATOM   4725  S2h TYR   500     443.320 683.500 301.260  1.00  0.00            
ATOM   4726  S3h TYR   500     444.320 686.060 299.810  1.00  0.00            
ATOM   4727  BBh LYS   501     442.170 686.360 305.710  1.00  0.00            
ATOM   4728  S1h LYS   501     442.430 688.310 303.890  1.00  0.00            
ATOM   4729  S2h LYS   501     444.170 690.280 303.050  1.00  0.00            
ATOM   4730  BBh ASP   502     443.470 684.140 308.750  1.00  0.00            
ATOM   4731  S1h ASP   502     445.160 685.490 309.840  1.00  0.00            
ATOM   4732  BBh TRP   503     445.720 682.440 306.180  1.00  0.00            
ATOM   4733  S1h TRP   503     446.800 679.900 306.030  1.00  0.00            
ATOM   4734  S2h TRP   503     446.280 678.020 305.000  1.00  0.00            
ATOM   4735  S3h TRP   503     448.600 677.230 304.490  1.00  0.00            
ATOM   4736  S4h TRP   503     449.320 679.640 305.720  1.00  0.00            
ATOM   4737  BBh ILE   504     447.490 684.800 303.570  1.00  0.00            
ATOM   4738  S1h ILE   504     448.830 683.180 302.570  1.00  0.00            
ATOM   4739  BBh LEU   505     448.130 688.240 305.120  1.00  0.00            
ATOM   4740  S1h LEU   505     449.330 690.640 305.080  1.00  0.00            
ATOM   4741  BBh TRP   506     449.600 685.990 308.010  1.00  0.00            
ATOM   4742  S1h TRP   506     449.740 687.520 310.230  1.00  0.00            
ATOM   4743  S2h TRP   506     450.890 687.620 312.100  1.00  0.00            
ATOM   4744  S3h TRP   506     449.690 689.570 313.120  1.00  0.00            
ATOM   4745  S4h TRP   506     448.180 689.460 310.770  1.00  0.00            
ATOM   4746  BBh ILE   507     452.300 683.540 306.550  1.00  0.00            
ATOM   4747  S1h ILE   507     452.950 682.030 307.330  1.00  0.00            
ATOM   4748  BBh SER   508     453.300 686.860 304.840  1.00  0.00            
ATOM   4749  S1h SER   508     452.860 687.760 303.170  1.00  0.00            
ATOM   4750  BBh PHE   509     453.930 688.510 308.230  1.00  0.00            
ATOM   4751  S1h PHE   509     454.260 690.740 310.740  1.00  0.00            
ATOM   4752  S2h PHE   509     452.510 691.090 309.140  1.00  0.00            
ATOM   4753  S3h PHE   509     452.470 692.260 311.240  1.00  0.00            
ATOM   4754  BBh ALA   510     455.610 685.660 309.930  1.00  0.00            
ATOM   4755  BBh ILE   511     458.370 685.410 307.260  1.00  0.00            
ATOM   4756  S1h ILE   511     458.240 685.480 305.130  1.00  0.00            
ATOM   4757  BBh SER   512     458.630 689.150 308.020  1.00  0.00            
ATOM   4758  S1h SER   512     458.200 690.080 306.370  1.00  0.00            
ATOM   4759  BBh CYS   513     459.010 688.760 311.740  1.00  0.00            
ATOM   4760  S1h CYS   513     458.640 690.750 312.950  1.00  0.00            
ATOM   4761  BBh LEU   514     461.930 686.470 311.100  1.00  0.00            
ATOM   4762  S1h LEU   514     461.210 683.960 310.810  1.00  0.00            
ATOM   4763  BBh LEU   515     463.970 688.740 308.830  1.00  0.00            
ATOM   4764  S1h LEU   515     466.150 687.680 307.990  1.00  0.00            
ATOM   4765  BBh LEU   516     463.770 691.850 310.840  1.00  0.00            
ATOM   4766  S1h LEU   516     461.620 693.100 310.120  1.00  0.00            
ATOM   4767  BBh CYS   517     464.620 691.550 314.560  1.00  0.00            
ATOM   4768  S1h CYS   517     462.700 690.370 315.180  1.00  0.00            
ATOM   4769  BBh VAL   518     467.420 689.100 313.300  1.00  0.00            
ATOM   4770  S1h VAL   518     467.530 687.130 313.570  1.00  0.00            
ATOM   4771  BBh VAL   519     468.100 692.180 311.070  1.00  0.00            
ATOM   4772  S1h VAL   519     468.930 691.940 309.270  1.00  0.00            
ATOM   4773  BBh LEU   520     468.800 694.710 313.920  1.00  0.00            
ATOM   4774  S1h LEU   520     469.560 697.150 314.520  1.00  0.00            
ATOM   4775  BBh LEU   521     470.790 691.710 315.200  1.00  0.00            
ATOM   4776  S1h LEU   521     472.500 692.080 317.150  1.00  0.00            
ATOM   4777  BBh GLY   522     473.360 691.690 312.310  1.00  0.00            
ATOM   4778  BBh PHE   523     474.380 695.320 311.880  1.00  0.00            
ATOM   4779  S1h PHE   523     473.670 696.700 308.980  1.00  0.00            
ATOM   4780  S2h PHE   523     472.960 698.110 310.800  1.00  0.00            
ATOM   4781  S3h PHE   523     473.050 698.980 308.560  1.00  0.00            
ATOM   4782  BBh ILE   524     474.660 696.940 315.320  1.00  0.00            
ATOM   4783  S1h ILE   524     474.900 699.240 315.840  1.00  0.00            
ATOM   4784  BBh MET   525     477.130 694.190 316.320  1.00  0.00            
ATOM   4785  S1h MET   525     477.770 693.710 318.870  1.00  0.00            
ATOM   4786  BBh TRP   526     478.860 694.620 312.870  1.00  0.00            
ATOM   4787  S1h TRP   526     479.000 692.160 311.930  1.00  0.00            
ATOM   4788  S2h TRP   526     479.490 690.090 312.470  1.00  0.00            
ATOM   4789  S3h TRP   526     478.110 688.950 310.720  1.00  0.00            
ATOM   4790  S4h TRP   526     477.550 691.580 309.910  1.00  0.00            
ATOM   4791  BBh ALA   527     478.750 698.400 313.140  1.00  0.00            
ATOM   4792  BBh CYS   528     480.660 698.040 316.440  1.00  0.00            
ATOM   4793  S1h CYS   528     479.750 698.230 318.630  1.00  0.00            
ATOM   4794  BBh GLN   529     483.200 695.390 315.400  1.00  0.00            
ATOM   4795  S1h GLN   529     482.540 693.200 316.130  1.00  0.00            
ATOM   4796  BBc ARG   530     483.820 697.640 312.330  1.00  0.00            
ATOM   4797  S1c ARG   530     482.470 696.920 310.280  1.00  0.00            
ATOM   4798  S2c ARG   530     483.730 698.490 307.340  1.00  0.00            
ATOM   4799  BBc GLY   531     483.550 700.960 314.200  1.00  0.00            
ATOM   4800  BBc ASN   532     486.280 703.610 314.460  1.00  0.00            
ATOM   4801  S1c ASN   532     488.290 703.710 315.930  1.00  0.00            
ATOM   4802  BBc ILE   533     484.490 706.850 313.440  1.00  0.00            
ATOM   4803  S1c ILE   533     483.740 706.790 311.470  1.00  0.00            
ATOM   4804  BBc ARG   534     487.520 708.540 315.110  1.00  0.00            
ATOM   4805  S1c ARG   534     489.630 709.110 314.290  1.00  0.00            
ATOM   4806  S2c ARG   534     491.460 711.890 314.500  1.00  0.00            
ATOM   4807  BBc CYS   535     485.040 709.090 317.910  1.00  0.00            
ATOM   4808  S1c CYS   535     482.980 710.410 318.130  1.00  0.00            
ATOM   4809  BBc ASN   536     487.410 707.560 320.650  1.00  0.00            
ATOM   4810  S1c ASN   536     489.630 706.850 319.630  1.00  0.00            
ATOM   4811  BBc ILE   537     485.590 706.010 323.700  1.00  0.00            
ATOM   4812  S1c ILE   537     485.190 704.200 325.020  1.00  0.00            
ATOM   4813  BBc CYS   538     482.330 707.260 322.080  1.00  0.00            
ATOM   4814  S1c CYS   538     480.830 705.340 322.100  1.00  0.00            
ATOM   4815  BBc ILE   539     481.010 709.890 324.660  1.00  0.00            
ATOM   4816  S1c ILE   539     479.110 710.930 323.490  1.00  0.00            
ATOM   4817  BBc SER   540     429.480 671.450 290.900  1.00  0.00            
ATOM   4818  S1c SER   540     430.820 670.030 290.850  1.00  0.00            
ATOM   4819  BBc THR   541     426.060 673.030 290.240  1.00  0.00            
ATOM   4820  S1c THR   541     425.900 674.110 288.630  1.00  0.00            
ATOM   4821  BBe ALA   542     422.690 671.140 289.970  1.00  0.00            
ATOM   4822  BBe THR   543     419.500 671.930 287.990  1.00  0.00            
ATOM   4823  S1e THR   543     419.360 672.380 286.100  1.00  0.00            
ATOM   4824  BBe LEU   544     415.910 671.750 289.340  1.00  0.00            
ATOM   4825  S1e LEU   544     417.160 670.680 291.420  1.00  0.00            
ATOM   4826  BBe CYS   545     412.940 672.110 287.040  1.00  0.00            
ATOM   4827  S1e CYS   545     414.090 671.170 285.060  1.00  0.00            
ATOM   4828  BBe LEU   546     409.270 672.770 287.800  1.00  0.00            
ATOM   4829  S1e LEU   546     408.770 674.540 289.530  1.00  0.00            
ATOM   4830  BBe GLY   547     406.240 671.820 285.820  1.00  0.00            
ATOM   4831  BBe HIS   548     402.900 670.670 284.790  1.00  0.00            
ATOM   4832  S1e HIS   548     401.710 672.060 284.120  1.00  0.00            
ATOM   4833  S2e HIS   548     400.480 673.500 283.730  1.00  0.00            
ATOM   4834  S3e HIS   548     399.820 672.540 281.910  1.00  0.00            
ATOM   4835  BBe HIS   549     401.370 667.610 283.140  1.00  0.00            
ATOM   4836  S1e HIS   549     400.350 666.070 283.770  1.00  0.00            
ATOM   4837  S2e HIS   549     399.330 664.550 284.370  1.00  0.00            
ATOM   4838  S3e HIS   549     399.530 663.560 282.460  1.00  0.00            
ATOM   4839  BBc ALA   550     399.710 667.770 279.770  1.00  0.00            
ATOM   4840  BBc VAL   551     397.770 665.050 278.030  1.00  0.00            
ATOM   4841  S1c VAL   551     396.270 663.930 278.730  1.00  0.00            
ATOM   4842  BBs PRO   552     398.140 663.400 274.590  1.00  0.00            
ATOM   4843  S1s PRO   552     399.120 663.200 272.980  1.00  0.00            
ATOM   4844  BBs ASN   553     394.500 664.060 273.660  1.00  0.00            
ATOM   4845  S1s ASN   553     394.200 663.480 271.200  1.00  0.00            
ATOM   4846  BBc GLY   554     392.570 666.620 275.650  1.00  0.00            
ATOM   4847  BBe THR   555     389.340 668.650 275.870  1.00  0.00            
ATOM   4848  S1e THR   555     387.900 667.650 276.700  1.00  0.00            
ATOM   4849  BBe ILE   556     387.930 671.680 273.990  1.00  0.00            
ATOM   4850  S1e ILE   556     386.820 670.640 272.370  1.00  0.00            
ATOM   4851  BBe VAL   557     386.170 674.310 276.080  1.00  0.00            
ATOM   4852  S1e VAL   557     385.980 673.070 277.640  1.00  0.00            
ATOM   4853  BBc LYS   558     384.630 677.840 276.140  1.00  0.00            
ATOM   4854  S1c LYS   558     382.290 677.220 276.680  1.00  0.00            
ATOM   4855  S2c LYS   558     379.690 676.960 275.820  1.00  0.00            
ATOM   4856  BBc THR   559     386.040 680.700 278.280  1.00  0.00            
ATOM   4857  S1c THR   559     387.940 680.270 278.430  1.00  0.00            
ATOM   4858  BBs ILE   560     385.560 684.430 278.520  1.00  0.00            
ATOM   4859  S1s ILE   560     383.920 685.430 279.110  1.00  0.00            
ATOM   4860  BBs THR   561     388.510 684.800 276.240  1.00  0.00            
ATOM   4861  S1s THR   561     390.010 685.290 277.380  1.00  0.00            
ATOM   4862  BBc ASP   562     388.150 681.720 273.900  1.00  0.00            
ATOM   4863  S1c ASP   562     390.380 681.410 272.640  1.00  0.00            
ATOM   4864  BBs ASP   563     385.100 680.040 272.450  1.00  0.00            
ATOM   4865  S1s ASP   563     382.640 679.840 271.580  1.00  0.00            
ATOM   4866  BBs GLN   564     387.640 677.270 271.760  1.00  0.00            
ATOM   4867  S1s GLN   564     385.950 675.300 271.420  1.00  0.00            
ATOM   4868  BBe ILE   565     390.300 676.350 274.240  1.00  0.00            
ATOM   4869  S1e ILE   565     391.120 677.270 276.020  1.00  0.00            
ATOM   4870  BBe GLU   566     391.930 673.030 275.080  1.00  0.00            
ATOM   4871  S1e GLU   566     393.320 672.310 273.470  1.00  0.00            
ATOM   4872  BBe VAL   567     391.910 671.660 278.610  1.00  0.00            
ATOM   4873  S1e VAL   567     390.470 672.670 279.580  1.00  0.00            
ATOM   4874  BBs THR   568     393.190 668.430 280.130  1.00  0.00            
ATOM   4875  S1s THR   568     394.770 667.980 281.180  1.00  0.00            
ATOM   4876  BBc ASN   569     389.910 667.320 281.620  1.00  0.00            
ATOM   4877  S1c ASN   569     390.120 665.770 283.600  1.00  0.00            
ATOM   4878  BBe ALA   570     386.350 668.690 281.530  1.00  0.00            
ATOM   4879  BBe THR   571     383.020 667.130 282.390  1.00  0.00            
ATOM   4880  S1e THR   571     382.670 667.550 284.260  1.00  0.00            
ATOM   4881  BBe GLU   572     379.710 667.520 280.530  1.00  0.00            
ATOM   4882  S1e GLU   572     378.680 666.490 278.680  1.00  0.00            
ATOM   4883  BBc LEU   573     377.120 669.860 281.970  1.00  0.00            
ATOM   4884  S1c LEU   573     377.970 671.650 283.740  1.00  0.00            
ATOM   4885  BBe VAL   574     374.450 668.810 279.520  1.00  0.00            
ATOM   4886  S1e VAL   574     373.750 670.190 278.260  1.00  0.00            
ATOM   4887  BBe GLN   575     372.120 665.790 279.630  1.00  0.00            
ATOM   4888  S1e GLN   575     371.920 664.210 281.490  1.00  0.00            
ATOM   4889  BBc SER   576     372.050 665.160 275.940  1.00  0.00            
ATOM   4890  S1c SER   576     373.760 665.490 275.070  1.00  0.00            
ATOM   4891  BBc SER   577     370.650 661.610 276.070  1.00  0.00            
ATOM   4892  S1c SER   577     371.810 660.360 275.130  1.00  0.00            
ATOM   4893  BBc SER   578     367.500 659.820 277.240  1.00  0.00            
ATOM   4894  S1c SER   578     365.980 660.500 276.230  1.00  0.00            
ATOM   4895  BBc THR   579     367.000 656.070 278.050  1.00  0.00            
ATOM   4896  S1c THR   579     368.350 654.860 278.760  1.00  0.00            
ATOM   4897  BBs GLY   580     363.840 656.280 275.830  1.00  0.00            
ATOM   4898  BBs LYS   581     361.730 654.790 278.560  1.00  0.00            
ATOM   4899  S1s LYS   581     363.030 653.210 279.660  1.00  0.00            
ATOM   4900  S2s LYS   581     364.800 652.290 281.570  1.00  0.00            
ATOM   4901  BBe ILE   582     359.660 655.780 281.480  1.00  0.00            
ATOM   4902  S1e ILE   582     358.040 656.900 280.690  1.00  0.00            
ATOM   4903  BBe CYS   583     360.780 654.580 284.900  1.00  0.00            
ATOM   4904  S1e CYS   583     360.470 656.720 286.060  1.00  0.00            
ATOM   4905  BBs ASN   584     358.280 653.000 287.040  1.00  0.00            
ATOM   4906  S1s ASN   584     356.440 651.290 286.720  1.00  0.00            
ATOM   4907  BBt ASN   585     359.010 654.620 290.280  1.00  0.00            
ATOM   4908  S1t ASN   585     357.080 653.730 291.680  1.00  0.00            
ATOM   4909  BBt PRO   586     359.910 657.230 292.490  1.00  0.00            
ATOM   4910  S1t PRO   586     361.340 657.970 293.500  1.00  0.00            
ATOM   4911  BBt HIS   587     356.520 658.560 291.240  1.00  0.00            
ATOM   4912  S1t HIS   587     356.780 660.260 292.170  1.00  0.00            
ATOM   4913  S2t HIS   587     357.200 661.840 293.190  1.00  0.00            
ATOM   4914  S3t HIS   587     357.250 660.730 295.050  1.00  0.00            
ATOM   4915  BBt ARG   588     353.300 656.590 290.760  1.00  0.00            
ATOM   4916  S1t ARG   588     351.430 655.610 291.920  1.00  0.00            
ATOM   4917  S2t ARG   588     348.930 653.950 291.510  1.00  0.00            
ATOM   4918  BBe ILE   589     353.020 656.450 287.000  1.00  0.00            
ATOM   4919  S1e ILE   589     354.900 656.180 285.610  1.00  0.00            
ATOM   4920  BBe LEU   590     349.780 655.410 285.390  1.00  0.00            
ATOM   4921  S1e LEU   590     349.130 653.220 286.660  1.00  0.00            
ATOM   4922  BBe ASP   591     349.390 654.730 281.710  1.00  0.00            
ATOM   4923  S1e ASP   591     349.580 652.200 281.250  1.00  0.00            
ATOM   4924  BBc GLY   592     346.200 655.970 280.080  1.00  0.00            
ATOM   4925  BBt ARG   593     346.730 653.130 277.690  1.00  0.00            
ATOM   4926  S1t ARG   593     345.760 650.890 278.540  1.00  0.00            
ATOM   4927  S2t ARG   593     345.580 648.210 281.000  1.00  0.00            
ATOM   4928  BBt ALA   594     343.960 653.960 275.220  1.00  0.00            
ATOM   4929  BBc CYS   595     342.350 656.560 277.470  1.00  0.00            
ATOM   4930  S1c CYS   595     340.280 656.490 276.220  1.00  0.00            
ATOM   4931  BBc THR   596     342.480 660.310 277.890  1.00  0.00            
ATOM   4932  S1c THR   596     341.960 661.680 276.600  1.00  0.00            
ATOM   4933  BBh LEU   597     341.940 661.080 281.660  1.00  0.00            
ATOM   4934  S1h LEU   597     341.560 661.570 284.120  1.00  0.00            
ATOM   4935  BBh ILE   598     338.760 662.960 280.550  1.00  0.00            
ATOM   4936  S1h ILE   598     338.210 664.630 281.470  1.00  0.00            
ATOM   4937  BBh ASP   599     337.150 659.730 279.280  1.00  0.00            
ATOM   4938  S1h ASP   599     335.620 660.670 277.540  1.00  0.00            
ATOM   4939  BBh ALA   600     338.590 657.890 282.250  1.00  0.00            
ATOM   4940  BBh LEU   601     336.750 660.560 284.180  1.00  0.00            
ATOM   4941  S1h LEU   601     336.760 662.590 285.790  1.00  0.00            
ATOM   4942  BBh LEU   602     333.410 660.670 282.360  1.00  0.00            
ATOM   4943  S1h LEU   602     333.360 663.170 281.430  1.00  0.00            
ATOM   4944  BBt GLY   603     333.480 656.840 282.280  1.00  0.00            
ATOM   4945  BBc ASP   604     333.870 656.030 278.680  1.00  0.00            
ATOM   4946  S1c ASP   604     335.520 655.780 276.560  1.00  0.00            
ATOM   4947  BBh PRO   605     333.120 652.210 278.660  1.00  0.00            
ATOM   4948  S1h PRO   605     331.610 652.020 279.790  1.00  0.00            
ATOM   4949  BBh HIS   606     336.520 650.950 277.620  1.00  0.00            
ATOM   4950  S1h HIS   606     336.940 651.160 275.720  1.00  0.00            
ATOM   4951  S2h HIS   606     337.460 651.110 273.870  1.00  0.00            
ATOM   4952  S3h HIS   606     338.750 652.830 274.090  1.00  0.00            
ATOM   4953  BBh CYS   607     338.020 653.460 280.120  1.00  0.00            
ATOM   4954  S1h CYS   607     340.320 652.940 279.800  1.00  0.00            
ATOM   4955  BBh ASP   608     336.190 651.920 282.940  1.00  0.00            
ATOM   4956  S1h ASP   608     334.110 651.800 284.490  1.00  0.00            
ATOM   4957  BBh VAL   609     339.440 650.200 283.900  1.00  0.00            
ATOM   4958  S1h VAL   609     340.600 648.960 282.840  1.00  0.00            
ATOM   4959  BBh PHE   610     340.610 653.560 285.360  1.00  0.00            
ATOM   4960  S1h PHE   610     343.890 653.070 285.910  1.00  0.00            
ATOM   4961  S2h PHE   610     343.310 653.390 283.600  1.00  0.00            
ATOM   4962  S3h PHE   610     345.370 652.300 284.190  1.00  0.00            
ATOM   4963  BBt GLN   611     337.630 653.440 287.750  1.00  0.00            
ATOM   4964  S1t GLN   611     337.550 650.650 288.240  1.00  0.00            
ATOM   4965  BBt ASN   612     338.760 655.170 291.010  1.00  0.00            
ATOM   4966  S1t ASN   612     338.620 653.080 292.410  1.00  0.00            
ATOM   4967  BBc GLU   613     342.420 654.980 290.220  1.00  0.00            
ATOM   4968  S1c GLU   613     343.430 652.420 291.080  1.00  0.00            
ATOM   4969  BBe THR   614     345.210 657.200 291.630  1.00  0.00            
ATOM   4970  S1e THR   614     345.280 656.910 293.560  1.00  0.00            
ATOM   4971  BBc TRP   615     348.170 658.830 289.970  1.00  0.00            
ATOM   4972  S1c TRP   615     346.630 658.460 287.790  1.00  0.00            
ATOM   4973  S2c TRP   615     345.700 656.710 286.830  1.00  0.00            
ATOM   4974  S3c TRP   615     343.750 657.820 285.720  1.00  0.00            
ATOM   4975  S4c TRP   615     344.770 660.050 287.080  1.00  0.00            
ATOM   4976  BBs ASP   616     351.290 660.820 290.620  1.00  0.00            
ATOM   4977  S1s ASP   616     351.460 660.570 293.160  1.00  0.00            
ATOM   4978  BBe LEU   617     351.610 661.210 286.840  1.00  0.00            
ATOM   4979  S1e LEU   617     353.640 660.760 285.230  1.00  0.00            
ATOM   4980  BBe PHE   618     348.960 660.260 284.330  1.00  0.00            
ATOM   4981  S1e PHE   618     346.340 662.050 283.760  1.00  0.00            
ATOM   4982  S2e PHE   618     346.430 660.110 282.340  1.00  0.00            
ATOM   4983  S3e PHE   618     346.270 662.300 281.370  1.00  0.00            
ATOM   4984  BBe VAL   619     350.600 659.320 281.000  1.00  0.00            
ATOM   4985  S1e VAL   619     352.320 658.330 281.270  1.00  0.00            
ATOM   4986  BBe GLU   620     348.410 660.150 277.970  1.00  0.00            
ATOM   4987  S1e GLU   620     347.030 662.110 275.660  1.00  0.00            
ATOM   4988  BBc ARG   621     349.110 657.950 274.990  1.00  0.00            
ATOM   4989  S1c ARG   621     350.260 655.940 276.130  1.00  0.00            
ATOM   4990  S2c ARG   621     352.930 655.040 277.980  1.00  0.00            
ATOM   4991  BBt SER   622     349.050 659.330 271.440  1.00  0.00            
ATOM   4992  S1t SER   622     349.560 661.170 271.020  1.00  0.00            
ATOM   4993  BBt ASN   623     346.810 656.480 270.260  1.00  0.00            
ATOM   4994  S1t ASN   623     348.190 654.590 271.050  1.00  0.00            
ATOM   4995  BBc ALA   624     344.030 656.970 272.870  1.00  0.00            
ATOM   4996  BBc PHE   625     340.570 657.130 271.350  1.00  0.00            
ATOM   4997  S1c PHE   625     342.260 655.440 268.440  1.00  0.00            
ATOM   4998  S2c PHE   625     341.660 657.750 268.210  1.00  0.00            
ATOM   4999  S3c PHE   625     343.070 656.710 266.580  1.00  0.00            
ATOM   5000  BBc SER   626     336.900 657.520 272.260  1.00  0.00            
ATOM   5001  S1c SER   626     336.790 659.400 272.750  1.00  0.00            
ATOM   5002  BBc ASN   627     334.090 655.000 271.780  1.00  0.00            
ATOM   5003  S1c ASN   627     333.360 652.650 271.320  1.00  0.00            
ATOM   5004  BBs CYS   628     331.290 656.770 273.580  1.00  0.00            
ATOM   5005  S1s CYS   628     332.550 658.730 274.180  1.00  0.00            
ATOM   5006  BBs TYR   629     328.350 659.240 273.110  1.00  0.00            
ATOM   5007  S1s TYR   629     325.570 660.470 273.310  1.00  0.00            
ATOM   5008  S2s TYR   629     325.390 658.880 271.520  1.00  0.00            
ATOM   5009  S3s TYR   629     322.630 659.800 272.600  1.00  0.00            
ATOM   5010  BBc PRO   630     329.290 662.580 271.270  1.00  0.00            
ATOM   5011  S1c PRO   630     328.690 662.030 269.550  1.00  0.00            
ATOM   5012  BBe TYR   631     330.730 665.010 273.860  1.00  0.00            
ATOM   5013  S1e TYR   631     332.810 664.240 276.240  1.00  0.00            
ATOM   5014  S2e TYR   631     333.390 663.620 273.990  1.00  0.00            
ATOM   5015  S3e TYR   631     335.720 665.010 275.490  1.00  0.00            
ATOM   5016  BBe ASP   632     332.020 668.510 273.790  1.00  0.00            
ATOM   5017  S1e ASP   632     333.750 668.910 271.880  1.00  0.00            
ATOM   5018  BBc ILE   633     333.600 670.200 276.840  1.00  0.00            
ATOM   5019  S1c ILE   633     334.420 668.920 278.500  1.00  0.00            
ATOM   5020  BBt PRO   634     333.900 673.860 277.360  1.00  0.00            
ATOM   5021  S1t PRO   634     332.310 674.870 277.100  1.00  0.00            
ATOM   5022  BBt ASP   635     337.420 674.720 278.570  1.00  0.00            
ATOM   5023  S1t ASP   635     337.070 677.240 278.170  1.00  0.00            
ATOM   5024  BBh TYR   636     338.480 671.080 278.170  1.00  0.00            
ATOM   5025  S1h TYR   636     339.070 667.590 277.390  1.00  0.00            
ATOM   5026  S2h TYR   636     338.550 668.830 275.400  1.00  0.00            
ATOM   5027  S3h TYR   636     340.760 666.700 274.940  1.00  0.00            
ATOM   5028  BBh ALA   637     342.070 671.950 278.990  1.00  0.00            
ATOM   5029  BBh SER   638     341.140 673.370 282.380  1.00  0.00            
ATOM   5030  S1h SER   638     340.130 675.020 282.180  1.00  0.00            
ATOM   5031  BBh LEU   639     339.040 670.340 283.460  1.00  0.00            
ATOM   5032  S1h LEU   639     337.120 668.780 284.100  1.00  0.00            
ATOM   5033  BBh ARG   640     341.960 668.110 282.370  1.00  0.00            
ATOM   5034  S1h ARG   640     343.390 666.140 281.380  1.00  0.00            
ATOM   5035  S2h ARG   640     345.520 665.890 278.630  1.00  0.00            
ATOM   5036  BBh SER   641     344.370 670.210 284.250  1.00  0.00            
ATOM   5037  S1h SER   641     345.350 671.880 283.980  1.00  0.00            
ATOM   5038  BBh LEU   642     342.390 670.310 287.410  1.00  0.00            
ATOM   5039  S1h LEU   642     339.980 670.940 288.560  1.00  0.00            
ATOM   5040  BBh VAL   643     341.870 666.560 287.330  1.00  0.00            
ATOM   5041  S1h VAL   643     340.730 665.660 285.950  1.00  0.00            
ATOM   5042  BBh ALA   644     345.430 665.770 286.520  1.00  0.00            
ATOM   5043  BBh SER   645     346.660 668.050 289.300  1.00  0.00            
ATOM   5044  S1h SER   645     347.170 669.660 288.340  1.00  0.00            
ATOM   5045  BBh SER   646     344.110 666.540 291.670  1.00  0.00            
ATOM   5046  S1h SER   646     342.750 667.920 291.840  1.00  0.00            
ATOM   5047  BBt GLY   647     345.020 662.960 290.600  1.00  0.00            
ATOM   5048  BBe THR   648     342.420 660.620 291.940  1.00  0.00            
ATOM   5049  S1e THR   648     341.850 661.400 293.640  1.00  0.00            
ATOM   5050  BBc LEU   649     339.390 659.330 290.120  1.00  0.00            
ATOM   5051  S1c LEU   649     339.530 658.470 287.710  1.00  0.00            
ATOM   5052  BBc GLU   650     337.720 658.300 293.380  1.00  0.00            
ATOM   5053  S1c GLU   650     340.060 657.340 295.020  1.00  0.00            
ATOM   5054  BBe PHE   651     334.060 658.810 292.430  1.00  0.00            
ATOM   5055  S1e PHE   651     331.460 657.080 291.010  1.00  0.00            
ATOM   5056  S2e PHE   651     333.310 655.620 291.490  1.00  0.00            
ATOM   5057  S3e PHE   651     331.140 654.700 291.020  1.00  0.00            
ATOM   5058  BBe ILE   652     331.750 658.660 295.440  1.00  0.00            
ATOM   5059  S1e ILE   652     332.390 657.740 297.390  1.00  0.00            
ATOM   5060  BBe THR   653     328.100 658.040 294.400  1.00  0.00
[truncated: 64,206,393 more chars]
