# Supplementary material for: Nothing to Sneeze At: A Dynamic and Integrative Computational Model of an Influenza A Virion
Source: Structure. 2015 Mar 3;23(3):584–97. doi: 10.1016/j.str.2014.12.019 (PMC4353694; doi:10.1016/j.str.2014.12.019)
Supplement: Document S3. virion_295K_protein_restrained_final_snapshot.zip [file mmc3.zip]

Archive with 1 entries (1 files):
- virion_295K_restrained_protein_final_snapshot_compact_no_solvent.pdb
