# Supplementary material for: Nothing to Sneeze At: A Dynamic and Integrative Computational Model of an Influenza A Virion
Source: Structure. 2015 Mar 3;23(3):584–97. doi: 10.1016/j.str.2014.12.019 (PMC4353694; doi:10.1016/j.str.2014.12.019)
Supplement: Document S3. virion_295K_protein_restrained_final_snapshot.zip [file mmc3.zip › virion_295K_restrained_protein_final_snapshot_compact_no_solvent.pdb]

TITLE     Written by MDAnalysis
REMARK    THIS IS A SIMULATION BOX
CRYST1  981.444  981.444  981.444  60.00  60.00  90.00 P 1           1
MODEL        1
ATOM      1  BBc SER     1     760.120 742.530 656.330  1.00  0.00            
ATOM      2  S1c SER     1     758.990 742.370 654.750  1.00  0.00            
ATOM      3  BBc THR     2     758.790 741.970 659.900  1.00  0.00            
ATOM      4  S1c THR     2     758.690 740.040 660.140  1.00  0.00            
ATOM      5  BBe ALA     3     759.370 743.290 663.490  1.00  0.00            
ATOM      6  BBe THR     4     759.320 742.130 667.050  1.00  0.00            
ATOM      7  S1e THR     4     760.000 740.420 667.700  1.00  0.00            
ATOM      8  BBe LEU     5     758.000 743.990 670.040  1.00  0.00            
ATOM      9  S1e LEU     5     756.490 745.370 668.340  1.00  0.00            
ATOM     10  BBe CYS     6     758.850 742.700 673.550  1.00  0.00            
ATOM     11  S1e CYS     6     760.870 741.620 672.820  1.00  0.00            
ATOM     12  BBe LEU     7     756.880 743.670 676.690  1.00  0.00            
ATOM     13  S1e LEU     7     754.750 744.930 677.640  1.00  0.00            
ATOM     14  BBe GLY     8     758.820 743.780 679.840  1.00  0.00            
ATOM     15  BBe HIS     9     759.650 744.890 683.350  1.00  0.00            
ATOM     16  S1e HIS     9     758.880 743.860 684.820  1.00  0.00            
ATOM     17  S2e HIS     9     758.100 742.700 686.150  1.00  0.00            
ATOM     18  S3e HIS     9     759.900 742.720 687.340  1.00  0.00            
ATOM     19  BBe HIS    10     762.630 746.090 685.250  1.00  0.00            
ATOM     20  S1e HIS    10     763.230 747.650 686.250  1.00  0.00            
ATOM     21  S2e HIS    10     763.470 749.260 687.280  1.00  0.00            
ATOM     22  S3e HIS    10     765.490 748.710 687.830  1.00  0.00            
ATOM     23  BBc ALA    11     764.840 744.010 687.620  1.00  0.00            
ATOM     24  BBc VAL    12     767.530 745.200 690.140  1.00  0.00            
ATOM     25  S1c VAL    12     767.070 746.180 691.820  1.00  0.00            
ATOM     26  BBs PRO    13     771.120 743.820 690.790  1.00  0.00            
ATOM     27  S1s PRO    13     772.590 745.010 690.690  1.00  0.00            
ATOM     28  BBs ASN    14     770.260 743.730 694.520  1.00  0.00            
ATOM     29  S1s ASN    14     771.190 745.010 696.440  1.00  0.00            
ATOM     30  BBc GLY    15     766.680 743.300 695.600  1.00  0.00            
ATOM     31  BBe THR    16     764.690 743.030 698.800  1.00  0.00            
ATOM     32  S1e THR    16     764.130 744.600 699.810  1.00  0.00            
ATOM     33  BBe ILE    17     763.220 740.120 700.800  1.00  0.00            
ATOM     34  S1e ILE    17     764.540 739.080 702.360  1.00  0.00            
ATOM     35  BBe VAL    18     759.660 740.290 701.880  1.00  0.00            
ATOM     36  S1e VAL    18     759.180 742.180 701.430  1.00  0.00            
ATOM     37  BBc LYS    19     757.080 738.100 703.640  1.00  0.00            
ATOM     38  S1c LYS    19     757.380 739.490 705.870  1.00  0.00            
ATOM     39  S2c LYS    19     759.140 739.150 708.190  1.00  0.00            
ATOM     40  BBc THR    20     753.910 737.270 701.730  1.00  0.00            
ATOM     41  S1c THR    20     754.550 737.010 699.910  1.00  0.00            
ATOM     42  BBs ILE    21     750.940 734.960 702.250  1.00  0.00            
ATOM     43  S1s ILE    21     748.900 735.800 702.660  1.00  0.00            
ATOM     44  BBs THR    22     752.690 732.360 700.160  1.00  0.00            
ATOM     45  S1s THR    22     752.330 732.790 698.300  1.00  0.00            
ATOM     46  BBc ASP    23     756.320 732.960 701.200  1.00  0.00            
ATOM     47  S1c ASP    23     757.750 732.050 699.360  1.00  0.00            
ATOM     48  BBs ASP    24     758.200 733.830 704.310  1.00  0.00            
ATOM     49  S1s ASP    24     758.620 734.180 706.860  1.00  0.00            
ATOM     50  BBs GLN    25     760.950 734.930 701.970  1.00  0.00            
ATOM     51  S1s GLN    25     762.840 732.650 702.140  1.00  0.00            
ATOM     52  BBe ILE    26     760.560 736.300 698.420  1.00  0.00            
ATOM     53  S1e ILE    26     758.750 737.320 698.140  1.00  0.00            
ATOM     54  BBe GLU    27     762.550 739.090 696.720  1.00  0.00            
ATOM     55  S1e GLU    27     764.970 738.500 696.260  1.00  0.00            
ATOM     56  BBe VAL    28     760.970 742.310 695.520  1.00  0.00            
ATOM     57  S1e VAL    28     759.600 743.130 696.720  1.00  0.00            
ATOM     58  BBs THR    29     762.590 745.250 693.770  1.00  0.00            
ATOM     59  S1s THR    29     761.890 745.870 692.050  1.00  0.00            
ATOM     60  BBc ASN    30     761.650 747.500 696.700  1.00  0.00            
ATOM     61  S1c ASN    30     761.660 749.820 695.920  1.00  0.00            
ATOM     62  BBe ALA    31     760.530 747.860 700.330  1.00  0.00            
ATOM     63  BBe THR    32     760.050 750.280 703.350  1.00  0.00            
ATOM     64  S1e THR    32     758.420 751.360 703.340  1.00  0.00            
ATOM     65  BBe GLU    33     760.640 749.380 707.010  1.00  0.00            
ATOM     66  S1e GLU    33     762.510 750.220 708.380  1.00  0.00            
ATOM     67  BBc LEU    34     757.530 749.680 709.170  1.00  0.00            
ATOM     68  S1c LEU    34     755.450 749.970 707.630  1.00  0.00            
ATOM     69  BBe VAL    35     759.470 749.010 712.380  1.00  0.00            
ATOM     70  S1e VAL    35     759.490 747.480 713.670  1.00  0.00            
ATOM     71  BBe GLN    36     760.980 752.080 714.110  1.00  0.00            
ATOM     72  S1e GLN    36     760.630 754.160 714.090  1.00  0.00            
ATOM     73  BBc SER    37     763.880 750.130 715.690  1.00  0.00            
ATOM     74  S1c SER    37     764.450 748.530 714.730  1.00  0.00            
ATOM     75  BBc SER    38     766.330 752.910 716.600  1.00  0.00            
ATOM     76  S1c SER    38     768.010 752.670 715.640  1.00  0.00            
ATOM     77  BBc SER    39     766.710 755.700 719.170  1.00  0.00            
ATOM     78  S1c SER    39     766.270 755.170 720.990  1.00  0.00            
ATOM     79  BBc THR    40     768.970 758.740 718.970  1.00  0.00            
ATOM     80  S1c THR    40     768.660 760.450 718.090  1.00  0.00            
ATOM     81  BBs GLY    41     769.600 758.020 722.610  1.00  0.00            
ATOM     82  BBs LYS    42     768.180 761.190 724.170  1.00  0.00            
ATOM     83  S1s LYS    42     769.110 762.720 722.460  1.00  0.00            
ATOM     84  S2s LYS    42     767.910 764.660 720.610  1.00  0.00            
ATOM     85  BBc ILE    43     764.880 762.870 725.190  1.00  0.00            
ATOM     86  S1c ILE    43     764.250 762.580 727.190  1.00  0.00            
ATOM     87  BBc CYS    44     763.720 765.840 723.110  1.00  0.00            
ATOM     88  S1c CYS    44     761.600 764.920 723.130  1.00  0.00            
ATOM     89  BBc ASN    45     763.240 768.710 725.570  1.00  0.00            
ATOM     90  S1c ASN    45     762.800 770.490 727.320  1.00  0.00            
ATOM     91  BBe ASN    46     760.170 769.490 723.360  1.00  0.00            
ATOM     92  S1e ASN    46     761.210 771.660 722.460  1.00  0.00            
ATOM     93  BBt PRO    47     756.620 769.810 722.470  1.00  0.00            
ATOM     94  S1t PRO    47     755.930 769.670 720.710  1.00  0.00            
ATOM     95  BBt HIS    48     756.170 768.250 725.970  1.00  0.00            
ATOM     96  S1t HIS    48     756.090 766.300 725.960  1.00  0.00            
ATOM     97  S2t HIS    48     755.880 764.400 725.690  1.00  0.00            
ATOM     98  S3t HIS    48     754.060 764.360 726.850  1.00  0.00            
ATOM     99  BBt ARG    49     756.970 770.150 729.110  1.00  0.00            
ATOM    100  S1t ARG    49     758.070 771.820 727.970  1.00  0.00            
ATOM    101  S2t ARG    49     759.710 774.610 728.390  1.00  0.00            
ATOM    102  BBe ILE    50     759.670 767.750 730.290  1.00  0.00            
ATOM    103  S1e ILE    50     760.520 766.240 729.210  1.00  0.00            
ATOM    104  BBe LEU    51     761.130 768.120 733.710  1.00  0.00            
ATOM    105  S1e LEU    51     762.030 770.620 733.390  1.00  0.00            
ATOM    106  BBe ASP    52     764.150 766.370 735.010  1.00  0.00            
ATOM    107  S1e ASP    52     766.030 767.970 734.460  1.00  0.00            
ATOM    108  BBc GLY    53     763.640 764.970 738.570  1.00  0.00            
ATOM    109  BBt ARG    54     767.360 765.150 738.750  1.00  0.00            
ATOM    110  S1t ARG    54     768.230 767.490 738.800  1.00  0.00            
ATOM    111  S2t ARG    54     770.260 769.520 737.040  1.00  0.00            
ATOM    112  BBt ALA    55     767.520 763.440 742.060  1.00  0.00            
ATOM    113  BBc CYS    56     764.060 763.850 743.290  1.00  0.00            
ATOM    114  S1c CYS    56     764.220 763.830 745.690  1.00  0.00            
ATOM    115  BBc THR    57     761.270 761.290 743.150  1.00  0.00            
ATOM    116  S1c THR    57     761.460 759.830 744.430  1.00  0.00            
ATOM    117  BBh LEU    58     757.940 763.120 742.400  1.00  0.00            
ATOM    118  S1h LEU    58     755.470 764.380 742.170  1.00  0.00            
ATOM    119  BBh ILE    59     756.740 761.870 745.790  1.00  0.00            
ATOM    120  S1h ILE    59     755.150 761.330 747.140  1.00  0.00            
ATOM    121  BBh ASP    60     759.770 763.440 747.550  1.00  0.00            
ATOM    122  S1h ASP    60     760.560 761.570 749.010  1.00  0.00            
ATOM    123  BBh ALA    61     759.170 766.690 745.570  1.00  0.00            
ATOM    124  BBh LEU    62     755.520 766.720 746.550  1.00  0.00            
ATOM    125  S1h LEU    62     753.230 765.540 747.040  1.00  0.00            
ATOM    126  BBh LEU    63     756.500 765.950 750.140  1.00  0.00            
ATOM    127  S1h LEU    63     755.450 763.680 751.000  1.00  0.00            
ATOM    128  BBt GLY    64     759.100 768.590 750.140  1.00  0.00            
ATOM    129  BBc ASP    65     762.310 766.810 750.950  1.00  0.00            
ATOM    130  S1c ASP    65     764.200 765.400 750.190  1.00  0.00            
ATOM    131  BBh PRO    66     764.660 769.770 751.440  1.00  0.00            
ATOM    132  S1h PRO    66     763.720 770.730 752.790  1.00  0.00            
ATOM    133  BBh HIS    67     766.860 769.080 748.420  1.00  0.00            
ATOM    134  S1h HIS    67     768.140 767.640 748.680  1.00  0.00            
ATOM    135  S2h HIS    67     769.480 766.290 749.040  1.00  0.00            
ATOM    136  S3h HIS    67     768.420 764.820 747.870  1.00  0.00            
ATOM    137  BBh CYS    68     763.770 769.080 746.270  1.00  0.00            
ATOM    138  S1h CYS    68     764.740 768.830 744.120  1.00  0.00            
ATOM    139  BBh ASP    69     762.250 772.360 747.400  1.00  0.00            
ATOM    140  S1h ASP    69     763.400 773.820 749.100  1.00  0.00            
ATOM    141  BBh VAL    70     763.430 773.410 743.960  1.00  0.00            
ATOM    142  S1h VAL    70     764.090 775.240 743.480  1.00  0.00            
ATOM    143  BBh PHE    71     760.490 771.650 742.410  1.00  0.00            
ATOM    144  S1h PHE    71     761.930 771.640 739.290  1.00  0.00            
ATOM    145  S2h PHE    71     761.700 769.480 740.320  1.00  0.00            
ATOM    146  S3h PHE    71     763.180 769.770 738.440  1.00  0.00            
ATOM    147  BBt GLN    72     758.020 773.730 744.420  1.00  0.00            
ATOM    148  S1t GLN    72     758.430 775.490 746.390  1.00  0.00            
ATOM    149  BBt ASN    73     755.020 774.480 742.290  1.00  0.00            
ATOM    150  S1t ASN    73     755.240 776.800 741.900  1.00  0.00            
ATOM    151  BBc GLU    74     756.580 773.060 739.200  1.00  0.00            
ATOM    152  S1c GLU    74     758.580 774.980 738.830  1.00  0.00            
ATOM    153  BBe THR    75     754.370 771.910 736.210  1.00  0.00            
ATOM    154  S1e THR    75     752.960 773.120 735.610  1.00  0.00            
ATOM    155  BBc TRP    76     755.200 768.930 734.060  1.00  0.00            
ATOM    156  S1c TRP    76     756.760 768.210 736.100  1.00  0.00            
ATOM    157  S2c TRP    76     758.320 769.090 737.390  1.00  0.00            
ATOM    158  S3c TRP    76     757.630 767.910 739.480  1.00  0.00            
ATOM    159  S4c TRP    76     755.610 766.790 737.890  1.00  0.00            
ATOM    160  BBs ASP    77     754.110 767.480 730.760  1.00  0.00            
ATOM    161  S1s ASP    77     752.420 769.320 729.940  1.00  0.00            
ATOM    162  BBe LEU    78     756.390 764.660 731.590  1.00  0.00            
ATOM    163  S1e LEU    78     757.550 762.590 730.380  1.00  0.00            
ATOM    164  BBe PHE    79     758.330 764.160 734.770  1.00  0.00            
ATOM    165  S1e PHE    79     756.880 763.010 737.560  1.00  0.00            
ATOM    166  S2e PHE    79     759.220 763.250 738.010  1.00  0.00            
ATOM    167  S3e PHE    79     758.150 761.130 738.340  1.00  0.00            
ATOM    168  BBe VAL    80     761.400 761.920 734.300  1.00  0.00            
ATOM    169  S1e VAL    80     762.010 762.520 732.490  1.00  0.00            
ATOM    170  BBe GLU    81     762.580 759.970 737.470  1.00  0.00            
ATOM    171  S1e GLU    81     761.630 757.310 739.600  1.00  0.00            
ATOM    172  BBc ARG    82     766.280 759.170 737.500  1.00  0.00            
ATOM    173  S1c ARG    82     767.270 761.070 735.640  1.00  0.00            
ATOM    174  S2c ARG    82     766.900 763.020 732.960  1.00  0.00            
ATOM    175  BBt SER    83     767.060 755.880 739.070  1.00  0.00            
ATOM    176  S1t SER    83     765.900 754.530 739.850  1.00  0.00            
ATOM    177  BBt ASN    84     769.870 757.480 741.250  1.00  0.00            
ATOM    178  S1t ASN    84     771.170 755.580 742.340  1.00  0.00            
ATOM    179  BBc ALA    85     767.430 759.970 742.830  1.00  0.00            
ATOM    180  BBc PHE    86     767.530 759.490 746.640  1.00  0.00            
ATOM    181  S1c PHE    86     765.880 756.540 746.010  1.00  0.00            
ATOM    182  S2c PHE    86     768.250 756.240 746.190  1.00  0.00            
ATOM    183  S3c PHE    86     766.770 754.500 746.920  1.00  0.00            
ATOM    184  BBc SER    87     765.470 760.130 749.830  1.00  0.00            
ATOM    185  S1c SER    87     764.480 758.490 750.200  1.00  0.00            
ATOM    186  BBc ASN    88     767.370 762.280 752.280  1.00  0.00            
ATOM    187  S1c ASN    88     769.200 763.680 753.360  1.00  0.00            
ATOM    188  BBs CYS    89     764.400 763.070 754.470  1.00  0.00            
ATOM    189  S1s CYS    89     762.780 761.930 753.070  1.00  0.00            
ATOM    190  BBs TYR    90     762.620 761.610 757.630  1.00  0.00            
ATOM    191  S1s TYR    90     760.710 761.640 760.140  1.00  0.00            
ATOM    192  S2s TYR    90     763.020 762.100 760.620  1.00  0.00            
ATOM    193  S3s TYR    90     761.120 762.920 762.930  1.00  0.00            
ATOM    194  BBc PRO    91     762.000 757.940 757.240  1.00  0.00            
ATOM    195  S1c PRO    91     762.710 757.290 758.870  1.00  0.00            
ATOM    196  BBe TYR    92     758.590 757.600 755.570  1.00  0.00            
ATOM    197  S1e TYR    92     757.810 759.660 753.250  1.00  0.00            
ATOM    198  S2e TYR    92     759.700 758.410 752.490  1.00  0.00            
ATOM    199  S3e TYR    92     757.230 758.080 750.650  1.00  0.00            
ATOM    200  BBe ASP    93     756.190 755.020 754.170  1.00  0.00            
ATOM    201  S1e ASP    93     757.740 753.380 752.800  1.00  0.00            
ATOM    202  BBc ILE    94     753.080 755.500 752.030  1.00  0.00            
ATOM    203  S1c ILE    94     752.330 757.210 750.620  1.00  0.00            
ATOM    204  BBt PRO    95     750.160 753.150 751.860  1.00  0.00            
ATOM    205  S1t PRO    95     748.630 753.780 752.790  1.00  0.00            
ATOM    206  BBt ASP    96     749.690 752.300 748.160  1.00  0.00            
ATOM    207  S1t ASP    96     749.540 749.780 748.040  1.00  0.00            
ATOM    208  BBh TYR    97     752.540 754.550 746.990  1.00  0.00            
ATOM    209  S1h TYR    97     755.880 754.840 747.670  1.00  0.00            
ATOM    210  S2h TYR    97     755.220 756.880 746.580  1.00  0.00            
ATOM    211  S3h TYR    97     758.280 756.400 746.480  1.00  0.00            
ATOM    212  BBh ALA    98     751.810 753.580 743.400  1.00  0.00            
ATOM    213  BBh SER    99     748.440 755.310 743.440  1.00  0.00            
ATOM    214  S1h SER    99     747.300 754.250 744.610  1.00  0.00            
ATOM    215  BBh LEU   100     749.610 758.660 744.750  1.00  0.00            
ATOM    216  S1h LEU   100     750.050 760.230 746.750  1.00  0.00            
ATOM    217  BBh ARG   101     752.540 758.800 742.440  1.00  0.00            
ATOM    218  S1h ARG   101     754.460 759.480 741.340  1.00  0.00            
ATOM    219  S2h ARG   101     757.340 758.400 742.080  1.00  0.00            
ATOM    220  BBh SER   102     750.070 758.020 739.600  1.00  0.00            
ATOM    221  S1h SER   102     749.820 756.170 739.030  1.00  0.00            
ATOM    222  BBh LEU   103     747.290 760.590 740.420  1.00  0.00            
ATOM    223  S1h LEU   103     746.090 760.760 742.530  1.00  0.00            
ATOM    224  BBh VAL   104     749.940 763.260 740.950  1.00  0.00            
ATOM    225  S1h VAL   104     750.570 763.150 742.840  1.00  0.00            
ATOM    226  BBh ALA   105     751.930 762.670 737.760  1.00  0.00            
ATOM    227  BBh SER   106     748.650 762.420 735.920  1.00  0.00            
ATOM    228  S1h SER   106     748.490 760.480 735.800  1.00  0.00            
ATOM    229  BBh SER   107     747.670 765.850 737.480  1.00  0.00            
ATOM    230  S1h SER   107     746.180 765.340 738.630  1.00  0.00            
ATOM    231  BBt GLY   108     751.190 767.010 736.830  1.00  0.00            
ATOM    232  BBe THR   109     751.260 770.130 738.910  1.00  0.00            
ATOM    233  S1e THR   109     749.750 771.340 738.680  1.00  0.00            
ATOM    234  BBc LEU   110     752.850 770.980 742.240  1.00  0.00            
ATOM    235  S1c LEU   110     754.860 769.340 742.850  1.00  0.00            
ATOM    236  BBc GLU   111     750.830 774.180 742.910  1.00  0.00            
ATOM    237  S1c GLU   111     749.550 776.940 743.190  1.00  0.00            
ATOM    238  BBe PHE   112     750.530 774.060 746.750  1.00  0.00            
ATOM    239  S1e PHE   112     753.370 773.860 748.640  1.00  0.00            
ATOM    240  S2e PHE   112     753.250 772.370 746.770  1.00  0.00            
ATOM    241  S3e PHE   112     755.260 772.500 748.070  1.00  0.00            
ATOM    242  BBe ILE   113     748.250 776.630 748.240  1.00  0.00            
ATOM    243  S1e ILE   113     746.650 777.800 747.170  1.00  0.00            
ATOM    244  BBe THR   114     749.250 777.110 751.880  1.00  0.00            
ATOM    245  S1e THR   114     751.050 777.660 752.400  1.00  0.00            
ATOM    246  BBc GLU   115     746.210 777.460 754.160  1.00  0.00            
ATOM    247  S1c GLU   115     744.510 779.020 752.140  1.00  0.00            
ATOM    248  BBc GLY   116     745.470 778.990 757.530  1.00  0.00            
ATOM    249  BBc PHE   117     746.340 776.530 760.370  1.00  0.00            
ATOM    250  S1c PHE   117     745.920 774.110 757.820  1.00  0.00            
ATOM    251  S2c PHE   117     743.840 774.690 758.870  1.00  0.00            
ATOM    252  S3c PHE   117     743.850 773.690 756.690  1.00  0.00            
ATOM    253  BBc THR   118     744.320 776.440 763.540  1.00  0.00            
ATOM    254  S1c THR   118     742.620 777.280 763.950  1.00  0.00            
ATOM    255  BBc TRP   119     747.010 774.640 765.620  1.00  0.00            
ATOM    256  S1c TRP   119     746.450 772.320 764.420  1.00  0.00            
ATOM    257  S2c TRP   119     746.310 770.200 764.990  1.00  0.00            
ATOM    258  S3c TRP   119     746.000 769.250 762.690  1.00  0.00            
ATOM    259  S4c TRP   119     746.310 771.920 761.910  1.00  0.00            
ATOM    260  BBt THR   120     745.780 775.670 769.020  1.00  0.00            
ATOM    261  S1t THR   120     744.970 777.420 769.280  1.00  0.00            
ATOM    262  BBt GLY   121     747.590 773.820 771.910  1.00  0.00            
ATOM    263  BBe VAL   122     750.540 772.640 769.890  1.00  0.00            
ATOM    264  S1e VAL   122     749.800 772.160 768.100  1.00  0.00            
ATOM    265  BBe THR   123     754.200 772.760 769.000  1.00  0.00            
ATOM    266  S1e THR   123     755.780 773.030 770.110  1.00  0.00            
ATOM    267  BBc GLN   124     754.460 773.160 765.270  1.00  0.00            
ATOM    268  S1c GLN   124     754.260 776.270 765.560  1.00  0.00            
ATOM    269  BBc ASN   125     757.320 772.800 762.890  1.00  0.00            
ATOM    270  S1c ASN   125     758.280 772.450 760.530  1.00  0.00            
ATOM    271  BBc GLY   126     758.960 769.840 764.570  1.00  0.00            
ATOM    272  BBc GLY   127     762.070 768.430 762.940  1.00  0.00            
ATOM    273  BBe SER   128     764.750 765.700 762.900  1.00  0.00            
ATOM    274  S1e SER   128     764.880 765.290 764.800  1.00  0.00            
ATOM    275  BBe SER   129     768.380 765.250 761.860  1.00  0.00            
ATOM    276  S1e SER   129     770.050 765.400 762.850  1.00  0.00            
ATOM    277  BBe ALA   130     767.520 762.750 759.180  1.00  0.00            
ATOM    278  BBe CYS   131     766.040 765.750 757.340  1.00  0.00            
ATOM    279  S1e CYS   131     765.040 767.320 755.850  1.00  0.00            
ATOM    280  BBe LYS   132     768.810 768.290 758.030  1.00  0.00            
ATOM    281  S1e LYS   132     771.170 768.330 758.730  1.00  0.00            
ATOM    282  S2e LYS   132     774.130 768.410 758.280  1.00  0.00            
ATOM    283  BBe ARG   133     767.870 771.500 756.310  1.00  0.00            
ATOM    284  S1e ARG   133     766.630 773.680 755.600  1.00  0.00            
ATOM    285  S2e ARG   133     765.170 775.420 753.300  1.00  0.00            
ATOM    286  BBt GLY   134     771.290 772.960 756.010  1.00  0.00            
ATOM    287  BBt PRO   135     772.440 773.590 759.570  1.00  0.00            
ATOM    288  S1t PRO   135     774.150 773.650 760.400  1.00  0.00            
ATOM    289  BBe ALA   136     769.550 772.370 761.740  1.00  0.00            
ATOM    290  BBe ASN   137     767.040 769.530 761.810  1.00  0.00            
ATOM    291  S1e ASN   137     766.680 769.800 764.150  1.00  0.00            
ATOM    292  BBe GLY   138     764.220 770.090 759.400  1.00  0.00            
ATOM    293  BBc PHE   139     761.090 768.420 757.970  1.00  0.00            
ATOM    294  S1c PHE   139     758.590 767.560 759.700  1.00  0.00            
ATOM    295  S2c PHE   139     760.210 765.830 759.320  1.00  0.00            
ATOM    296  S3c PHE   139     758.080 765.280 760.280  1.00  0.00            
ATOM    297  BBc PHE   140     759.230 767.970 754.740  1.00  0.00            
ATOM    298  S1c PHE   140     757.370 765.230 755.700  1.00  0.00            
ATOM    299  S2c PHE   140     759.600 764.760 754.960  1.00  0.00            
ATOM    300  S3c PHE   140     758.240 763.010 755.880  1.00  0.00            
ATOM    301  BBt SER   141     758.410 771.580 753.730  1.00  0.00            
ATOM    302  S1t SER   141     759.300 773.000 752.720  1.00  0.00            
ATOM    303  BBt ARG   142     754.750 770.520 753.040  1.00  0.00            
ATOM    304  S1t ARG   142     753.420 769.220 751.240  1.00  0.00            
ATOM    305  S2t ARG   142     750.620 769.260 749.660  1.00  0.00            
ATOM    306  BBe LEU   143     753.970 768.810 756.300  1.00  0.00            
ATOM    307  S1e LEU   143     752.880 766.460 755.720  1.00  0.00            
ATOM    308  BBe ASN   144     753.660 770.120 759.940  1.00  0.00            
ATOM    309  S1e ASN   144     752.310 772.200 760.160  1.00  0.00            
ATOM    310  BBe TRP   145     755.000 767.980 762.770  1.00  0.00            
ATOM    311  S1e TRP   145     755.980 765.850 764.120  1.00  0.00            
ATOM    312  S2e TRP   145     757.900 765.200 764.970  1.00  0.00            
ATOM    313  S3e TRP   145     756.990 763.520 766.580  1.00  0.00            
ATOM    314  S4e TRP   145     754.520 764.260 765.480  1.00  0.00            
ATOM    315  BBc LEU   146     752.730 768.910 765.810  1.00  0.00            
ATOM    316  S1c LEU   146     751.230 770.300 764.100  1.00  0.00            
ATOM    317  BBe THR   147     753.980 768.020 769.340  1.00  0.00            
ATOM    318  S1e THR   147     755.830 767.400 769.470  1.00  0.00            
ATOM    319  BBe LYS   148     752.640 769.040 772.800  1.00  0.00            
ATOM    320  S1e LYS   148     754.270 767.890 774.650  1.00  0.00            
ATOM    321  S2e LYS   148     756.320 767.240 776.360  1.00  0.00            
ATOM    322  BBs SER   149     752.640 772.330 774.470  1.00  0.00            
ATOM    323  S1s SER   149     752.930 774.090 773.670  1.00  0.00            
ATOM    324  BBs GLU   150     752.680 773.070 778.200  1.00  0.00            
ATOM    325  S1s GLU   150     751.880 776.200 779.030  1.00  0.00            
ATOM    326  BBs SER   151     752.450 769.380 779.140  1.00  0.00            
ATOM    327  S1s SER   151     752.570 768.310 780.760  1.00  0.00            
ATOM    328  BBc ALA   152     749.560 768.790 776.810  1.00  0.00            
ATOM    329  BBc TYR   153     748.060 767.550 773.600  1.00  0.00            
ATOM    330  S1c TYR   153     749.330 766.790 770.500  1.00  0.00            
ATOM    331  S2c TYR   153     748.490 768.960 771.100  1.00  0.00            
ATOM    332  S3c TYR   153     747.100 767.790 768.590  1.00  0.00            
ATOM    333  BBc PRO   154     744.550 768.890 773.130  1.00  0.00            
ATOM    334  S1c PRO   154     744.180 770.530 774.020  1.00  0.00            
ATOM    335  BBc VAL   155     741.950 766.970 771.160  1.00  0.00            
ATOM    336  S1c VAL   155     740.030 766.760 771.680  1.00  0.00            
ATOM    337  BBe LEU   156     742.550 768.560 767.780  1.00  0.00            
ATOM    338  S1e LEU   156     743.190 770.850 768.700  1.00  0.00            
ATOM    339  BBe ASN   157     739.520 769.500 765.790  1.00  0.00            
ATOM    340  S1e ASN   157     737.270 769.800 766.710  1.00  0.00            
ATOM    341  BBe VAL   158     739.860 771.750 762.740  1.00  0.00            
ATOM    342  S1e VAL   158     741.680 772.580 762.720  1.00  0.00            
ATOM    343  BBe THR   159     737.940 772.420 759.550  1.00  0.00            
ATOM    344  S1e THR   159     736.030 772.760 759.740  1.00  0.00            
ATOM    345  BBe MET   160     739.050 773.510 756.080  1.00  0.00            
ATOM    346  S1e MET   160     739.780 776.380 756.320  1.00  0.00            
ATOM    347  BBe PRO   161     736.160 774.420 753.700  1.00  0.00            
ATOM    348  S1e PRO   161     735.040 775.840 754.310  1.00  0.00            
ATOM    349  BBc ASN   162     736.450 773.830 749.990  1.00  0.00            
ATOM    350  S1c ASN   162     737.910 772.930 748.100  1.00  0.00            
ATOM    351  BBc ASN   163     734.970 777.080 748.880  1.00  0.00            
ATOM    352  S1c ASN   163     732.850 777.260 750.010  1.00  0.00            
ATOM    353  BBs ASP   164     736.840 777.150 745.570  1.00  0.00            
ATOM    354  S1s ASP   164     738.360 779.120 746.150  1.00  0.00            
ATOM    355  BBs ASN   165     735.460 775.720 742.320  1.00  0.00            
ATOM    356  S1s ASN   165     735.470 776.790 739.930  1.00  0.00            
ATOM    357  BBs PHE   166     738.280 773.070 742.220  1.00  0.00            
ATOM    358  S1s PHE   166     739.660 774.440 739.520  1.00  0.00            
ATOM    359  S2s PHE   166     741.280 774.350 741.290  1.00  0.00            
ATOM    360  S3s PHE   166     741.910 773.730 739.050  1.00  0.00            
ATOM    361  BBc ASP   167     739.120 769.610 743.710  1.00  0.00            
ATOM    362  S1c ASP   167     738.650 767.430 742.440  1.00  0.00            
ATOM    363  BBe LYS   168     741.910 770.000 746.400  1.00  0.00            
ATOM    364  S1e LYS   168     742.290 772.460 746.020  1.00  0.00            
ATOM    365  S2e LYS   168     741.700 775.410 746.170  1.00  0.00            
ATOM    366  BBe LEU   169     744.560 767.440 747.280  1.00  0.00            
ATOM    367  S1e LEU   169     745.670 765.170 746.790  1.00  0.00            
ATOM    368  BBe TYR   170     745.350 767.410 750.980  1.00  0.00            
ATOM    369  S1e TYR   170     744.130 766.960 753.900  1.00  0.00            
ATOM    370  S2e TYR   170     743.140 768.680 752.560  1.00  0.00            
ATOM    371  S3e TYR   170     743.660 769.580 755.490  1.00  0.00            
ATOM    372  BBe ILE   171     748.290 765.210 751.950  1.00  0.00            
ATOM    373  S1e ILE   171     750.200 764.730 750.840  1.00  0.00            
ATOM    374  BBe TRP   172     748.760 764.410 755.660  1.00  0.00            
ATOM    375  S1e TRP   172     746.570 764.910 757.080  1.00  0.00            
ATOM    376  S2e TRP   172     745.510 766.500 758.160  1.00  0.00            
ATOM    377  S3e TRP   172     745.090 765.330 760.330  1.00  0.00            
ATOM    378  S4e TRP   172     746.400 763.240 759.010  1.00  0.00            
ATOM    379  BBe GLY   173     750.390 761.840 757.870  1.00  0.00            
ATOM    380  BBe VAL   174     750.800 760.010 761.150  1.00  0.00            
ATOM    381  S1e VAL   174     749.820 758.270 761.040  1.00  0.00            
ATOM    382  BBe HIS   175     753.890 759.460 763.350  1.00  0.00            
ATOM    383  S1e HIS   175     755.600 760.400 763.160  1.00  0.00            
ATOM    384  S2e HIS   175     757.250 761.360 762.890  1.00  0.00            
ATOM    385  S3e HIS   175     758.340 759.990 764.150  1.00  0.00            
ATOM    386  BBe HIS   176     754.750 755.970 764.520  1.00  0.00            
ATOM    387  S1e HIS   176     754.280 754.980 762.910  1.00  0.00            
ATOM    388  S2e HIS   176     753.900 753.970 761.310  1.00  0.00            
ATOM    389  S3e HIS   176     751.770 754.050 761.660  1.00  0.00            
ATOM    390  BBc PRO   177     757.050 756.580 767.550  1.00  0.00            
ATOM    391  S1c PRO   177     757.690 758.220 768.260  1.00  0.00            
ATOM    392  BBs SER   178     759.790 754.160 768.450  1.00  0.00            
ATOM    393  S1s SER   178     761.610 754.860 768.550  1.00  0.00            
ATOM    394  BBs THR   179     758.850 753.540 772.130  1.00  0.00            
ATOM    395  S1s THR   179     760.310 752.430 772.800  1.00  0.00            
ATOM    396  BBh ASN   180     756.170 754.290 774.620  1.00  0.00            
ATOM    397  S1h ASN   180     754.120 753.540 775.660  1.00  0.00            
ATOM    398  BBh GLN   181     758.540 756.790 776.150  1.00  0.00            
ATOM    399  S1h GLN   181     761.480 755.720 776.420  1.00  0.00            
ATOM    400  BBh GLU   182     758.670 758.760 772.940  1.00  0.00            
ATOM    401  S1h GLU   182     761.390 758.620 772.160  1.00  0.00            
ATOM    402  BBh GLN   183     754.890 758.320 772.530  1.00  0.00            
ATOM    403  S1h GLN   183     752.740 756.970 771.310  1.00  0.00            
ATOM    404  BBh THR   184     754.110 759.960 775.910  1.00  0.00            
ATOM    405  S1h THR   184     754.040 758.730 777.420  1.00  0.00            
ATOM    406  BBh ASN   185     757.210 762.150 776.090  1.00  0.00            
ATOM    407  S1h ASN   185     759.130 762.900 777.430  1.00  0.00            
ATOM    408  BBh LEU   186     756.030 763.680 772.830  1.00  0.00            
ATOM    409  S1h LEU   186     758.130 763.080 771.280  1.00  0.00            
ATOM    410  BBh TYR   187     752.240 763.690 772.840  1.00  0.00            
ATOM    411  S1h TYR   187     752.550 763.560 769.630  1.00  0.00            
ATOM    412  S2h TYR   187     752.020 761.530 770.810  1.00  0.00            
ATOM    413  S3h TYR   187     754.520 761.250 768.990  1.00  0.00            
ATOM    414  BBs VAL   188     751.380 762.930 776.460  1.00  0.00            
ATOM    415  S1s VAL   188     752.330 763.570 778.110  1.00  0.00            
ATOM    416  BBs GLN   189     748.640 760.520 775.580  1.00  0.00            
ATOM    417  S1s GLN   189     747.410 761.970 773.710  1.00  0.00            
ATOM    418  BBs ALA   190     749.870 756.860 775.390  1.00  0.00            
ATOM    419  BBs SER   191     748.050 756.080 772.180  1.00  0.00            
ATOM    420  S1s SER   191     748.190 754.240 771.560  1.00  0.00            
ATOM    421  BBc GLY   192     747.350 758.890 769.700  1.00  0.00            
ATOM    422  BBc ARG   193     744.950 758.750 766.720  1.00  0.00            
ATOM    423  S1c ARG   193     742.850 757.930 767.710  1.00  0.00            
ATOM    424  S2c ARG   193     740.440 760.190 767.720  1.00  0.00            
ATOM    425  BBe VAL   194     744.170 760.450 763.330  1.00  0.00            
ATOM    426  S1e VAL   194     746.000 760.410 762.530  1.00  0.00            
ATOM    427  BBe THR   195     741.010 761.070 761.530  1.00  0.00            
ATOM    428  S1e THR   195     739.410 761.240 762.640  1.00  0.00            
ATOM    429  BBe VAL   196     740.740 763.170 758.360  1.00  0.00            
ATOM    430  S1e VAL   196     741.870 762.920 756.740  1.00  0.00            
ATOM    431  BBe SER   197     737.200 762.930 756.920  1.00  0.00            
ATOM    432  S1e SER   197     736.190 763.080 758.590  1.00  0.00            
ATOM    433  BBc THR   198     734.850 764.800 754.660  1.00  0.00            
ATOM    434  S1c THR   198     735.610 765.480 752.990  1.00  0.00            
ATOM    435  BBs ARG   199     731.240 764.520 754.080  1.00  0.00            
ATOM    436  S1s ARG   199     730.280 766.580 754.250  1.00  0.00            
ATOM    437  S2s ARG   199     728.740 769.540 755.860  1.00  0.00            
ATOM    438  BBs ARG   200     732.030 761.890 751.550  1.00  0.00            
ATOM    439  S1s ARG   200     732.190 762.580 749.430  1.00  0.00            
ATOM    440  S2s ARG   200     735.490 763.150 748.050  1.00  0.00            
ATOM    441  BBc SER   201     735.040 760.070 753.010  1.00  0.00            
ATOM    442  S1c SER   201     736.640 760.420 751.950  1.00  0.00            
ATOM    443  BBe GLN   202     736.540 759.200 756.370  1.00  0.00            
ATOM    444  S1e GLN   202     735.560 756.460 756.780  1.00  0.00            
ATOM    445  BBe GLN   203     739.990 757.710 757.120  1.00  0.00            
ATOM    446  S1e GLN   203     741.200 755.530 756.300  1.00  0.00            
ATOM    447  BBe THR   204     740.940 757.090 760.750  1.00  0.00            
ATOM    448  S1e THR   204     739.630 755.850 761.470  1.00  0.00            
ATOM    449  BBe ILE   205     744.520 756.020 761.410  1.00  0.00            
ATOM    450  S1e ILE   205     745.500 754.990 759.450  1.00  0.00            
ATOM    451  BBc ILE   206     746.070 754.660 764.590  1.00  0.00            
ATOM    452  S1c ILE   206     745.170 753.640 766.030  1.00  0.00            
ATOM    453  BBc PRO   207     749.820 754.990 765.480  1.00  0.00            
ATOM    454  S1c PRO   207     750.210 755.620 767.230  1.00  0.00            
ATOM    455  BBc ASN   208     751.560 751.700 766.350  1.00  0.00            
ATOM    456  S1c ASN   208     750.030 750.620 767.920  1.00  0.00            
ATOM    457  BBc ILE   209     754.720 752.040 768.460  1.00  0.00            
ATOM    458  S1c ILE   209     754.310 753.070 770.180  1.00  0.00            
ATOM    459  BBc GLY   210     757.820 749.910 767.920  1.00  0.00            
ATOM    460  BBc SER   211     761.500 749.670 766.870  1.00  0.00            
ATOM    461  S1c SER   211     762.620 749.640 768.470  1.00  0.00            
ATOM    462  BBc ARG   212     762.450 750.020 763.290  1.00  0.00            
ATOM    463  S1c ARG   212     760.750 751.430 762.310  1.00  0.00            
ATOM    464  S2c ARG   212     757.770 751.980 763.650  1.00  0.00            
ATOM    465  BBc PRO   213     765.570 749.680 761.250  1.00  0.00            
ATOM    466  S1c PRO   213     765.450 747.890 760.620  1.00  0.00            
ATOM    467  BBc TRP   214     767.450 752.950 761.800  1.00  0.00            
ATOM    468  S1c TRP   214     769.280 752.770 763.650  1.00  0.00            
ATOM    469  S2c TRP   214     770.370 753.710 765.320  1.00  0.00            
ATOM    470  S3c TRP   214     772.160 751.980 765.520  1.00  0.00            
ATOM    471  S4c TRP   214     770.680 750.640 763.560  1.00  0.00            
ATOM    472  BBe VAL   215     767.540 755.230 758.830  1.00  0.00            
ATOM    473  S1e VAL   215     766.560 754.370 757.310  1.00  0.00            
ATOM    474  BBt ARG   216     769.620 758.350 759.000  1.00  0.00            
ATOM    475  S1t ARG   216     771.000 758.800 757.210  1.00  0.00            
ATOM    476  S2t ARG   216     772.180 759.590 754.300  1.00  0.00            
ATOM    477  BBt GLY   217     769.480 757.770 762.790  1.00  0.00            
ATOM    478  BBe GLN   218     765.700 757.390 762.880  1.00  0.00            
ATOM    479  S1e GLN   218     764.510 759.310 764.660  1.00  0.00            
ATOM    480  BBs PRO   219     763.950 754.280 764.260  1.00  0.00            
ATOM    481  S1s PRO   219     764.930 753.330 765.580  1.00  0.00            
ATOM    482  BBc GLY   220     760.520 755.970 763.920  1.00  0.00            
ATOM    483  BBe ARG   221     758.490 756.630 760.740  1.00  0.00            
ATOM    484  S1e ARG   221     758.250 754.420 759.260  1.00  0.00            
ATOM    485  S2e ARG   221     760.730 753.020 757.240  1.00  0.00            
ATOM    486  BBe ILE   222     755.720 758.580 759.100  1.00  0.00            
ATOM    487  S1e ILE   222     755.230 760.460 758.340  1.00  0.00            
ATOM    488  BBe SER   223     752.840 756.810 757.180  1.00  0.00            
ATOM    489  S1e SER   223     751.610 755.290 757.150  1.00  0.00            
ATOM    490  BBe ILE   224     751.510 759.300 754.600  1.00  0.00            
ATOM    491  S1e ILE   224     752.970 760.840 754.210  1.00  0.00            
ATOM    492  BBe TYR   225     747.990 759.600 753.260  1.00  0.00            
ATOM    493  S1e TYR   225     747.160 758.100 755.970  1.00  0.00            
ATOM    494  S2e TYR   225     745.200 758.620 754.680  1.00  0.00            
ATOM    495  S3e TYR   225     744.980 759.580 757.620  1.00  0.00            
ATOM    496  BBe TRP   226     745.800 761.840 751.120  1.00  0.00            
ATOM    497  S1e TRP   226     745.720 760.110 748.970  1.00  0.00            
ATOM    498  S2e TRP   226     745.840 757.920 748.800  1.00  0.00            
ATOM    499  S3e TRP   226     744.410 757.720 746.750  1.00  0.00            
ATOM    500  S4e TRP   226     744.310 760.520 746.880  1.00  0.00            
ATOM    501  BBe THR   227     742.270 763.330 750.850  1.00  0.00            
ATOM    502  S1e THR   227     740.860 763.550 752.180  1.00  0.00            
ATOM    503  BBe ILE   228     740.560 764.900 747.840  1.00  0.00            
ATOM    504  S1e ILE   228     740.600 765.030 745.810  1.00  0.00            
ATOM    505  BBe VAL   229     738.120 767.550 748.990  1.00  0.00            
ATOM    506  S1e VAL   229     738.970 768.510 750.520  1.00  0.00            
ATOM    507  BBc LYS   230     735.620 768.340 746.320  1.00  0.00            
ATOM    508  S1c LYS   230     734.500 766.540 744.840  1.00  0.00            
ATOM    509  S2c LYS   230     732.710 765.280 743.020  1.00  0.00            
ATOM    510  BBt PRO   231     733.810 771.640 745.620  1.00  0.00            
ATOM    511  S1t PRO   231     733.140 771.930 743.860  1.00  0.00            
ATOM    512  BBt GLY   232     731.100 772.190 748.110  1.00  0.00            
ATOM    513  BBc ASP   233     732.640 769.780 750.590  1.00  0.00            
ATOM    514  S1c ASP   233     732.540 767.360 749.810  1.00  0.00            
ATOM    515  BBe VAL   234     734.840 770.520 753.580  1.00  0.00            
ATOM    516  S1e VAL   234     733.460 770.900 754.980  1.00  0.00            
ATOM    517  BBe LEU   235     737.830 768.970 755.440  1.00  0.00            
ATOM    518  S1e LEU   235     739.440 766.980 755.080  1.00  0.00            
ATOM    519  BBe VAL   236     737.740 768.050 759.120  1.00  0.00            
ATOM    520  S1e VAL   236     736.520 767.600 760.650  1.00  0.00            
ATOM    521  BBe ILE   237     740.900 766.850 760.910  1.00  0.00            
ATOM    522  S1e ILE   237     742.000 768.770 760.020  1.00  0.00            
ATOM    523  BBe ASN   238     740.400 765.420 764.460  1.00  0.00            
ATOM    524  S1e ASN   238     739.040 764.990 766.430  1.00  0.00            
ATOM    525  BBe SER   239     743.540 764.300 766.300  1.00  0.00            
ATOM    526  S1e SER   239     744.980 764.900 765.120  1.00  0.00            
ATOM    527  BBs ASN   240     744.610 763.990 769.920  1.00  0.00            
ATOM    528  S1s ASN   240     743.540 762.320 771.110  1.00  0.00            
ATOM    529  BBs GLY   241     748.160 762.870 768.930  1.00  0.00            
ATOM    530  BBc ASN   242     750.580 761.770 766.180  1.00  0.00            
ATOM    531  S1c ASN   242     749.420 759.770 765.700  1.00  0.00            
ATOM    532  BBe LEU   243     749.240 763.900 763.380  1.00  0.00            
ATOM    533  S1e LEU   243     749.750 765.920 765.000  1.00  0.00            
ATOM    534  BBe ILE   244     751.520 765.280 760.680  1.00  0.00            
ATOM    535  S1e ILE   244     753.440 764.530 760.190  1.00  0.00            
ATOM    536  BBe ALA   245     749.460 768.240 759.600  1.00  0.00            
ATOM    537  BBe PRO   246     748.950 769.460 755.990  1.00  0.00            
ATOM    538  S1e PRO   246     748.770 768.950 754.170  1.00  0.00            
ATOM    539  BBc ARG   247     750.020 773.110 755.650  1.00  0.00            
ATOM    540  S1c ARG   247     752.170 773.790 755.290  1.00  0.00            
ATOM    541  S2c ARG   247     755.000 774.270 756.730  1.00  0.00            
ATOM    542  BBe GLY   248     747.450 773.460 752.910  1.00  0.00            
ATOM    543  BBe TYR   249     746.780 772.150 749.410  1.00  0.00            
ATOM    544  S1e TYR   249     743.750 772.220 750.360  1.00  0.00            
ATOM    545  S2e TYR   249     744.240 774.500 749.780  1.00  0.00            
ATOM    546  S3e TYR   249     742.420 774.260 752.280  1.00  0.00            
ATOM    547  BBe PHE   250     747.640 771.010 745.900  1.00  0.00            
ATOM    548  S1e PHE   250     747.960 768.000 744.020  1.00  0.00            
ATOM    549  S2e PHE   250     750.000 768.430 745.210  1.00  0.00            
ATOM    550  S3e PHE   250     750.070 767.720 742.920  1.00  0.00            
ATOM    551  BBe LYS   251     745.690 772.050 742.820  1.00  0.00            
ATOM    552  S1e LYS   251     746.110 774.070 741.090  1.00  0.00            
ATOM    553  S2e LYS   251     746.840 775.600 738.680  1.00  0.00            
ATOM    554  BBc MET   252     744.250 769.100 740.890  1.00  0.00            
ATOM    555  S1c MET   252     743.560 767.080 742.560  1.00  0.00            
ATOM    556  BBc ARG   253     744.020 769.660 737.120  1.00  0.00            
ATOM    557  S1c ARG   253     745.390 771.690 735.990  1.00  0.00            
ATOM    558  S2c ARG   253     747.970 771.170 733.990  1.00  0.00            
ATOM    559  BBc THR   254     743.450 767.120 734.320  1.00  0.00            
ATOM    560  S1c THR   254     741.540 767.100 733.900  1.00  0.00            
ATOM    561  BBs GLY   255     745.460 766.840 731.120  1.00  0.00            
ATOM    562  BBs LYS   256     748.040 764.950 729.230  1.00  0.00            
ATOM    563  S1s LYS   256     748.890 765.930 726.980  1.00  0.00            
ATOM    564  S2s LYS   256     750.490 767.260 725.360  1.00  0.00            
ATOM    565  BBc SER   257     750.540 765.150 732.110  1.00  0.00            
ATOM    566  S1c SER   257     749.990 766.950 732.610  1.00  0.00            
ATOM    567  BBe SER   258     752.680 762.040 732.990  1.00  0.00            
ATOM    568  S1e SER   258     752.720 761.340 731.160  1.00  0.00            
ATOM    569  BBe ILE   259     755.520 760.090 734.500  1.00  0.00            
ATOM    570  S1e ILE   259     753.940 758.750 735.800  1.00  0.00            
ATOM    571  BBe MET   260     758.520 758.110 733.330  1.00  0.00            
ATOM    572  S1e MET   260     759.200 757.890 730.630  1.00  0.00            
ATOM    573  BBe ARG   261     761.660 756.390 734.670  1.00  0.00            
ATOM    574  S1e ARG   261     763.140 754.460 735.680  1.00  0.00            
ATOM    575  S2e ARG   261     766.080 752.950 734.840  1.00  0.00            
ATOM    576  BBc SER   262     764.710 757.270 732.430  1.00  0.00            
ATOM    577  S1c SER   262     764.060 758.720 731.290  1.00  0.00            
ATOM    578  BBc ASP   263     768.450 758.060 732.470  1.00  0.00            
ATOM    579  S1c ASP   263     769.560 756.720 734.390  1.00  0.00            
ATOM    580  BBc ALA   264     768.180 759.340 728.870  1.00  0.00            
ATOM    581  BBc PRO   265     769.790 762.840 728.560  1.00  0.00            
ATOM    582  S1c PRO   265     771.610 763.170 728.100  1.00  0.00            
ATOM    583  BBc ILE   266     767.390 765.690 727.670  1.00  0.00            
ATOM    584  S1c ILE   266     766.020 766.510 729.070  1.00  0.00            
ATOM    585  BBc ASP   267     768.970 767.290 724.600  1.00  0.00            
ATOM    586  S1c ASP   267     771.140 766.270 724.010  1.00  0.00            
ATOM    587  BBs THR   268     767.450 770.090 722.590  1.00  0.00            
ATOM    588  S1s THR   268     766.620 771.720 723.240  1.00  0.00            
ATOM    589  BBs CYS   269     765.180 768.780 719.750  1.00  0.00            
ATOM    590  S1s CYS   269     766.570 768.930 717.800  1.00  0.00            
ATOM    591  BBe ILE   270     761.500 768.320 718.810  1.00  0.00            
ATOM    592  S1e ILE   270     760.500 770.030 717.740  1.00  0.00            
ATOM    593  BBc SER   271     760.130 764.790 718.960  1.00  0.00            
ATOM    594  S1c SER   271     760.720 763.310 717.830  1.00  0.00            
ATOM    595  BBs GLU   272     756.520 763.980 719.490  1.00  0.00            
ATOM    596  S1s GLU   272     754.440 765.200 721.230  1.00  0.00            
ATOM    597  BBe CYS   273     757.290 760.490 720.780  1.00  0.00            
ATOM    598  S1e CYS   273     757.910 758.290 720.120  1.00  0.00            
ATOM    599  BBe ILE   274     759.250 759.800 723.970  1.00  0.00            
ATOM    600  S1e ILE   274     759.470 760.850 725.970  1.00  0.00            
ATOM    601  BBe THR   275     760.460 756.380 725.320  1.00  0.00            
ATOM    602  S1e THR   275     760.740 755.230 723.770  1.00  0.00            
ATOM    603  BBt PRO   276     762.710 755.600 728.260  1.00  0.00            
ATOM    604  S1t PRO   276     762.330 754.190 729.480  1.00  0.00            
ATOM    605  BBt ASN   277     765.430 754.950 725.700  1.00  0.00            
ATOM    606  S1t ASN   277     767.790 754.680 726.740  1.00  0.00            
ATOM    607  BBe GLY   278     764.960 758.470 724.330  1.00  0.00            
ATOM    608  BBe SER   279     763.150 760.020 721.440  1.00  0.00            
ATOM    609  S1e SER   279     764.560 761.160 720.700  1.00  0.00            
ATOM    610  BBe ILE   280     761.950 758.210 718.250  1.00  0.00            
ATOM    611  S1e ILE   280     761.990 756.030 718.210  1.00  0.00            
ATOM    612  BBc PRO   281     760.530 759.290 714.870  1.00  0.00            
ATOM    613  S1c PRO   281     761.320 759.050 713.160  1.00  0.00            
ATOM    614  BBc ASN   282     756.770 758.710 714.680  1.00  0.00            
ATOM    615  S1c ASN   282     755.560 760.560 716.100  1.00  0.00            
ATOM    616  BBs ASP   283     756.530 758.170 710.990  1.00  0.00            
ATOM    617  S1s ASP   283     758.050 759.240 709.270  1.00  0.00            
ATOM    618  BBs LYS   284     756.800 754.380 710.900  1.00  0.00            
ATOM    619  S1s LYS   284     759.180 754.140 709.580  1.00  0.00            
ATOM    620  S2s LYS   284     761.680 755.540 709.080  1.00  0.00            
ATOM    621  BBs PRO   285     753.620 752.530 711.880  1.00  0.00            
ATOM    622  S1s PRO   285     752.030 753.410 712.420  1.00  0.00            
ATOM    623  BBe PHE   286     755.290 750.290 714.430  1.00  0.00            
ATOM    624  S1e PHE   286     752.410 748.450 714.520  1.00  0.00            
ATOM    625  S2e PHE   286     753.570 748.040 712.460  1.00  0.00            
ATOM    626  S3e PHE   286     751.220 748.520 712.440  1.00  0.00            
ATOM    627  BBe GLN   287     758.180 750.430 716.830  1.00  0.00            
ATOM    628  S1e GLN   287     758.260 752.550 719.360  1.00  0.00            
ATOM    629  BBc ASN   288     760.700 748.110 718.570  1.00  0.00            
ATOM    630  S1c ASN   288     761.210 745.700 719.100  1.00  0.00            
ATOM    631  BBs VAL   289     762.440 750.210 721.180  1.00  0.00            
ATOM    632  S1s VAL   289     763.680 751.500 720.290  1.00  0.00            
ATOM    633  BBc ASN   290     760.230 750.030 724.280  1.00  0.00            
ATOM    634  S1c ASN   290     761.500 750.450 726.360  1.00  0.00            
ATOM    635  BBs LYS   291     756.640 749.400 725.400  1.00  0.00            
ATOM    636  S1s LYS   291     756.960 747.680 727.100  1.00  0.00            
ATOM    637  S2s LYS   291     756.110 745.190 728.680  1.00  0.00            
ATOM    638  BBc ILE   292     756.940 752.460 727.660  1.00  0.00            
ATOM    639  S1c ILE   292     757.750 753.130 729.340  1.00  0.00            
ATOM    640  BBc THR   293     755.990 755.480 725.470  1.00  0.00            
ATOM    641  S1c THR   293     756.120 755.230 723.540  1.00  0.00            
ATOM    642  BBe TYR   294     754.700 758.860 726.200  1.00  0.00            
ATOM    643  S1e TYR   294     754.910 757.650 729.220  1.00  0.00            
ATOM    644  S2e TYR   294     752.850 756.660 728.480  1.00  0.00            
ATOM    645  S3e TYR   294     753.850 755.480 731.170  1.00  0.00            
ATOM    646  BBe GLY   295     753.170 760.780 723.260  1.00  0.00            
ATOM    647  BBe ALA   296     752.490 760.330 719.560  1.00  0.00            
ATOM    648  BBc CYS   297     753.770 756.820 719.270  1.00  0.00            
ATOM    649  S1c CYS   297     752.250 755.780 720.810  1.00  0.00            
ATOM    650  BBc PRO   298     753.880 753.850 716.810  1.00  0.00            
ATOM    651  S1c PRO   298     755.420 754.400 715.840  1.00  0.00            
ATOM    652  BBe LYS   299     752.520 750.790 718.680  1.00  0.00            
ATOM    653  S1e LYS   299     750.150 751.680 718.850  1.00  0.00            
ATOM    654  S2e LYS   299     747.490 752.730 719.590  1.00  0.00            
ATOM    655  BBe TYR   300     755.270 748.590 720.180  1.00  0.00            
ATOM    656  S1e TYR   300     756.000 745.840 722.870  1.00  0.00            
ATOM    657  S2e TYR   300     757.840 746.990 721.840  1.00  0.00            
ATOM    658  S3e TYR   300     758.760 744.690 723.710  1.00  0.00            
ATOM    659  BBc VAL   301     755.610 745.360 718.180  1.00  0.00            
ATOM    660  S1c VAL   301     755.800 745.420 716.190  1.00  0.00            
ATOM    661  BBs LYS   302     757.840 742.440 719.130  1.00  0.00            
ATOM    662  S1s LYS   302     757.450 740.940 721.100  1.00  0.00            
ATOM    663  S2s LYS   302     755.370 740.900 723.250  1.00  0.00            
ATOM    664  BBc GLN   303     759.200 742.080 715.530  1.00  0.00            
ATOM    665  S1c GLN   303     758.740 740.390 713.620  1.00  0.00            
ATOM    666  BBs ASN   304     762.460 743.810 714.880  1.00  0.00            
ATOM    667  S1s ASN   304     764.600 743.100 715.930  1.00  0.00            
ATOM    668  BBc THR   305     761.960 744.360 711.100  1.00  0.00            
ATOM    669  S1c THR   305     763.530 744.890 710.070  1.00  0.00            
ATOM    670  BBc LEU   306     758.760 744.420 708.980  1.00  0.00            
ATOM    671  S1c LEU   306     756.900 744.550 710.930  1.00  0.00            
ATOM    672  BBe LYS   307     759.140 745.360 705.350  1.00  0.00            
ATOM    673  S1e LYS   307     761.410 744.980 704.570  1.00  0.00            
ATOM    674  S2e LYS   307     764.110 745.990 704.710  1.00  0.00            
ATOM    675  BBe LEU   308     756.270 746.580 703.260  1.00  0.00            
ATOM    676  S1e LEU   308     753.810 747.400 703.610  1.00  0.00            
ATOM    677  BBe ALA   309     756.950 745.830 699.560  1.00  0.00            
ATOM    678  BBc THR   310     756.870 748.990 697.510  1.00  0.00            
ATOM    679  S1c THR   310     755.830 750.380 698.410  1.00  0.00            
ATOM    680  BBs GLY   311     757.780 747.450 694.130  1.00  0.00            
ATOM    681  BBc MET   312     757.190 744.400 691.910  1.00  0.00            
ATOM    682  S1c MET   312     756.830 745.690 689.620  1.00  0.00            
ATOM    683  BBe ARG   313     758.630 740.880 692.200  1.00  0.00            
ATOM    684  S1e ARG   313     758.430 738.550 693.130  1.00  0.00            
ATOM    685  S2e ARG   313     761.260 735.890 693.350  1.00  0.00            
ATOM    686  BBc ASN   314     762.320 740.930 691.280  1.00  0.00            
ATOM    687  S1c ASN   314     764.600 741.170 692.040  1.00  0.00            
ATOM    688  BBc VAL   315     763.120 738.520 688.470  1.00  0.00            
ATOM    689  S1c VAL   315     762.640 736.590 688.280  1.00  0.00            
ATOM    690  BBc PRO   316     766.880 738.650 687.550  1.00  0.00            
ATOM    691  S1c PRO   316     768.050 739.910 688.360  1.00  0.00            
ATOM    692  BBc GLU   317     768.120 737.120 684.250  1.00  0.00            
ATOM    693  S1c GLU   317     768.800 739.790 682.370  1.00  0.00            
ATOM    694  BBc LYS   318     770.410 734.130 684.430  1.00  0.00            
ATOM    695  S1c LYS   318     770.690 731.860 685.650  1.00  0.00            
ATOM    696  S2c LYS   318     773.260 731.330 687.110  1.00  0.00            
ATOM    697  BBc GLY   319     751.580 736.250 690.930  1.00  0.00            
ATOM    698  BBt LEU   320     747.990 735.540 689.890  1.00  0.00            
ATOM    699  S1t LEU   320     745.680 736.480 690.800  1.00  0.00            
ATOM    700  BBt PHE   321     748.170 736.750 686.300  1.00  0.00            
ATOM    701  S1t PHE   321     745.310 736.660 684.780  1.00  0.00            
ATOM    702  S2t PHE   321     746.640 734.920 683.800  1.00  0.00            
ATOM    703  S3t PHE   321     744.350 735.200 683.140  1.00  0.00            
ATOM    704  BBs GLY   322     751.390 735.000 685.320  1.00  0.00            
ATOM    705  BBt ALA   323     753.170 737.780 683.520  1.00  0.00            
ATOM    706  BBe ILE   324     755.870 738.710 685.940  1.00  0.00            
ATOM    707  S1e ILE   324     756.130 739.280 688.140  1.00  0.00            
ATOM    708  BBt ALA   325     757.940 735.620 686.900  1.00  0.00            
ATOM    709  BBt GLY   326     755.490 734.000 684.550  1.00  0.00            
ATOM    710  BBt PHE   327     755.190 734.180 680.730  1.00  0.00            
ATOM    711  S1t PHE   327     752.590 733.910 678.860  1.00  0.00            
ATOM    712  S2t PHE   327     752.100 732.860 680.960  1.00  0.00            
ATOM    713  S3t PHE   327     750.350 733.950 679.740  1.00  0.00            
ATOM    714  BBe ILE   328     757.850 736.830 680.540  1.00  0.00            
ATOM    715  S1e ILE   328     758.650 738.940 681.240  1.00  0.00            
ATOM    716  BBc GLU   329     760.710 734.750 682.000  1.00  0.00            
ATOM    717  S1c GLU   329     762.340 733.360 679.710  1.00  0.00            
ATOM    718  BBc ASN   330     762.820 737.630 683.330  1.00  0.00            
ATOM    719  S1c ASN   330     764.180 737.700 681.250  1.00  0.00            
ATOM    720  BBc GLY   331     763.080 741.300 684.160  1.00  0.00            
ATOM    721  BBe TRP   332     765.370 743.970 682.600  1.00  0.00            
ATOM    722  S1e TRP   332     764.310 743.730 680.270  1.00  0.00            
ATOM    723  S2e TRP   332     763.870 745.000 678.530  1.00  0.00            
ATOM    724  S3e TRP   332     762.490 743.350 677.260  1.00  0.00            
ATOM    725  S4e TRP   332     763.110 741.660 679.410  1.00  0.00            
ATOM    726  BBt GLU   333     768.120 745.560 684.670  1.00  0.00            
ATOM    727  S1t GLU   333     769.840 743.900 685.630  1.00  0.00            
ATOM    728  BBt GLY   334     769.000 748.060 682.020  1.00  0.00            
ATOM    729  BBc MET   335     765.520 749.370 682.310  1.00  0.00            
ATOM    730  S1c MET   335     762.970 749.370 681.390  1.00  0.00            
ATOM    731  BBc ILE   336     766.190 752.240 684.680  1.00  0.00            
ATOM    732  S1c ILE   336     768.480 751.800 685.230  1.00  0.00            
ATOM    733  BBs ASP   337     763.570 754.960 684.310  1.00  0.00            
ATOM    734  S1s ASP   337     762.490 757.280 683.810  1.00  0.00            
ATOM    735  BBc GLY   338     760.890 752.330 684.240  1.00  0.00            
ATOM    736  BBs TRP   339     758.850 749.580 685.780  1.00  0.00            
ATOM    737  S1s TRP   339     758.990 750.100 688.320  1.00  0.00            
ATOM    738  S2s TRP   339     760.470 750.880 689.740  1.00  0.00            
ATOM    739  S3s TRP   339     758.820 751.610 691.480  1.00  0.00            
ATOM    740  S4s TRP   339     756.920 750.500 689.760  1.00  0.00            
ATOM    741  BBe TYR   340     757.390 748.410 682.570  1.00  0.00            
ATOM    742  S1e TYR   340     755.630 746.690 684.870  1.00  0.00            
ATOM    743  S2e TYR   340     754.330 748.140 683.460  1.00  0.00            
ATOM    744  S3e TYR   340     753.730 748.540 686.480  1.00  0.00            
ATOM    745  BBe GLY   341     758.650 748.830 679.020  1.00  0.00            
ATOM    746  BBe PHE   342     759.140 747.720 675.490  1.00  0.00            
ATOM    747  S1e PHE   342     757.840 747.730 672.660  1.00  0.00            
ATOM    748  S2e PHE   342     756.360 748.410 674.420  1.00  0.00            
ATOM    749  S3e PHE   342     755.460 747.760 672.290  1.00  0.00            
ATOM    750  BBe ARG   343     762.090 746.190 673.690  1.00  0.00            
ATOM    751  S1e ARG   343     764.580 745.270 673.420  1.00  0.00            
ATOM    752  S2e ARG   343     767.320 744.920 674.930  1.00  0.00            
ATOM    753  BBe HIS   344     761.920 745.990 669.910  1.00  0.00            
ATOM    754  S1e HIS   344     761.610 747.860 669.490  1.00  0.00            
ATOM    755  S2e HIS   344     761.490 749.720 668.990  1.00  0.00            
ATOM    756  S3e HIS   344     760.810 750.290 670.960  1.00  0.00            
ATOM    757  BBe GLN   345     764.290 744.510 667.320  1.00  0.00            
ATOM    758  S1e GLN   345     765.070 741.930 668.410  1.00  0.00            
ATOM    759  BBe ASN   346     763.200 745.930 663.970  1.00  0.00            
ATOM    760  S1e ASN   346     762.950 748.350 664.690  1.00  0.00            
ATOM    761  BBt SER   347     765.180 746.730 660.830  1.00  0.00            
ATOM    762  S1t SER   347     763.900 746.870 659.370  1.00  0.00            
ATOM    763  BBt GLU   348     766.950 749.690 662.460  1.00  0.00            
ATOM    764  S1t GLU   348     769.240 751.010 661.670  1.00  0.00            
ATOM    765  BBe GLY   349     768.190 747.230 665.050  1.00  0.00            
ATOM    766  BBe THR   350     767.040 747.200 668.690  1.00  0.00            
ATOM    767  S1e THR   350     768.210 745.890 669.540  1.00  0.00            
ATOM    768  BBe GLY   351     765.690 749.630 671.290  1.00  0.00            
ATOM    769  BBe GLN   352     764.000 750.080 674.640  1.00  0.00            
ATOM    770  S1e GLN   352     765.460 749.170 676.830  1.00  0.00            
ATOM    771  BBe ALA   353     761.560 752.680 675.950  1.00  0.00            
ATOM    772  BBe ALA   354     759.730 752.350 679.220  1.00  0.00            
ATOM    773  BBc ASP   355     756.000 752.970 679.530  1.00  0.00            
ATOM    774  S1c ASP   355     754.070 752.660 677.970  1.00  0.00            
ATOM    775  BBh LEU   356     755.360 756.180 681.370  1.00  0.00            
ATOM    776  S1h LEU   356     756.120 758.600 682.030  1.00  0.00            
ATOM    777  BBh LYS   357     751.550 755.490 681.350  1.00  0.00            
ATOM    778  S1h LYS   357     750.300 755.530 679.420  1.00  0.00            
ATOM    779  S2h LYS   357     749.810 756.650 676.750  1.00  0.00            
ATOM    780  BBh SER   358     751.990 751.960 682.810  1.00  0.00            
ATOM    781  S1h SER   358     750.320 751.020 683.180  1.00  0.00            
ATOM    782  BBh THR   359     754.740 752.820 685.240  1.00  0.00            
ATOM    783  S1h THR   359     756.450 753.740 685.020  1.00  0.00            
ATOM    784  BBh GLN   360     752.860 755.700 686.920  1.00  0.00            
ATOM    785  S1h GLN   360     753.080 758.070 685.650  1.00  0.00            
ATOM    786  BBh ALA   361     749.590 753.720 687.300  1.00  0.00            
ATOM    787  BBh ALA   362     751.430 751.160 689.470  1.00  0.00            
ATOM    788  BBh ILE   363     753.530 753.740 691.320  1.00  0.00            
ATOM    789  S1h ILE   363     755.390 754.920 691.210  1.00  0.00            
ATOM    790  BBh ASP   364     750.530 755.930 692.050  1.00  0.00            
ATOM    791  S1h ASP   364     750.620 758.390 692.870  1.00  0.00            
ATOM    792  BBh GLN   365     748.730 752.850 693.520  1.00  0.00            
ATOM    793  S1h GLN   365     746.240 754.520 694.000  1.00  0.00            
ATOM    794  BBh ILE   366     751.550 751.510 695.660  1.00  0.00            
ATOM    795  S1h ILE   366     752.800 750.210 694.350  1.00  0.00            
ATOM    796  BBh ASN   367     752.070 755.060 696.970  1.00  0.00            
ATOM    797  S1h ASN   367     753.940 756.790 696.970  1.00  0.00            
ATOM    798  BBh ARG   368     748.660 755.520 698.330  1.00  0.00            
ATOM    799  S1h ARG   368     746.830 756.660 699.200  1.00  0.00            
ATOM    800  S2h ARG   368     744.660 759.080 699.970  1.00  0.00            
ATOM    801  BBh LYS   369     748.960 751.850 699.490  1.00  0.00            
ATOM    802  S1h LYS   369     749.050 749.130 699.440  1.00  0.00            
ATOM    803  S2h LYS   369     747.430 746.540 697.980  1.00  0.00            
ATOM    804  BBh LEU   370     751.840 752.870 701.570  1.00  0.00            
ATOM    805  S1h LEU   370     753.260 751.870 703.570  1.00  0.00            
ATOM    806  BBh ASN   371     750.410 756.220 702.680  1.00  0.00            
ATOM    807  S1h ASN   371     751.400 758.450 702.550  1.00  0.00            
ATOM    808  BBh ARG   372     747.480 754.350 704.360  1.00  0.00            
ATOM    809  S1h ARG   372     745.330 753.720 703.210  1.00  0.00            
ATOM    810  S2h ARG   372     742.330 752.220 704.390  1.00  0.00            
ATOM    811  BBh VAL   373     750.080 752.750 706.720  1.00  0.00            
ATOM    812  S1h VAL   373     750.530 751.410 708.130  1.00  0.00            
ATOM    813  BBh ILE   374     752.580 755.520 707.340  1.00  0.00            
ATOM    814  S1h ILE   374     754.510 755.040 706.690  1.00  0.00            
ATOM    815  BBs GLU   375     750.990 758.870 708.040  1.00  0.00            
ATOM    816  S1s GLU   375     751.050 762.050 707.150  1.00  0.00            
ATOM    817  BBc LYS   376     749.220 757.290 710.940  1.00  0.00            
ATOM    818  S1c LYS   376     747.270 755.920 710.740  1.00  0.00            
ATOM    819  S2c LYS   376     745.110 754.830 708.830  1.00  0.00            
ATOM    820  BBc THR   377     749.930 757.290 714.770  1.00  0.00            
ATOM    821  S1c THR   377     751.790 757.820 714.990  1.00  0.00            
ATOM    822  BBc ASN   378     747.780 757.610 718.010  1.00  0.00            
ATOM    823  S1c ASN   378     745.580 757.820 716.760  1.00  0.00            
ATOM    824  BBe GLU   379     748.660 759.510 721.240  1.00  0.00            
ATOM    825  S1e GLU   379     748.740 762.510 721.950  1.00  0.00            
ATOM    826  BBe LYS   380     749.020 757.710 724.500  1.00  0.00            
ATOM    827  S1e LYS   380     747.340 755.880 723.910  1.00  0.00            
ATOM    828  S2e LYS   380     744.310 755.370 723.840  1.00  0.00            
ATOM    829  BBc PHE   381     749.620 759.960 727.510  1.00  0.00            
ATOM    830  S1c PHE   381     746.690 761.410 725.940  1.00  0.00            
ATOM    831  S2c PHE   381     746.000 759.650 727.420  1.00  0.00            
ATOM    832  S3c PHE   381     744.720 760.130 725.450  1.00  0.00            
ATOM    833  BBs HIS   382     749.030 758.740 730.980  1.00  0.00            
ATOM    834  S1s HIS   382     747.250 759.390 731.430  1.00  0.00            
ATOM    835  S2s HIS   382     745.400 759.840 731.770  1.00  0.00            
ATOM    836  S3s HIS   382     745.860 761.950 731.900  1.00  0.00            
ATOM    837  BBc GLN   383     748.670 754.980 730.990  1.00  0.00            
ATOM    838  S1c GLN   383     748.670 754.340 728.600  1.00  0.00            
ATOM    839  BBc ILE   384     749.820 752.060 733.220  1.00  0.00            
ATOM    840  S1c ILE   384     748.800 751.900 735.320  1.00  0.00            
ATOM    841  BBc GLU   385     753.220 751.200 734.440  1.00  0.00            
ATOM    842  S1c GLU   385     753.350 752.590 736.760  1.00  0.00            
ATOM    843  BBc LYS   386     755.110 748.340 732.750  1.00  0.00            
ATOM    844  S1c LYS   386     753.520 748.840 730.460  1.00  0.00            
ATOM    845  S2c LYS   386     752.510 751.060 728.980  1.00  0.00            
ATOM    846  BBc GLU   387     758.240 747.560 734.750  1.00  0.00            
ATOM    847  S1c GLU   387     758.250 744.510 733.360  1.00  0.00            
ATOM    848  BBc PHE   388     758.340 746.840 738.430  1.00  0.00            
ATOM    849  S1c PHE   388     756.260 748.960 738.930  1.00  0.00            
ATOM    850  S2c PHE   388     756.040 747.370 740.700  1.00  0.00            
ATOM    851  S3c PHE   388     754.600 749.290 740.630  1.00  0.00            
ATOM    852  BBs SER   389     761.090 746.690 741.070  1.00  0.00            
ATOM    853  S1s SER   389     762.740 747.350 741.880  1.00  0.00            
ATOM    854  BBs GLU   390     759.150 744.590 743.590  1.00  0.00            
ATOM    855  S1s GLU   390     761.190 744.960 745.680  1.00  0.00            
ATOM    856  BBc VAL   391     757.060 741.460 743.820  1.00  0.00            
ATOM    857  S1c VAL   391     757.510 740.320 745.400  1.00  0.00            
ATOM    858  BBc GLU   392     753.370 742.410 744.600  1.00  0.00            
ATOM    859  S1c GLU   392     753.620 745.120 744.110  1.00  0.00            
ATOM    860  BBc GLY   393     751.190 739.650 742.940  1.00  0.00            
ATOM    861  BBh ARG   394     747.550 739.690 741.820  1.00  0.00            
ATOM    862  S1h ARG   394     745.250 738.850 741.930  1.00  0.00            
ATOM    863  S2h ARG   394     742.840 738.700 744.170  1.00  0.00            
ATOM    864  BBh ILE   395     747.430 743.280 740.800  1.00  0.00            
ATOM    865  S1h ILE   395     746.370 745.210 741.300  1.00  0.00            
ATOM    866  BBh GLN   396     750.800 743.390 738.980  1.00  0.00            
ATOM    867  S1h GLN   396     753.630 742.470 739.860  1.00  0.00            
ATOM    868  BBh ASP   397     749.990 740.050 737.440  1.00  0.00            
ATOM    869  S1h ASP   397     750.790 737.650 738.010  1.00  0.00            
ATOM    870  BBh LEU   398     746.990 741.550 735.690  1.00  0.00            
ATOM    871  S1h LEU   398     744.610 742.590 735.780  1.00  0.00            
ATOM    872  BBh GLU   399     749.220 744.560 734.670  1.00  0.00            
ATOM    873  S1h GLU   399     749.630 746.710 733.060  1.00  0.00            
ATOM    874  BBh LYS   400     751.740 742.490 732.800  1.00  0.00            
ATOM    875  S1h LYS   400     753.710 740.980 733.130  1.00  0.00            
ATOM    876  S2h LYS   400     755.130 739.820 735.520  1.00  0.00            
ATOM    877  BBh TYR   401     749.100 740.140 731.480  1.00  0.00            
ATOM    878  S1h TYR   401     748.230 738.170 729.770  1.00  0.00            
ATOM    879  S2h TYR   401     746.430 738.340 731.350  1.00  0.00            
ATOM    880  S3h TYR   401     745.480 737.440 728.540  1.00  0.00            
ATOM    881  BBh VAL   402     747.260 743.100 729.810  1.00  0.00            
ATOM    882  S1h VAL   402     746.040 744.090 731.040  1.00  0.00            
ATOM    883  BBh GLU   403     750.290 744.700 728.310  1.00  0.00            
ATOM    884  S1h GLU   403     752.290 746.480 726.240  1.00  0.00            
ATOM    885  BBh ASP   404     751.580 741.360 726.920  1.00  0.00            
ATOM    886  S1h ASP   404     753.760 740.850 727.870  1.00  0.00            
ATOM    887  BBh THR   405     748.120 740.610 725.610  1.00  0.00            
ATOM    888  S1h THR   405     747.730 739.150 724.380  1.00  0.00            
ATOM    889  BBh LYS   406     748.020 743.940 723.830  1.00  0.00            
ATOM    890  S1h LYS   406     747.200 746.090 723.090  1.00  0.00            
ATOM    891  S2h LYS   406     749.120 748.610 723.180  1.00  0.00            
ATOM    892  BBh ILE   407     751.480 743.490 722.450  1.00  0.00            
ATOM    893  S1h ILE   407     751.680 745.270 721.140  1.00  0.00            
ATOM    894  BBh ASP   408     751.010 740.140 720.880  1.00  0.00            
ATOM    895  S1h ASP   408     752.230 737.940 720.310  1.00  0.00            
ATOM    896  BBh LEU   409     747.690 741.480 719.420  1.00  0.00            
ATOM    897  S1h LEU   409     745.900 740.960 717.570  1.00  0.00            
ATOM    898  BBh TRP   410     749.400 744.130 717.370  1.00  0.00            
ATOM    899  S1h TRP   410     748.350 746.450 717.160  1.00  0.00            
ATOM    900  S2h TRP   410     747.470 747.970 718.470  1.00  0.00            
ATOM    901  S3h TRP   410     746.170 749.250 716.760  1.00  0.00            
ATOM    902  S4h TRP   410     747.260 747.330 715.040  1.00  0.00            
ATOM    903  BBh SER   411     752.470 742.010 716.710  1.00  0.00            
ATOM    904  S1h SER   411     754.130 741.070 716.310  1.00  0.00            
ATOM    905  BBh TYR   412     749.870 739.800 714.960  1.00  0.00            
ATOM    906  S1h TYR   412     750.080 737.010 713.380  1.00  0.00            
ATOM    907  S2h TYR   412     748.020 737.510 714.520  1.00  0.00            
ATOM    908  S3h TYR   412     748.270 734.520 713.740  1.00  0.00            
ATOM    909  BBh ASN   413     748.230 742.720 713.220  1.00  0.00            
ATOM    910  S1h ASN   413     746.370 742.790 711.740  1.00  0.00            
ATOM    911  BBh ALA   414     751.590 743.890 711.920  1.00  0.00            
ATOM    912  BBh GLU   415     752.710 740.410 710.790  1.00  0.00            
ATOM    913  S1h GLU   415     754.140 738.160 711.350  1.00  0.00            
ATOM    914  BBh LEU   416     749.410 740.040 708.920  1.00  0.00            
ATOM    915  S1h LEU   416     747.320 738.290 708.690  1.00  0.00            
ATOM    916  BBh LEU   417     749.190 743.530 707.360  1.00  0.00            
ATOM    917  S1h LEU   417     749.640 746.130 707.560  1.00  0.00            
ATOM    918  BBh VAL   418     752.640 742.930 705.710  1.00  0.00            
ATOM    919  S1h VAL   418     754.300 743.530 706.670  1.00  0.00            
ATOM    920  BBh ALA   419     751.820 739.420 704.540  1.00  0.00            
ATOM    921  BBh LEU   420     748.640 740.460 702.770  1.00  0.00            
ATOM    922  S1h LEU   420     746.370 740.630 704.130  1.00  0.00            
ATOM    923  BBh GLU   421     749.810 744.070 701.720  1.00  0.00            
ATOM    924  S1h GLU   421     748.150 745.430 703.000  1.00  0.00            
ATOM    925  BBh ASN   422     752.730 742.350 700.070  1.00  0.00            
ATOM    926  S1h ASN   422     754.650 742.170 701.570  1.00  0.00            
ATOM    927  BBh GLN   423     750.690 739.530 698.510  1.00  0.00            
ATOM    928  S1h GLN   423     750.500 737.260 697.100  1.00  0.00            
ATOM    929  BBh HIS   424     748.350 742.160 697.060  1.00  0.00            
ATOM    930  S1h HIS   424     746.460 741.900 697.470  1.00  0.00            
ATOM    931  S2h HIS   424     744.560 741.680 697.730  1.00  0.00            
ATOM    932  S3h HIS   424     744.630 742.670 699.660  1.00  0.00            
ATOM    933  BBh THR   425     751.440 744.230 696.150  1.00  0.00            
ATOM    934  S1h THR   425     752.530 745.820 696.430  1.00  0.00            
ATOM    935  BBh ILE   426     753.030 741.580 693.890  1.00  0.00            
ATOM    936  S1h ILE   426     754.050 739.910 694.830  1.00  0.00            
ATOM    937  BBh ASP   427     749.670 740.590 692.340  1.00  0.00            
ATOM    938  S1h ASP   427     748.080 738.960 693.550  1.00  0.00            
ATOM    939  BBh LEU   428     748.960 744.300 691.650  1.00  0.00            
ATOM    940  S1h LEU   428     748.700 746.650 692.930  1.00  0.00            
ATOM    941  BBh ALA   429     752.190 745.110 689.920  1.00  0.00            
ATOM    942  BBh ASP   430     751.760 741.870 687.970  1.00  0.00            
ATOM    943  S1h ASP   430     751.640 739.400 687.610  1.00  0.00            
ATOM    944  BBh SER   431     748.410 743.000 686.780  1.00  0.00            
ATOM    945  S1h SER   431     746.930 741.880 686.190  1.00  0.00            
ATOM    946  BBh GLU   432     749.790 746.250 685.580  1.00  0.00            
ATOM    947  S1h GLU   432     747.970 747.870 688.230  1.00  0.00            
ATOM    948  BBh MET   433     752.070 744.170 683.350  1.00  0.00            
ATOM    949  S1h MET   433     754.660 742.510 682.240  1.00  0.00            
ATOM    950  BBh ASN   434     749.470 742.110 681.660  1.00  0.00            
ATOM    951  S1h ASN   434     749.120 739.700 681.920  1.00  0.00            
ATOM    952  BBh LYS   435     747.320 745.280 681.440  1.00  0.00            
ATOM    953  S1h LYS   435     746.280 747.150 682.000  1.00  0.00            
ATOM    954  S2h LYS   435     745.760 749.210 683.800  1.00  0.00            
ATOM    955  BBh LEU   436     750.030 746.650 679.190  1.00  0.00            
ATOM    956  S1h LEU   436     751.360 748.820 678.630  1.00  0.00            
ATOM    957  BBh PHE   437     750.490 743.560 677.080  1.00  0.00            
ATOM    958  S1h PHE   437     751.990 740.670 678.070  1.00  0.00            
ATOM    959  S2h PHE   437     750.780 740.310 676.040  1.00  0.00            
ATOM    960  S3h PHE   437     750.980 738.540 677.640  1.00  0.00            
ATOM    961  BBh GLU   438     746.800 743.400 676.530  1.00  0.00            
ATOM    962  S1h GLU   438     745.560 742.090 678.100  1.00  0.00            
ATOM    963  BBh LYS   439     746.460 747.070 675.560  1.00  0.00            
ATOM    964  S1h LYS   439     744.530 747.980 674.490  1.00  0.00            
ATOM    965  S2h LYS   439     742.990 750.500 675.400  1.00  0.00            
ATOM    966  BBh THR   440     749.180 746.370 672.920  1.00  0.00            
ATOM    967  S1h THR   440     750.750 747.320 673.570  1.00  0.00            
ATOM    968  BBh ARG   441     747.760 742.990 671.830  1.00  0.00            
ATOM    969  S1h ARG   441     748.350 741.380 670.090  1.00  0.00            
ATOM    970  S2h ARG   441     746.500 739.690 667.780  1.00  0.00            
ATOM    971  BBh ARG   442     744.450 744.690 670.990  1.00  0.00            
ATOM    972  S1h ARG   442     743.110 742.950 671.170  1.00  0.00            
ATOM    973  S2h ARG   442     742.210 742.680 674.410  1.00  0.00            
ATOM    974  BBh GLN   443     746.120 747.680 669.330  1.00  0.00            
ATOM    975  S1h GLN   443     747.170 749.940 670.120  1.00  0.00            
ATOM    976  BBh LEU   444     748.060 745.560 666.900  1.00  0.00            
ATOM    977  S1h LEU   444     750.480 745.110 667.760  1.00  0.00            
ATOM    978  BBt ARG   445     744.820 743.730 665.830  1.00  0.00            
ATOM    979  S1t ARG   445     742.480 744.380 665.970  1.00  0.00            
ATOM    980  S2t ARG   445     740.040 744.290 663.930  1.00  0.00            
ATOM    981  BBt GLU   446     745.630 741.010 663.140  1.00  0.00            
ATOM    982  S1t GLU   446     743.130 740.260 662.400  1.00  0.00            
ATOM    983  BBs ASN   447     749.080 742.370 662.140  1.00  0.00            
ATOM    984  S1s ASN   447     748.890 744.780 662.590  1.00  0.00            
ATOM    985  BBe ALA   448     750.810 740.670 665.070  1.00  0.00            
ATOM    986  BBe GLU   449     751.100 737.310 666.750  1.00  0.00            
ATOM    987  S1e GLU   449     748.750 735.680 666.510  1.00  0.00            
ATOM    988  BBe ASP   450     751.750 736.490 670.390  1.00  0.00            
ATOM    989  S1e ASP   450     750.740 736.950 672.640  1.00  0.00            
ATOM    990  BBc MET   451     754.890 734.350 670.550  1.00  0.00            
ATOM    991  S1c MET   451     757.000 733.740 668.990  1.00  0.00            
ATOM    992  BBs GLY   452     754.400 733.110 674.140  1.00  0.00            
ATOM    993  BBs ASN   453     757.290 735.020 675.740  1.00  0.00            
ATOM    994  S1s ASN   453     758.370 733.140 677.120  1.00  0.00            
ATOM    995  BBs GLY   454     755.850 738.520 676.060  1.00  0.00            
ATOM    996  BBe CYS   455     756.770 739.370 672.440  1.00  0.00            
ATOM    997  S1e CYS   455     758.440 737.710 671.670  1.00  0.00            
ATOM    998  BBe PHE   456     754.350 740.410 669.670  1.00  0.00            
ATOM    999  S1e PHE   456     752.550 741.650 672.280  1.00  0.00            
ATOM   1000  S2e PHE   456     753.430 743.430 670.930  1.00  0.00            
ATOM   1001  S3e PHE   456     753.550 743.560 673.330  1.00  0.00            
ATOM   1002  BBe LYS   457     755.700 739.480 666.340  1.00  0.00            
ATOM   1003  S1e LYS   457     756.830 737.410 665.550  1.00  0.00            
ATOM   1004  S2e LYS   457     758.550 736.500 663.680  1.00  0.00            
ATOM   1005  BBe ILE   458     754.410 742.160 664.080  1.00  0.00            
ATOM   1006  S1e ILE   458     754.120 744.090 664.670  1.00  0.00            
ATOM   1007  BBs TYR   459     753.980 740.640 660.600  1.00  0.00            
ATOM   1008  S1s TYR   459     754.840 737.410 660.140  1.00  0.00            
ATOM   1009  S2s TYR   459     753.590 737.880 662.130  1.00  0.00            
ATOM   1010  S3s TYR   459     754.100 734.850 661.730  1.00  0.00            
ATOM   1011  BBs HIS   460     755.410 743.760 658.830  1.00  0.00            
ATOM   1012  S1s HIS   460     754.070 744.900 659.670  1.00  0.00            
ATOM   1013  S2s HIS   460     752.910 746.060 660.690  1.00  0.00            
ATOM   1014  S3s HIS   460     753.660 747.820 659.680  1.00  0.00            
ATOM   1015  BBc LYS   461     758.200 746.270 658.230  1.00  0.00            
ATOM   1016  S1c LYS   461     757.520 746.930 655.900  1.00  0.00            
ATOM   1017  S2c LYS   461     756.760 748.430 653.320  1.00  0.00            
ATOM   1018  BBc CYS   462     757.930 748.450 661.350  1.00  0.00            
ATOM   1019  S1c CYS   462     757.700 747.560 663.560  1.00  0.00            
ATOM   1020  BBc ASP   463     760.570 751.210 661.560  1.00  0.00            
ATOM   1021  S1c ASP   463     761.980 751.390 659.430  1.00  0.00            
ATOM   1022  BBh ASN   464     761.430 753.430 664.490  1.00  0.00            
ATOM   1023  S1h ASN   464     762.110 754.430 666.690  1.00  0.00            
ATOM   1024  BBh ALA   465     758.290 755.490 663.880  1.00  0.00            
ATOM   1025  BBh CYS   466     755.970 752.500 663.330  1.00  0.00            
ATOM   1026  S1h CYS   466     754.960 752.930 661.190  1.00  0.00            
ATOM   1027  BBh ILE   467     757.310 751.470 666.690  1.00  0.00            
ATOM   1028  S1h ILE   467     756.970 750.120 668.210  1.00  0.00            
ATOM   1029  BBh GLU   468     756.780 754.750 668.500  1.00  0.00            
ATOM   1030  S1h GLU   468     757.980 757.330 668.120  1.00  0.00            
ATOM   1031  BBh SER   469     753.280 754.970 667.030  1.00  0.00            
ATOM   1032  S1h SER   469     752.980 755.920 665.350  1.00  0.00            
ATOM   1033  BBh ILE   470     752.690 751.800 669.050  1.00  0.00            
ATOM   1034  S1h ILE   470     752.340 749.580 669.320  1.00  0.00            
ATOM   1035  BBh ARG   471     754.290 752.960 672.380  1.00  0.00            
ATOM   1036  S1h ARG   471     756.670 753.220 672.910  1.00  0.00            
ATOM   1037  S2h ARG   471     759.330 755.520 672.470  1.00  0.00            
ATOM   1038  BBt ASN   472     752.300 756.140 671.960  1.00  0.00            
ATOM   1039  S1t ASN   472     753.420 758.140 671.030  1.00  0.00            
ATOM   1040  BBt GLY   473     749.090 754.380 670.950  1.00  0.00            
ATOM   1041  BBc THR   474     748.630 756.230 667.610  1.00  0.00            
ATOM   1042  S1c THR   474     749.080 758.120 667.730  1.00  0.00            
ATOM   1043  BBc TYR   475     749.260 752.910 665.770  1.00  0.00            
ATOM   1044  S1c TYR   475     749.970 749.780 665.190  1.00  0.00            
ATOM   1045  S2c TYR   475     751.190 751.440 663.960  1.00  0.00            
ATOM   1046  S3c TYR   475     752.920 748.970 664.700  1.00  0.00            
ATOM   1047  BBc ASP   476     747.000 752.570 662.770  1.00  0.00            
ATOM   1048  S1c ASP   476     744.680 753.700 662.600  1.00  0.00            
ATOM   1049  BBt HIS   477     746.220 748.870 662.300  1.00  0.00            
ATOM   1050  S1t HIS   477     744.550 748.790 663.300  1.00  0.00            
ATOM   1051  S2t HIS   477     742.800 748.610 664.100  1.00  0.00            
ATOM   1052  S3t HIS   477     743.480 749.470 665.970  1.00  0.00            
ATOM   1053  BBh ASP   478     744.790 749.420 658.750  1.00  0.00            
ATOM   1054  S1h ASP   478     742.480 750.080 657.990  1.00  0.00            
ATOM   1055  BBh ILE   479     748.020 750.930 657.310  1.00  0.00            
ATOM   1056  S1h ILE   479     749.360 752.070 658.560  1.00  0.00            
ATOM   1057  BBh TYR   480     749.710 747.550 657.320  1.00  0.00            
ATOM   1058  S1h TYR   480     750.100 748.480 653.850  1.00  0.00            
ATOM   1059  S2h TYR   480     751.960 748.580 655.360  1.00  0.00            
ATOM   1060  S3h TYR   480     752.030 750.830 653.230  1.00  0.00            
ATOM   1061  BBh ARG   481     746.900 745.130 657.620  1.00  0.00            
ATOM   1062  S1h ARG   481     745.340 744.010 659.250  1.00  0.00            
ATOM   1063  S2h ARG   481     742.300 745.580 659.940  1.00  0.00            
ATOM   1064  BBh ASP   482     747.130 744.000 654.050  1.00  0.00            
ATOM   1065  S1h ASP   482     746.440 745.850 652.550  1.00  0.00            
ATOM   1066  BBh GLU   483     750.880 743.370 654.330  1.00  0.00            
ATOM   1067  S1h GLU   483     753.780 743.420 654.140  1.00  0.00            
ATOM   1068  BBh ALA   484     750.570 741.700 657.760  1.00  0.00            
ATOM   1069  BBh LEU   485     747.930 739.230 656.590  1.00  0.00            
ATOM   1070  S1h LEU   485     745.740 739.450 657.980  1.00  0.00            
ATOM   1071  BBh ASN   486     749.840 738.070 653.120  1.00  0.00            
ATOM   1072  S1h ASN   486     749.550 739.340 651.080  1.00  0.00            
ATOM   1073  BBh ASN   487     752.600 737.440 655.670  1.00  0.00            
ATOM   1074  S1h ASN   487     754.480 739.020 655.710  1.00  0.00            
ATOM   1075  BBh ARG   488     750.490 735.750 658.280  1.00  0.00            
ATOM   1076  S1h ARG   488     749.330 736.400 660.570  1.00  0.00            
ATOM   1077  S2h ARG   488     746.310 736.380 662.560  1.00  0.00            
ATOM   1078  BBh PHE   489     749.080 733.820 655.340  1.00  0.00            
ATOM   1079  S1h PHE   489     746.320 734.410 657.010  1.00  0.00            
ATOM   1080  S2h PHE   489     747.010 732.110 657.180  1.00  0.00            
ATOM   1081  S3h PHE   489     745.460 733.020 658.770  1.00  0.00            
ATOM   1082  BBh GLN   490     752.400 732.660 653.830  1.00  0.00            
ATOM   1083  S1h GLN   490     754.360 733.580 654.050  1.00  0.00            
ATOM   1084  BBh ILE   491     751.950 730.930 657.050  1.00  0.00            
ATOM   1085  S1h ILE   491     753.210 731.110 658.710  1.00  0.00            
ATOM   1086  BBh LYS   492     750.990 727.970 654.780  1.00  0.00            
ATOM   1087  S1h LYS   492     753.730 727.280 655.220  1.00  0.00            
ATOM   1088  S2h LYS   492     756.360 728.990 655.290  1.00  0.00            
ATOM   1089  BBh GLY   493     749.610 729.240 651.530  1.00  0.00            
ATOM   1090  BBh VAL   494     753.130 729.760 650.960  1.00  0.00            
ATOM   1091  S1h VAL   494     754.570 730.890 650.140  1.00  0.00            
ATOM   1092  BBh GLU   495     754.530 726.190 650.920  1.00  0.00            
ATOM   1093  S1h GLU   495     756.980 725.980 651.290  1.00  0.00            
ATOM   1094  BBh LEU   496     751.380 725.250 649.360  1.00  0.00            
ATOM   1095  S1h LEU   496     750.060 724.070 651.400  1.00  0.00            
ATOM   1096  BBh LYS   497     752.360 727.750 646.660  1.00  0.00            
ATOM   1097  S1h LYS   497     752.570 730.030 645.700  1.00  0.00            
ATOM   1098  S2h LYS   497     752.960 732.590 644.390  1.00  0.00            
ATOM   1099  BBh SER   498     755.110 725.400 645.170  1.00  0.00            
ATOM   1100  S1h SER   498     757.040 725.660 645.100  1.00  0.00            
ATOM   1101  BBh GLY   499     751.660 724.090 644.230  1.00  0.00            
ATOM   1102  BBh TYR   500     748.870 726.910 644.010  1.00  0.00            
ATOM   1103  S1h TYR   500     747.300 727.510 646.610  1.00  0.00            
ATOM   1104  S2h TYR   500     746.910 725.320 645.710  1.00  0.00            
ATOM   1105  S3h TYR   500     745.560 725.750 648.470  1.00  0.00            
ATOM   1106  BBh LYS   501     749.860 729.490 641.330  1.00  0.00            
ATOM   1107  S1h LYS   501     748.280 731.180 640.420  1.00  0.00            
ATOM   1108  S2h LYS   501     745.810 732.160 640.810  1.00  0.00            
ATOM   1109  BBh ASP   502     753.000 727.380 640.190  1.00  0.00            
ATOM   1110  S1h ASP   502     755.050 728.580 641.130  1.00  0.00            
ATOM   1111  BBh TRP   503     750.350 725.020 638.900  1.00  0.00            
ATOM   1112  S1h TRP   503     751.380 723.360 637.220  1.00  0.00            
ATOM   1113  S2h TRP   503     753.280 722.490 636.540  1.00  0.00            
ATOM   1114  S3h TRP   503     752.350 720.570 635.230  1.00  0.00            
ATOM   1115  S4h TRP   503     749.890 721.640 636.060  1.00  0.00            
ATOM   1116  BBh ILE   504     747.140 726.740 637.500  1.00  0.00            
ATOM   1117  S1h ILE   504     746.090 725.130 636.300  1.00  0.00            
ATOM   1118  BBh LEU   505     747.840 730.070 635.810  1.00  0.00            
ATOM   1119  S1h LEU   505     746.910 732.210 634.630  1.00  0.00            
ATOM   1120  BBh TRP   506     750.910 728.030 634.280  1.00  0.00            
ATOM   1121  S1h TRP   506     753.410 727.240 634.470  1.00  0.00            
ATOM   1122  S2h TRP   506     754.960 726.940 636.010  1.00  0.00            
ATOM   1123  S3h TRP   506     756.420 725.410 634.660  1.00  0.00            
ATOM   1124  S4h TRP   506     754.480 725.780 632.680  1.00  0.00            
ATOM   1125  BBh ILE   507     749.630 725.050 632.290  1.00  0.00            
ATOM   1126  S1h ILE   507     749.280 723.270 631.030  1.00  0.00            
ATOM   1127  BBh SER   508     746.850 727.490 631.190  1.00  0.00            
ATOM   1128  S1h SER   508     745.050 727.530 631.950  1.00  0.00            
ATOM   1129  BBh PHE   509     749.610 729.560 629.620  1.00  0.00            
ATOM   1130  S1h PHE   509     750.530 732.000 631.270  1.00  0.00            
ATOM   1131  S2h PHE   509     750.470 732.610 628.950  1.00  0.00            
ATOM   1132  S3h PHE   509     750.580 734.310 630.630  1.00  0.00            
ATOM   1133  BBh ALA   510     751.730 726.740 628.350  1.00  0.00            
ATOM   1134  BBh ILE   511     748.790 725.600 626.080  1.00  0.00            
ATOM   1135  S1h ILE   511     746.930 725.050 626.820  1.00  0.00            
ATOM   1136  BBh SER   512     748.360 729.330 624.950  1.00  0.00            
ATOM   1137  S1h SER   512     746.880 730.160 625.900  1.00  0.00            
ATOM   1138  BBh CYS   513     752.080 729.940 624.070  1.00  0.00            
ATOM   1139  S1h CYS   513     753.610 731.630 624.840  1.00  0.00            
ATOM   1140  BBh LEU   514     751.960 726.960 621.730  1.00  0.00            
ATOM   1141  S1h LEU   514     753.190 725.380 623.430  1.00  0.00            
ATOM   1142  BBh LEU   515     748.820 727.670 619.800  1.00  0.00            
ATOM   1143  S1h LEU   515     748.090 726.330 617.600  1.00  0.00            
ATOM   1144  BBh LEU   516     750.210 731.110 619.190  1.00  0.00            
ATOM   1145  S1h LEU   516     749.300 732.710 621.120  1.00  0.00            
ATOM   1146  BBh CYS   517     753.680 731.310 617.430  1.00  0.00            
ATOM   1147  S1h CYS   517     754.830 732.730 618.940  1.00  0.00            
ATOM   1148  BBh VAL   518     752.320 728.160 615.270  1.00  0.00            
ATOM   1149  S1h VAL   518     753.280 726.560 615.990  1.00  0.00            
ATOM   1150  BBh VAL   519     749.340 730.370 614.390  1.00  0.00            
ATOM   1151  S1h VAL   519     747.450 729.810 614.090  1.00  0.00            
ATOM   1152  BBh LEU   520     751.850 733.080 613.310  1.00  0.00            
ATOM   1153  S1h LEU   520     752.700 735.540 612.370  1.00  0.00            
ATOM   1154  BBh LEU   521     753.510 730.270 611.350  1.00  0.00            
ATOM   1155  S1h LEU   521     754.940 731.430 609.380  1.00  0.00            
ATOM   1156  BBh GLY   522     750.300 728.940 609.500  1.00  0.00            
ATOM   1157  BBh PHE   523     748.380 731.790 607.840  1.00  0.00            
ATOM   1158  S1h PHE   523     747.150 733.200 610.840  1.00  0.00            
ATOM   1159  S2h PHE   523     745.600 733.650 609.060  1.00  0.00            
ATOM   1160  S3h PHE   523     745.650 735.070 610.990  1.00  0.00            
ATOM   1161  BBh ILE   524     751.250 734.180 606.960  1.00  0.00            
ATOM   1162  S1h ILE   524     752.800 735.900 607.430  1.00  0.00            
ATOM   1163  BBh MET   525     752.470 731.350 604.660  1.00  0.00            
ATOM   1164  S1h MET   525     755.170 731.170 604.180  1.00  0.00            
ATOM   1165  BBh TRP   526     748.940 730.380 603.420  1.00  0.00            
ATOM   1166  S1h TRP   526     749.110 727.960 604.290  1.00  0.00            
ATOM   1167  S2h TRP   526     750.400 726.180 604.160  1.00  0.00            
ATOM   1168  S3h TRP   526     749.110 724.690 605.690  1.00  0.00            
ATOM   1169  S4h TRP   526     747.450 726.930 605.930  1.00  0.00            
ATOM   1170  BBh ALA   527     748.370 734.080 602.770  1.00  0.00            
ATOM   1171  BBh CYS   528     751.460 734.060 600.410  1.00  0.00            
ATOM   1172  S1h CYS   528     753.820 734.420 600.410  1.00  0.00            
ATOM   1173  BBh GLN   529     750.980 730.520 599.000  1.00  0.00            
ATOM   1174  S1h GLN   529     752.480 728.780 599.860  1.00  0.00            
ATOM   1175  BBc ARG   530     747.490 731.790 598.010  1.00  0.00            
ATOM   1176  S1c ARG   530     745.710 731.030 599.490  1.00  0.00            
ATOM   1177  S2c ARG   530     742.780 732.350 599.530  1.00  0.00            
ATOM   1178  BBc GLY   531     747.590 735.450 597.080  1.00  0.00            
ATOM   1179  BBc ASN   532     747.720 738.990 595.530  1.00  0.00            
ATOM   1180  S1c ASN   532     749.920 739.910 594.700  1.00  0.00            
ATOM   1181  BBc ILE   533     745.000 741.380 596.800  1.00  0.00            
ATOM   1182  S1c ILE   533     745.030 741.750 599.150  1.00  0.00            
ATOM   1183  BBc ARG   534     745.320 744.620 594.530  1.00  0.00            
ATOM   1184  S1c ARG   534     743.640 745.930 595.110  1.00  0.00            
ATOM   1185  S2c ARG   534     742.540 748.800 593.600  1.00  0.00            
ATOM   1186  BBc CYS   535     748.990 745.040 595.450  1.00  0.00            
ATOM   1187  S1c CYS   535     749.080 744.270 597.730  1.00  0.00            
ATOM   1188  BBc ASN   536     749.910 743.860 591.810  1.00  0.00            
ATOM   1189  S1c ASN   536     749.220 744.240 589.530  1.00  0.00            
ATOM   1190  BBc ILE   537     753.650 743.050 592.350  1.00  0.00            
ATOM   1191  S1c ILE   537     755.400 742.520 590.840  1.00  0.00            
ATOM   1192  BBc CYS   538     753.470 743.340 596.200  1.00  0.00            
ATOM   1193  S1c CYS   538     753.770 744.180 598.400  1.00  0.00            
ATOM   1194  BBc ILE   539     755.220 739.870 596.860  1.00  0.00            
ATOM   1195  S1c ILE   539     755.240 738.880 598.720  1.00  0.00            
ATOM   1196  BBc SER   540     741.690 715.240 660.310  1.00  0.00            
ATOM   1197  S1c SER   540     741.910 713.520 659.420  1.00  0.00            
ATOM   1198  BBc THR   541     741.560 717.580 663.330  1.00  0.00            
ATOM   1199  S1c THR   541     739.710 718.150 663.580  1.00  0.00            
ATOM   1200  BBe ALA   542     742.230 716.640 667.000  1.00  0.00            
ATOM   1201  BBe THR   543     740.540 717.710 670.180  1.00  0.00            
ATOM   1202  S1e THR   543     738.690 718.230 670.510  1.00  0.00            
ATOM   1203  BBe LEU   544     742.690 718.480 673.140  1.00  0.00            
ATOM   1204  S1e LEU   544     744.760 719.240 671.800  1.00  0.00            
ATOM   1205  BBe CYS   545     741.060 719.590 676.460  1.00  0.00            
ATOM   1206  S1e CYS   545     739.200 718.110 676.190  1.00  0.00            
ATOM   1207  BBe LEU   546     742.080 721.280 679.720  1.00  0.00            
ATOM   1208  S1e LEU   546     743.990 722.860 680.570  1.00  0.00            
ATOM   1209  BBe GLY   547     740.990 720.470 683.180  1.00  0.00            
ATOM   1210  BBe HIS   548     741.380 719.910 686.850  1.00  0.00            
ATOM   1211  S1e HIS   548     740.600 721.460 687.750  1.00  0.00            
ATOM   1212  S2e HIS   548     739.930 722.980 688.730  1.00  0.00            
ATOM   1213  S3e HIS   548     738.410 721.780 689.710  1.00  0.00            
ATOM   1214  BBe HIS   549     740.520 717.190 689.440  1.00  0.00            
ATOM   1215  S1e HIS   549     741.710 716.240 690.670  1.00  0.00            
ATOM   1216  S2e HIS   549     743.000 715.270 691.720  1.00  0.00            
ATOM   1217  S3e HIS   549     741.480 713.960 692.520  1.00  0.00            
ATOM   1218  BBc ALA   550     737.330 716.920 691.590  1.00  0.00            
ATOM   1219  BBc VAL   551     736.890 714.620 694.580  1.00  0.00            
ATOM   1220  S1c VAL   551     737.570 714.700 696.460  1.00  0.00            
ATOM   1221  BBs PRO   552     733.700 712.510 695.370  1.00  0.00            
ATOM   1222  S1s PRO   552     732.070 711.820 694.690  1.00  0.00            
ATOM   1223  BBs ASN   553     733.280 713.770 698.890  1.00  0.00            
ATOM   1224  S1s ASN   553     731.990 712.590 700.630  1.00  0.00            
ATOM   1225  BBc GLY   554     734.990 717.150 699.560  1.00  0.00            
ATOM   1226  BBe THR   555     735.450 719.360 702.640  1.00  0.00            
ATOM   1227  S1e THR   555     737.160 719.820 703.460  1.00  0.00            
ATOM   1228  BBe ILE   556     733.330 722.390 703.450  1.00  0.00            
ATOM   1229  S1e ILE   556     731.520 721.700 704.460  1.00  0.00            
ATOM   1230  BBe VAL   557     734.890 725.810 704.130  1.00  0.00            
ATOM   1231  S1e VAL   557     736.820 725.310 704.150  1.00  0.00            
ATOM   1232  BBc LYS   558     734.150 729.540 704.790  1.00  0.00            
ATOM   1233  S1c LYS   558     735.500 729.490 706.970  1.00  0.00            
ATOM   1234  S2c LYS   558     734.470 729.140 709.940  1.00  0.00            
ATOM   1235  BBc THR   559     735.490 732.310 702.580  1.00  0.00            
ATOM   1236  S1c THR   559     735.230 731.450 700.850  1.00  0.00            
ATOM   1237  BBs ILE   560     734.780 735.980 701.990  1.00  0.00            
ATOM   1238  S1s ILE   560     736.450 737.440 702.760  1.00  0.00            
ATOM   1239  BBs THR   561     731.910 735.080 699.670  1.00  0.00            
ATOM   1240  S1s THR   561     732.720 734.760 697.930  1.00  0.00            
ATOM   1241  BBc ASP   562     730.540 731.860 701.180  1.00  0.00            
ATOM   1242  S1c ASP   562     729.090 730.590 699.500  1.00  0.00            
ATOM   1243  BBs ASP   563     729.890 730.770 704.740  1.00  0.00            
ATOM   1244  S1s ASP   563     729.860 731.760 707.040  1.00  0.00            
ATOM   1245  BBs GLN   564     729.920 727.350 702.990  1.00  0.00            
ATOM   1246  S1s GLN   564     728.330 725.890 704.180  1.00  0.00            
ATOM   1247  BBe ILE   565     731.860 726.430 699.860  1.00  0.00            
ATOM   1248  S1e ILE   565     733.450 727.730 698.470  1.00  0.00            
ATOM   1249  BBe GLU   566     733.430 722.980 699.280  1.00  0.00            
ATOM   1250  S1e GLU   566     731.580 721.190 698.830  1.00  0.00            
ATOM   1251  BBe VAL   567     737.130 722.340 698.640  1.00  0.00            
ATOM   1252  S1e VAL   567     738.500 723.370 699.670  1.00  0.00            
ATOM   1253  BBs THR   568     739.010 719.280 697.410  1.00  0.00            
ATOM   1254  S1s THR   568     739.980 718.790 695.790  1.00  0.00            
ATOM   1255  BBc ASN   569     741.090 719.350 700.570  1.00  0.00            
ATOM   1256  S1c ASN   569     743.290 718.280 699.880  1.00  0.00            
ATOM   1257  BBe ALA   570     741.580 721.200 703.910  1.00  0.00            
ATOM   1258  BBe THR   571     743.290 721.450 707.310  1.00  0.00            
ATOM   1259  S1e THR   571     745.120 722.030 706.980  1.00  0.00            
ATOM   1260  BBe GLU   572     741.920 721.960 710.750  1.00  0.00            
ATOM   1261  S1e GLU   572     740.900 720.440 713.260  1.00  0.00            
ATOM   1262  BBc LEU   573     743.050 725.260 712.430  1.00  0.00            
ATOM   1263  S1c LEU   573     744.100 727.150 710.900  1.00  0.00            
ATOM   1264  BBe VAL   574     741.610 724.580 715.860  1.00  0.00            
ATOM   1265  S1e VAL   574     739.950 725.190 716.790  1.00  0.00            
ATOM   1266  BBe GLN   575     742.790 721.890 718.320  1.00  0.00            
ATOM   1267  S1e GLN   575     745.060 721.410 719.200  1.00  0.00            
ATOM   1268  BBc SER   576     739.570 720.630 719.760  1.00  0.00            
ATOM   1269  S1c SER   576     737.890 720.470 718.790  1.00  0.00            
ATOM   1270  BBc SER   577     740.890 717.510 721.530  1.00  0.00            
ATOM   1271  S1c SER   577     740.000 716.080 720.550  1.00  0.00            
ATOM   1272  BBc SER   578     742.970 716.720 724.490  1.00  0.00            
ATOM   1273  S1c SER   578     742.600 717.850 726.040  1.00  0.00            
ATOM   1274  BBc THR   579     744.640 713.450 725.580  1.00  0.00            
ATOM   1275  S1c THR   579     745.600 711.760 725.430  1.00  0.00            
ATOM   1276  BBs GLY   580     743.160 713.860 729.060  1.00  0.00            
ATOM   1277  BBs LYS   581     746.620 713.600 730.590  1.00  0.00            
ATOM   1278  S1s LYS   581     747.350 711.330 729.860  1.00  0.00            
ATOM   1279  S2s LYS   581     749.900 711.390 727.500  1.00  0.00            
ATOM   1280  BBe ILE   582     749.400 715.770 731.930  1.00  0.00            
ATOM   1281  S1e ILE   582     748.510 717.300 733.680  1.00  0.00            
ATOM   1282  BBe CYS   583     752.730 715.020 730.170  1.00  0.00            
ATOM   1283  S1e CYS   583     753.200 717.350 729.800  1.00  0.00            
ATOM   1284  BBs ASN   584     755.600 714.240 732.410  1.00  0.00            
ATOM   1285  S1s ASN   584     756.240 713.040 734.430  1.00  0.00            
ATOM   1286  BBt ASN   585     758.220 716.470 730.950  1.00  0.00            
ATOM   1287  S1t ASN   585     760.010 716.510 732.720  1.00  0.00            
ATOM   1288  BBt PRO   586     759.510 719.240 729.170  1.00  0.00            
ATOM   1289  S1t PRO   586     760.980 719.720 728.060  1.00  0.00            
ATOM   1290  BBt HIS   587     758.300 721.180 732.200  1.00  0.00            
ATOM   1291  S1t HIS   587     758.570 722.970 731.460  1.00  0.00            
ATOM   1292  S2t HIS   587     758.630 724.700 730.620  1.00  0.00            
ATOM   1293  S3t HIS   587     760.450 724.210 729.570  1.00  0.00            
ATOM   1294  BBt ARG   588     759.040 720.110 735.780  1.00  0.00            
ATOM   1295  S1t ARG   588     761.070 720.100 737.020  1.00  0.00            
ATOM   1296  S2t ARG   588     760.620 718.740 740.370  1.00  0.00            
ATOM   1297  BBe ILE   589     755.550 719.050 736.840  1.00  0.00            
ATOM   1298  S1e ILE   589     754.650 717.920 735.090  1.00  0.00            
ATOM   1299  BBe LEU   590     754.780 718.720 740.570  1.00  0.00            
ATOM   1300  S1e LEU   590     756.430 716.820 741.070  1.00  0.00            
ATOM   1301  BBe ASP   591     751.530 717.250 741.840  1.00  0.00            
ATOM   1302  S1e ASP   591     751.930 714.780 741.240  1.00  0.00            
ATOM   1303  BBc GLY   592     750.350 718.840 745.060  1.00  0.00            
ATOM   1304  BBt ARG   593     748.690 715.540 745.880  1.00  0.00            
ATOM   1305  S1t ARG   593     747.470 713.860 744.600  1.00  0.00            
ATOM   1306  S2t ARG   593     747.330 711.880 742.650  1.00  0.00            
ATOM   1307  BBt ALA   594     746.700 716.700 748.900  1.00  0.00            
ATOM   1308  BBc CYS   595     748.330 720.000 749.690  1.00  0.00            
ATOM   1309  S1c CYS   595     747.540 720.300 751.920  1.00  0.00            
ATOM   1310  BBc THR   596     747.750 723.430 748.280  1.00  0.00            
ATOM   1311  S1c THR   596     746.410 724.540 749.170  1.00  0.00            
ATOM   1312  BBh LEU   597     751.070 725.290 747.770  1.00  0.00            
ATOM   1313  S1h LEU   597     753.270 726.820 747.280  1.00  0.00            
ATOM   1314  BBh ILE   598     750.060 727.590 750.640  1.00  0.00            
ATOM   1315  S1h ILE   598     750.300 729.610 751.670  1.00  0.00            
ATOM   1316  BBh ASP   599     750.040 724.720 753.140  1.00  0.00            
ATOM   1317  S1h ASP   599     747.920 725.080 754.510  1.00  0.00            
ATOM   1318  BBh ALA   600     753.280 723.470 751.680  1.00  0.00            
ATOM   1319  BBh LEU   601     754.630 727.000 752.190  1.00  0.00            
ATOM   1320  S1h LEU   601     755.330 729.530 751.750  1.00  0.00            
ATOM   1321  BBh LEU   602     753.520 727.100 755.780  1.00  0.00            
ATOM   1322  S1h LEU   602     754.630 729.310 756.790  1.00  0.00            
ATOM   1323  BBt GLY   603     754.430 723.520 756.620  1.00  0.00            
ATOM   1324  BBc ASP   604     751.200 721.670 757.310  1.00  0.00            
ATOM   1325  S1c ASP   604     749.030 720.860 756.480  1.00  0.00            
ATOM   1326  BBh PRO   605     752.620 718.410 758.710  1.00  0.00            
ATOM   1327  S1h PRO   605     753.890 717.350 759.630  1.00  0.00            
ATOM   1328  BBh HIS   606     751.300 716.300 755.740  1.00  0.00            
ATOM   1329  S1h HIS   606     749.600 716.070 754.810  1.00  0.00            
ATOM   1330  S2h HIS   606     748.010 715.650 753.800  1.00  0.00            
ATOM   1331  S3h HIS   606     746.740 716.660 755.220  1.00  0.00            
ATOM   1332  BBh CYS   607     752.610 719.060 753.460  1.00  0.00            
ATOM   1333  S1h CYS   607     752.280 718.340 751.160  1.00  0.00            
ATOM   1334  BBh ASP   608     756.010 718.170 754.740  1.00  0.00            
ATOM   1335  S1h ASP   608     757.490 719.210 756.580  1.00  0.00            
ATOM   1336  BBh VAL   609     757.210 716.170 751.820  1.00  0.00            
ATOM   1337  S1h VAL   609     756.500 714.430 751.110  1.00  0.00            
ATOM   1338  BBh PHE   610     756.950 719.250 749.670  1.00  0.00            
ATOM   1339  S1h PHE   610     754.630 718.470 747.040  1.00  0.00            
ATOM   1340  S2h PHE   610     756.770 717.380 747.020  1.00  0.00            
ATOM   1341  S3h PHE   610     754.970 716.530 745.670  1.00  0.00            
ATOM   1342  BBt GLN   611     759.650 720.520 751.940  1.00  0.00            
ATOM   1343  S1t GLN   611     761.680 718.060 753.130  1.00  0.00            
ATOM   1344  BBt ASN   612     762.290 722.190 749.650  1.00  0.00            
ATOM   1345  S1t ASN   612     764.580 721.410 750.460  1.00  0.00            
ATOM   1346  BBc GLU   613     760.540 721.330 746.390  1.00  0.00            
ATOM   1347  S1c GLU   613     761.080 719.010 745.880  1.00  0.00            
ATOM   1348  BBe THR   614     761.210 723.030 743.030  1.00  0.00            
ATOM   1349  S1e THR   614     763.040 722.820 742.400  1.00  0.00            
ATOM   1350  BBc TRP   615     758.540 723.050 740.320  1.00  0.00            
ATOM   1351  S1c TRP   615     756.970 722.760 742.570  1.00  0.00            
ATOM   1352  S2c TRP   615     756.210 721.220 743.940  1.00  0.00            
ATOM   1353  S3c TRP   615     755.290 722.770 745.670  1.00  0.00            
ATOM   1354  S4c TRP   615     756.380 724.770 744.030  1.00  0.00            
ATOM   1355  BBs ASP   616     758.140 724.390 736.820  1.00  0.00            
ATOM   1356  S1s ASP   616     760.410 725.010 735.750  1.00  0.00            
ATOM   1357  BBe LEU   617     754.360 724.040 737.250  1.00  0.00            
ATOM   1358  S1e LEU   617     752.460 722.900 735.860  1.00  0.00            
ATOM   1359  BBe PHE   618     752.550 723.280 740.530  1.00  0.00            
ATOM   1360  S1e PHE   618     752.320 725.000 742.910  1.00  0.00            
ATOM   1361  S2e PHE   618     751.540 722.880 743.730  1.00  0.00            
ATOM   1362  S3e PHE   618     750.050 724.750 743.660  1.00  0.00            
ATOM   1363  BBe VAL   619     749.270 721.320 740.200  1.00  0.00            
ATOM   1364  S1e VAL   619     749.950 720.240 738.650  1.00  0.00            
ATOM   1365  BBe GLU   620     746.730 721.870 742.900  1.00  0.00            
ATOM   1366  S1e GLU   620     745.400 723.480 743.840  1.00  0.00            
ATOM   1367  BBc ARG   621     743.940 719.260 743.090  1.00  0.00            
ATOM   1368  S1c ARG   621     745.060 717.750 741.920  1.00  0.00            
ATOM   1369  S2c ARG   621     747.120 715.870 739.790  1.00  0.00            
ATOM   1370  BBt SER   622     740.420 720.170 744.290  1.00  0.00            
ATOM   1371  S1t SER   622     740.410 722.020 744.920  1.00  0.00            
ATOM   1372  BBt ASN   623     740.670 717.240 746.790  1.00  0.00            
ATOM   1373  S1t ASN   623     738.850 715.400 746.820  1.00  0.00            
ATOM   1374  BBc ALA   624     743.660 718.560 748.710  1.00  0.00            
ATOM   1375  BBc PHE   625     742.900 719.560 752.400  1.00  0.00            
ATOM   1376  S1c PHE   625     740.190 720.990 751.100  1.00  0.00            
ATOM   1377  S2c PHE   625     742.040 722.480 750.760  1.00  0.00            
ATOM   1378  S3c PHE   625     739.960 723.330 751.600  1.00  0.00            
ATOM   1379  BBc SER   626     744.130 721.270 755.570  1.00  0.00            
ATOM   1380  S1c SER   626     743.550 723.100 755.240  1.00  0.00            
ATOM   1381  BBc ASN   627     744.750 719.490 758.960  1.00  0.00            
ATOM   1382  S1c ASN   627     744.990 717.660 760.580  1.00  0.00            
ATOM   1383  BBs CYS   628     746.460 722.310 760.710  1.00  0.00            
ATOM   1384  S1s CYS   628     746.320 723.850 758.880  1.00  0.00            
ATOM   1385  BBs TYR   629     745.770 725.470 762.900  1.00  0.00            
ATOM   1386  S1s TYR   629     744.710 725.930 765.530  1.00  0.00            
ATOM   1387  S2s TYR   629     745.740 728.040 765.030  1.00  0.00            
ATOM   1388  S3s TYR   629     746.320 727.070 767.910  1.00  0.00            
ATOM   1389  BBc PRO   630     742.920 727.560 761.220  1.00  0.00            
ATOM   1390  S1c PRO   630     741.510 727.690 762.500  1.00  0.00            
ATOM   1391  BBe TYR   631     744.560 730.430 759.380  1.00  0.00            
ATOM   1392  S1e TYR   631     747.180 729.760 757.330  1.00  0.00            
ATOM   1393  S2e TYR   631     745.080 728.650 756.980  1.00  0.00            
ATOM   1394  S3e TYR   631     746.130 730.060 754.430  1.00  0.00            
ATOM   1395  BBe ASP   632     743.500 733.450 757.280  1.00  0.00            
ATOM   1396  S1e ASP   632     741.630 732.330 755.910  1.00  0.00            
ATOM   1397  BBc ILE   633     745.780 735.080 754.620  1.00  0.00            
ATOM   1398  S1c ILE   633     747.890 734.630 753.840  1.00  0.00            
ATOM   1399  BBt PRO   634     745.000 738.620 753.690  1.00  0.00            
ATOM   1400  S1t PRO   634     746.310 739.460 754.780  1.00  0.00            
ATOM   1401  BBt ASP   635     745.180 738.740 749.840  1.00  0.00            
ATOM   1402  S1t ASP   635     744.430 740.880 748.530  1.00  0.00            
ATOM   1403  BBh TYR   636     745.880 735.010 749.760  1.00  0.00            
ATOM   1404  S1h TYR   636     744.460 732.220 750.670  1.00  0.00            
ATOM   1405  S2h TYR   636     746.720 732.210 749.840  1.00  0.00            
ATOM   1406  S3h TYR   636     745.470 729.370 749.970  1.00  0.00            
ATOM   1407  BBh ALA   637     745.820 734.940 745.990  1.00  0.00            
ATOM   1408  BBh SER   638     748.910 737.340 745.960  1.00  0.00            
ATOM   1409  S1h SER   638     748.340 739.130 746.490  1.00  0.00            
ATOM   1410  BBh LEU   639     751.040 735.110 748.110  1.00  0.00            
ATOM   1411  S1h LEU   639     752.590 734.910 750.290  1.00  0.00            
ATOM   1412  BBh ARG   640     749.750 731.990 746.360  1.00  0.00            
ATOM   1413  S1h ARG   640     749.740 729.730 745.760  1.00  0.00            
ATOM   1414  S2h ARG   640     746.830 728.250 745.170  1.00  0.00            
ATOM   1415  BBh SER   641     750.930 733.820 743.250  1.00  0.00            
ATOM   1416  S1h SER   641     749.810 734.930 742.100  1.00  0.00            
ATOM   1417  BBh LEU   642     754.480 734.960 743.980  1.00  0.00            
ATOM   1418  S1h LEU   642     755.450 736.120 746.180  1.00  0.00            
ATOM   1419  BBh VAL   643     755.400 731.610 745.430  1.00  0.00            
ATOM   1420  S1h VAL   643     754.730 731.550 747.320  1.00  0.00            
ATOM   1421  BBh ALA   644     753.930 729.750 742.440  1.00  0.00            
ATOM   1422  BBh SER   645     755.790 732.220 740.210  1.00  0.00            
ATOM   1423  S1h SER   645     754.400 733.430 739.570  1.00  0.00            
ATOM   1424  BBh SER   646     758.970 732.030 742.240  1.00  0.00            
ATOM   1425  S1h SER   646     759.310 733.620 743.310  1.00  0.00            
ATOM   1426  BBt GLY   647     758.410 728.300 742.360  1.00  0.00            
ATOM   1427  BBe THR   648     760.810 727.310 745.130  1.00  0.00            
ATOM   1428  S1e THR   648     761.890 728.920 745.320  1.00  0.00            
ATOM   1429  BBc LEU   649     760.180 726.010 748.630  1.00  0.00            
ATOM   1430  S1c LEU   649     757.780 724.910 748.910  1.00  0.00            
ATOM   1431  BBc GLU   650     763.830 726.380 749.620  1.00  0.00            
ATOM   1432  S1c GLU   650     765.240 725.710 747.090  1.00  0.00            
ATOM   1433  BBe PHE   651     763.220 727.480 753.260  1.00  0.00            
ATOM   1434  S1e PHE   651     761.310 724.780 754.180  1.00  0.00            
ATOM   1435  S2e PHE   651     760.150 726.520 753.010  1.00  0.00            
ATOM   1436  S3e PHE   651     758.910 724.740 754.040  1.00  0.00            
ATOM   1437  BBe ILE   652     766.460 728.360 754.860  1.00  0.00            
ATOM   1438  S1e ILE   652     768.290 728.140 753.890  1.00  0.00            
ATOM   1439  BBe THR   653     766.550 728.320 758.750  1.00  0.00            
ATOM   1440  S1e THR   653     765.470 726.820 759.390  1.00  0.00            
ATOM   1441  BBc GLU   654     767.870 731.410 760.580  1.00  0.00            
ATOM   1442  S1c GLU   654     767.570 734.230 759.760  1.00  0.00            
ATOM   1443  BBc GLY   655     769.210 731.560 764.080  1.00  0.00            
ATOM   1444  BBc PHE   656     766.620 733.800 765.580  1.00  0.00            
ATOM   1445  S1c PHE   656     764.420 735.150 763.260  1.00  0.00            
ATOM   1446  S2c PHE   656     763.090 734.460 765.130  1.00  0.00            
ATOM   1447  S3c PHE   656     762.250 736.110 763.610  1.00  0.00            
ATOM   1448  BBc THR   657     767.000 734.910 769.120  1.00  0.00            
ATOM   1449  S1c THR   657     768.570 734.270 770.080  1.00  0.00            
ATOM   1450  BBc TRP   658     763.900 734.240 771.240  1.00  0.00            
ATOM   1451  S1c TRP   658     761.960 735.460 769.780  1.00  0.00            
ATOM   1452  S2c TRP   658     761.240 737.290 768.780  1.00  0.00            
ATOM   1453  S3c TRP   658     759.210 736.390 767.640  1.00  0.00            
ATOM   1454  S4c TRP   658     760.120 734.000 768.790  1.00  0.00            
ATOM   1455  BBt THR   659     764.660 735.410 774.810  1.00  0.00            
ATOM   1456  S1t THR   659     766.540 735.350 775.300  1.00  0.00            
ATOM   1457  BBt GLY   660     762.020 735.460 777.510  1.00  0.00            
ATOM   1458  BBe VAL   661     760.040 732.910 775.650  1.00  0.00            
ATOM   1459  S1e VAL   661     760.070 733.250 773.680  1.00  0.00            
ATOM   1460  BBe THR   662     758.240 729.560 775.260  1.00  0.00            
ATOM   1461  S1e THR   662     757.470 728.030 776.190  1.00  0.00            
ATOM   1462  BBc GLN   663     758.980 728.530 771.660  1.00  0.00            
ATOM   1463  S1c GLN   663     761.650 728.680 771.640  1.00  0.00            
ATOM   1464  BBs ASN   664     757.700 725.610 769.760  1.00  0.00            
ATOM   1465  S1s ASN   664     758.850 723.460 769.110  1.00  0.00            
ATOM   1466  BBc GLY   665     754.070 726.300 770.100  1.00  0.00            
ATOM   1467  BBc GLY   666     751.440 723.830 768.860  1.00  0.00            
ATOM   1468  BBe SER   667     747.770 722.600 769.110  1.00  0.00            
ATOM   1469  S1e SER   667     747.030 723.430 770.710  1.00  0.00            
ATOM   1470  BBe SER   668     745.780 719.560 768.360  1.00  0.00            
ATOM   1471  S1e SER   668     745.070 717.920 769.130  1.00  0.00            
ATOM   1472  BBe ALA   669     744.690 721.150 765.180  1.00  0.00            
ATOM   1473  BBe CYS   670     748.020 720.220 763.720  1.00  0.00            
ATOM   1474  S1e CYS   670     749.810 720.050 762.070  1.00  0.00            
ATOM   1475  BBe LYS   671     748.980 716.830 765.090  1.00  0.00            
ATOM   1476  S1e LYS   671     747.400 714.990 765.110  1.00  0.00            
ATOM   1477  S2e LYS   671     746.820 711.790 764.390  1.00  0.00            
ATOM   1478  BBe ARG   672     752.550 715.840 764.170  1.00  0.00            
ATOM   1479  S1e ARG   672     754.780 716.320 765.040  1.00  0.00            
ATOM   1480  S2e ARG   672     756.800 718.780 765.220  1.00  0.00            
ATOM   1481  BBt GLY   673     752.280 712.080 764.530  1.00  0.00            
ATOM   1482  BBt PRO   674     751.030 711.800 768.160  1.00  0.00            
ATOM   1483  S1t PRO   674     750.230 710.680 769.470  1.00  0.00            
ATOM   1484  BBe ALA   675     751.830 715.290 769.570  1.00  0.00            
ATOM   1485  BBe ASN   676     750.290 718.690 769.130  1.00  0.00            
ATOM   1486  S1e ASN   676     750.480 719.520 771.520  1.00  0.00            
ATOM   1487  BBe GLY   677     752.040 720.530 766.400  1.00  0.00            
ATOM   1488  BBc PHE   678     752.290 723.690 764.430  1.00  0.00            
ATOM   1489  S1c PHE   678     752.230 727.000 765.190  1.00  0.00            
ATOM   1490  S2c PHE   678     750.010 726.100 764.950  1.00  0.00            
ATOM   1491  S3c PHE   678     750.340 728.480 765.080  1.00  0.00            
ATOM   1492  BBc PHE   679     753.360 724.740 760.970  1.00  0.00            
ATOM   1493  S1c PHE   679     750.380 725.760 759.480  1.00  0.00            
ATOM   1494  S2c PHE   679     751.300 727.570 760.750  1.00  0.00            
ATOM   1495  S3c PHE   679     748.950 727.530 760.260  1.00  0.00            
ATOM   1496  BBt SER   680     756.930 723.790 760.090  1.00  0.00            
ATOM   1497  S1t SER   680     757.210 721.950 760.670  1.00  0.00            
ATOM   1498  BBt ARG   681     758.220 727.230 759.260  1.00  0.00            
ATOM   1499  S1t ARG   681     759.770 728.160 757.510  1.00  0.00            
ATOM   1500  S2t ARG   681     759.290 730.790 755.290  1.00  0.00            
ATOM   1501  BBe LEU   682     756.430 728.950 762.190  1.00  0.00            
ATOM   1502  S1e LEU   682     754.720 730.840 761.370  1.00  0.00            
ATOM   1503  BBe ASN   683     757.160 729.550 765.880  1.00  0.00            
ATOM   1504  S1e ASN   683     759.560 728.950 766.380  1.00  0.00            
ATOM   1505  BBe TRP   684     754.170 729.950 768.130  1.00  0.00            
ATOM   1506  S1e TRP   684     751.960 730.840 769.180  1.00  0.00            
ATOM   1507  S2e TRP   684     750.970 732.400 770.370  1.00  0.00            
ATOM   1508  S3e TRP   684     749.040 731.090 771.300  1.00  0.00            
ATOM   1509  S4e TRP   684     750.230 729.070 769.770  1.00  0.00            
ATOM   1510  BBc LEU   685     755.960 731.980 770.940  1.00  0.00            
ATOM   1511  S1c LEU   685     755.240 734.420 770.460  1.00  0.00            
ATOM   1512  BBe THR   686     754.110 731.920 774.290  1.00  0.00            
ATOM   1513  S1e THR   686     753.080 730.260 774.230  1.00  0.00            
ATOM   1514  BBe LYS   687     754.750 733.000 777.960  1.00  0.00            
ATOM   1515  S1e LYS   687     753.100 732.980 779.960  1.00  0.00            
ATOM   1516  S2e LYS   687     751.140 731.500 781.710  1.00  0.00            
ATOM   1517  BBe SER   688     757.820 731.920 780.070  1.00  0.00            
ATOM   1518  S1e SER   688     759.360 730.770 779.720  1.00  0.00            
ATOM   1519  BBt GLU   689     757.820 732.400 783.840  1.00  0.00            
ATOM   1520  S1t GLU   689     758.970 732.650 786.120  1.00  0.00            
ATOM   1521  BBt SER   690     755.160 734.950 784.140  1.00  0.00            
ATOM   1522  S1t SER   690     753.410 734.950 784.990  1.00  0.00            
ATOM   1523  BBe ALA   691     756.110 737.320 781.330  1.00  0.00            
ATOM   1524  BBc TYR   692     756.270 738.320 777.720  1.00  0.00            
ATOM   1525  S1c TYR   692     757.430 736.590 775.790  1.00  0.00            
ATOM   1526  S2c TYR   692     755.250 737.030 774.880  1.00  0.00            
ATOM   1527  S3c TYR   692     757.540 737.660 772.880  1.00  0.00            
ATOM   1528  BBc PRO   693     759.270 740.620 776.700  1.00  0.00            
ATOM   1529  S1c PRO   693     760.590 740.260 778.010  1.00  0.00            
ATOM   1530  BBc VAL   694     759.080 743.490 774.300  1.00  0.00            
ATOM   1531  S1c VAL   694     759.780 745.350 774.560  1.00  0.00            
ATOM   1532  BBe LEU   695     760.700 741.310 771.580  1.00  0.00            
ATOM   1533  S1e LEU   695     761.950 739.540 773.170  1.00  0.00            
ATOM   1534  BBe ASN   696     763.250 742.920 769.350  1.00  0.00            
ATOM   1535  S1e ASN   696     764.600 745.000 768.950  1.00  0.00            
ATOM   1536  BBe VAL   697     765.150 740.730 766.900  1.00  0.00            
ATOM   1537  S1e VAL   697     765.210 738.740 766.700  1.00  0.00            
ATOM   1538  BBe THR   698     767.280 741.990 763.950  1.00  0.00            
ATOM   1539  S1e THR   698     768.380 743.590 763.710  1.00  0.00            
ATOM   1540  BBe MET   699     767.730 739.690 760.960  1.00  0.00            
ATOM   1541  S1e MET   699     768.840 737.660 762.840  1.00  0.00            
ATOM   1542  BBe PRO   700     770.160 740.800 758.130  1.00  0.00            
ATOM   1543  S1e PRO   700     771.860 740.920 758.970  1.00  0.00            
ATOM   1544  BBc ASN   701     770.380 740.120 754.400  1.00  0.00            
ATOM   1545  S1c ASN   701     769.160 739.550 752.390  1.00  0.00            
ATOM   1546  BBc ASN   702     774.030 739.700 753.850  1.00  0.00            
ATOM   1547  S1c ASN   702     775.170 741.450 754.950  1.00  0.00            
ATOM   1548  BBs ASP   703     773.540 737.850 750.690  1.00  0.00            
ATOM   1549  S1s ASP   703     773.750 735.520 751.640  1.00  0.00            
ATOM   1550  BBs ASN   704     773.160 738.800 746.970  1.00  0.00            
ATOM   1551  S1s ASN   704     773.810 740.540 745.280  1.00  0.00            
ATOM   1552  BBs PHE   705     769.500 737.740 746.800  1.00  0.00            
ATOM   1553  S1s PHE   705     770.760 734.670 747.380  1.00  0.00            
ATOM   1554  S2s PHE   705     769.290 735.300 749.170  1.00  0.00            
ATOM   1555  S3s PHE   705     770.460 733.200 749.250  1.00  0.00            
ATOM   1556  BBc ASP   706     765.980 738.420 748.070  1.00  0.00            
ATOM   1557  S1c ASP   706     764.570 739.590 746.250  1.00  0.00            
ATOM   1558  BBe LYS   707     764.510 736.950 751.260  1.00  0.00            
ATOM   1559  S1e LYS   707     764.830 737.330 753.680  1.00  0.00            
ATOM   1560  S2e LYS   707     766.450 737.720 756.150  1.00  0.00            
ATOM   1561  BBe LEU   708     760.810 736.010 751.560  1.00  0.00            
ATOM   1562  S1e LEU   708     758.370 735.950 750.360  1.00  0.00            
ATOM   1563  BBe TYR   709     759.940 736.130 755.230  1.00  0.00            
ATOM   1564  S1e TYR   709     761.640 735.850 757.500  1.00  0.00            
ATOM   1565  S2e TYR   709     761.700 738.200 757.010  1.00  0.00            
ATOM   1566  S3e TYR   709     763.180 737.490 759.630  1.00  0.00            
ATOM   1567  BBe ILE   710     756.530 734.780 756.140  1.00  0.00            
ATOM   1568  S1e ILE   710     755.520 733.660 754.570  1.00  0.00            
ATOM   1569  BBe TRP   711     755.070 735.350 759.650  1.00  0.00            
ATOM   1570  S1e TRP   711     756.780 737.310 760.140  1.00  0.00            
ATOM   1571  S2e TRP   711     758.330 737.710 761.650  1.00  0.00            
ATOM   1572  S3e TRP   711     759.470 739.580 760.460  1.00  0.00            
ATOM   1573  S4e TRP   711     757.660 738.950 758.410  1.00  0.00            
ATOM   1574  BBe GLY   712     751.760 736.160 761.170  1.00  0.00            
ATOM   1575  BBe VAL   713     749.930 737.160 764.370  1.00  0.00            
ATOM   1576  S1e VAL   713     748.920 738.800 763.840  1.00  0.00            
ATOM   1577  BBe HIS   714     747.610 735.080 766.640  1.00  0.00            
ATOM   1578  S1e HIS   714     747.680 733.180 767.060  1.00  0.00            
ATOM   1579  S2e HIS   714     747.790 731.260 767.290  1.00  0.00            
ATOM   1580  S3e HIS   714     746.020 731.230 768.530  1.00  0.00            
ATOM   1581  BBe HIS   715     744.040 736.090 767.390  1.00  0.00            
ATOM   1582  S1e HIS   715     743.340 736.610 765.640  1.00  0.00            
ATOM   1583  S2e HIS   715     742.620 737.110 763.920  1.00  0.00            
ATOM   1584  S3e HIS   715     744.200 738.560 763.600  1.00  0.00            
ATOM   1585  BBc PRO   716     743.070 734.700 770.830  1.00  0.00            
ATOM   1586  S1c PRO   716     743.730 733.420 772.070  1.00  0.00            
ATOM   1587  BBs SER   717     739.380 733.760 771.090  1.00  0.00            
ATOM   1588  S1s SER   717     739.090 731.980 771.820  1.00  0.00            
ATOM   1589  BBs THR   718     738.970 735.610 774.540  1.00  0.00            
ATOM   1590  S1s THR   718     737.310 735.220 775.490  1.00  0.00            
ATOM   1591  BBh ASN   719     740.760 738.100 776.800  1.00  0.00            
ATOM   1592  S1h ASN   719     741.120 740.490 776.590  1.00  0.00            
ATOM   1593  BBh GLN   720     741.340 735.640 779.500  1.00  0.00            
ATOM   1594  S1h GLN   720     739.870 734.500 781.410  1.00  0.00            
ATOM   1595  BBh GLU   721     743.180 733.580 776.850  1.00  0.00            
ATOM   1596  S1h GLU   721     741.180 731.680 776.480  1.00  0.00            
ATOM   1597  BBh GLN   722     744.910 736.740 775.730  1.00  0.00            
ATOM   1598  S1h GLN   722     745.450 738.800 774.260  1.00  0.00            
ATOM   1599  BBh THR   723     746.520 737.400 779.060  1.00  0.00            
ATOM   1600  S1h THR   723     745.230 738.140 780.320  1.00  0.00            
ATOM   1601  BBh ASN   724     746.850 733.740 779.680  1.00  0.00            
ATOM   1602  S1h ASN   724     745.100 732.790 781.200  1.00  0.00            
ATOM   1603  BBh LEU   725     749.290 733.020 776.860  1.00  0.00            
ATOM   1604  S1h LEU   725     747.310 731.670 775.620  1.00  0.00            
ATOM   1605  BBh TYR   726     751.050 736.320 776.380  1.00  0.00            
ATOM   1606  S1h TYR   726     750.960 735.590 773.680  1.00  0.00            
ATOM   1607  S2h TYR   726     749.550 737.340 774.520  1.00  0.00            
ATOM   1608  S3h TYR   726     748.100 735.500 772.490  1.00  0.00            
ATOM   1609  BBs VAL   727     750.580 738.060 779.710  1.00  0.00            
ATOM   1610  S1s VAL   727     750.850 737.500 781.610  1.00  0.00            
ATOM   1611  BBs GLN   728     749.770 741.460 778.050  1.00  0.00            
ATOM   1612  S1s GLN   728     751.580 741.670 776.320  1.00  0.00            
ATOM   1613  BBs ALA   729     746.080 742.320 777.530  1.00  0.00            
ATOM   1614  BBs SER   730     746.800 743.540 774.070  1.00  0.00            
ATOM   1615  S1s SER   730     745.070 744.190 773.450  1.00  0.00            
ATOM   1616  BBc GLY   731     749.680 742.180 772.010  1.00  0.00            
ATOM   1617  BBe ARG   732     751.310 743.600 768.920  1.00  0.00            
ATOM   1618  S1e ARG   732     751.300 745.920 769.200  1.00  0.00            
ATOM   1619  S2e ARG   732     753.900 747.250 768.630  1.00  0.00            
ATOM   1620  BBe VAL   733     753.590 742.730 765.940  1.00  0.00            
ATOM   1621  S1e VAL   733     752.330 741.590 764.900  1.00  0.00            
ATOM   1622  BBe THR   734     755.770 745.180 763.930  1.00  0.00            
ATOM   1623  S1e THR   734     756.470 746.940 764.380  1.00  0.00            
ATOM   1624  BBe VAL   735     757.680 743.690 761.030  1.00  0.00            
ATOM   1625  S1e VAL   735     756.520 742.900 759.600  1.00  0.00            
ATOM   1626  BBe SER   736     759.830 746.260 759.340  1.00  0.00            
ATOM   1627  S1e SER   736     760.400 747.080 761.020  1.00  0.00            
ATOM   1628  BBc THR   737     762.750 746.950 757.000  1.00  0.00            
ATOM   1629  S1c THR   737     762.380 745.980 755.350  1.00  0.00            
ATOM   1630  BBs ARG   738     764.440 750.250 756.040  1.00  0.00            
ATOM   1631  S1s ARG   738     766.990 749.730 756.410  1.00  0.00            
ATOM   1632  S2s ARG   738     769.910 750.010 758.190  1.00  0.00            
ATOM   1633  BBs ARG   739     761.820 750.090 753.140  1.00  0.00            
ATOM   1634  S1s ARG   739     762.340 748.810 751.280  1.00  0.00            
ATOM   1635  S2s ARG   739     761.460 745.840 750.380  1.00  0.00            
ATOM   1636  BBc SER   740     758.560 749.020 754.740  1.00  0.00            
ATOM   1637  S1c SER   740     757.530 747.960 753.470  1.00  0.00            
ATOM   1638  BBe GLN   741     756.800 748.170 758.010  1.00  0.00            
ATOM   1639  S1e GLN   741     756.300 749.970 759.590  1.00  0.00            
ATOM   1640  BBe GLN   742     753.500 746.330 758.750  1.00  0.00            
ATOM   1641  S1e GLN   742     750.730 746.330 757.430  1.00  0.00            
ATOM   1642  BBe THR   743     752.290 746.950 762.250  1.00  0.00            
ATOM   1643  S1e THR   743     752.320 748.860 762.630  1.00  0.00            
ATOM   1644  BBe ILE   744     749.410 744.470 762.900  1.00  0.00            
ATOM   1645  S1e ILE   744     747.870 743.840 761.340  1.00  0.00            
ATOM   1646  BBc ILE   745     746.960 744.270 765.830  1.00  0.00            
ATOM   1647  S1c ILE   745     746.830 746.060 767.180  1.00  0.00            
ATOM   1648  BBc PRO   746     745.500 741.220 767.480  1.00  0.00            
ATOM   1649  S1c PRO   746     745.630 741.620 769.330  1.00  0.00            
ATOM   1650  BBc ASN   747     741.820 740.790 767.160  1.00  0.00            
ATOM   1651  S1c ASN   747     740.990 743.160 767.610  1.00  0.00            
ATOM   1652  BBc ILE   748     740.180 739.010 770.000  1.00  0.00            
ATOM   1653  S1c ILE   748     741.520 739.100 771.780  1.00  0.00            
ATOM   1654  BBs GLY   749     736.960 737.050 769.910  1.00  0.00            
ATOM   1655  BBc SER   750     734.860 733.910 769.280  1.00  0.00            
ATOM   1656  S1c SER   750     734.190 732.940 770.840  1.00  0.00            
ATOM   1657  BBc ARG   751     735.320 732.100 766.000  1.00  0.00            
ATOM   1658  S1c ARG   751     737.620 733.210 765.210  1.00  0.00            
ATOM   1659  S2c ARG   751     738.480 736.610 765.250  1.00  0.00            
ATOM   1660  BBc PRO   752     733.720 728.900 764.400  1.00  0.00            
ATOM   1661  S1c PRO   752     731.900 728.870 764.960  1.00  0.00            
ATOM   1662  BBc TRP   753     735.620 725.960 765.780  1.00  0.00            
ATOM   1663  S1c TRP   753     733.860 723.980 766.150  1.00  0.00            
ATOM   1664  S2c TRP   753     731.930 723.490 767.090  1.00  0.00            
ATOM   1665  S3c TRP   753     731.460 721.410 765.790  1.00  0.00            
ATOM   1666  S4c TRP   753     734.010 721.880 764.720  1.00  0.00            
ATOM   1667  BBe VAL   754     737.900 724.540 763.010  1.00  0.00            
ATOM   1668  S1e VAL   754     737.000 723.980 761.310  1.00  0.00            
ATOM   1669  BBt ARG   755     739.410 721.330 764.330  1.00  0.00            
ATOM   1670  S1t ARG   755     740.460 719.690 762.760  1.00  0.00            
ATOM   1671  S2t ARG   755     739.380 717.380 760.750  1.00  0.00            
ATOM   1672  BBt GLY   756     738.420 722.540 767.810  1.00  0.00            
ATOM   1673  BBe GLN   757     739.830 725.990 767.520  1.00  0.00            
ATOM   1674  S1e GLN   757     742.110 724.820 769.170  1.00  0.00            
ATOM   1675  BBs PRO   758     737.890 729.340 767.880  1.00  0.00            
ATOM   1676  S1s PRO   758     736.790 728.970 769.380  1.00  0.00            
ATOM   1677  BBc GLY   759     741.120 731.240 767.690  1.00  0.00            
ATOM   1678  BBe ARG   760     742.980 731.820 764.390  1.00  0.00            
ATOM   1679  S1e ARG   760     741.540 732.560 762.540  1.00  0.00            
ATOM   1680  S2e ARG   760     739.190 731.360 760.720  1.00  0.00            
ATOM   1681  BBe ILE   761     746.280 732.880 762.580  1.00  0.00            
ATOM   1682  S1e ILE   761     748.390 731.930 762.180  1.00  0.00            
ATOM   1683  BBe SER   762     746.370 735.850 760.140  1.00  0.00            
ATOM   1684  S1e SER   762     745.290 737.220 759.270  1.00  0.00            
ATOM   1685  BBe ILE   763     749.610 735.280 758.120  1.00  0.00            
ATOM   1686  S1e ILE   763     750.930 733.460 757.560  1.00  0.00            
ATOM   1687  BBe TYR   764     751.660 738.030 756.400  1.00  0.00            
ATOM   1688  S1e TYR   764     751.570 741.150 757.160  1.00  0.00            
ATOM   1689  S2e TYR   764     749.890 740.260 758.620  1.00  0.00            
ATOM   1690  S3e TYR   764     752.160 741.720 760.150  1.00  0.00            
ATOM   1691  BBe TRP   765     754.800 738.290 754.200  1.00  0.00            
ATOM   1692  S1e TRP   765     753.620 739.450 752.040  1.00  0.00            
ATOM   1693  S2e TRP   765     751.690 739.810 751.050  1.00  0.00            
ATOM   1694  S3e TRP   765     752.510 740.050 748.700  1.00  0.00            
ATOM   1695  S4e TRP   765     755.010 739.690 749.910  1.00  0.00            
ATOM   1696  BBe THR   766     757.870 740.490 753.890  1.00  0.00            
ATOM   1697  S1e THR   766     757.730 742.280 754.660  1.00  0.00            
ATOM   1698  BBe ILE   767     760.620 740.830 751.270  1.00  0.00            
ATOM   1699  S1e ILE   767     759.940 741.140 749.160  1.00  0.00            
ATOM   1700  BBe VAL   768     764.170 741.740 752.410  1.00  0.00            
ATOM   1701  S1e VAL   768     765.150 742.010 754.130  1.00  0.00            
ATOM   1702  BBc LYS   769     766.460 743.030 749.740  1.00  0.00            
ATOM   1703  S1c LYS   769     765.780 744.310 747.650  1.00  0.00            
ATOM   1704  S2c LYS   769     766.100 745.890 745.250  1.00  0.00            
ATOM   1705  BBt PRO   770     770.280 742.980 749.580  1.00  0.00            
ATOM   1706  S1t PRO   770     770.910 743.130 747.790  1.00  0.00            
ATOM   1707  BBt GLY   771     771.760 745.080 752.340  1.00  0.00            
ATOM   1708  BBc ASP   772     768.450 745.380 754.200  1.00  0.00            
ATOM   1709  S1c ASP   772     766.690 746.650 753.020  1.00  0.00            
ATOM   1710  BBe VAL   773     767.850 744.070 757.670  1.00  0.00            
ATOM   1711  S1e VAL   773     768.740 745.270 759.000  1.00  0.00            
ATOM   1712  BBe LEU   774     764.770 742.450 759.260  1.00  0.00            
ATOM   1713  S1e LEU   774     762.290 742.610 758.320  1.00  0.00            
ATOM   1714  BBe VAL   775     763.410 743.800 762.580  1.00  0.00            
ATOM   1715  S1e VAL   775     763.520 745.190 764.020  1.00  0.00            
ATOM   1716  BBe ILE   776     760.510 742.170 764.370  1.00  0.00            
ATOM   1717  S1e ILE   776     760.730 740.450 765.280  1.00  0.00            
ATOM   1718  BBe ASN   777     759.270 744.100 767.450  1.00  0.00            
ATOM   1719  S1e ASN   777     759.350 745.780 769.130  1.00  0.00            
ATOM   1720  BBe SER   778     756.510 742.130 769.130  1.00  0.00            
ATOM   1721  S1e SER   778     756.950 740.260 768.800  1.00  0.00            
ATOM   1722  BBe ASN   779     755.370 742.250 772.810  1.00  0.00            
ATOM   1723  S1e ASN   779     754.600 744.530 772.740  1.00  0.00            
ATOM   1724  BBe GLY   780     752.710 739.650 772.090  1.00  0.00            
ATOM   1725  BBc ASN   781     750.760 737.560 769.580  1.00  0.00            
ATOM   1726  S1c ASN   781     749.350 739.100 768.340  1.00  0.00            
ATOM   1727  BBe LEU   782     753.650 736.970 767.130  1.00  0.00            
ATOM   1728  S1e LEU   782     754.850 738.120 764.930  1.00  0.00            
ATOM   1729  BBe ILE   783     753.750 733.890 765.090  1.00  0.00            
ATOM   1730  S1e ILE   783     751.960 732.870 764.840  1.00  0.00            
ATOM   1731  BBe ALA   784     757.450 733.830 764.360  1.00  0.00            
ATOM   1732  BBe PRO   785     759.610 733.000 761.250  1.00  0.00            
ATOM   1733  S1e PRO   785     758.820 732.560 759.580  1.00  0.00            
ATOM   1734  BBc ARG   786     762.060 730.250 761.320  1.00  0.00            
ATOM   1735  S1c ARG   786     763.570 729.580 763.250  1.00  0.00            
ATOM   1736  S2c ARG   786     766.060 727.780 764.510  1.00  0.00            
ATOM   1737  BBe GLY   787     763.940 731.630 758.410  1.00  0.00            
ATOM   1738  BBe TYR   788     763.700 732.580 754.810  1.00  0.00            
ATOM   1739  S1e TYR   788     767.260 733.050 755.280  1.00  0.00            
ATOM   1740  S2e TYR   788     766.770 732.880 752.940  1.00  0.00            
ATOM   1741  S3e TYR   788     769.400 734.410 753.490  1.00  0.00            
ATOM   1742  BBe PHE   789     762.600 731.130 751.430  1.00  0.00            
ATOM   1743  S1e PHE   789     759.850 730.390 750.810  1.00  0.00            
ATOM   1744  S2e PHE   789     760.550 732.090 749.270  1.00  0.00            
ATOM   1745  S3e PHE   789     758.940 730.450 748.600  1.00  0.00            
ATOM   1746  BBe LYS   790     764.950 732.060 748.580  1.00  0.00            
ATOM   1747  S1e LYS   790     766.650 730.320 748.560  1.00  0.00            
ATOM   1748  S2e LYS   790     768.990 728.740 748.960  1.00  0.00            
ATOM   1749  BBc MET   791     763.140 734.010 745.810  1.00  0.00            
ATOM   1750  S1c MET   791     761.680 736.040 746.650  1.00  0.00            
ATOM   1751  BBc ARG   792     763.990 733.250 742.160  1.00  0.00            
ATOM   1752  S1c ARG   792     765.210 730.800 741.800  1.00  0.00            
ATOM   1753  S2c ARG   792     766.590 728.750 743.590  1.00  0.00            
ATOM   1754  BBc THR   793     762.550 734.280 738.810  1.00  0.00            
ATOM   1755  S1c THR   793     761.440 735.880 738.620  1.00  0.00            
ATOM   1756  BBs GLY   794     761.880 731.940 735.860  1.00  0.00            
ATOM   1757  BBs LYS   795     759.070 730.190 733.880  1.00  0.00            
ATOM   1758  S1s LYS   795     760.810 728.510 732.640  1.00  0.00            
ATOM   1759  S2s LYS   795     763.570 727.150 732.780  1.00  0.00            
ATOM   1760  BBc SER   796     757.160 728.950 736.990  1.00  0.00            
ATOM   1761  S1c SER   796     758.730 728.840 738.150  1.00  0.00            
ATOM   1762  BBe SER   797     753.470 728.610 737.670  1.00  0.00            
ATOM   1763  S1e SER   797     752.710 728.410 735.880  1.00  0.00            
ATOM   1764  BBe ILE   798     750.490 727.000 739.380  1.00  0.00            
ATOM   1765  S1e ILE   798     749.420 728.160 740.790  1.00  0.00            
ATOM   1766  BBe MET   799     747.330 725.480 737.760  1.00  0.00            
ATOM   1767  S1e MET   799     747.850 724.900 734.350  1.00  0.00            
ATOM   1768  BBe ARG   800     744.380 723.660 739.280  1.00  0.00            
ATOM   1769  S1e ARG   800     742.220 723.990 739.920  1.00  0.00            
ATOM   1770  S2e ARG   800     739.370 722.770 739.360  1.00  0.00            
ATOM   1771  BBc SER   801     743.860 720.270 737.570  1.00  0.00            
ATOM   1772  S1c SER   801     745.720 719.860 737.160  1.00  0.00            
ATOM   1773  BBc ASP   802     742.430 716.850 738.340  1.00  0.00            
ATOM   1774  S1c ASP   802     740.590 717.510 739.880  1.00  0.00            
ATOM   1775  BBc ALA   803     744.170 715.410 735.350  1.00  0.00            
ATOM   1776  BBc PRO   804     746.390 712.320 735.700  1.00  0.00            
ATOM   1777  S1c PRO   804     746.000 710.840 736.830  1.00  0.00            
ATOM   1778  BBe ILE   805     750.150 712.720 735.270  1.00  0.00            
ATOM   1779  S1e ILE   805     751.420 713.620 736.680  1.00  0.00            
ATOM   1780  BBe ASP   806     751.750 710.570 732.550  1.00  0.00            
ATOM   1781  S1e ASP   806     750.340 708.570 732.310  1.00  0.00            
ATOM   1782  BBs THR   807     754.950 709.630 730.750  1.00  0.00            
ATOM   1783  S1s THR   807     756.600 708.700 731.180  1.00  0.00            
ATOM   1784  BBs CYS   808     754.840 711.550 727.510  1.00  0.00            
ATOM   1785  S1s CYS   808     753.880 710.760 725.390  1.00  0.00            
ATOM   1786  BBc ILE   809     756.370 714.830 726.250  1.00  0.00            
ATOM   1787  S1c ILE   809     758.590 715.070 726.380  1.00  0.00            
ATOM   1788  BBc SER   810     754.120 717.760 725.340  1.00  0.00            
ATOM   1789  S1c SER   810     752.540 717.400 724.250  1.00  0.00            
ATOM   1790  BBs GLU   811     754.890 721.510 725.490  1.00  0.00            
ATOM   1791  S1s GLU   811     756.620 722.520 726.700  1.00  0.00            
ATOM   1792  BBe CYS   812     751.210 722.540 726.200  1.00  0.00            
ATOM   1793  S1e CYS   812     749.580 723.000 724.580  1.00  0.00            
ATOM   1794  BBe ILE   813     749.480 721.900 729.370  1.00  0.00            
ATOM   1795  S1e ILE   813     750.260 720.890 731.400  1.00  0.00            
ATOM   1796  BBe THR   814     745.860 722.600 730.050  1.00  0.00            
ATOM   1797  S1e THR   814     744.890 722.380 728.370  1.00  0.00            
ATOM   1798  BBt PRO   815     743.650 721.560 732.980  1.00  0.00            
ATOM   1799  S1t PRO   815     742.480 722.680 733.980  1.00  0.00            
ATOM   1800  BBt ASN   816     741.960 719.160 730.560  1.00  0.00            
ATOM   1801  S1t ASN   816     740.920 717.340 732.000  1.00  0.00            
ATOM   1802  BBe GLY   817     745.390 717.640 730.010  1.00  0.00            
ATOM   1803  BBe SER   818     748.130 717.830 727.390  1.00  0.00            
ATOM   1804  S1e SER   818     748.910 716.090 726.990  1.00  0.00            
ATOM   1805  BBe ILE   819     747.320 719.060 723.880  1.00  0.00            
ATOM   1806  S1e ILE   819     745.730 720.590 723.780  1.00  0.00            
ATOM   1807  BBc PRO   820     749.370 719.320 720.620  1.00  0.00            
ATOM   1808  S1c PRO   820     750.350 717.920 719.800  1.00  0.00            
ATOM   1809  BBc ASN   821     750.880 722.760 719.630  1.00  0.00            
ATOM   1810  S1c ASN   821     752.710 722.910 721.250  1.00  0.00            
ATOM   1811  BBs ASP   822     750.900 722.230 715.800  1.00  0.00            
ATOM   1812  S1s ASP   822     750.590 719.720 715.550  1.00  0.00            
ATOM   1813  BBs LYS   823     747.590 723.910 715.380  1.00  0.00            
ATOM   1814  S1s LYS   823     746.240 722.430 714.310  1.00  0.00            
ATOM   1815  S2s LYS   823     746.040 719.930 712.570  1.00  0.00            
ATOM   1816  BBs PRO   824     747.330 727.720 715.470  1.00  0.00            
ATOM   1817  S1s PRO   824     748.930 728.670 715.070  1.00  0.00            
ATOM   1818  BBe PHE   825     744.280 727.730 717.730  1.00  0.00            
ATOM   1819  S1e PHE   825     744.450 731.240 716.950  1.00  0.00            
ATOM   1820  S2e PHE   825     743.290 729.960 715.280  1.00  0.00            
ATOM   1821  S3e PHE   825     744.890 731.620 714.630  1.00  0.00            
ATOM   1822  BBe GLN   826     742.570 725.700 720.490  1.00  0.00            
ATOM   1823  S1e GLN   826     744.260 725.300 723.570  1.00  0.00            
ATOM   1824  BBc ASN   827     739.090 725.370 722.090  1.00  0.00            
ATOM   1825  S1c ASN   827     736.670 725.530 722.300  1.00  0.00            
ATOM   1826  BBs VAL   828     740.190 723.100 724.920  1.00  0.00            
ATOM   1827  S1s VAL   828     739.880 721.160 724.510  1.00  0.00            
ATOM   1828  BBc ASN   829     740.930 725.560 727.770  1.00  0.00            
ATOM   1829  S1c ASN   829     740.490 724.200 729.670  1.00  0.00            
ATOM   1830  BBs LYS   830     741.720 729.180 728.300  1.00  0.00            
ATOM   1831  S1s LYS   830     739.710 729.970 729.710  1.00  0.00            
ATOM   1832  S2s LYS   830     738.430 728.920 732.420  1.00  0.00            
ATOM   1833  BBc ILE   831     744.160 728.060 731.000  1.00  0.00            
ATOM   1834  S1c ILE   831     743.020 728.050 732.940  1.00  0.00            
ATOM   1835  BBc THR   832     747.460 727.200 729.360  1.00  0.00            
ATOM   1836  S1c THR   832     746.910 726.830 727.520  1.00  0.00            
ATOM   1837  BBe TYR   833     751.190 726.610 730.130  1.00  0.00            
ATOM   1838  S1e TYR   833     752.460 725.880 732.350  1.00  0.00            
ATOM   1839  S2e TYR   833     753.790 724.090 731.450  1.00  0.00            
ATOM   1840  S3e TYR   833     755.500 726.330 732.730  1.00  0.00            
ATOM   1841  BBe GLY   834     754.070 726.700 727.780  1.00  0.00            
ATOM   1842  BBe ALA   835     754.190 726.510 724.050  1.00  0.00            
ATOM   1843  BBc CYS   836     750.400 727.190 723.600  1.00  0.00            
ATOM   1844  S1c CYS   836     750.280 729.300 724.820  1.00  0.00            
ATOM   1845  BBc PRO   837     747.690 727.620 720.890  1.00  0.00            
ATOM   1846  S1c PRO   837     747.810 725.930 720.040  1.00  0.00            
ATOM   1847  BBe LYS   838     745.590 730.790 721.360  1.00  0.00            
ATOM   1848  S1e LYS   838     746.830 732.180 722.610  1.00  0.00            
ATOM   1849  S2e LYS   838     747.900 734.340 724.080  1.00  0.00            
ATOM   1850  BBe TYR   839     742.140 730.050 722.770  1.00  0.00            
ATOM   1851  S1e TYR   839     739.560 731.480 724.950  1.00  0.00            
ATOM   1852  S2e TYR   839     739.640 729.150 724.380  1.00  0.00            
ATOM   1853  S3e TYR   839     736.840 730.050 725.380  1.00  0.00            
ATOM   1854  BBc VAL   840     739.490 731.120 720.330  1.00  0.00            
ATOM   1855  S1c VAL   840     740.020 730.250 718.610  1.00  0.00            
ATOM   1856  BBs LYS   841     735.780 730.380 720.930  1.00  0.00            
ATOM   1857  S1s LYS   841     733.790 731.600 722.010  1.00  0.00            
ATOM   1858  S2s LYS   841     732.140 733.490 723.640  1.00  0.00            
ATOM   1859  BBc GLN   842     735.060 728.540 717.610  1.00  0.00            
ATOM   1860  S1c GLN   842     735.290 729.810 715.530  1.00  0.00            
ATOM   1861  BBs ASN   843     735.220 724.770 717.490  1.00  0.00            
ATOM   1862  S1s ASN   843     733.490 723.500 718.640  1.00  0.00            
ATOM   1863  BBc THR   844     736.200 724.110 713.940  1.00  0.00            
ATOM   1864  S1c THR   844     736.340 722.170 713.770  1.00  0.00            
ATOM   1865  BBc LEU   845     738.280 726.220 711.550  1.00  0.00            
ATOM   1866  S1c LEU   845     739.320 728.330 712.730  1.00  0.00            
ATOM   1867  BBe LYS   846     739.230 724.870 708.150  1.00  0.00            
ATOM   1868  S1e LYS   846     738.430 722.390 707.610  1.00  0.00            
ATOM   1869  S2e LYS   846     738.240 719.350 708.340  1.00  0.00            
ATOM   1870  BBe LEU   847     742.110 726.070 706.050  1.00  0.00            
ATOM   1871  S1e LEU   847     743.620 728.270 705.670  1.00  0.00            
ATOM   1872  BBe ALA   848     741.780 725.320 702.400  1.00  0.00            
ATOM   1873  BBc THR   849     744.590 723.180 700.950  1.00  0.00            
ATOM   1874  S1c THR   849     746.130 723.160 702.150  1.00  0.00            
ATOM   1875  BBs GLY   850     742.940 722.770 697.560  1.00  0.00            
ATOM   1876  BBc MET   851     740.930 724.200 694.750  1.00  0.00            
ATOM   1877  S1c MET   851     741.500 722.510 693.200  1.00  0.00            
ATOM   1878  BBe ARG   852     737.180 724.280 694.760  1.00  0.00            
ATOM   1879  S1e ARG   852     735.080 725.600 693.930  1.00  0.00            
ATOM   1880  S2e ARG   852     731.600 724.180 694.240  1.00  0.00            
ATOM   1881  BBc ASN   853     735.530 720.940 694.320  1.00  0.00            
ATOM   1882  S1c ASN   853     734.510 719.190 695.600  1.00  0.00            
ATOM   1883  BBc VAL   854     733.340 720.870 691.220  1.00  0.00            
ATOM   1884  S1c VAL   854     733.760 722.110 689.710  1.00  0.00            
ATOM   1885  BBc PRO   855     731.670 717.350 690.920  1.00  0.00            
ATOM   1886  S1c PRO   855     732.110 715.980 692.160  1.00  0.00            
ATOM   1887  BBc GLU   856     731.730 715.780 687.440  1.00  0.00            
ATOM   1888  S1c GLU   856     732.790 713.920 685.210  1.00  0.00            
ATOM   1889  BBc LYS   857     728.060 715.390 686.300  1.00  0.00            
ATOM   1890  S1c LYS   857     726.000 715.040 684.880  1.00  0.00            
ATOM   1891  S2c LYS   857     723.780 716.070 683.190  1.00  0.00            
ATOM   1892  BBc GLY   858     736.970 732.830 691.580  1.00  0.00            
ATOM   1893  BBt LEU   859     738.340 735.920 689.750  1.00  0.00            
ATOM   1894  S1t LEU   859     740.580 737.110 690.200  1.00  0.00            
ATOM   1895  BBt PHE   860     739.590 734.140 686.600  1.00  0.00            
ATOM   1896  S1t PHE   860     740.990 736.540 684.850  1.00  0.00            
ATOM   1897  S2t PHE   860     738.920 735.900 683.820  1.00  0.00            
ATOM   1898  S3t PHE   860     740.520 737.190 682.580  1.00  0.00            
ATOM   1899  BBs GLY   861     736.380 732.200 685.950  1.00  0.00            
ATOM   1900  BBt ALA   862     738.290 729.020 684.920  1.00  0.00            
ATOM   1901  BBe ILE   863     737.290 726.550 687.540  1.00  0.00            
ATOM   1902  S1e ILE   863     737.730 726.590 689.980  1.00  0.00            
ATOM   1903  BBt ALA   864     733.620 726.530 688.420  1.00  0.00            
ATOM   1904  BBt GLY   865     733.360 728.540 685.240  1.00  0.00            
ATOM   1905  BBt PHE   866     734.140 728.250 681.570  1.00  0.00            
ATOM   1906  S1t PHE   866     736.850 730.330 680.700  1.00  0.00            
ATOM   1907  S2t PHE   866     734.740 731.450 680.910  1.00  0.00            
ATOM   1908  S3t PHE   866     736.780 732.660 681.270  1.00  0.00            
ATOM   1909  BBe ILE   867     735.360 724.870 682.520  1.00  0.00            
ATOM   1910  S1e ILE   867     737.340 723.480 682.310  1.00  0.00            
ATOM   1911  BBc GLU   868     731.980 723.230 683.300  1.00  0.00            
ATOM   1912  S1c GLU   868     730.640 724.530 685.320  1.00  0.00            
ATOM   1913  BBc ASN   869     733.160 720.140 685.150  1.00  0.00            
ATOM   1914  S1c ASN   869     732.670 718.300 683.470  1.00  0.00            
ATOM   1915  BBc GLY   870     735.880 718.640 687.260  1.00  0.00            
ATOM   1916  BBe TRP   871     737.710 715.420 686.490  1.00  0.00            
ATOM   1917  S1e TRP   871     738.490 716.020 684.080  1.00  0.00            
ATOM   1918  S2e TRP   871     739.760 715.370 682.400  1.00  0.00            
ATOM   1919  S3e TRP   871     738.590 716.740 680.660  1.00  0.00            
ATOM   1920  S4e TRP   871     737.010 717.640 682.780  1.00  0.00            
ATOM   1921  BBt GLU   872     737.460 712.930 689.280  1.00  0.00            
ATOM   1922  S1t GLU   872     734.770 712.810 690.020  1.00  0.00            
ATOM   1923  BBt GLY   873     739.320 710.430 687.110  1.00  0.00            
ATOM   1924  BBc MET   874     742.370 712.690 687.550  1.00  0.00            
ATOM   1925  S1c MET   874     743.210 714.780 686.170  1.00  0.00            
ATOM   1926  BBc ILE   875     744.540 710.970 690.110  1.00  0.00            
ATOM   1927  S1c ILE   875     744.300 710.010 691.880  1.00  0.00            
ATOM   1928  BBs ASP   876     748.120 712.070 689.510  1.00  0.00            
ATOM   1929  S1s ASP   876     750.410 711.550 690.180  1.00  0.00            
ATOM   1930  BBc GLY   877     747.260 715.780 689.470  1.00  0.00            
ATOM   1931  BBs TRP   878     745.390 719.010 689.930  1.00  0.00            
ATOM   1932  S1s TRP   878     745.200 719.590 692.520  1.00  0.00            
ATOM   1933  S2s TRP   878     744.700 718.640 694.440  1.00  0.00            
ATOM   1934  S3s TRP   878     746.230 720.050 695.820  1.00  0.00            
ATOM   1935  S4s TRP   878     746.790 721.370 693.420  1.00  0.00            
ATOM   1936  BBe TYR   879     745.320 720.040 686.250  1.00  0.00            
ATOM   1937  S1e TYR   879     744.320 722.950 688.120  1.00  0.00            
ATOM   1938  S2e TYR   879     746.400 723.170 686.940  1.00  0.00            
ATOM   1939  S3e TYR   879     746.510 724.380 689.790  1.00  0.00            
ATOM   1940  BBe GLY   880     745.630 717.950 683.150  1.00  0.00            
ATOM   1941  BBe PHE   881     744.700 717.280 679.540  1.00  0.00            
ATOM   1942  S1e PHE   881     747.230 719.910 678.140  1.00  0.00            
ATOM   1943  S2e PHE   881     746.010 718.380 676.750  1.00  0.00            
ATOM   1944  S3e PHE   881     746.920 720.380 675.800  1.00  0.00            
ATOM   1945  BBe ARG   882     742.300 714.830 677.860  1.00  0.00            
ATOM   1946  S1e ARG   882     740.130 713.250 677.950  1.00  0.00            
ATOM   1947  S2e ARG   882     737.930 712.520 675.580  1.00  0.00            
ATOM   1948  BBe HIS   883     742.770 714.220 674.130  1.00  0.00            
ATOM   1949  S1e HIS   883     744.630 713.640 674.050  1.00  0.00            
ATOM   1950  S2e HIS   883     746.450 713.010 673.930  1.00  0.00            
ATOM   1951  S3e HIS   883     746.950 713.830 675.860  1.00  0.00            
ATOM   1952  BBe GLN   884     740.910 712.980 671.130  1.00  0.00            
ATOM   1953  S1e GLN   884     738.260 712.940 670.530  1.00  0.00            
ATOM   1954  BBe ASN   885     742.910 712.070 668.010  1.00  0.00            
ATOM   1955  S1e ASN   885     745.010 711.880 669.380  1.00  0.00            
ATOM   1956  BBt SER   886     743.120 709.490 665.120  1.00  0.00            
ATOM   1957  S1t SER   886     742.360 710.060 663.410  1.00  0.00            
ATOM   1958  BBt GLU   887     744.660 707.150 667.700  1.00  0.00            
ATOM   1959  S1t GLU   887     746.760 705.750 667.760  1.00  0.00            
ATOM   1960  BBe GLY   888     741.870 707.620 670.140  1.00  0.00            
ATOM   1961  BBe THR   889     741.430 708.990 673.770  1.00  0.00            
ATOM   1962  S1e THR   889     739.890 707.880 674.210  1.00  0.00            
ATOM   1963  BBe GLY   890     744.070 709.520 676.540  1.00  0.00            
ATOM   1964  BBe GLN   891     744.490 711.300 679.840  1.00  0.00            
ATOM   1965  S1e GLN   891     742.590 711.330 682.140  1.00  0.00            
ATOM   1966  BBe ALA   892     747.380 713.130 681.440  1.00  0.00            
ATOM   1967  BBe ALA   893     747.970 715.670 684.170  1.00  0.00            
ATOM   1968  BBc ASP   894     750.360 718.670 684.190  1.00  0.00            
ATOM   1969  S1c ASP   894     750.810 719.670 681.830  1.00  0.00            
ATOM   1970  BBh LEU   895     753.080 717.930 686.700  1.00  0.00            
ATOM   1971  S1h LEU   895     753.350 715.880 688.310  1.00  0.00            
ATOM   1972  BBh LYS   896     754.380 721.420 686.490  1.00  0.00            
ATOM   1973  S1h LYS   896     756.080 722.970 687.740  1.00  0.00            
ATOM   1974  S2h LYS   896     758.490 723.680 689.340  1.00  0.00            
ATOM   1975  BBh SER   897     751.100 723.380 686.730  1.00  0.00            
ATOM   1976  S1h SER   897     751.020 725.330 686.680  1.00  0.00            
ATOM   1977  BBh THR   898     749.980 721.220 689.660  1.00  0.00            
ATOM   1978  S1h THR   898     750.030 719.280 689.770  1.00  0.00            
ATOM   1979  BBh GLN   899     753.220 721.900 691.640  1.00  0.00            
ATOM   1980  S1h GLN   899     754.020 720.020 692.960  1.00  0.00            
ATOM   1981  BBh ALA   900     753.040 725.630 691.330  1.00  0.00            
ATOM   1982  BBh ALA   901     749.700 725.360 693.070  1.00  0.00            
ATOM   1983  BBh ILE   902     750.860 722.840 695.660  1.00  0.00            
ATOM   1984  S1h ILE   902     750.640 721.550 697.410  1.00  0.00            
ATOM   1985  BBh ASP   903     754.260 724.360 696.470  1.00  0.00            
ATOM   1986  S1h ASP   903     756.330 724.280 694.910  1.00  0.00            
ATOM   1987  BBh GLN   904     752.560 727.770 696.990  1.00  0.00            
ATOM   1988  S1h GLN   904     755.090 729.320 695.860  1.00  0.00            
ATOM   1989  BBh ILE   905     749.600 726.420 698.870  1.00  0.00            
ATOM   1990  S1h ILE   905     747.810 726.330 697.670  1.00  0.00            
ATOM   1991  BBh ASN   906     751.940 724.440 701.140  1.00  0.00            
ATOM   1992  S1h ASN   906     753.950 723.080 701.650  1.00  0.00            
ATOM   1993  BBh ARG   907     754.060 727.600 701.670  1.00  0.00            
ATOM   1994  S1h ARG   907     755.780 728.090 703.310  1.00  0.00            
ATOM   1995  S2h ARG   907     759.260 729.190 703.230  1.00  0.00            
ATOM   1996  BBh LYS   908     750.770 729.310 702.600  1.00  0.00            
ATOM   1997  S1h LYS   908     748.620 730.440 701.540  1.00  0.00            
ATOM   1998  S2h LYS   908     747.680 732.100 699.360  1.00  0.00            
ATOM   1999  BBh LEU   909     750.010 726.610 705.080  1.00  0.00            
ATOM   2000  S1h LEU   909     747.850 725.990 706.570  1.00  0.00            
ATOM   2001  BBh ASN   910     753.390 726.460 706.930  1.00  0.00            
ATOM   2002  S1h ASN   910     755.100 724.680 706.800  1.00  0.00            
ATOM   2003  BBh ARG   911     753.050 730.230 707.550  1.00  0.00            
ATOM   2004  S1h ARG   911     754.080 731.950 705.910  1.00  0.00            
ATOM   2005  S2h ARG   911     753.500 735.750 706.900  1.00  0.00            
ATOM   2006  BBh VAL   912     750.260 729.280 709.810  1.00  0.00            
ATOM   2007  S1h VAL   912     748.310 729.400 710.240  1.00  0.00            
ATOM   2008  BBh ILE   913     751.080 725.900 711.350  1.00  0.00            
ATOM   2009  S1h ILE   913     749.580 724.190 710.850  1.00  0.00            
ATOM   2010  BBs GLU   914     754.670 726.080 712.600  1.00  0.00            
ATOM   2011  S1s GLU   914     756.680 725.320 711.680  1.00  0.00            
ATOM   2012  BBc LYS   915     754.140 729.040 714.930  1.00  0.00            
ATOM   2013  S1c LYS   915     753.690 730.900 713.420  1.00  0.00            
ATOM   2014  S2c LYS   915     753.580 733.170 711.430  1.00  0.00            
ATOM   2015  BBc THR   916     753.010 729.250 718.570  1.00  0.00            
ATOM   2016  S1c THR   916     752.180 727.580 719.120  1.00  0.00            
ATOM   2017  BBc ASN   917     754.060 731.600 721.460  1.00  0.00            
ATOM   2018  S1c ASN   917     752.260 733.180 722.020  1.00  0.00            
ATOM   2019  BBe GLU   918     755.090 730.800 725.000  1.00  0.00            
ATOM   2020  S1e GLU   918     757.860 732.340 724.620  1.00  0.00            
ATOM   2021  BBe LYS   919     752.950 731.900 728.010  1.00  0.00            
ATOM   2022  S1e LYS   919     752.180 734.200 726.960  1.00  0.00            
ATOM   2023  S2e LYS   919     752.150 736.780 725.400  1.00  0.00            
ATOM   2024  BBc PHE   920     753.640 730.730 731.570  1.00  0.00            
ATOM   2025  S1c PHE   920     756.550 729.770 730.040  1.00  0.00            
ATOM   2026  S2c PHE   920     756.770 732.070 730.690  1.00  0.00            
ATOM   2027  S3c PHE   920     758.350 731.090 729.170  1.00  0.00            
ATOM   2028  BBs HIS   921     752.960 732.830 734.700  1.00  0.00            
ATOM   2029  S1s HIS   921     754.540 733.960 734.490  1.00  0.00            
ATOM   2030  S2s HIS   921     756.020 735.140 734.120  1.00  0.00            
ATOM   2031  S3s HIS   921     757.180 734.330 735.760  1.00  0.00            
ATOM   2032  BBc GLN   922     749.740 734.790 734.030  1.00  0.00            
ATOM   2033  S1c GLN   922     749.540 733.660 731.080  1.00  0.00            
ATOM   2034  BBc ILE   923     746.400 735.610 735.700  1.00  0.00            
ATOM   2035  S1c ILE   923     746.310 736.840 737.490  1.00  0.00            
ATOM   2036  BBc GLU   924     743.840 733.260 737.220  1.00  0.00            
ATOM   2037  S1c GLU   924     744.760 730.440 736.820  1.00  0.00            
ATOM   2038  BBc LYS   925     740.680 732.730 735.270  1.00  0.00            
ATOM   2039  S1c LYS   925     741.850 732.960 733.100  1.00  0.00            
ATOM   2040  S2c LYS   925     744.490 733.070 732.070  1.00  0.00            
ATOM   2041  BBc GLU   926     738.330 730.520 737.200  1.00  0.00            
ATOM   2042  S1c GLU   926     739.960 728.330 737.580  1.00  0.00            
ATOM   2043  BBc PHE   927     736.930 731.650 740.470  1.00  0.00            
ATOM   2044  S1c PHE   927     738.530 733.540 742.590  1.00  0.00            
ATOM   2045  S2c PHE   927     740.260 732.200 741.600  1.00  0.00            
ATOM   2046  S3c PHE   927     740.830 734.140 742.890  1.00  0.00            
ATOM   2047  BBs SER   928     735.050 729.770 743.040  1.00  0.00            
ATOM   2048  S1s SER   928     734.910 728.000 743.850  1.00  0.00            
ATOM   2049  BBs GLU   929     734.290 733.050 744.860  1.00  0.00            
ATOM   2050  S1s GLU   929     735.990 733.760 746.740  1.00  0.00            
ATOM   2051  BBc VAL   930     732.600 736.440 744.560  1.00  0.00            
ATOM   2052  S1c VAL   930     731.430 736.530 746.180  1.00  0.00            
ATOM   2053  BBc GLU   931     734.990 739.430 745.070  1.00  0.00            
ATOM   2054  S1c GLU   931     737.700 738.070 744.590  1.00  0.00            
ATOM   2055  BBc GLY   932     733.790 742.060 742.640  1.00  0.00            
ATOM   2056  BBh ARG   933     735.740 744.870 740.930  1.00  0.00            
ATOM   2057  S1h ARG   933     736.050 746.930 739.680  1.00  0.00            
ATOM   2058  S2h ARG   933     737.750 749.090 737.830  1.00  0.00            
ATOM   2059  BBh ILE   934     739.200 743.310 740.670  1.00  0.00            
ATOM   2060  S1h ILE   934     741.200 743.290 741.300  1.00  0.00            
ATOM   2061  BBh GLN   935     737.670 739.960 739.750  1.00  0.00            
ATOM   2062  S1h GLN   935     735.970 737.430 740.030  1.00  0.00            
ATOM   2063  BBh ASP   936     735.520 741.780 737.140  1.00  0.00            
ATOM   2064  S1h ASP   936     733.870 740.770 735.470  1.00  0.00            
ATOM   2065  BBh LEU   937     738.560 743.360 735.510  1.00  0.00            
ATOM   2066  S1h LEU   937     740.370 745.210 735.860  1.00  0.00            
ATOM   2067  BBh GLU   938     740.290 740.030 735.320  1.00  0.00            
ATOM   2068  S1h GLU   938     742.270 737.770 733.790  1.00  0.00            
ATOM   2069  BBh LYS   939     737.270 738.430 733.630  1.00  0.00            
ATOM   2070  S1h LYS   939     736.850 736.580 735.220  1.00  0.00            
ATOM   2071  S2h LYS   939     734.070 735.610 735.540  1.00  0.00            
ATOM   2072  BBh TYR   940     736.860 741.340 731.330  1.00  0.00            
ATOM   2073  S1h TYR   940     736.240 744.330 730.460  1.00  0.00            
ATOM   2074  S2h TYR   940     735.150 742.980 728.800  1.00  0.00            
ATOM   2075  S3h TYR   940     736.970 745.170 727.570  1.00  0.00            
ATOM   2076  BBh VAL   941     740.460 741.100 730.160  1.00  0.00            
ATOM   2077  S1h VAL   941     742.170 741.390 731.150  1.00  0.00            
ATOM   2078  BBh GLU   942     740.460 737.440 729.190  1.00  0.00            
ATOM   2079  S1h GLU   942     741.130 734.470 728.420  1.00  0.00            
ATOM   2080  BBh ASP   943     737.110 737.620 727.500  1.00  0.00            
ATOM   2081  S1h ASP   943     735.970 735.540 726.540  1.00  0.00            
ATOM   2082  BBh THR   944     738.360 740.740 725.680  1.00  0.00            
ATOM   2083  S1h THR   944     737.050 741.350 724.370  1.00  0.00            
ATOM   2084  BBh LYS   945     741.610 739.020 724.690  1.00  0.00            
ATOM   2085  S1h LYS   945     743.290 740.600 725.310  1.00  0.00            
ATOM   2086  S2h LYS   945     743.820 743.040 726.550  1.00  0.00            
ATOM   2087  BBh ILE   946     739.910 735.810 723.480  1.00  0.00            
ATOM   2088  S1h ILE   946     741.990 734.730 723.050  1.00  0.00            
ATOM   2089  BBh ASP   947     737.360 737.630 721.240  1.00  0.00            
ATOM   2090  S1h ASP   947     734.820 737.880 721.030  1.00  0.00            
ATOM   2091  BBh LEU   948     740.060 739.790 719.550  1.00  0.00            
ATOM   2092  S1h LEU   948     740.800 740.880 717.180  1.00  0.00            
ATOM   2093  BBh TRP   949     741.420 736.300 718.650  1.00  0.00            
ATOM   2094  S1h TRP   949     743.930 736.380 719.160  1.00  0.00            
ATOM   2095  S2h TRP   949     745.340 737.210 720.630  1.00  0.00            
ATOM   2096  S3h TRP   949     747.460 736.430 719.550  1.00  0.00            
ATOM   2097  S4h TRP   949     745.710 735.270 717.700  1.00  0.00            
ATOM   2098  BBh SER   950     738.210 734.550 717.590  1.00  0.00            
ATOM   2099  S1h SER   950     736.360 734.000 717.870  1.00  0.00            
ATOM   2100  BBh TYR   951     737.840 737.500 715.160  1.00  0.00            
ATOM   2101  S1h TYR   951     735.950 738.310 712.840  1.00  0.00            
ATOM   2102  S2h TYR   951     737.500 740.080 713.320  1.00  0.00            
ATOM   2103  S3h TYR   951     734.730 741.120 712.410  1.00  0.00            
ATOM   2104  BBh ASN   952     741.430 737.210 714.010  1.00  0.00            
ATOM   2105  S1h ASN   952     743.410 738.470 713.490  1.00  0.00            
ATOM   2106  BBh ALA   953     740.970 733.440 713.470  1.00  0.00            
ATOM   2107  BBh GLU   954     737.670 733.690 711.630  1.00  0.00            
ATOM   2108  S1h GLU   954     735.670 733.690 711.940  1.00  0.00            
ATOM   2109  BBh LEU   955     739.140 736.450 709.440  1.00  0.00            
ATOM   2110  S1h LEU   955     739.700 738.950 709.170  1.00  0.00            
ATOM   2111  BBh LEU   956     742.480 734.780 708.540  1.00  0.00            
ATOM   2112  S1h LEU   956     744.540 734.500 710.200  1.00  0.00            
ATOM   2113  BBh VAL   957     740.790 731.660 707.230  1.00  0.00            
ATOM   2114  S1h VAL   957     740.410 730.100 708.420  1.00  0.00            
ATOM   2115  BBh ALA   958     738.140 733.660 705.490  1.00  0.00            
ATOM   2116  BBh LEU   959     740.930 735.600 703.780  1.00  0.00            
ATOM   2117  S1h LEU   959     742.320 737.610 704.520  1.00  0.00            
ATOM   2118  BBh GLU   960     743.310 732.710 703.090  1.00  0.00            
ATOM   2119  S1h GLU   960     745.860 732.980 704.860  1.00  0.00            
ATOM   2120  BBh ASN   961     740.490 730.430 701.860  1.00  0.00            
ATOM   2121  S1h ASN   961     738.960 729.140 703.450  1.00  0.00            
ATOM   2122  BBh GLN   962     739.280 733.080 699.420  1.00  0.00            
ATOM   2123  S1h GLN   962     737.460 734.130 697.400  1.00  0.00            
ATOM   2124  BBh HIS   963     742.820 733.780 698.270  1.00  0.00            
ATOM   2125  S1h HIS   963     743.910 735.260 698.920  1.00  0.00            
ATOM   2126  S2h HIS   963     745.020 736.570 699.800  1.00  0.00            
ATOM   2127  S3h HIS   963     745.450 737.570 697.930  1.00  0.00            
ATOM   2128  BBh THR   964     743.280 730.010 698.140  1.00  0.00            
ATOM   2129  S1h THR   964     743.910 728.520 699.230  1.00  0.00            
ATOM   2130  BBh ILE   965     740.310 729.390 695.750  1.00  0.00            
ATOM   2131  S1h ILE   965     737.970 728.940 696.120  1.00  0.00            
ATOM   2132  BBh ASP   966     741.330 732.170 693.360  1.00  0.00            
ATOM   2133  S1h ASP   966     741.000 734.600 693.880  1.00  0.00            
ATOM   2134  BBh LEU   967     745.020 731.130 693.520  1.00  0.00            
ATOM   2135  S1h LEU   967     746.130 733.130 694.780  1.00  0.00            
ATOM   2136  BBh ALA   968     744.170 727.630 692.340  1.00  0.00            
ATOM   2137  BBh ASP   969     741.760 728.870 689.730  1.00  0.00            
ATOM   2138  S1h ASP   969     739.920 730.340 689.100  1.00  0.00            
ATOM   2139  BBh SER   970     744.450 731.320 688.600  1.00  0.00            
ATOM   2140  S1h SER   970     744.270 732.930 687.510  1.00  0.00            
ATOM   2141  BBh GLU   971     746.880 728.520 687.920  1.00  0.00            
ATOM   2142  S1h GLU   971     749.050 729.000 689.910  1.00  0.00            
ATOM   2143  BBh MET   972     744.150 726.820 685.850  1.00  0.00            
ATOM   2144  S1h MET   972     741.830 725.450 684.710  1.00  0.00            
ATOM   2145  BBh ASN   973     743.940 729.880 683.670  1.00  0.00            
ATOM   2146  S1h ASN   973     742.090 731.320 683.020  1.00  0.00            
ATOM   2147  BBh LYS   974     747.740 730.080 683.620  1.00  0.00            
ATOM   2148  S1h LYS   974     750.160 730.320 684.390  1.00  0.00            
ATOM   2149  S2h LYS   974     753.130 729.630 684.580  1.00  0.00            
ATOM   2150  BBh LEU   975     747.930 726.530 682.050  1.00  0.00            
ATOM   2151  S1h LEU   975     748.310 723.880 682.400  1.00  0.00            
ATOM   2152  BBh PHE   976     745.320 727.330 679.500  1.00  0.00            
ATOM   2153  S1h PHE   976     742.880 728.710 677.680  1.00  0.00            
ATOM   2154  S2h PHE   976     742.220 727.510 679.650  1.00  0.00            
ATOM   2155  S3h PHE   976     740.560 728.640 678.320  1.00  0.00            
ATOM   2156  BBh GLU   977     746.920 730.570 678.290  1.00  0.00            
ATOM   2157  S1h GLU   977     745.740 732.170 679.730  1.00  0.00            
ATOM   2158  BBh LYS   978     750.240 728.730 678.200  1.00  0.00            
ATOM   2159  S1h LYS   978     752.530 728.930 677.740  1.00  0.00            
ATOM   2160  S2h LYS   978     755.610 729.140 677.820  1.00  0.00            
ATOM   2161  BBh THR   979     748.470 726.090 676.050  1.00  0.00            
ATOM   2162  S1h THR   979     749.070 724.470 676.960  1.00  0.00            
ATOM   2163  BBh ARG   980     746.750 728.690 673.820  1.00  0.00            
ATOM   2164  S1h ARG   980     745.240 729.770 672.250  1.00  0.00            
ATOM   2165  S2h ARG   980     744.760 730.560 668.800  1.00  0.00            
ATOM   2166  BBh ARG   981     750.060 730.450 673.230  1.00  0.00            
ATOM   2167  S1h ARG   981     749.720 732.440 674.720  1.00  0.00            
ATOM   2168  S2h ARG   981     747.470 734.350 675.370  1.00  0.00            
ATOM   2169  BBh GLN   982     751.720 727.200 672.410  1.00  0.00            
ATOM   2170  S1h GLN   982     754.190 725.710 672.750  1.00  0.00            
ATOM   2171  BBh LEU   983     749.200 726.280 669.730  1.00  0.00            
ATOM   2172  S1h LEU   983     747.580 724.480 670.730  1.00  0.00            
ATOM   2173  BBt ARG   984     749.630 729.650 667.950  1.00  0.00            
ATOM   2174  S1t ARG   984     750.690 731.690 668.220  1.00  0.00            
ATOM   2175  S2t ARG   984     752.840 733.050 666.220  1.00  0.00            
ATOM   2176  BBt GLU   985     747.600 729.600 664.740  1.00  0.00            
ATOM   2177  S1t GLU   985     748.890 732.040 663.240  1.00  0.00            
ATOM   2178  BBs ASN   986     746.910 725.850 664.470  1.00  0.00            
ATOM   2179  S1s ASN   986     749.050 724.860 665.320  1.00  0.00            
ATOM   2180  BBe ALA   987     744.010 725.790 667.010  1.00  0.00            
ATOM   2181  BBe GLU   988     740.900 727.700 668.330  1.00  0.00            
ATOM   2182  S1e GLU   988     740.370 729.320 665.740  1.00  0.00            
ATOM   2183  BBe ASP   989     739.370 727.730 671.810  1.00  0.00            
ATOM   2184  S1e ASP   989     740.180 728.680 673.920  1.00  0.00            
ATOM   2185  BBc MET   990     735.910 726.160 671.670  1.00  0.00            
ATOM   2186  S1c MET   990     734.060 724.170 670.940  1.00  0.00            
ATOM   2187  BBs GLY   991     734.950 727.970 674.850  1.00  0.00            
ATOM   2188  BBs ASN   992     734.920 725.120 677.320  1.00  0.00            
ATOM   2189  S1s ASN   992     732.470 724.890 678.080  1.00  0.00            
ATOM   2190  BBs GLY   993     738.630 724.630 678.030  1.00  0.00            
ATOM   2191  BBe CYS   994     738.970 722.620 674.890  1.00  0.00            
ATOM   2192  S1e CYS   994     736.830 721.810 674.180  1.00  0.00            
ATOM   2193  BBe PHE   995     741.220 723.550 672.050  1.00  0.00            
ATOM   2194  S1e PHE   995     743.280 725.490 673.660  1.00  0.00            
ATOM   2195  S2e PHE   995     744.130 723.320 674.220  1.00  0.00            
ATOM   2196  S3e PHE   995     743.520 724.860 675.960  1.00  0.00            
ATOM   2197  BBe LYS   996     740.440 722.530 668.530  1.00  0.00            
ATOM   2198  S1e LYS   996     737.880 722.800 667.940  1.00  0.00            
ATOM   2199  S2e LYS   996     735.700 721.550 666.900  1.00  0.00            
ATOM   2200  BBe ILE   997     743.580 721.380 666.680  1.00  0.00            
ATOM   2201  S1e ILE   997     745.370 721.410 667.850  1.00  0.00            
ATOM   2202  BBc TYR   998     742.870 721.900 662.950  1.00  0.00            
ATOM   2203  S1c TYR   998     739.730 722.830 661.860  1.00  0.00            
ATOM   2204  S2c TYR   998     740.700 723.820 663.820  1.00  0.00            
ATOM   2205  S3c TYR   998     737.720 724.590 663.420  1.00  0.00            
ATOM   2206  BBs HIS   999     745.360 719.220 661.990  1.00  0.00            
ATOM   2207  S1s HIS   999     746.840 719.720 663.150  1.00  0.00            
ATOM   2208  S2s HIS   999     748.220 720.340 664.350  1.00  0.00            
ATOM   2209  S3s HIS   999     749.560 718.760 663.730  1.00  0.00            
ATOM   2210  BBc LYS  1000     746.050 715.470 662.300  1.00  0.00            
ATOM   2211  S1c LYS  1000     748.400 714.980 661.140  1.00  0.00            
ATOM   2212  S2c LYS  1000     751.080 713.620 661.530  1.00  0.00            
ATOM   2213  BBc CYS  1001     747.640 715.070 665.750  1.00  0.00            
ATOM   2214  S1c CYS  1001     746.780 716.070 667.740  1.00  0.00            
ATOM   2215  BBc ASP  1002     748.980 711.720 666.780  1.00  0.00            
ATOM   2216  S1c ASP  1002     748.120 710.530 664.770  1.00  0.00            
ATOM   2217  BBh ASN  1003     749.810 710.660 670.300  1.00  0.00            
ATOM   2218  S1h ASN  1003     748.330 708.950 671.400  1.00  0.00            
ATOM   2219  BBh ALA  1004     753.390 711.900 669.930  1.00  0.00            
ATOM   2220  BBh CYS  1005     751.950 715.130 668.430  1.00  0.00            
ATOM   2221  S1h CYS  1005     752.510 715.240 666.100  1.00  0.00            
ATOM   2222  BBh ILE  1006     749.840 715.730 671.580  1.00  0.00            
ATOM   2223  S1h ILE  1006     748.480 717.170 672.700  1.00  0.00            
ATOM   2224  BBh GLU  1007     752.550 714.640 673.970  1.00  0.00            
ATOM   2225  S1h GLU  1007     751.310 712.470 674.450  1.00  0.00            
ATOM   2226  BBh SER  1008     754.770 717.450 672.520  1.00  0.00            
ATOM   2227  S1h SER  1008     756.050 716.630 671.310  1.00  0.00            
ATOM   2228  BBh ILE  1009     752.080 719.930 673.520  1.00  0.00            
ATOM   2229  S1h ILE  1009     750.830 721.950 673.210  1.00  0.00            
ATOM   2230  BBh ARG  1010     751.840 718.410 677.030  1.00  0.00            
ATOM   2231  S1h ARG  1010     750.530 716.710 677.870  1.00  0.00            
ATOM   2232  S2h ARG  1010     751.370 713.630 679.020  1.00  0.00            
ATOM   2233  BBt ASN  1011     755.610 718.380 677.440  1.00  0.00            
ATOM   2234  S1t ASN  1011     756.160 715.980 677.340  1.00  0.00            
ATOM   2235  BBt GLY  1012     755.460 721.780 675.680  1.00  0.00            
ATOM   2236  BBc THR  1013     757.890 721.300 672.810  1.00  0.00            
ATOM   2237  S1c THR  1013     759.520 720.230 672.820  1.00  0.00            
ATOM   2238  BBc TYR  1014     755.140 721.580 670.150  1.00  0.00            
ATOM   2239  S1c TYR  1014     751.950 722.090 668.790  1.00  0.00            
ATOM   2240  S2c TYR  1014     752.950 720.010 668.140  1.00  0.00            
ATOM   2241  S3c TYR  1014     749.890 719.790 668.560  1.00  0.00            
ATOM   2242  BBc ASP  1015     756.660 723.070 666.950  1.00  0.00            
ATOM   2243  S1c ASP  1015     759.020 722.120 667.120  1.00  0.00            
ATOM   2244  BBh HIS  1016     753.760 725.000 665.410  1.00  0.00            
ATOM   2245  S1h HIS  1016     753.880 726.520 666.620  1.00  0.00            
ATOM   2246  S2h HIS  1016     753.850 727.920 667.950  1.00  0.00            
ATOM   2247  S3h HIS  1016     755.940 728.390 667.620  1.00  0.00            
ATOM   2248  BBh ASP  1017     755.440 725.800 662.100  1.00  0.00            
ATOM   2249  S1h ASP  1017     756.400 727.030 660.120  1.00  0.00            
ATOM   2250  BBh ILE  1018     755.470 722.160 661.190  1.00  0.00            
ATOM   2251  S1h ILE  1018     755.510 720.880 662.970  1.00  0.00            
ATOM   2252  BBh TYR  1019     751.720 721.930 661.040  1.00  0.00            
ATOM   2253  S1h TYR  1019     752.440 719.530 658.300  1.00  0.00            
ATOM   2254  S2h TYR  1019     750.740 718.850 659.850  1.00  0.00            
ATOM   2255  S3h TYR  1019     750.850 717.040 657.340  1.00  0.00            
ATOM   2256  BBh ARG  1020     751.020 725.600 660.290  1.00  0.00            
ATOM   2257  S1h ARG  1020     750.780 727.810 661.230  1.00  0.00            
ATOM   2258  S2h ARG  1020     752.890 729.490 663.090  1.00  0.00            
ATOM   2259  BBh ASP  1021     750.190 724.890 656.650  1.00  0.00            
ATOM   2260  S1h ASP  1021     751.940 723.240 655.690  1.00  0.00            
ATOM   2261  BBh GLU  1022     747.720 722.050 657.220  1.00  0.00            
ATOM   2262  S1h GLU  1022     746.510 718.760 657.240  1.00  0.00            
ATOM   2263  BBh ALA  1023     746.320 724.030 660.080  1.00  0.00            
ATOM   2264  BBh LEU  1024     745.800 727.180 657.970  1.00  0.00            
ATOM   2265  S1h LEU  1024     745.440 728.560 660.160  1.00  0.00            
ATOM   2266  BBh ASN  1025     744.010 725.290 655.060  1.00  0.00            
ATOM   2267  S1h ASN  1025     745.980 725.230 653.480  1.00  0.00            
ATOM   2268  BBh ASN  1026     741.680 723.300 657.340  1.00  0.00            
ATOM   2269  S1h ASN  1026     742.450 720.940 658.110  1.00  0.00            
ATOM   2270  BBh ARG  1027     741.120 726.590 659.170  1.00  0.00            
ATOM   2271  S1h ARG  1027     740.550 728.200 660.850  1.00  0.00            
ATOM   2272  S2h ARG  1027     739.100 730.810 660.450  1.00  0.00            
ATOM   2273  BBh PHE  1028     740.480 728.560 655.980  1.00  0.00            
ATOM   2274  S1h PHE  1028     742.530 729.780 653.900  1.00  0.00            
ATOM   2275  S2h PHE  1028     742.780 730.870 656.020  1.00  0.00            
ATOM   2276  S3h PHE  1028     744.310 731.360 654.230  1.00  0.00            
ATOM   2277  BBh GLN  1029     737.810 726.070 655.120  1.00  0.00            
ATOM   2278  S1h GLN  1029     737.290 723.760 656.030  1.00  0.00            
ATOM   2279  BBh ILE  1030     735.990 728.240 657.430  1.00  0.00            
ATOM   2280  S1h ILE  1030     735.850 726.960 659.140  1.00  0.00            
ATOM   2281  BBh LYS  1031     734.820 730.350 654.270  1.00  0.00            
ATOM   2282  S1h LYS  1031     734.150 732.480 652.460  1.00  0.00            
ATOM   2283  S2h LYS  1031     732.100 734.210 650.840  1.00  0.00            
ATOM   2284  BBh GLY  1032     737.200 729.680 651.380  1.00  0.00            
ATOM   2285  BBh VAL  1033     735.420 726.280 651.940  1.00  0.00            
ATOM   2286  S1h VAL  1033     735.900 724.480 651.220  1.00  0.00            
ATOM   2287  BBh GLU  1034     731.670 727.410 651.330  1.00  0.00            
ATOM   2288  S1h GLU  1034     728.890 725.550 651.240  1.00  0.00            
ATOM   2289  BBh LEU  1035     732.710 729.810 648.760  1.00  0.00            
ATOM   2290  S1h LEU  1035     734.540 731.530 647.640  1.00  0.00            
ATOM   2291  BBh LYS  1036     733.970 726.720 647.190  1.00  0.00            
ATOM   2292  S1h LYS  1036     736.080 726.620 646.420  1.00  0.00            
ATOM   2293  S2h LYS  1036     738.520 728.220 646.250  1.00  0.00            
ATOM   2294  BBh SER  1037     730.240 726.570 646.050  1.00  0.00            
ATOM   2295  S1h SER  1037     728.530 725.630 646.060  1.00  0.00            
ATOM   2296  BBh GLY  1038     730.930 729.920 644.230  1.00  0.00            
ATOM   2297  BBh TYR  1039     734.250 729.240 642.400  1.00  0.00            
ATOM   2298  S1h TYR  1039     735.380 732.130 641.320  1.00  0.00            
ATOM   2299  S2h TYR  1039     736.580 730.970 643.050  1.00  0.00            
ATOM   2300  S3h TYR  1039     737.220 734.000 642.970  1.00  0.00            
ATOM   2301  BBh LYS  1040     734.330 725.670 641.100  1.00  0.00            
ATOM   2302  S1h LYS  1040     735.580 724.350 639.540  1.00  0.00            
ATOM   2303  S2h LYS  1040     736.940 722.500 638.150  1.00  0.00            
ATOM   2304  BBh ASP  1041     731.020 726.410 639.260  1.00  0.00            
ATOM   2305  S1h ASP  1041     729.410 724.990 640.480  1.00  0.00            
ATOM   2306  BBh TRP  1042     732.830 729.140 637.540  1.00  0.00            
ATOM   2307  S1h TRP  1042     733.140 731.780 637.410  1.00  0.00            
ATOM   2308  S2h TRP  1042     731.850 733.560 637.280  1.00  0.00            
ATOM   2309  S3h TRP  1042     733.570 735.020 636.200  1.00  0.00            
ATOM   2310  S4h TRP  1042     735.290 732.840 636.560  1.00  0.00            
ATOM   2311  BBh ILE  1043     736.280 727.800 636.400  1.00  0.00            
ATOM   2312  S1h ILE  1043     737.980 728.590 637.140  1.00  0.00            
ATOM   2313  BBh LEU  1044     734.070 724.910 634.930  1.00  0.00            
ATOM   2314  S1h LEU  1044     734.710 723.210 632.980  1.00  0.00            
ATOM   2315  BBh TRP  1045     732.990 727.480 632.370  1.00  0.00            
ATOM   2316  S1h TRP  1045     730.840 728.530 633.340  1.00  0.00            
ATOM   2317  S2h TRP  1045     729.120 727.780 634.490  1.00  0.00            
ATOM   2318  S3h TRP  1045     728.140 729.990 635.150  1.00  0.00            
ATOM   2319  S4h TRP  1045     730.190 730.990 633.530  1.00  0.00            
ATOM   2320  BBh ILE  1046     736.010 729.910 632.170  1.00  0.00            
ATOM   2321  S1h ILE  1046     734.930 731.850 631.280  1.00  0.00            
ATOM   2322  BBh SER  1047     739.830 729.530 631.720  1.00  0.00            
ATOM   2323  S1h SER  1047     741.270 730.790 632.100  1.00  0.00            
ATOM   2324  BBh PHE  1048     739.610 725.700 631.280  1.00  0.00            
ATOM   2325  S1h PHE  1048     741.750 724.740 633.940  1.00  0.00            
ATOM   2326  S2h PHE  1048     739.430 724.180 634.250  1.00  0.00            
ATOM   2327  S3h PHE  1048     740.900 724.320 636.140  1.00  0.00            
ATOM   2328  BBh ALA  1049     737.150 724.210 628.730  1.00  0.00            
ATOM   2329  BBh ILE  1050     737.530 727.510 626.570  1.00  0.00            
ATOM   2330  S1h ILE  1050     735.670 728.930 626.930  1.00  0.00            
ATOM   2331  BBh SER  1051     741.450 727.260 626.090  1.00  0.00            
ATOM   2332  S1h SER  1051     742.590 728.200 627.370  1.00  0.00            
ATOM   2333  BBh CYS  1052     742.270 723.520 625.500  1.00  0.00            
ATOM   2334  S1h CYS  1052     741.720 721.600 626.820  1.00  0.00            
ATOM   2335  BBh LEU  1053     739.510 723.580 622.680  1.00  0.00            
ATOM   2336  S1h LEU  1053     737.220 723.040 623.970  1.00  0.00            
ATOM   2337  BBh LEU  1054     739.940 726.590 620.370  1.00  0.00            
ATOM   2338  S1h LEU  1054     739.150 728.510 621.880  1.00  0.00            
ATOM   2339  BBh LEU  1055     743.640 725.420 620.120  1.00  0.00            
ATOM   2340  S1h LEU  1055     744.530 726.470 622.340  1.00  0.00            
ATOM   2341  BBh CYS  1056     743.030 721.670 619.640  1.00  0.00            
ATOM   2342  S1h CYS  1056     744.010 719.620 619.550  1.00  0.00            
ATOM   2343  BBh VAL  1057     740.910 723.200 616.960  1.00  0.00            
ATOM   2344  S1h VAL  1057     738.970 723.100 616.480  1.00  0.00            
ATOM   2345  BBh VAL  1058     743.130 725.740 614.690  1.00  0.00            
ATOM   2346  S1h VAL  1058     743.130 727.330 615.890  1.00  0.00            
ATOM   2347  BBh LEU  1059     745.680 722.650 614.950  1.00  0.00            
ATOM   2348  S1h LEU  1059     747.710 721.110 615.070  1.00  0.00            
ATOM   2349  BBh LEU  1060     742.930 720.350 613.540  1.00  0.00            
ATOM   2350  S1h LEU  1060     741.520 718.550 614.900  1.00  0.00            
ATOM   2351  BBh GLY  1061     742.510 723.120 610.920  1.00  0.00            
ATOM   2352  BBh PHE  1062     746.090 722.680 609.530  1.00  0.00            
ATOM   2353  S1h PHE  1062     747.490 725.410 611.050  1.00  0.00            
ATOM   2354  S2h PHE  1062     749.110 723.650 610.910  1.00  0.00            
ATOM   2355  S3h PHE  1062     749.230 725.240 612.700  1.00  0.00            
ATOM   2356  BBh ILE  1063     745.790 718.900 609.410  1.00  0.00            
ATOM   2357  S1h ILE  1063     746.670 716.840 609.150  1.00  0.00            
ATOM   2358  BBh MET  1064     742.650 719.220 607.260  1.00  0.00            
ATOM   2359  S1h MET  1064     740.300 718.630 605.170  1.00  0.00            
ATOM   2360  BBh TRP  1065     744.320 721.970 605.140  1.00  0.00            
ATOM   2361  S1h TRP  1065     744.410 724.280 604.040  1.00  0.00            
ATOM   2362  S2h TRP  1065     745.460 725.380 602.450  1.00  0.00            
ATOM   2363  S3h TRP  1065     744.340 727.580 602.790  1.00  0.00            
ATOM   2364  S4h TRP  1065     743.110 726.280 604.940  1.00  0.00            
ATOM   2365  BBh ALA  1066     747.290 719.600 604.710  1.00  0.00            
ATOM   2366  BBh CYS  1067     745.520 716.340 603.450  1.00  0.00            
ATOM   2367  S1h CYS  1067     744.100 714.730 604.380  1.00  0.00            
ATOM   2368  BBh GLN  1068     744.010 718.820 601.100  1.00  0.00            
ATOM   2369  S1h GLN  1068     742.350 717.700 599.660  1.00  0.00            
ATOM   2370  BBc ARG  1069     747.660 719.490 600.110  1.00  0.00            
ATOM   2371  S1c ARG  1069     748.460 721.660 600.390  1.00  0.00            
ATOM   2372  S2c ARG  1069     751.390 722.980 599.150  1.00  0.00            
ATOM   2373  BBc GLY  1070     747.920 715.940 598.860  1.00  0.00            
ATOM   2374  BBc ASN  1071     746.340 717.490 595.630  1.00  0.00            
ATOM   2375  S1c ASN  1071     743.990 717.610 595.020  1.00  0.00            
ATOM   2376  BBc ILE  1072     749.910 718.910 595.110  1.00  0.00            
ATOM   2377  S1c ILE  1072     751.340 720.520 594.850  1.00  0.00            
ATOM   2378  BBc ARG  1073     750.790 715.140 594.970  1.00  0.00            
ATOM   2379  S1c ARG  1073     749.600 714.300 592.910  1.00  0.00            
ATOM   2380  S2c ARG  1073     750.750 714.040 589.480  1.00  0.00            
ATOM   2381  BBc CYS  1074     754.220 713.430 595.270  1.00  0.00            
ATOM   2382  S1c CYS  1074     755.080 712.730 597.290  1.00  0.00            
ATOM   2383  BBc ASN  1075     754.900 711.640 591.940  1.00  0.00            
ATOM   2384  S1c ASN  1075     752.890 709.960 591.770  1.00  0.00            
ATOM   2385  BBc ILE  1076     757.850 709.390 593.310  1.00  0.00            
ATOM   2386  S1c ILE  1076     759.350 711.070 593.660  1.00  0.00            
ATOM   2387  BBc CYS  1077     755.500 707.620 595.840  1.00  0.00            
ATOM   2388  S1c CYS  1077     753.860 707.300 597.560  1.00  0.00            
ATOM   2389  BBc ILE  1078     757.390 704.190 596.280  1.00  0.00            
ATOM   2390  S1c ILE  1078     758.210 704.110 598.280  1.00  0.00            
ATOM   2391  BBc SER  1079     728.000 743.790 655.790  1.00  0.00            
ATOM   2392  S1c SER  1079     727.540 742.370 654.540  1.00  0.00            
ATOM   2393  BBc THR  1080     729.290 744.160 659.380  1.00  0.00            
ATOM   2394  S1c THR  1080     730.890 745.280 659.470  1.00  0.00            
ATOM   2395  BBe ALA  1081     727.960 744.170 662.980  1.00  0.00            
ATOM   2396  BBe THR  1082     729.180 745.860 666.150  1.00  0.00            
ATOM   2397  S1e THR  1082     729.890 747.620 666.580  1.00  0.00            
ATOM   2398  BBe LEU  1083     728.490 744.550 669.610  1.00  0.00            
ATOM   2399  S1e LEU  1083     727.570 742.400 668.560  1.00  0.00            
ATOM   2400  BBe CYS  1084     729.900 746.280 672.710  1.00  0.00            
ATOM   2401  S1e CYS  1084     729.170 748.500 672.530  1.00  0.00            
ATOM   2402  BBe LEU  1085     730.040 745.040 676.220  1.00  0.00            
ATOM   2403  S1e LEU  1085     730.430 742.950 677.830  1.00  0.00            
ATOM   2404  BBe GLY  1086     729.330 747.230 679.280  1.00  0.00            
ATOM   2405  BBe HIS  1087     728.840 747.920 682.990  1.00  0.00            
ATOM   2406  S1e HIS  1087     730.020 747.080 684.280  1.00  0.00            
ATOM   2407  S2e HIS  1087     731.410 746.360 685.430  1.00  0.00            
ATOM   2408  S3e HIS  1087     729.980 745.220 686.580  1.00  0.00            
ATOM   2409  BBe HIS  1088     726.380 750.330 684.570  1.00  0.00            
ATOM   2410  S1e HIS  1088     724.870 750.210 685.810  1.00  0.00            
ATOM   2411  S2e HIS  1088     723.440 749.960 687.070  1.00  0.00            
ATOM   2412  S3e HIS  1088     722.680 751.960 686.730  1.00  0.00            
ATOM   2413  BBc ALA  1089     727.320 753.520 686.550  1.00  0.00            
ATOM   2414  BBc VAL  1090     725.140 755.740 688.630  1.00  0.00            
ATOM   2415  S1c VAL  1090     724.170 755.230 690.310  1.00  0.00            
ATOM   2416  BBs PRO  1091     724.870 759.580 688.960  1.00  0.00            
ATOM   2417  S1s PRO  1091     723.480 759.780 687.670  1.00  0.00            
ATOM   2418  BBs ASN  1092     725.360 760.190 692.620  1.00  0.00            
ATOM   2419  S1s ASN  1092     724.760 762.770 692.840  1.00  0.00            
ATOM   2420  BBc GLY  1093     727.460 757.300 693.770  1.00  0.00            
ATOM   2421  BBe THR  1094     729.080 756.480 697.000  1.00  0.00            
ATOM   2422  S1e THR  1094     728.070 755.390 698.270  1.00  0.00            
ATOM   2423  BBe ILE  1095     732.460 757.220 698.460  1.00  0.00            
ATOM   2424  S1e ILE  1095     731.940 758.190 700.400  1.00  0.00            
ATOM   2425  BBe VAL  1096     734.420 754.280 699.950  1.00  0.00            
ATOM   2426  S1e VAL  1096     733.050 752.890 699.510  1.00  0.00            
ATOM   2427  BBc LYS  1097     738.000 753.550 701.220  1.00  0.00            
ATOM   2428  S1c LYS  1097     737.520 753.040 703.740  1.00  0.00            
ATOM   2429  S2c LYS  1097     737.520 754.560 706.230  1.00  0.00            
ATOM   2430  BBc THR  1098     740.320 750.630 700.130  1.00  0.00            
ATOM   2431  S1c THR  1098     739.620 750.490 698.320  1.00  0.00            
ATOM   2432  BBs ILE  1099     743.780 749.380 700.480  1.00  0.00            
ATOM   2433  S1s ILE  1099     744.510 747.770 701.610  1.00  0.00            
ATOM   2434  BBs THR  1100     744.880 751.340 697.380  1.00  0.00            
ATOM   2435  S1s THR  1100     745.020 750.210 695.800  1.00  0.00            
ATOM   2436  BBc ASP  1101     742.610 754.500 698.100  1.00  0.00            
ATOM   2437  S1c ASP  1101     742.450 756.230 696.440  1.00  0.00            
ATOM   2438  BBs ASP  1102     741.250 756.150 701.140  1.00  0.00            
ATOM   2439  S1s ASP  1102     741.650 757.070 703.440  1.00  0.00            
ATOM   2440  BBs GLN  1103     738.750 757.850 698.870  1.00  0.00            
ATOM   2441  S1s GLN  1103     736.640 758.830 700.370  1.00  0.00            
ATOM   2442  BBe ILE  1104     737.440 756.190 695.690  1.00  0.00            
ATOM   2443  S1e ILE  1104     737.690 754.060 695.350  1.00  0.00            
ATOM   2444  BBe GLU  1105     733.860 756.020 694.320  1.00  0.00            
ATOM   2445  S1e GLU  1105     732.210 758.850 693.860  1.00  0.00            
ATOM   2446  BBe VAL  1106     731.610 752.990 693.890  1.00  0.00            
ATOM   2447  S1e VAL  1106     731.790 751.670 695.390  1.00  0.00            
ATOM   2448  BBs THR  1107     727.910 752.800 692.930  1.00  0.00            
ATOM   2449  S1s THR  1107     727.130 751.470 691.740  1.00  0.00            
ATOM   2450  BBc ASN  1108     726.670 751.300 696.290  1.00  0.00            
ATOM   2451  S1c ASN  1108     724.350 750.320 696.360  1.00  0.00            
ATOM   2452  BBe ALA  1109     727.580 750.680 699.970  1.00  0.00            
ATOM   2453  BBe THR  1110     726.330 749.860 703.390  1.00  0.00            
ATOM   2454  S1e THR  1110     726.320 747.940 703.770  1.00  0.00            
ATOM   2455  BBe GLU  1111     727.000 751.590 706.690  1.00  0.00            
ATOM   2456  S1e GLU  1111     726.650 754.000 708.000  1.00  0.00            
ATOM   2457  BBc LEU  1112     728.820 749.460 709.270  1.00  0.00            
ATOM   2458  S1c LEU  1112     728.880 746.960 708.470  1.00  0.00            
ATOM   2459  BBe VAL  1113     728.880 751.980 712.120  1.00  0.00            
ATOM   2460  S1e VAL  1113     730.210 753.180 713.010  1.00  0.00            
ATOM   2461  BBe GLN  1114     725.710 752.360 714.120  1.00  0.00            
ATOM   2462  S1e GLN  1114     724.460 750.970 715.600  1.00  0.00            
ATOM   2463  BBc SER  1115     726.290 755.900 715.330  1.00  0.00            
ATOM   2464  S1c SER  1115     727.270 756.770 713.890  1.00  0.00            
ATOM   2465  BBc SER  1116     722.830 757.140 716.310  1.00  0.00            
ATOM   2466  S1c SER  1116     722.160 758.570 715.160  1.00  0.00            
ATOM   2467  BBc SER  1117     720.260 756.500 719.140  1.00  0.00            
ATOM   2468  S1c SER  1117     721.090 756.040 720.840  1.00  0.00            
ATOM   2469  BBc THR  1118     716.460 756.960 719.560  1.00  0.00            
ATOM   2470  S1c THR  1118     715.080 757.590 718.330  1.00  0.00            
ATOM   2471  BBs GLY  1119     717.420 758.430 722.930  1.00  0.00            
ATOM   2472  BBs LYS  1120     715.380 756.070 725.160  1.00  0.00            
ATOM   2473  S1s LYS  1120     713.540 756.080 723.360  1.00  0.00            
ATOM   2474  S2s LYS  1120     712.260 754.070 721.400  1.00  0.00            
ATOM   2475  BBe ILE  1121     715.920 752.720 727.010  1.00  0.00            
ATOM   2476  S1e ILE  1121     716.870 752.570 729.110  1.00  0.00            
ATOM   2477  BBe CYS  1122     713.420 750.180 725.560  1.00  0.00            
ATOM   2478  S1e CYS  1122     714.980 748.320 725.260  1.00  0.00            
ATOM   2479  BBe ASN  1123     711.470 748.430 728.310  1.00  0.00            
ATOM   2480  S1e ASN  1123     710.130 749.420 730.130  1.00  0.00            
ATOM   2481  BBe ASN  1124     711.960 744.870 726.990  1.00  0.00            
ATOM   2482  S1e ASN  1124     709.630 744.930 725.920  1.00  0.00            
ATOM   2483  BBs PRO  1125     713.430 742.150 726.280  1.00  0.00            
ATOM   2484  S1s PRO  1125     714.100 740.890 725.020  1.00  0.00            
ATOM   2485  BBs HIS  1126     715.470 742.930 729.500  1.00  0.00            
ATOM   2486  S1s HIS  1126     716.500 744.520 729.020  1.00  0.00            
ATOM   2487  S2s HIS  1126     717.550 746.110 728.710  1.00  0.00            
ATOM   2488  S3s HIS  1126     718.440 745.260 726.930  1.00  0.00            
ATOM   2489  BBc ARG  1127     713.980 743.390 732.960  1.00  0.00            
ATOM   2490  S1c ARG  1127     712.350 742.320 734.350  1.00  0.00            
ATOM   2491  S2c ARG  1127     711.130 742.480 737.540  1.00  0.00            
ATOM   2492  BBe ILE  1128     714.840 746.970 733.510  1.00  0.00            
ATOM   2493  S1e ILE  1128     714.690 748.570 732.000  1.00  0.00            
ATOM   2494  BBe LEU  1129     713.980 748.580 736.820  1.00  0.00            
ATOM   2495  S1e LEU  1129     712.810 746.510 737.840  1.00  0.00            
ATOM   2496  BBe ASP  1130     714.640 752.290 737.340  1.00  0.00            
ATOM   2497  S1e ASP  1130     712.530 753.400 736.790  1.00  0.00            
ATOM   2498  BBc GLY  1131     716.550 753.410 740.340  1.00  0.00            
ATOM   2499  BBt ARG  1132     714.340 756.570 740.540  1.00  0.00            
ATOM   2500  S1t ARG  1132     712.190 755.300 740.980  1.00  0.00            
ATOM   2501  S2t ARG  1132     709.080 755.200 740.410  1.00  0.00            
ATOM   2502  BBt ALA  1133     715.840 758.480 743.440  1.00  0.00            
ATOM   2503  BBc CYS  1134     717.330 755.340 744.860  1.00  0.00            
ATOM   2504  S1c CYS  1134     715.490 753.830 744.530  1.00  0.00            
ATOM   2505  BBc THR  1135     720.900 753.950 744.510  1.00  0.00            
ATOM   2506  S1c THR  1135     722.010 755.290 743.630  1.00  0.00            
ATOM   2507  BBh LEU  1136     721.330 750.230 744.340  1.00  0.00            
ATOM   2508  S1h LEU  1136     723.090 748.860 742.960  1.00  0.00            
ATOM   2509  BBh ILE  1137     723.230 750.260 747.610  1.00  0.00            
ATOM   2510  S1h ILE  1137     725.140 749.550 748.060  1.00  0.00            
ATOM   2511  BBh ASP  1138     720.740 752.490 749.460  1.00  0.00            
ATOM   2512  S1h ASP  1138     721.510 753.310 751.680  1.00  0.00            
ATOM   2513  BBh ALA  1139     718.160 750.060 748.120  1.00  0.00            
ATOM   2514  BBh LEU  1140     720.080 747.250 749.650  1.00  0.00            
ATOM   2515  S1h LEU  1140     722.200 745.870 749.930  1.00  0.00            
ATOM   2516  BBh LEU  1141     720.760 748.930 753.010  1.00  0.00            
ATOM   2517  S1h LEU  1141     723.180 748.600 753.980  1.00  0.00            
ATOM   2518  BBt GLY  1142     717.120 749.860 753.410  1.00  0.00            
ATOM   2519  BBc ASP  1143     717.010 753.730 753.290  1.00  0.00            
ATOM   2520  S1c ASP  1143     717.360 756.130 752.680  1.00  0.00            
ATOM   2521  BBh PRO  1144     713.310 754.540 754.010  1.00  0.00            
ATOM   2522  S1h PRO  1144     712.980 753.330 755.440  1.00  0.00            
ATOM   2523  BBh HIS  1145     712.770 756.360 750.730  1.00  0.00            
ATOM   2524  S1h HIS  1145     713.420 757.950 749.800  1.00  0.00            
ATOM   2525  S2h HIS  1145     714.090 759.620 749.090  1.00  0.00            
ATOM   2526  S3h HIS  1145     715.780 758.630 748.170  1.00  0.00            
ATOM   2527  BBh CYS  1146     713.890 753.110 749.070  1.00  0.00            
ATOM   2528  S1h CYS  1146     716.010 753.850 748.990  1.00  0.00            
ATOM   2529  BBh ASP  1147     712.000 750.350 750.810  1.00  0.00            
ATOM   2530  S1h ASP  1147     712.190 749.270 753.000  1.00  0.00            
ATOM   2531  BBh VAL  1148     709.820 750.090 747.750  1.00  0.00            
ATOM   2532  S1h VAL  1148     708.010 749.300 748.030  1.00  0.00            
ATOM   2533  BBh PHE  1149     712.850 748.410 746.180  1.00  0.00            
ATOM   2534  S1h PHE  1149     711.970 750.480 743.480  1.00  0.00            
ATOM   2535  S2h PHE  1149     712.840 748.390 742.700  1.00  0.00            
ATOM   2536  S3h PHE  1149     713.000 750.350 741.320  1.00  0.00            
ATOM   2537  BBt GLN  1150     712.490 745.600 748.730  1.00  0.00            
ATOM   2538  S1t GLN  1150     710.600 745.290 750.920  1.00  0.00            
ATOM   2539  BBt ASN  1151     713.040 742.080 747.450  1.00  0.00            
ATOM   2540  S1t ASN  1151     710.990 741.040 748.540  1.00  0.00            
ATOM   2541  BBc GLU  1152     713.650 743.590 743.880  1.00  0.00            
ATOM   2542  S1c GLU  1152     710.860 744.150 741.980  1.00  0.00            
ATOM   2543  BBe THR  1153     714.630 741.680 740.620  1.00  0.00            
ATOM   2544  S1e THR  1153     714.110 739.810 740.790  1.00  0.00            
ATOM   2545  BBc TRP  1154     716.310 743.020 737.490  1.00  0.00            
ATOM   2546  S1c TRP  1154     717.690 744.450 739.290  1.00  0.00            
ATOM   2547  S2c TRP  1154     717.630 745.010 741.410  1.00  0.00            
ATOM   2548  S3c TRP  1154     720.050 745.520 741.740  1.00  0.00            
ATOM   2549  S4c TRP  1154     720.220 744.680 739.070  1.00  0.00            
ATOM   2550  BBs ASP  1155     717.960 742.240 734.190  1.00  0.00            
ATOM   2551  S1s ASP  1155     717.550 740.130 732.770  1.00  0.00            
ATOM   2552  BBe LEU  1156     719.480 745.680 734.260  1.00  0.00            
ATOM   2553  S1e LEU  1156     719.510 747.900 732.730  1.00  0.00            
ATOM   2554  BBe PHE  1157     719.220 748.350 737.150  1.00  0.00            
ATOM   2555  S1e PHE  1157     719.350 749.380 740.290  1.00  0.00            
ATOM   2556  S2e PHE  1157     717.070 748.860 739.730  1.00  0.00            
ATOM   2557  S3e PHE  1157     717.670 749.320 742.010  1.00  0.00            
ATOM   2558  BBe VAL  1158     719.320 751.980 736.200  1.00  0.00            
ATOM   2559  S1e VAL  1158     718.270 751.980 734.500  1.00  0.00            
ATOM   2560  BBe GLU  1159     720.940 754.300 738.760  1.00  0.00            
ATOM   2561  S1e GLU  1159     723.230 752.700 739.640  1.00  0.00            
ATOM   2562  BBc ARG  1160     720.180 757.980 737.770  1.00  0.00            
ATOM   2563  S1c ARG  1160     717.920 757.630 736.980  1.00  0.00            
ATOM   2564  S2c ARG  1160     715.940 756.360 734.420  1.00  0.00            
ATOM   2565  BBt SER  1161     721.870 761.290 738.310  1.00  0.00            
ATOM   2566  S1t SER  1161     723.440 762.080 737.470  1.00  0.00            
ATOM   2567  BBt ASN  1162     719.370 762.800 740.820  1.00  0.00            
ATOM   2568  S1t ASN  1162     718.870 764.970 741.680  1.00  0.00            
ATOM   2569  BBc ALA  1163     719.600 759.970 743.280  1.00  0.00            
ATOM   2570  BBc PHE  1164     719.960 761.210 746.900  1.00  0.00            
ATOM   2571  S1c PHE  1164     718.460 764.090 746.500  1.00  0.00            
ATOM   2572  S2c PHE  1164     716.790 762.370 746.390  1.00  0.00            
ATOM   2573  S3c PHE  1164     716.150 764.680 746.290  1.00  0.00            
ATOM   2574  BBc SER  1165     720.580 759.370 750.190  1.00  0.00            
ATOM   2575  S1c SER  1165     720.610 757.530 749.540  1.00  0.00            
ATOM   2576  BBc ASN  1166     718.440 760.560 753.030  1.00  0.00            
ATOM   2577  S1c ASN  1166     717.870 762.760 751.990  1.00  0.00            
ATOM   2578  BBs CYS  1167     719.930 758.240 755.710  1.00  0.00            
ATOM   2579  S1s CYS  1167     721.620 757.470 754.250  1.00  0.00            
ATOM   2580  BBs TYR  1168     722.450 757.990 758.570  1.00  0.00            
ATOM   2581  S1s TYR  1168     723.330 759.670 760.940  1.00  0.00            
ATOM   2582  S2s TYR  1168     724.250 757.500 761.420  1.00  0.00            
ATOM   2583  S3s TYR  1168     724.000 759.290 763.940  1.00  0.00            
ATOM   2584  BBc PRO  1169     725.900 758.870 756.950  1.00  0.00            
ATOM   2585  S1c PRO  1169     726.710 760.460 757.610  1.00  0.00            
ATOM   2586  BBe TYR  1170     727.680 755.690 755.890  1.00  0.00            
ATOM   2587  S1e TYR  1170     726.770 755.360 752.540  1.00  0.00            
ATOM   2588  S2e TYR  1170     725.810 753.620 753.890  1.00  0.00            
ATOM   2589  S3e TYR  1170     726.870 752.580 751.170  1.00  0.00            
ATOM   2590  BBe ASP  1171     730.980 754.450 754.420  1.00  0.00            
ATOM   2591  S1e ASP  1171     731.640 756.340 752.750  1.00  0.00            
ATOM   2592  BBc ILE  1172     731.690 751.160 752.720  1.00  0.00            
ATOM   2593  S1c ILE  1172     730.690 749.400 751.800  1.00  0.00            
ATOM   2594  BBt PRO  1173     735.390 750.440 752.240  1.00  0.00            
ATOM   2595  S1t PRO  1173     735.810 749.390 753.770  1.00  0.00            
ATOM   2596  BBt ASP  1174     735.100 748.690 748.900  1.00  0.00            
ATOM   2597  S1t ASP  1174     736.850 749.200 747.130  1.00  0.00            
ATOM   2598  BBh TYR  1175     731.980 750.390 747.610  1.00  0.00            
ATOM   2599  S1h TYR  1175     731.990 753.470 748.320  1.00  0.00            
ATOM   2600  S2h TYR  1175     729.760 752.710 747.890  1.00  0.00            
ATOM   2601  S3h TYR  1175     730.650 754.950 745.940  1.00  0.00            
ATOM   2602  BBh ALA  1176     732.670 749.450 744.050  1.00  0.00            
ATOM   2603  BBh SER  1177     732.660 745.830 744.910  1.00  0.00            
ATOM   2604  S1h SER  1177     734.190 745.120 745.890  1.00  0.00            
ATOM   2605  BBh LEU  1178     729.500 745.310 746.810  1.00  0.00            
ATOM   2606  S1h LEU  1178     727.740 744.970 748.730  1.00  0.00            
ATOM   2607  BBh ARG  1179     727.770 747.610 744.270  1.00  0.00            
ATOM   2608  S1h ARG  1179     727.840 750.130 744.060  1.00  0.00            
ATOM   2609  S2h ARG  1179     726.470 753.110 743.490  1.00  0.00            
ATOM   2610  BBh SER  1180     729.030 745.140 741.660  1.00  0.00            
ATOM   2611  S1h SER  1180     730.050 745.820 740.140  1.00  0.00            
ATOM   2612  BBh LEU  1181     728.360 741.620 743.120  1.00  0.00            
ATOM   2613  S1h LEU  1181     729.100 740.950 745.460  1.00  0.00            
ATOM   2614  BBh VAL  1182     724.980 742.780 744.340  1.00  0.00            
ATOM   2615  S1h VAL  1182     724.480 744.370 745.440  1.00  0.00            
ATOM   2616  BBh ALA  1183     724.320 743.930 740.750  1.00  0.00            
ATOM   2617  BBh SER  1184     725.320 740.680 739.030  1.00  0.00            
ATOM   2618  S1h SER  1184     726.240 739.300 738.010  1.00  0.00            
ATOM   2619  BBh SER  1185     723.330 738.550 741.510  1.00  0.00            
ATOM   2620  S1h SER  1185     724.700 738.210 742.860  1.00  0.00            
ATOM   2621  BBt GLY  1186     720.430 740.800 740.520  1.00  0.00            
ATOM   2622  BBe THR  1187     718.040 740.010 743.320  1.00  0.00            
ATOM   2623  S1e THR  1187     718.530 738.210 743.870  1.00  0.00            
ATOM   2624  BBc LEU  1188     717.400 742.000 746.480  1.00  0.00            
ATOM   2625  S1c LEU  1188     718.770 744.220 745.980  1.00  0.00            
ATOM   2626  BBc GLU  1189     715.780 738.940 748.070  1.00  0.00            
ATOM   2627  S1c GLU  1189     714.090 737.430 745.840  1.00  0.00            
ATOM   2628  BBe PHE  1190     716.230 739.490 751.800  1.00  0.00            
ATOM   2629  S1e PHE  1190     715.000 743.060 752.890  1.00  0.00            
ATOM   2630  S2e PHE  1190     716.690 743.070 751.180  1.00  0.00            
ATOM   2631  S3e PHE  1190     716.050 745.120 752.260  1.00  0.00            
ATOM   2632  BBe ILE  1191     715.610 736.680 754.190  1.00  0.00            
ATOM   2633  S1e ILE  1191     715.560 734.930 753.620  1.00  0.00            
ATOM   2634  BBe THR  1192     714.930 737.660 757.860  1.00  0.00            
ATOM   2635  S1e THR  1192     713.800 739.150 758.410  1.00  0.00            
ATOM   2636  BBc GLU  1193     716.830 735.850 760.450  1.00  0.00            
ATOM   2637  S1c GLU  1193     716.130 732.990 759.400  1.00  0.00            
ATOM   2638  BBc GLY  1194     716.190 735.120 764.140  1.00  0.00            
ATOM   2639  BBc PHE  1195     719.440 736.340 765.730  1.00  0.00            
ATOM   2640  S1c PHE  1195     720.990 737.800 763.270  1.00  0.00            
ATOM   2641  S2c PHE  1195     721.490 738.930 765.330  1.00  0.00            
ATOM   2642  S3c PHE  1195     723.120 738.870 763.560  1.00  0.00            
ATOM   2643  BBc THR  1196     718.730 736.670 769.440  1.00  0.00            
ATOM   2644  S1c THR  1196     717.520 735.430 770.340  1.00  0.00            
ATOM   2645  BBc TRP  1197     720.620 739.690 770.630  1.00  0.00            
ATOM   2646  S1c TRP  1197     718.750 741.250 769.320  1.00  0.00            
ATOM   2647  S2c TRP  1197     717.560 741.270 767.470  1.00  0.00            
ATOM   2648  S3c TRP  1197     715.610 742.590 768.310  1.00  0.00            
ATOM   2649  S4c TRP  1197     716.960 742.370 770.760  1.00  0.00            
ATOM   2650  BBt THR  1198     720.090 739.540 774.400  1.00  0.00            
ATOM   2651  S1t THR  1198     719.120 738.070 775.240  1.00  0.00            
ATOM   2652  BBt GLY  1199     721.180 742.160 776.820  1.00  0.00            
ATOM   2653  BBs VAL  1200     720.830 744.800 774.150  1.00  0.00            
ATOM   2654  S1s VAL  1200     721.410 743.880 772.470  1.00  0.00            
ATOM   2655  BBe THR  1201     718.570 747.600 773.200  1.00  0.00            
ATOM   2656  S1e THR  1201     717.770 749.280 773.770  1.00  0.00            
ATOM   2657  BBc GLN  1202     717.560 747.220 769.510  1.00  0.00            
ATOM   2658  S1c GLN  1202     714.710 746.610 770.620  1.00  0.00            
ATOM   2659  BBs ASN  1203     716.060 749.020 766.500  1.00  0.00            
ATOM   2660  S1s ASN  1203     715.730 749.420 764.030  1.00  0.00            
ATOM   2661  BBc GLY  1204     717.720 752.180 767.580  1.00  0.00            
ATOM   2662  BBc GLY  1205     717.000 754.920 765.110  1.00  0.00            
ATOM   2663  BBe SER  1206     718.260 758.390 764.240  1.00  0.00            
ATOM   2664  S1e SER  1206     719.550 758.540 765.690  1.00  0.00            
ATOM   2665  BBe SER  1207     716.980 761.840 763.260  1.00  0.00            
ATOM   2666  S1e SER  1207     716.440 762.790 764.880  1.00  0.00            
ATOM   2667  BBe ALA  1208     718.810 761.470 760.000  1.00  0.00            
ATOM   2668  BBe CYS  1209     716.670 758.440 759.230  1.00  0.00            
ATOM   2669  S1e CYS  1209     716.050 756.730 757.650  1.00  0.00            
ATOM   2670  BBe LYS  1210     713.230 759.840 759.620  1.00  0.00            
ATOM   2671  S1e LYS  1210     713.510 762.060 760.420  1.00  0.00            
ATOM   2672  S2e LYS  1210     713.160 764.540 761.540  1.00  0.00            
ATOM   2673  BBe ARG  1211     711.280 756.750 758.400  1.00  0.00            
ATOM   2674  S1e ARG  1211     710.960 754.720 759.670  1.00  0.00            
ATOM   2675  S2e ARG  1211     709.770 755.070 762.900  1.00  0.00            
ATOM   2676  BBt GLY  1212     708.040 758.730 758.530  1.00  0.00            
ATOM   2677  BBt PRO  1213     708.530 761.960 760.510  1.00  0.00            
ATOM   2678  S1t PRO  1213     706.980 763.050 760.730  1.00  0.00            
ATOM   2679  BBe ALA  1214     709.760 760.020 763.530  1.00  0.00            
ATOM   2680  BBe ASN  1215     713.300 758.620 763.760  1.00  0.00            
ATOM   2681  S1e ASN  1215     713.700 758.890 766.160  1.00  0.00            
ATOM   2682  BBe GLY  1216     714.650 755.460 762.180  1.00  0.00            
ATOM   2683  BBc PHE  1217     717.180 753.290 760.560  1.00  0.00            
ATOM   2684  S1c PHE  1217     719.680 752.330 762.020  1.00  0.00            
ATOM   2685  S2c PHE  1217     719.800 754.600 761.240  1.00  0.00            
ATOM   2686  S3c PHE  1217     721.570 753.700 762.600  1.00  0.00            
ATOM   2687  BBc PHE  1218     718.100 751.590 757.260  1.00  0.00            
ATOM   2688  S1c PHE  1218     721.370 751.530 757.470  1.00  0.00            
ATOM   2689  S2c PHE  1218     720.380 753.470 756.460  1.00  0.00            
ATOM   2690  S3c PHE  1218     722.670 753.520 757.170  1.00  0.00            
ATOM   2691  BBt SER  1219     715.630 748.670 757.030  1.00  0.00            
ATOM   2692  S1t SER  1219     714.270 749.020 758.370  1.00  0.00            
ATOM   2693  BBt ARG  1220     717.900 745.680 756.930  1.00  0.00            
ATOM   2694  S1t ARG  1220     718.750 743.570 755.950  1.00  0.00            
ATOM   2695  S2t ARG  1220     720.950 742.310 754.140  1.00  0.00            
ATOM   2696  BBe LEU  1221     720.000 746.850 759.790  1.00  0.00            
ATOM   2697  S1e LEU  1221     722.500 746.910 758.980  1.00  0.00            
ATOM   2698  BBe ASN  1222     719.700 746.550 763.650  1.00  0.00            
ATOM   2699  S1e ASN  1222     718.210 744.660 764.320  1.00  0.00            
ATOM   2700  BBe TRP  1223     721.200 749.380 765.750  1.00  0.00            
ATOM   2701  S1e TRP  1223     722.370 751.740 766.340  1.00  0.00            
ATOM   2702  S2e TRP  1223     722.090 753.860 766.870  1.00  0.00            
ATOM   2703  S3e TRP  1223     724.100 754.050 768.350  1.00  0.00            
ATOM   2704  S4e TRP  1223     724.590 751.410 767.540  1.00  0.00            
ATOM   2705  BBc LEU  1224     722.070 747.740 769.110  1.00  0.00            
ATOM   2706  S1c LEU  1224     721.550 745.330 768.060  1.00  0.00            
ATOM   2707  BBe THR  1225     722.670 749.700 772.340  1.00  0.00            
ATOM   2708  S1e THR  1225     722.100 751.520 771.920  1.00  0.00            
ATOM   2709  BBc LYS  1226     722.990 749.240 776.040  1.00  0.00            
ATOM   2710  S1c LYS  1226     723.910 751.050 777.260  1.00  0.00            
ATOM   2711  S2c LYS  1226     721.940 753.580 777.550  1.00  0.00            
ATOM   2712  BBs SER  1227     720.480 747.760 778.430  1.00  0.00            
ATOM   2713  S1s SER  1227     718.650 747.200 778.050  1.00  0.00            
ATOM   2714  BBs GLU  1228     720.340 748.250 782.130  1.00  0.00            
ATOM   2715  S1s GLU  1228     719.450 746.780 783.760  1.00  0.00            
ATOM   2716  BBs SER  1229     723.750 749.870 782.180  1.00  0.00            
ATOM   2717  S1s SER  1229     724.350 751.720 782.330  1.00  0.00            
ATOM   2718  BBc ALA  1230     725.790 747.060 780.330  1.00  0.00            
ATOM   2719  BBc TYR  1231     726.680 745.680 776.910  1.00  0.00            
ATOM   2720  S1c TYR  1231     725.170 745.250 774.940  1.00  0.00            
ATOM   2721  S2c TYR  1231     726.630 746.780 773.800  1.00  0.00            
ATOM   2722  S3c TYR  1231     726.010 744.250 772.130  1.00  0.00            
ATOM   2723  BBc PRO  1232     727.510 741.960 776.690  1.00  0.00            
ATOM   2724  S1c PRO  1232     726.040 740.800 777.010  1.00  0.00            
ATOM   2725  BBc VAL  1233     730.240 740.220 774.780  1.00  0.00            
ATOM   2726  S1c VAL  1233     731.870 739.280 775.460  1.00  0.00            
ATOM   2727  BBe LEU  1234     727.600 739.430 772.060  1.00  0.00            
ATOM   2728  S1e LEU  1234     725.010 739.490 772.530  1.00  0.00            
ATOM   2729  BBe ASN  1235     728.270 735.890 770.760  1.00  0.00            
ATOM   2730  S1e ASN  1235     729.420 733.660 770.840  1.00  0.00            
ATOM   2731  BBe VAL  1236     725.600 734.680 768.320  1.00  0.00            
ATOM   2732  S1e VAL  1236     724.040 735.910 768.050  1.00  0.00            
ATOM   2733  BBe THR  1237     725.790 731.880 765.710  1.00  0.00            
ATOM   2734  S1e THR  1237     726.510 730.150 766.220  1.00  0.00            
ATOM   2735  BBe MET  1238     723.760 731.420 762.600  1.00  0.00            
ATOM   2736  S1e MET  1238     721.300 733.460 761.870  1.00  0.00            
ATOM   2737  BBe PRO  1239     724.310 728.310 760.440  1.00  0.00            
ATOM   2738  S1e PRO  1239     723.640 726.600 760.950  1.00  0.00            
ATOM   2739  BBc ASN  1240     723.970 728.100 756.640  1.00  0.00            
ATOM   2740  S1c ASN  1240     723.660 729.250 754.510  1.00  0.00            
ATOM   2741  BBc ASN  1241     722.050 724.850 756.260  1.00  0.00            
ATOM   2742  S1c ASN  1241     722.640 722.700 757.390  1.00  0.00            
ATOM   2743  BBs ASP  1242     720.510 725.790 752.950  1.00  0.00            
ATOM   2744  S1s ASP  1242     718.120 725.570 753.230  1.00  0.00            
ATOM   2745  BBs ASN  1243     721.910 724.530 749.630  1.00  0.00            
ATOM   2746  S1s ASN  1243     721.670 722.650 748.040  1.00  0.00            
ATOM   2747  BBs PHE  1244     722.840 728.160 748.770  1.00  0.00            
ATOM   2748  S1s PHE  1244     720.960 730.440 746.560  1.00  0.00            
ATOM   2749  S2s PHE  1244     719.800 728.830 747.920  1.00  0.00            
ATOM   2750  S3s PHE  1244     718.590 730.150 746.310  1.00  0.00            
ATOM   2751  BBc ASP  1245     725.110 731.140 749.400  1.00  0.00            
ATOM   2752  S1c ASP  1245     726.640 731.130 747.370  1.00  0.00            
ATOM   2753  BBe LYS  1246     723.980 733.930 751.700  1.00  0.00            
ATOM   2754  S1e LYS  1246     721.640 732.680 751.860  1.00  0.00            
ATOM   2755  S2e LYS  1246     719.080 730.440 752.530  1.00  0.00            
ATOM   2756  BBe LEU  1247     725.080 737.550 751.740  1.00  0.00            
ATOM   2757  S1e LEU  1247     726.890 738.870 750.330  1.00  0.00            
ATOM   2758  BBe TYR  1248     725.180 739.100 755.240  1.00  0.00            
ATOM   2759  S1e TYR  1248     726.350 738.680 758.000  1.00  0.00            
ATOM   2760  S2e TYR  1248     725.970 736.530 757.020  1.00  0.00            
ATOM   2761  S3e TYR  1248     724.280 737.000 759.570  1.00  0.00            
ATOM   2762  BBe ILE  1249     725.820 742.790 755.230  1.00  0.00            
ATOM   2763  S1e ILE  1249     725.310 744.270 753.380  1.00  0.00            
ATOM   2764  BBe TRP  1250     726.500 744.320 758.680  1.00  0.00            
ATOM   2765  S1e TRP  1250     727.730 742.360 760.050  1.00  0.00            
ATOM   2766  S2e TRP  1250     727.100 741.090 761.740  1.00  0.00            
ATOM   2767  S3e TRP  1250     728.650 741.980 763.500  1.00  0.00            
ATOM   2768  S4e TRP  1250     729.680 743.410 761.320  1.00  0.00            
ATOM   2769  BBe GLY  1251     728.320 747.420 759.910  1.00  0.00            
ATOM   2770  BBe VAL  1252     730.100 749.090 762.800  1.00  0.00            
ATOM   2771  S1e VAL  1252     731.850 748.910 761.850  1.00  0.00            
ATOM   2772  BBe HIS  1253     729.210 752.450 764.320  1.00  0.00            
ATOM   2773  S1e HIS  1253     727.420 753.210 764.260  1.00  0.00            
ATOM   2774  S2e HIS  1253     725.670 754.020 764.210  1.00  0.00            
ATOM   2775  S3e HIS  1253     726.390 755.830 765.140  1.00  0.00            
ATOM   2776  BBe HIS  1254     732.060 755.060 764.680  1.00  0.00            
ATOM   2777  S1e HIS  1254     732.840 754.800 762.910  1.00  0.00            
ATOM   2778  S2e HIS  1254     733.520 754.760 761.110  1.00  0.00            
ATOM   2779  S3e HIS  1254     735.160 753.480 761.670  1.00  0.00            
ATOM   2780  BBc PRO  1255     730.990 757.620 767.300  1.00  0.00            
ATOM   2781  S1c PRO  1255     729.920 757.100 768.790  1.00  0.00            
ATOM   2782  BBs SER  1256     731.610 761.340 767.580  1.00  0.00            
ATOM   2783  S1s SER  1256     729.990 762.430 767.540  1.00  0.00            
ATOM   2784  BBs THR  1257     733.270 761.510 771.120  1.00  0.00            
ATOM   2785  S1s THR  1257     733.410 763.210 772.060  1.00  0.00            
ATOM   2786  BBh ASN  1258     734.300 759.170 773.980  1.00  0.00            
ATOM   2787  S1h ASN  1258     735.710 757.510 775.230  1.00  0.00            
ATOM   2788  BBh GLN  1259     731.300 760.180 775.970  1.00  0.00            
ATOM   2789  S1h GLN  1259     730.670 762.340 776.580  1.00  0.00            
ATOM   2790  BBh GLU  1260     729.060 759.070 773.070  1.00  0.00            
ATOM   2791  S1h GLU  1260     728.160 761.340 771.940  1.00  0.00            
ATOM   2792  BBh GLN  1261     731.150 755.910 773.190  1.00  0.00            
ATOM   2793  S1h GLN  1261     733.340 754.350 771.880  1.00  0.00            
ATOM   2794  BBh THR  1262     730.550 755.180 776.870  1.00  0.00            
ATOM   2795  S1h THR  1262     732.030 755.910 777.900  1.00  0.00            
ATOM   2796  BBh ASN  1263     727.160 756.670 777.020  1.00  0.00            
ATOM   2797  S1h ASN  1263     725.940 758.790 777.400  1.00  0.00            
ATOM   2798  BBh LEU  1264     725.730 754.240 774.570  1.00  0.00            
ATOM   2799  S1h LEU  1264     724.340 756.030 773.090  1.00  0.00            
ATOM   2800  BBh TYR  1265     727.860 751.170 774.560  1.00  0.00            
ATOM   2801  S1h TYR  1265     727.160 750.880 771.830  1.00  0.00            
ATOM   2802  S2h TYR  1265     729.260 751.810 772.530  1.00  0.00            
ATOM   2803  S3h TYR  1265     727.800 753.560 770.430  1.00  0.00            
ATOM   2804  BBs VAL  1266     729.270 751.400 778.080  1.00  0.00            
ATOM   2805  S1s VAL  1266     728.320 751.450 779.830  1.00  0.00            
ATOM   2806  BBs GLN  1267     732.600 750.060 776.850  1.00  0.00            
ATOM   2807  S1s GLN  1267     731.530 747.350 776.170  1.00  0.00            
ATOM   2808  BBs ALA  1268     735.340 752.570 776.130  1.00  0.00            
ATOM   2809  BBs SER  1269     736.380 750.840 772.960  1.00  0.00            
ATOM   2810  S1s SER  1269     738.080 751.080 772.020  1.00  0.00            
ATOM   2811  BBc GLY  1270     733.960 748.560 771.000  1.00  0.00            
ATOM   2812  BBe ARG  1271     734.660 745.610 768.770  1.00  0.00            
ATOM   2813  S1e ARG  1271     736.180 743.530 769.340  1.00  0.00            
ATOM   2814  S2e ARG  1271     738.590 744.320 771.940  1.00  0.00            
ATOM   2815  BBe VAL  1272     733.040 743.870 765.820  1.00  0.00            
ATOM   2816  S1e VAL  1272     732.640 745.400 764.590  1.00  0.00            
ATOM   2817  BBe THR  1273     734.010 740.360 764.680  1.00  0.00            
ATOM   2818  S1e THR  1273     735.120 739.600 766.100  1.00  0.00            
ATOM   2819  BBe VAL  1274     732.150 738.560 761.900  1.00  0.00            
ATOM   2820  S1e VAL  1274     732.230 739.540 760.160  1.00  0.00            
ATOM   2821  BBe SER  1275     733.690 735.310 760.710  1.00  0.00            
ATOM   2822  S1e SER  1275     734.200 734.730 762.500  1.00  0.00            
ATOM   2823  BBc THR  1276     733.110 731.970 759.110  1.00  0.00            
ATOM   2824  S1c THR  1276     731.730 732.070 757.730  1.00  0.00            
ATOM   2825  BBs ARG  1277     735.220 728.820 758.890  1.00  0.00            
ATOM   2826  S1s ARG  1277     733.600 727.660 760.150  1.00  0.00            
ATOM   2827  S2s ARG  1277     732.070 724.930 761.310  1.00  0.00            
ATOM   2828  BBs ARG  1278     736.690 730.470 755.840  1.00  0.00            
ATOM   2829  S1s ARG  1278     737.380 730.580 753.700  1.00  0.00            
ATOM   2830  S2s ARG  1278     739.420 732.530 751.710  1.00  0.00            
ATOM   2831  BBc SER  1279     736.640 734.190 756.520  1.00  0.00            
ATOM   2832  S1c SER  1279     735.760 735.420 755.290  1.00  0.00            
ATOM   2833  BBe GLN  1280     737.340 736.260 759.560  1.00  0.00            
ATOM   2834  S1e GLN  1280     740.440 736.600 759.690  1.00  0.00            
ATOM   2835  BBe GLN  1281     736.850 740.010 759.580  1.00  0.00            
ATOM   2836  S1e GLN  1281     738.890 740.580 757.770  1.00  0.00            
ATOM   2837  BBe THR  1282     737.370 742.270 762.630  1.00  0.00            
ATOM   2838  S1e THR  1282     738.950 741.580 763.540  1.00  0.00            
ATOM   2839  BBe ILE  1283     736.780 746.060 762.920  1.00  0.00            
ATOM   2840  S1e ILE  1283     736.900 747.070 760.670  1.00  0.00            
ATOM   2841  BBc ILE  1284     737.540 748.220 765.910  1.00  0.00            
ATOM   2842  S1c ILE  1284     739.230 748.420 767.660  1.00  0.00            
ATOM   2843  BBc PRO  1285     735.550 751.590 766.070  1.00  0.00            
ATOM   2844  S1c PRO  1285     734.140 750.510 765.410  1.00  0.00            
ATOM   2845  BBc ASN  1286     737.390 754.890 765.910  1.00  0.00            
ATOM   2846  S1c ASN  1286     739.710 754.360 766.990  1.00  0.00            
ATOM   2847  BBc ILE  1287     736.180 757.910 767.800  1.00  0.00            
ATOM   2848  S1c ILE  1287     735.390 757.850 769.790  1.00  0.00            
ATOM   2849  BBc GLY  1288     735.880 761.250 766.260  1.00  0.00            
ATOM   2850  BBc SER  1289     734.250 764.470 765.180  1.00  0.00            
ATOM   2851  S1c SER  1289     733.630 765.950 766.300  1.00  0.00            
ATOM   2852  BBc ARG  1290     733.120 764.320 761.500  1.00  0.00            
ATOM   2853  S1c ARG  1290     733.030 761.740 761.530  1.00  0.00            
ATOM   2854  S2c ARG  1290     735.280 759.220 761.370  1.00  0.00            
ATOM   2855  BBc PRO  1291     731.410 766.830 759.050  1.00  0.00            
ATOM   2856  S1c PRO  1291     732.700 768.060 758.380  1.00  0.00            
ATOM   2857  BBc TRP  1292     727.680 766.910 759.830  1.00  0.00            
ATOM   2858  S1c TRP  1292     727.080 768.970 761.460  1.00  0.00            
ATOM   2859  S2c TRP  1292     727.410 769.660 763.530  1.00  0.00            
ATOM   2860  S3c TRP  1292     725.960 771.700 763.380  1.00  0.00            
ATOM   2861  S4c TRP  1292     725.550 770.880 760.730  1.00  0.00            
ATOM   2862  BBe VAL  1293     725.540 765.020 757.370  1.00  0.00            
ATOM   2863  S1e VAL  1293     726.030 765.410 755.480  1.00  0.00            
ATOM   2864  BBt ARG  1294     721.790 765.330 758.260  1.00  0.00            
ATOM   2865  S1t ARG  1294     720.100 765.380 756.270  1.00  0.00            
ATOM   2866  S2t ARG  1294     718.270 767.900 754.800  1.00  0.00            
ATOM   2867  BBt GLY  1295     722.800 766.580 761.600  1.00  0.00            
ATOM   2868  BBe GLN  1296     725.350 763.880 762.500  1.00  0.00            
ATOM   2869  S1e GLN  1296     724.870 764.590 765.890  1.00  0.00            
ATOM   2870  BBc PRO  1297     729.180 763.710 762.890  1.00  0.00            
ATOM   2871  S1c PRO  1297     729.570 765.290 763.870  1.00  0.00            
ATOM   2872  BBc GLY  1298     729.180 760.000 763.490  1.00  0.00            
ATOM   2873  BBe ARG  1299     729.540 757.570 760.610  1.00  0.00            
ATOM   2874  S1e ARG  1299     731.040 757.970 758.780  1.00  0.00            
ATOM   2875  S2e ARG  1299     731.710 760.260 756.510  1.00  0.00            
ATOM   2876  BBe ILE  1300     728.750 753.930 759.980  1.00  0.00            
ATOM   2877  S1e ILE  1300     726.840 752.640 759.290  1.00  0.00            
ATOM   2878  BBe SER  1301     731.120 751.810 758.050  1.00  0.00            
ATOM   2879  S1e SER  1301     732.970 751.480 757.520  1.00  0.00            
ATOM   2880  BBe ILE  1302     729.400 748.980 756.240  1.00  0.00            
ATOM   2881  S1e ILE  1302     727.490 749.300 755.490  1.00  0.00            
ATOM   2882  BBe TYR  1303     730.780 745.490 755.660  1.00  0.00            
ATOM   2883  S1e TYR  1303     733.490 744.500 756.850  1.00  0.00            
ATOM   2884  S2e TYR  1303     732.960 746.300 758.340  1.00  0.00            
ATOM   2885  S3e TYR  1303     733.880 743.730 759.830  1.00  0.00            
ATOM   2886  BBe TRP  1304     729.470 742.320 754.050  1.00  0.00            
ATOM   2887  S1e TRP  1304     731.000 742.000 751.940  1.00  0.00            
ATOM   2888  S2e TRP  1304     731.150 740.850 750.070  1.00  0.00            
ATOM   2889  S3e TRP  1304     733.110 742.080 749.130  1.00  0.00            
ATOM   2890  S4e TRP  1304     732.980 743.550 751.510  1.00  0.00            
ATOM   2891  BBe THR  1305     729.960 738.630 754.540  1.00  0.00            
ATOM   2892  S1e THR  1305     731.080 737.870 755.940  1.00  0.00            
ATOM   2893  BBe ILE  1306     729.380 735.570 752.370  1.00  0.00            
ATOM   2894  S1e ILE  1306     728.870 734.520 750.120  1.00  0.00            
ATOM   2895  BBe VAL  1307     728.210 732.460 754.170  1.00  0.00            
ATOM   2896  S1e VAL  1307     727.370 732.220 755.970  1.00  0.00            
ATOM   2897  BBc LYS  1308     728.500 729.500 751.870  1.00  0.00            
ATOM   2898  S1c LYS  1308     730.240 728.920 750.110  1.00  0.00            
ATOM   2899  S2c LYS  1308     731.660 730.800 748.490  1.00  0.00            
ATOM   2900  BBt PRO  1309     726.590 726.180 752.460  1.00  0.00            
ATOM   2901  S1t PRO  1309     726.700 725.220 750.830  1.00  0.00            
ATOM   2902  BBt GLY  1310     727.590 723.990 755.350  1.00  0.00            
ATOM   2903  BBc ASP  1311     729.250 726.970 757.120  1.00  0.00            
ATOM   2904  S1c ASP  1311     731.100 727.920 755.830  1.00  0.00            
ATOM   2905  BBe VAL  1312     728.350 729.210 760.050  1.00  0.00            
ATOM   2906  S1e VAL  1312     728.810 728.150 761.690  1.00  0.00            
ATOM   2907  BBe LEU  1313     728.310 732.920 760.890  1.00  0.00            
ATOM   2908  S1e LEU  1313     728.920 735.290 760.060  1.00  0.00            
ATOM   2909  BBe VAL  1314     729.460 733.950 764.230  1.00  0.00            
ATOM   2910  S1e VAL  1314     730.410 733.430 765.920  1.00  0.00            
ATOM   2911  BBe ILE  1315     729.340 737.590 765.110  1.00  0.00            
ATOM   2912  S1e ILE  1315     727.460 738.040 765.260  1.00  0.00            
ATOM   2913  BBe ASN  1316     731.070 738.480 768.380  1.00  0.00            
ATOM   2914  S1e ASN  1316     732.300 737.870 770.540  1.00  0.00            
ATOM   2915  BBe SER  1317     730.920 742.080 769.590  1.00  0.00            
ATOM   2916  S1e SER  1317     729.430 742.840 768.580  1.00  0.00            
ATOM   2917  BBe ASN  1318     730.980 743.890 772.900  1.00  0.00            
ATOM   2918  S1e ASN  1318     733.470 743.660 773.300  1.00  0.00            
ATOM   2919  BBe GLY  1319     730.380 747.240 771.380  1.00  0.00            
ATOM   2920  BBc ASN  1320     729.470 749.310 768.140  1.00  0.00            
ATOM   2921  S1c ASN  1320     731.090 751.240 768.470  1.00  0.00            
ATOM   2922  BBe LEU  1321     727.940 746.660 765.980  1.00  0.00            
ATOM   2923  S1e LEU  1321     726.190 746.510 767.970  1.00  0.00            
ATOM   2924  BBe ILE  1322     725.020 747.410 763.580  1.00  0.00            
ATOM   2925  S1e ILE  1322     724.850 749.390 762.870  1.00  0.00            
ATOM   2926  BBe ALA  1323     723.470 744.010 763.500  1.00  0.00            
ATOM   2927  BBe PRO  1324     722.190 742.140 760.400  1.00  0.00            
ATOM   2928  S1e PRO  1324     722.790 741.440 758.730  1.00  0.00            
ATOM   2929  BBc ARG  1325     718.530 741.130 760.570  1.00  0.00            
ATOM   2930  S1c ARG  1325     716.800 740.410 762.060  1.00  0.00            
ATOM   2931  S2c ARG  1325     713.700 740.060 763.400  1.00  0.00            
ATOM   2932  BBe GLY  1326     718.860 738.390 758.010  1.00  0.00            
ATOM   2933  BBe TYR  1327     720.350 737.810 754.590  1.00  0.00            
ATOM   2934  S1e TYR  1327     721.970 735.540 755.580  1.00  0.00            
ATOM   2935  S2e TYR  1327     719.790 734.540 755.810  1.00  0.00            
ATOM   2936  S3e TYR  1327     722.050 732.790 757.010  1.00  0.00            
ATOM   2937  BBe PHE  1328     720.120 738.220 750.750  1.00  0.00            
ATOM   2938  S1e PHE  1328     720.990 741.300 749.610  1.00  0.00            
ATOM   2939  S2e PHE  1328     721.460 739.910 747.710  1.00  0.00            
ATOM   2940  S3e PHE  1328     723.230 741.150 748.760  1.00  0.00            
ATOM   2941  BBe LYS  1329     719.720 735.340 748.300  1.00  0.00            
ATOM   2942  S1e LYS  1329     717.720 734.290 748.880  1.00  0.00            
ATOM   2943  S2e LYS  1329     715.060 733.120 748.300  1.00  0.00            
ATOM   2944  BBc MET  1330     722.700 734.920 745.890  1.00  0.00            
ATOM   2945  S1c MET  1330     724.420 735.900 747.100  1.00  0.00            
ATOM   2946  BBc ARG  1331     721.920 734.430 742.250  1.00  0.00            
ATOM   2947  S1c ARG  1331     719.720 733.260 742.460  1.00  0.00            
ATOM   2948  S2c ARG  1331     718.670 730.030 741.590  1.00  0.00            
ATOM   2949  BBc THR  1332     724.020 733.990 739.110  1.00  0.00            
ATOM   2950  S1c THR  1332     724.980 732.330 739.470  1.00  0.00            
ATOM   2951  BBs GLY  1333     723.290 735.580 735.750  1.00  0.00            
ATOM   2952  BBs LYS  1334     723.230 738.310 733.000  1.00  0.00            
ATOM   2953  S1s LYS  1334     721.220 736.990 731.920  1.00  0.00            
ATOM   2954  S2s LYS  1334     720.140 735.320 730.070  1.00  0.00            
ATOM   2955  BBc SER  1335     722.150 740.870 735.540  1.00  0.00            
ATOM   2956  S1c SER  1335     721.000 739.630 736.510  1.00  0.00            
ATOM   2957  BBe SER  1336     723.930 744.160 735.850  1.00  0.00            
ATOM   2958  S1e SER  1336     725.850 744.160 736.200  1.00  0.00            
ATOM   2959  BBe ILE  1337     723.470 747.890 736.600  1.00  0.00            
ATOM   2960  S1e ILE  1337     724.510 748.220 738.360  1.00  0.00            
ATOM   2961  BBe MET  1338     723.960 751.060 734.530  1.00  0.00            
ATOM   2962  S1e MET  1338     724.420 749.710 732.210  1.00  0.00            
ATOM   2963  BBe ARG  1339     724.240 754.820 735.270  1.00  0.00            
ATOM   2964  S1e ARG  1339     726.630 755.010 735.700  1.00  0.00            
ATOM   2965  S2e ARG  1339     728.910 753.090 733.970  1.00  0.00            
ATOM   2966  BBc SER  1340     721.720 756.600 732.970  1.00  0.00            
ATOM   2967  S1c SER  1340     720.710 755.160 732.120  1.00  0.00            
ATOM   2968  BBc ASP  1341     719.400 759.540 732.470  1.00  0.00            
ATOM   2969  S1c ASP  1341     719.800 761.570 733.970  1.00  0.00            
ATOM   2970  BBc ALA  1342     717.660 758.030 729.520  1.00  0.00            
ATOM   2971  BBc PRO  1343     713.940 757.580 729.570  1.00  0.00            
ATOM   2972  S1c PRO  1343     713.070 759.230 729.180  1.00  0.00            
ATOM   2973  BBe ILE  1344     712.330 754.200 729.740  1.00  0.00            
ATOM   2974  S1e ILE  1344     711.850 753.880 732.010  1.00  0.00            
ATOM   2975  BBe ASP  1345     710.110 753.520 726.800  1.00  0.00            
ATOM   2976  S1e ASP  1345     709.450 755.700 725.820  1.00  0.00            
ATOM   2977  BBe THR  1346     708.060 750.660 725.400  1.00  0.00            
ATOM   2978  S1e THR  1346     706.630 749.620 726.200  1.00  0.00            
ATOM   2979  BBe CYS  1347     709.760 748.950 722.430  1.00  0.00            
ATOM   2980  S1e CYS  1347     708.270 749.500 720.800  1.00  0.00            
ATOM   2981  BBe ILE  1348     712.080 746.020 721.890  1.00  0.00            
ATOM   2982  S1e ILE  1348     711.260 743.960 721.440  1.00  0.00            
ATOM   2983  BBc SER  1349     715.850 746.640 721.270  1.00  0.00            
ATOM   2984  S1c SER  1349     716.250 747.110 719.420  1.00  0.00            
ATOM   2985  BBs GLU  1350     718.320 743.970 722.380  1.00  0.00            
ATOM   2986  S1s GLU  1350     718.650 741.600 723.520  1.00  0.00            
ATOM   2987  BBc CYS  1351     721.130 746.370 722.980  1.00  0.00            
ATOM   2988  S1c CYS  1351     722.600 747.670 721.580  1.00  0.00            
ATOM   2989  BBe ILE  1352     721.070 749.130 725.690  1.00  0.00            
ATOM   2990  S1e ILE  1352     720.000 749.870 727.360  1.00  0.00            
ATOM   2991  BBe THR  1353     723.610 752.000 725.910  1.00  0.00            
ATOM   2992  S1e THR  1353     724.110 752.490 724.090  1.00  0.00            
ATOM   2993  BBt PRO  1354     723.660 754.920 728.590  1.00  0.00            
ATOM   2994  S1t PRO  1354     724.870 754.970 730.060  1.00  0.00            
ATOM   2995  BBt ASN  1355     722.500 756.910 725.560  1.00  0.00            
ATOM   2996  S1t ASN  1355     721.530 759.300 725.970  1.00  0.00            
ATOM   2997  BBe GLY  1356     719.430 754.680 725.240  1.00  0.00            
ATOM   2998  BBe SER  1357     718.690 751.750 722.920  1.00  0.00            
ATOM   2999  S1e SER  1357     716.840 751.610 722.340  1.00  0.00            
ATOM   3000  BBc ILE  1358     720.600 751.300 719.590  1.00  0.00            
ATOM   3001  S1c ILE  1358     722.680 751.970 719.450  1.00  0.00            
ATOM   3002  BBc PRO  1359     720.010 748.590 716.880  1.00  0.00            
ATOM   3003  S1c PRO  1359     719.380 748.910 715.110  1.00  0.00            
ATOM   3004  BBc ASN  1360     722.200 745.520 716.640  1.00  0.00            
ATOM   3005  S1c ASN  1360     721.080 743.930 718.140  1.00  0.00            
ATOM   3006  BBs ASP  1361     722.090 745.140 712.900  1.00  0.00            
ATOM   3007  S1s ASP  1361     720.250 746.000 711.640  1.00  0.00            
ATOM   3008  BBs LYS  1362     725.320 746.990 712.200  1.00  0.00            
ATOM   3009  S1s LYS  1362     724.350 748.740 710.700  1.00  0.00            
ATOM   3010  S2s LYS  1362     721.720 750.730 710.800  1.00  0.00            
ATOM   3011  BBs PRO  1363     728.800 745.520 713.210  1.00  0.00            
ATOM   3012  S1s PRO  1363     729.010 743.650 713.010  1.00  0.00            
ATOM   3013  BBe PHE  1364     730.340 748.660 714.740  1.00  0.00            
ATOM   3014  S1e PHE  1364     733.350 746.630 714.490  1.00  0.00            
ATOM   3015  S2e PHE  1364     732.760 748.020 712.620  1.00  0.00            
ATOM   3016  S3e PHE  1364     733.300 745.700 712.280  1.00  0.00            
ATOM   3017  BBe GLN  1365     729.020 751.460 717.050  1.00  0.00            
ATOM   3018  S1e GLN  1365     727.520 750.680 719.620  1.00  0.00            
ATOM   3019  BBc ASN  1366     730.070 755.070 717.740  1.00  0.00            
ATOM   3020  S1c ASN  1366     731.710 756.950 717.950  1.00  0.00            
ATOM   3021  BBs VAL  1367     727.690 755.800 720.760  1.00  0.00            
ATOM   3022  S1s VAL  1367     725.710 755.940 720.530  1.00  0.00            
ATOM   3023  BBc ASN  1368     728.830 754.790 724.240  1.00  0.00            
ATOM   3024  S1c ASN  1368     727.500 755.570 726.240  1.00  0.00            
ATOM   3025  BBs LYS  1369     731.380 752.130 725.250  1.00  0.00            
ATOM   3026  S1s LYS  1369     733.260 753.680 726.400  1.00  0.00            
ATOM   3027  S2s LYS  1369     735.360 755.110 727.770  1.00  0.00            
ATOM   3028  BBc ILE  1370     729.050 751.060 727.960  1.00  0.00            
ATOM   3029  S1c ILE  1370     729.590 750.650 730.000  1.00  0.00            
ATOM   3030  BBc THR  1371     726.600 748.460 726.640  1.00  0.00            
ATOM   3031  S1c THR  1371     726.810 748.280 724.710  1.00  0.00            
ATOM   3032  BBe TYR  1372     724.400 745.610 727.830  1.00  0.00            
ATOM   3033  S1e TYR  1372     723.690 745.180 731.030  1.00  0.00            
ATOM   3034  S2e TYR  1372     721.930 745.310 729.390  1.00  0.00            
ATOM   3035  S3e TYR  1372     721.730 742.780 731.160  1.00  0.00            
ATOM   3036  BBe GLY  1373     722.920 742.950 725.590  1.00  0.00            
ATOM   3037  BBe ALA  1374     723.640 742.030 721.980  1.00  0.00            
ATOM   3038  BBe CYS  1375     726.100 744.850 721.120  1.00  0.00            
ATOM   3039  S1e CYS  1375     728.020 744.120 722.480  1.00  0.00            
ATOM   3040  BBc PRO  1376     727.950 746.030 717.940  1.00  0.00            
ATOM   3041  S1c PRO  1376     726.670 747.090 717.010  1.00  0.00            
ATOM   3042  BBe LYS  1377     731.470 746.940 719.160  1.00  0.00            
ATOM   3043  S1e LYS  1377     732.830 745.150 720.640  1.00  0.00            
ATOM   3044  S2e LYS  1377     732.360 742.410 722.270  1.00  0.00            
ATOM   3045  BBe TYR  1378     732.430 750.520 720.120  1.00  0.00            
ATOM   3046  S1e TYR  1378     734.740 752.480 722.120  1.00  0.00            
ATOM   3047  S2e TYR  1378     732.750 753.530 721.290  1.00  0.00            
ATOM   3048  S3e TYR  1378     734.830 755.570 722.350  1.00  0.00            
ATOM   3049  BBc VAL  1379     734.950 751.870 717.540  1.00  0.00            
ATOM   3050  S1c VAL  1379     734.050 751.530 715.790  1.00  0.00            
ATOM   3051  BBs LYS  1380     736.550 755.300 717.340  1.00  0.00            
ATOM   3052  S1s LYS  1380     738.580 754.800 718.690  1.00  0.00            
ATOM   3053  S2s LYS  1380     739.670 754.590 721.270  1.00  0.00            
ATOM   3054  BBc GLN  1381     735.360 755.870 713.790  1.00  0.00            
ATOM   3055  S1c GLN  1381     736.470 755.190 711.500  1.00  0.00            
ATOM   3056  BBs ASN  1382     732.000 757.470 713.100  1.00  0.00            
ATOM   3057  S1s ASN  1382     731.450 759.670 714.100  1.00  0.00            
ATOM   3058  BBc THR  1383     731.550 756.110 709.610  1.00  0.00            
ATOM   3059  S1c THR  1383     730.500 757.080 708.280  1.00  0.00            
ATOM   3060  BBc LEU  1384     732.570 753.020 707.720  1.00  0.00            
ATOM   3061  S1c LEU  1384     733.530 751.670 709.730  1.00  0.00            
ATOM   3062  BBe LYS  1385     731.270 752.040 704.370  1.00  0.00            
ATOM   3063  S1e LYS  1385     730.090 753.500 702.950  1.00  0.00            
ATOM   3064  S2e LYS  1385     727.810 755.380 703.210  1.00  0.00            
ATOM   3065  BBe LEU  1386     731.180 748.570 702.940  1.00  0.00            
ATOM   3066  S1e LEU  1386     731.580 746.700 704.770  1.00  0.00            
ATOM   3067  BBe ALA  1387     731.040 748.720 699.110  1.00  0.00            
ATOM   3068  BBc THR  1388     728.150 746.670 697.820  1.00  0.00            
ATOM   3069  S1c THR  1388     726.440 745.940 698.420  1.00  0.00            
ATOM   3070  BBs GLY  1389     728.920 747.460 694.170  1.00  0.00            
ATOM   3071  BBc MET  1390     731.220 748.300 691.370  1.00  0.00            
ATOM   3072  S1c MET  1390     729.710 749.420 688.630  1.00  0.00            
ATOM   3073  BBe ARG  1391     733.350 751.380 691.010  1.00  0.00            
ATOM   3074  S1e ARG  1391     734.770 750.990 688.870  1.00  0.00            
ATOM   3075  S2e ARG  1391     738.090 751.040 689.480  1.00  0.00            
ATOM   3076  BBc ASN  1392     731.240 754.130 689.600  1.00  0.00            
ATOM   3077  S1c ASN  1392     729.830 756.290 689.980  1.00  0.00            
ATOM   3078  BBc VAL  1393     732.640 755.370 686.230  1.00  0.00            
ATOM   3079  S1c VAL  1393     734.560 755.200 686.760  1.00  0.00            
ATOM   3080  BBc PRO  1394     730.410 758.130 685.020  1.00  0.00            
ATOM   3081  S1c PRO  1394     728.820 757.960 686.050  1.00  0.00            
ATOM   3082  BBc GLU  1395     729.640 759.480 681.560  1.00  0.00            
ATOM   3083  S1c GLU  1395     729.160 757.160 680.060  1.00  0.00            
ATOM   3084  BBc LYS  1396     731.160 762.910 681.870  1.00  0.00            
ATOM   3085  S1c LYS  1396     732.290 765.060 681.810  1.00  0.00            
ATOM   3086  S2c LYS  1396     735.350 765.410 682.480  1.00  0.00            
ATOM   3087  BBc GLY  1397     741.310 747.190 689.530  1.00  0.00            
ATOM   3088  BBt LEU  1398     743.210 744.000 688.790  1.00  0.00            
ATOM   3089  S1t LEU  1398     744.230 741.940 689.990  1.00  0.00            
ATOM   3090  BBt PHE  1399     741.540 743.050 685.570  1.00  0.00            
ATOM   3091  S1t PHE  1399     743.100 741.960 682.720  1.00  0.00            
ATOM   3092  S2t PHE  1399     742.850 740.260 684.390  1.00  0.00            
ATOM   3093  S3t PHE  1399     744.020 739.770 682.360  1.00  0.00            
ATOM   3094  BBs GLY  1400     741.530 746.360 683.830  1.00  0.00            
ATOM   3095  BBt ALA  1401     737.980 746.270 682.540  1.00  0.00            
ATOM   3096  BBe ILE  1402     735.920 748.810 684.450  1.00  0.00            
ATOM   3097  S1e ILE  1402     733.770 750.130 683.760  1.00  0.00            
ATOM   3098  BBt ALA  1403     737.760 752.120 684.750  1.00  0.00            
ATOM   3099  BBt GLY  1404     740.020 750.340 682.120  1.00  0.00            
ATOM   3100  BBt PHE  1405     739.750 749.070 678.580  1.00  0.00            
ATOM   3101  S1t PHE  1405     742.000 746.690 678.870  1.00  0.00            
ATOM   3102  S2t PHE  1405     739.930 745.800 678.030  1.00  0.00            
ATOM   3103  S3t PHE  1405     741.410 744.410 679.310  1.00  0.00            
ATOM   3104  BBe ILE  1406     736.110 750.050 678.940  1.00  0.00            
ATOM   3105  S1e ILE  1406     734.020 749.120 679.200  1.00  0.00            
ATOM   3106  BBc GLU  1407     736.250 753.820 678.880  1.00  0.00            
ATOM   3107  S1c GLU  1407     737.480 755.980 678.050  1.00  0.00            
ATOM   3108  BBc ASN  1408     733.290 754.440 681.230  1.00  0.00            
ATOM   3109  S1c ASN  1408     733.920 756.810 681.550  1.00  0.00            
ATOM   3110  BBc GLY  1409     729.930 753.010 682.490  1.00  0.00            
ATOM   3111  BBe TRP  1410     726.220 753.440 681.430  1.00  0.00            
ATOM   3112  S1e TRP  1410     726.460 751.760 679.530  1.00  0.00            
ATOM   3113  S2e TRP  1410     725.360 750.440 678.160  1.00  0.00            
ATOM   3114  S3e TRP  1410     727.020 750.440 676.290  1.00  0.00            
ATOM   3115  S4e TRP  1410     728.460 752.120 678.000  1.00  0.00            
ATOM   3116  BBt GLU  1411     723.860 755.530 683.560  1.00  0.00            
ATOM   3117  S1t GLU  1411     724.840 757.740 683.240  1.00  0.00            
ATOM   3118  BBt GLY  1412     721.310 754.110 681.090  1.00  0.00            
ATOM   3119  BBc MET  1413     721.510 750.390 681.770  1.00  0.00            
ATOM   3120  S1c MET  1413     722.910 748.230 681.910  1.00  0.00            
ATOM   3121  BBc ILE  1414     718.860 750.550 684.390  1.00  0.00            
ATOM   3122  S1c ILE  1414     717.480 752.120 684.370  1.00  0.00            
ATOM   3123  BBs ASP  1415     718.240 746.820 684.260  1.00  0.00            
ATOM   3124  S1s ASP  1415     715.750 746.540 683.840  1.00  0.00            
ATOM   3125  BBc GLY  1416     721.550 745.400 685.300  1.00  0.00            
ATOM   3126  BBs TRP  1417     725.200 745.480 686.180  1.00  0.00            
ATOM   3127  S1s TRP  1417     725.140 745.960 688.750  1.00  0.00            
ATOM   3128  S2s TRP  1417     723.960 747.270 690.060  1.00  0.00            
ATOM   3129  S3s TRP  1417     724.670 746.260 692.240  1.00  0.00            
ATOM   3130  S4s TRP  1417     726.120 744.510 690.600  1.00  0.00            
ATOM   3131  BBe TYR  1418     726.050 744.290 682.680  1.00  0.00            
ATOM   3132  S1e TYR  1418     728.660 743.390 682.450  1.00  0.00            
ATOM   3133  S2e TYR  1418     727.250 741.450 682.250  1.00  0.00            
ATOM   3134  S3e TYR  1418     728.950 741.430 684.840  1.00  0.00            
ATOM   3135  BBe GLY  1419     724.880 744.360 679.110  1.00  0.00            
ATOM   3136  BBe PHE  1420     725.480 745.010 675.450  1.00  0.00            
ATOM   3137  S1e PHE  1420     726.540 741.770 675.470  1.00  0.00            
ATOM   3138  S2e PHE  1420     725.670 742.320 673.310  1.00  0.00            
ATOM   3139  S3e PHE  1420     727.030 740.360 673.590  1.00  0.00            
ATOM   3140  BBe ARG  1421     724.710 747.830 673.150  1.00  0.00            
ATOM   3141  S1e ARG  1421     724.240 750.150 672.180  1.00  0.00            
ATOM   3142  S2e ARG  1421     725.700 752.720 671.410  1.00  0.00            
ATOM   3143  BBe HIS  1422     724.720 746.850 669.360  1.00  0.00            
ATOM   3144  S1e HIS  1422     723.370 745.440 669.330  1.00  0.00            
ATOM   3145  S2e HIS  1422     722.030 744.050 669.300  1.00  0.00            
ATOM   3146  S3e HIS  1422     722.100 743.820 671.440  1.00  0.00            
ATOM   3147  BBe GLN  1423     725.000 748.700 665.980  1.00  0.00            
ATOM   3148  S1e GLN  1423     726.280 750.870 666.530  1.00  0.00            
ATOM   3149  BBe ASN  1424     723.530 746.680 663.030  1.00  0.00            
ATOM   3150  S1e ASN  1424     722.180 745.000 664.260  1.00  0.00            
ATOM   3151  BBt SER  1425     721.850 746.810 659.630  1.00  0.00            
ATOM   3152  S1t SER  1425     722.470 747.870 658.120  1.00  0.00            
ATOM   3153  BBt GLU  1426     718.540 746.900 661.520  1.00  0.00            
ATOM   3154  S1t GLU  1426     716.080 745.440 662.370  1.00  0.00            
ATOM   3155  BBe GLY  1427     719.550 749.420 664.100  1.00  0.00            
ATOM   3156  BBe THR  1428     721.060 750.140 667.550  1.00  0.00            
ATOM   3157  S1e THR  1428     721.630 751.990 667.770  1.00  0.00            
ATOM   3158  BBe GLY  1429     720.040 748.370 670.860  1.00  0.00            
ATOM   3159  BBe GLN  1430     720.930 747.620 674.530  1.00  0.00            
ATOM   3160  S1e GLN  1430     720.630 749.530 676.540  1.00  0.00            
ATOM   3161  BBe ALA  1431     720.500 744.460 676.560  1.00  0.00            
ATOM   3162  BBe ALA  1432     721.570 743.830 680.120  1.00  0.00            
ATOM   3163  BBc ASP  1433     722.940 740.390 681.020  1.00  0.00            
ATOM   3164  S1c ASP  1433     724.100 738.880 679.400  1.00  0.00            
ATOM   3165  BBh LEU  1434     720.880 738.380 683.400  1.00  0.00            
ATOM   3166  S1h LEU  1434     718.490 737.580 683.770  1.00  0.00            
ATOM   3167  BBh LYS  1435     723.210 735.700 684.400  1.00  0.00            
ATOM   3168  S1h LYS  1435     723.790 733.540 683.440  1.00  0.00            
ATOM   3169  S2h LYS  1435     724.780 731.910 681.070  1.00  0.00            
ATOM   3170  BBh SER  1436     726.350 737.690 684.770  1.00  0.00            
ATOM   3171  S1h SER  1436     727.770 736.660 683.920  1.00  0.00            
ATOM   3172  BBh THR  1437     724.800 740.580 686.860  1.00  0.00            
ATOM   3173  S1h THR  1437     723.220 741.280 685.960  1.00  0.00            
ATOM   3174  BBh GLN  1438     723.180 738.110 689.390  1.00  0.00            
ATOM   3175  S1h GLN  1438     720.510 738.040 688.770  1.00  0.00            
ATOM   3176  BBh ALA  1439     726.610 736.580 689.850  1.00  0.00            
ATOM   3177  BBh ALA  1440     728.060 739.990 690.790  1.00  0.00            
ATOM   3178  BBh ILE  1441     725.260 740.520 693.290  1.00  0.00            
ATOM   3179  S1h ILE  1441     724.410 741.580 694.990  1.00  0.00            
ATOM   3180  BBh ASP  1442     725.110 736.870 694.510  1.00  0.00            
ATOM   3181  S1h ASP  1442     722.640 736.380 693.960  1.00  0.00            
ATOM   3182  BBh GLN  1443     728.680 737.190 695.530  1.00  0.00            
ATOM   3183  S1h GLN  1443     730.520 735.940 693.920  1.00  0.00            
ATOM   3184  BBh ILE  1444     728.570 740.600 697.160  1.00  0.00            
ATOM   3185  S1h ILE  1444     729.140 741.990 695.810  1.00  0.00            
ATOM   3186  BBh ASN  1445     725.460 739.520 698.980  1.00  0.00            
ATOM   3187  S1h ASN  1445     723.250 738.580 698.570  1.00  0.00            
ATOM   3188  BBh ARG  1446     727.190 736.750 700.720  1.00  0.00            
ATOM   3189  S1h ARG  1446     726.730 735.300 702.550  1.00  0.00            
ATOM   3190  S2h ARG  1446     725.500 734.210 705.550  1.00  0.00            
ATOM   3191  BBh LYS  1447     730.260 738.880 701.280  1.00  0.00            
ATOM   3192  S1h LYS  1447     732.220 739.880 700.020  1.00  0.00            
ATOM   3193  S2h LYS  1447     734.230 739.560 697.920  1.00  0.00            
ATOM   3194  BBh LEU  1448     728.060 741.470 703.150  1.00  0.00            
ATOM   3195  S1h LEU  1448     728.850 743.550 701.620  1.00  0.00            
ATOM   3196  BBh ASN  1449     725.820 739.010 705.040  1.00  0.00            
ATOM   3197  S1h ASN  1449     723.740 738.890 703.790  1.00  0.00            
ATOM   3198  BBh ARG  1450     728.930 737.580 706.840  1.00  0.00            
ATOM   3199  S1h ARG  1450     730.650 736.530 705.400  1.00  0.00            
ATOM   3200  S2h ARG  1450     733.330 734.630 706.160  1.00  0.00            
ATOM   3201  BBh VAL  1451     729.810 740.990 707.980  1.00  0.00            
ATOM   3202  S1h VAL  1451     731.350 742.140 707.430  1.00  0.00            
ATOM   3203  BBh ILE  1452     726.480 742.170 709.360  1.00  0.00            
ATOM   3204  S1h ILE  1452     725.460 743.420 707.980  1.00  0.00            
ATOM   3205  BBs GLU  1453     724.210 739.590 711.060  1.00  0.00            
ATOM   3206  S1s GLU  1453     723.510 737.850 709.180  1.00  0.00            
ATOM   3207  BBc LYS  1454     726.900 739.140 713.680  1.00  0.00            
ATOM   3208  S1c LYS  1454     729.240 738.560 712.840  1.00  0.00            
ATOM   3209  S2c LYS  1454     731.110 736.620 711.530  1.00  0.00            
ATOM   3210  BBc THR  1455     727.030 740.510 717.210  1.00  0.00            
ATOM   3211  S1c THR  1455     725.370 741.510 717.470  1.00  0.00            
ATOM   3212  BBe ASN  1456     728.380 739.510 720.670  1.00  0.00            
ATOM   3213  S1e ASN  1456     729.870 737.400 720.480  1.00  0.00            
ATOM   3214  BBe GLU  1457     726.430 739.380 724.000  1.00  0.00            
ATOM   3215  S1e GLU  1457     727.180 736.470 724.580  1.00  0.00            
ATOM   3216  BBe LYS  1458     728.050 741.360 726.730  1.00  0.00            
ATOM   3217  S1e LYS  1458     730.300 740.750 727.260  1.00  0.00            
ATOM   3218  S2e LYS  1458     732.210 738.660 725.980  1.00  0.00            
ATOM   3219  BBc PHE  1459     726.140 741.410 730.020  1.00  0.00            
ATOM   3220  S1c PHE  1459     724.040 739.140 728.390  1.00  0.00            
ATOM   3221  S2c PHE  1459     726.180 738.250 729.020  1.00  0.00            
ATOM   3222  S3c PHE  1459     724.410 736.770 728.360  1.00  0.00            
ATOM   3223  BBs HIS  1460     728.040 741.960 733.170  1.00  0.00            
ATOM   3224  S1s HIS  1460     728.580 740.200 733.810  1.00  0.00            
ATOM   3225  S2s HIS  1460     729.150 738.500 734.540  1.00  0.00            
ATOM   3226  S3s HIS  1460     728.590 737.450 732.730  1.00  0.00            
ATOM   3227  BBc GLN  1461     731.290 743.860 732.530  1.00  0.00            
ATOM   3228  S1c GLN  1461     730.660 745.070 730.010  1.00  0.00            
ATOM   3229  BBc ILE  1462     733.550 746.440 734.250  1.00  0.00            
ATOM   3230  S1c ILE  1462     733.680 745.620 735.990  1.00  0.00            
ATOM   3231  BBc GLU  1463     732.840 750.100 734.760  1.00  0.00            
ATOM   3232  S1c GLU  1463     732.800 749.990 737.630  1.00  0.00            
ATOM   3233  BBc LYS  1464     734.040 752.680 732.250  1.00  0.00            
ATOM   3234  S1c LYS  1464     734.950 751.160 730.640  1.00  0.00            
ATOM   3235  S2c LYS  1464     734.020 748.720 729.430  1.00  0.00            
ATOM   3236  BBc GLU  1465     733.370 756.140 733.730  1.00  0.00            
ATOM   3237  S1c GLU  1465     734.660 758.270 732.190  1.00  0.00            
ATOM   3238  BBc PHE  1466     734.270 757.230 737.220  1.00  0.00            
ATOM   3239  S1c PHE  1466     731.960 755.210 739.100  1.00  0.00            
ATOM   3240  S2c PHE  1466     734.190 754.820 739.890  1.00  0.00            
ATOM   3241  S3c PHE  1466     732.310 753.970 741.120  1.00  0.00            
ATOM   3242  BBs SER  1467     733.360 760.040 739.680  1.00  0.00            
ATOM   3243  S1s SER  1467     732.230 761.640 739.650  1.00  0.00            
ATOM   3244  BBs GLU  1468     736.620 760.060 741.690  1.00  0.00            
ATOM   3245  S1s GLU  1468     736.900 762.600 743.460  1.00  0.00            
ATOM   3246  BBc VAL  1469     740.400 759.880 741.220  1.00  0.00            
ATOM   3247  S1c VAL  1469     741.330 761.290 742.290  1.00  0.00            
ATOM   3248  BBc GLU  1470     741.740 756.520 742.700  1.00  0.00            
ATOM   3249  S1c GLU  1470     742.210 753.400 743.890  1.00  0.00            
ATOM   3250  BBc GLY  1471     744.860 755.900 740.620  1.00  0.00            
ATOM   3251  BBh ARG  1472     746.260 752.560 739.980  1.00  0.00            
ATOM   3252  S1h ARG  1472     748.110 751.240 740.590  1.00  0.00            
ATOM   3253  S2h ARG  1472     749.960 748.640 742.610  1.00  0.00            
ATOM   3254  BBh ILE  1473     743.340 750.090 739.890  1.00  0.00            
ATOM   3255  S1h ILE  1473     742.560 747.910 739.230  1.00  0.00            
ATOM   3256  BBh GLN  1474     741.500 752.740 737.850  1.00  0.00            
ATOM   3257  S1h GLN  1474     740.530 755.660 738.110  1.00  0.00            
ATOM   3258  BBh ASP  1475     744.230 753.280 735.350  1.00  0.00            
ATOM   3259  S1h ASP  1475     745.430 755.630 735.520  1.00  0.00            
ATOM   3260  BBh LEU  1476     744.230 749.640 734.590  1.00  0.00            
ATOM   3261  S1h LEU  1476     745.000 747.110 735.050  1.00  0.00            
ATOM   3262  BBh GLU  1477     740.550 749.930 734.020  1.00  0.00            
ATOM   3263  S1h GLU  1477     737.980 748.240 732.940  1.00  0.00            
ATOM   3264  BBh LYS  1478     740.690 752.600 731.120  1.00  0.00            
ATOM   3265  S1h LYS  1478     740.480 754.760 732.140  1.00  0.00            
ATOM   3266  S2h LYS  1478     740.250 757.220 733.450  1.00  0.00            
ATOM   3267  BBh TYR  1479     743.870 751.220 729.710  1.00  0.00            
ATOM   3268  S1h TYR  1479     746.300 750.460 727.960  1.00  0.00            
ATOM   3269  S2h TYR  1479     746.690 749.440 730.090  1.00  0.00            
ATOM   3270  S3h TYR  1479     746.780 747.410 727.760  1.00  0.00            
ATOM   3271  BBh VAL  1480     741.950 747.930 729.440  1.00  0.00            
ATOM   3272  S1h VAL  1480     741.950 746.380 730.710  1.00  0.00            
ATOM   3273  BBh GLU  1481     739.040 749.700 727.800  1.00  0.00            
ATOM   3274  S1h GLU  1481     736.720 750.300 726.080  1.00  0.00            
ATOM   3275  BBh ASP  1482     741.140 752.160 725.860  1.00  0.00            
ATOM   3276  S1h ASP  1482     740.200 754.470 726.330  1.00  0.00            
ATOM   3277  BBh THR  1483     743.280 749.260 724.390  1.00  0.00            
ATOM   3278  S1h THR  1483     744.380 750.110 723.020  1.00  0.00            
ATOM   3279  BBh LYS  1484     740.380 746.990 723.610  1.00  0.00            
ATOM   3280  S1h LYS  1484     740.600 744.620 722.440  1.00  0.00            
ATOM   3281  S2h LYS  1484     742.890 743.140 721.180  1.00  0.00            
ATOM   3282  BBh ILE  1485     738.780 749.890 721.780  1.00  0.00            
ATOM   3283  S1h ILE  1485     736.800 748.740 721.320  1.00  0.00            
ATOM   3284  BBh ASP  1486     741.620 750.940 719.450  1.00  0.00            
ATOM   3285  S1h ASP  1486     742.910 752.520 717.850  1.00  0.00            
ATOM   3286  BBh LEU  1487     742.130 747.260 718.400  1.00  0.00            
ATOM   3287  S1h LEU  1487     743.010 745.240 717.010  1.00  0.00            
ATOM   3288  BBh TRP  1488     738.470 746.980 717.230  1.00  0.00            
ATOM   3289  S1h TRP  1488     737.400 744.550 717.400  1.00  0.00            
ATOM   3290  S2h TRP  1488     736.350 742.930 716.340  1.00  0.00            
ATOM   3291  S3h TRP  1488     735.730 741.540 718.320  1.00  0.00            
ATOM   3292  S4h TRP  1488     737.070 743.560 719.730  1.00  0.00            
ATOM   3293  BBh SER  1489     738.800 750.390 715.510  1.00  0.00            
ATOM   3294  S1h SER  1489     738.750 751.900 714.280  1.00  0.00            
ATOM   3295  BBh TYR  1490     741.990 748.970 714.010  1.00  0.00            
ATOM   3296  S1h TYR  1490     744.320 747.730 711.910  1.00  0.00            
ATOM   3297  S2h TYR  1490     744.130 750.110 712.150  1.00  0.00            
ATOM   3298  S3h TYR  1490     746.920 749.230 711.130  1.00  0.00            
ATOM   3299  BBh ASN  1491     740.030 745.860 712.960  1.00  0.00            
ATOM   3300  S1h ASN  1491     740.340 743.690 711.810  1.00  0.00            
ATOM   3301  BBh ALA  1492     737.160 747.710 711.370  1.00  0.00            
ATOM   3302  BBh GLU  1493     739.480 750.060 709.430  1.00  0.00            
ATOM   3303  S1h GLU  1493     740.700 752.510 709.650  1.00  0.00            
ATOM   3304  BBh LEU  1494     741.170 747.040 707.900  1.00  0.00            
ATOM   3305  S1h LEU  1494     743.340 746.660 706.330  1.00  0.00            
ATOM   3306  BBh LEU  1495     738.100 744.990 707.340  1.00  0.00            
ATOM   3307  S1h LEU  1495     736.250 743.280 708.040  1.00  0.00            
ATOM   3308  BBh VAL  1496     736.480 747.410 704.930  1.00  0.00            
ATOM   3309  S1h VAL  1496     735.760 748.980 705.940  1.00  0.00            
ATOM   3310  BBh ALA  1497     739.800 748.300 703.230  1.00  0.00            
ATOM   3311  BBh LEU  1498     740.440 744.690 702.470  1.00  0.00            
ATOM   3312  S1h LEU  1498     740.780 742.320 703.670  1.00  0.00            
ATOM   3313  BBh GLU  1499     736.780 743.990 701.730  1.00  0.00            
ATOM   3314  S1h GLU  1499     734.570 742.470 703.310  1.00  0.00            
ATOM   3315  BBh ASN  1500     736.340 746.910 699.420  1.00  0.00            
ATOM   3316  S1h ASN  1500     735.510 749.030 700.270  1.00  0.00            
ATOM   3317  BBh GLN  1501     739.590 746.000 697.550  1.00  0.00            
ATOM   3318  S1h GLN  1501     741.670 745.990 697.750  1.00  0.00            
ATOM   3319  BBh HIS  1502     738.250 742.420 696.970  1.00  0.00            
ATOM   3320  S1h HIS  1502     739.320 741.270 698.140  1.00  0.00            
ATOM   3321  S2h HIS  1502     740.580 740.210 699.140  1.00  0.00            
ATOM   3322  S3h HIS  1502     739.140 738.620 699.420  1.00  0.00            
ATOM   3323  BBh THR  1503     734.900 743.870 696.040  1.00  0.00            
ATOM   3324  S1h THR  1503     733.210 744.240 696.940  1.00  0.00            
ATOM   3325  BBh ILE  1504     736.080 746.380 693.440  1.00  0.00            
ATOM   3326  S1h ILE  1504     735.070 748.350 694.520  1.00  0.00            
ATOM   3327  BBh ASP  1505     738.250 743.680 691.890  1.00  0.00            
ATOM   3328  S1h ASP  1505     739.740 741.680 691.480  1.00  0.00            
ATOM   3329  BBh LEU  1506     735.280 741.280 691.850  1.00  0.00            
ATOM   3330  S1h LEU  1506     733.540 740.010 693.340  1.00  0.00            
ATOM   3331  BBh ALA  1507     733.000 743.580 689.870  1.00  0.00            
ATOM   3332  BBh ASP  1508     736.020 743.860 687.470  1.00  0.00            
ATOM   3333  S1h ASP  1508     736.670 746.200 688.330  1.00  0.00            
ATOM   3334  BBh SER  1509     736.490 740.050 687.320  1.00  0.00            
ATOM   3335  S1h SER  1509     738.290 739.580 686.750  1.00  0.00            
ATOM   3336  BBh GLU  1510     732.800 739.600 686.470  1.00  0.00            
ATOM   3337  S1h GLU  1510     733.090 736.560 689.080  1.00  0.00            
ATOM   3338  BBh MET  1511     733.060 742.230 683.690  1.00  0.00            
ATOM   3339  S1h MET  1511     733.770 744.850 681.260  1.00  0.00            
ATOM   3340  BBh ASN  1512     735.960 740.400 682.110  1.00  0.00            
ATOM   3341  S1h ASN  1512     737.920 741.680 681.240  1.00  0.00            
ATOM   3342  BBh LYS  1513     734.330 737.040 682.700  1.00  0.00            
ATOM   3343  S1h LYS  1513     733.260 735.470 684.180  1.00  0.00            
ATOM   3344  S2h LYS  1513     731.420 733.360 684.700  1.00  0.00            
ATOM   3345  BBh LEU  1514     731.440 738.340 680.440  1.00  0.00            
ATOM   3346  S1h LEU  1514     729.120 738.330 679.140  1.00  0.00            
ATOM   3347  BBh PHE  1515     733.690 739.740 677.700  1.00  0.00            
ATOM   3348  S1h PHE  1515     735.990 740.950 675.730  1.00  0.00            
ATOM   3349  S2h PHE  1515     735.310 742.470 677.450  1.00  0.00            
ATOM   3350  S3h PHE  1515     737.360 742.850 676.260  1.00  0.00            
ATOM   3351  BBh GLU  1516     735.650 736.450 677.480  1.00  0.00            
ATOM   3352  S1h GLU  1516     737.410 736.940 678.590  1.00  0.00            
ATOM   3353  BBh LYS  1517     732.470 734.430 677.560  1.00  0.00            
ATOM   3354  S1h LYS  1517     731.840 732.130 677.020  1.00  0.00            
ATOM   3355  S2h LYS  1517     730.590 729.440 677.350  1.00  0.00            
ATOM   3356  BBh THR  1518     731.560 736.560 674.530  1.00  0.00            
ATOM   3357  S1h THR  1518     729.820 736.110 673.770  1.00  0.00            
ATOM   3358  BBh ARG  1519     734.840 736.530 672.610  1.00  0.00            
ATOM   3359  S1h ARG  1519     735.490 736.980 670.570  1.00  0.00            
ATOM   3360  S2h ARG  1519     738.150 736.460 669.050  1.00  0.00            
ATOM   3361  BBh ARG  1520     734.650 732.800 672.660  1.00  0.00            
ATOM   3362  S1h ARG  1520     736.850 732.040 673.200  1.00  0.00            
ATOM   3363  S2h ARG  1520     737.900 732.370 676.190  1.00  0.00            
ATOM   3364  BBh GLN  1521     731.070 732.450 671.350  1.00  0.00            
ATOM   3365  S1h GLN  1521     728.710 730.810 672.170  1.00  0.00            
ATOM   3366  BBh LEU  1522     732.110 734.550 668.290  1.00  0.00            
ATOM   3367  S1h LEU  1522     730.760 736.810 668.620  1.00  0.00            
ATOM   3368  BBt ARG  1523     735.260 732.650 667.170  1.00  0.00            
ATOM   3369  S1t ARG  1523     736.510 730.840 668.080  1.00  0.00            
ATOM   3370  S2t ARG  1523     736.310 727.560 667.160  1.00  0.00            
ATOM   3371  BBt GLU  1524     736.810 733.680 663.840  1.00  0.00            
ATOM   3372  S1t GLU  1524     739.060 734.320 664.610  1.00  0.00            
ATOM   3373  BBs ASN  1525     733.690 735.590 662.930  1.00  0.00            
ATOM   3374  S1s ASN  1525     731.980 733.960 663.630  1.00  0.00            
ATOM   3375  BBe ALA  1526     734.580 738.600 665.020  1.00  0.00            
ATOM   3376  BBe GLU  1527     737.230 741.040 666.320  1.00  0.00            
ATOM   3377  S1e GLU  1527     740.500 739.750 666.630  1.00  0.00            
ATOM   3378  BBe ASP  1528     738.010 742.760 669.570  1.00  0.00            
ATOM   3379  S1e ASP  1528     738.750 741.240 671.500  1.00  0.00            
ATOM   3380  BBc MET  1529     738.250 746.500 668.880  1.00  0.00            
ATOM   3381  S1c MET  1529     738.770 748.960 667.760  1.00  0.00            
ATOM   3382  BBs GLY  1530     739.780 747.280 672.320  1.00  0.00            
ATOM   3383  BBs ASN  1531     737.120 749.590 673.710  1.00  0.00            
ATOM   3384  S1s ASN  1531     737.770 752.060 674.270  1.00  0.00            
ATOM   3385  BBs GLY  1532     735.010 746.730 675.000  1.00  0.00            
ATOM   3386  BBe CYS  1533     733.640 745.980 671.590  1.00  0.00            
ATOM   3387  S1e CYS  1533     734.020 747.960 670.360  1.00  0.00            
ATOM   3388  BBe PHE  1534     733.810 743.040 669.180  1.00  0.00            
ATOM   3389  S1e PHE  1534     733.590 741.470 672.140  1.00  0.00            
ATOM   3390  S2e PHE  1534     731.770 740.840 670.710  1.00  0.00            
ATOM   3391  S3e PHE  1534     731.350 741.380 673.010  1.00  0.00            
ATOM   3392  BBe LYS  1535     733.460 743.840 665.460  1.00  0.00            
ATOM   3393  S1e LYS  1535     734.340 746.110 664.520  1.00  0.00            
ATOM   3394  S2e LYS  1535     734.580 749.020 665.070  1.00  0.00            
ATOM   3395  BBe ILE  1536     731.080 741.230 663.960  1.00  0.00            
ATOM   3396  S1e ILE  1536     730.140 740.060 665.400  1.00  0.00            
ATOM   3397  BBs TYR  1537     732.240 740.610 660.360  1.00  0.00            
ATOM   3398  S1s TYR  1537     734.680 742.760 658.820  1.00  0.00            
ATOM   3399  S2s TYR  1537     734.510 742.610 661.210  1.00  0.00            
ATOM   3400  S3s TYR  1537     736.540 744.760 660.290  1.00  0.00            
ATOM   3401  BBs HIS  1538     728.870 739.420 659.040  1.00  0.00            
ATOM   3402  S1s HIS  1538     728.680 738.150 660.510  1.00  0.00            
ATOM   3403  S2s HIS  1538     728.750 736.920 661.990  1.00  0.00            
ATOM   3404  S3s HIS  1538     726.700 736.310 661.690  1.00  0.00            
ATOM   3405  BBc LYS  1539     725.160 740.440 658.920  1.00  0.00            
ATOM   3406  S1c LYS  1539     723.640 739.120 657.190  1.00  0.00            
ATOM   3407  S2c LYS  1539     721.490 736.910 657.340  1.00  0.00            
ATOM   3408  BBc CYS  1540     724.390 740.130 662.560  1.00  0.00            
ATOM   3409  S1c CYS  1540     725.250 740.680 664.820  1.00  0.00            
ATOM   3410  BBc ASP  1541     720.660 740.740 662.770  1.00  0.00            
ATOM   3411  S1c ASP  1541     719.690 741.220 660.410  1.00  0.00            
ATOM   3412  BBh ASN  1542     718.540 741.270 665.970  1.00  0.00            
ATOM   3413  S1h ASN  1542     717.550 741.990 668.170  1.00  0.00            
ATOM   3414  BBh ALA  1543     718.040 737.460 666.000  1.00  0.00            
ATOM   3415  BBh CYS  1544     721.650 736.850 665.230  1.00  0.00            
ATOM   3416  S1h CYS  1544     721.940 736.080 662.940  1.00  0.00            
ATOM   3417  BBh ILE  1545     722.430 739.170 668.220  1.00  0.00            
ATOM   3418  S1h ILE  1545     723.890 739.870 669.690  1.00  0.00            
ATOM   3419  BBh GLU  1546     719.870 737.680 670.680  1.00  0.00            
ATOM   3420  S1h GLU  1546     717.080 737.150 670.520  1.00  0.00            
ATOM   3421  BBh SER  1547     721.320 734.250 669.860  1.00  0.00            
ATOM   3422  S1h SER  1547     719.870 733.010 669.440  1.00  0.00            
ATOM   3423  BBh ILE  1548     724.740 735.610 670.950  1.00  0.00            
ATOM   3424  S1h ILE  1548     726.590 734.770 670.720  1.00  0.00            
ATOM   3425  BBh ARG  1549     723.400 737.250 674.130  1.00  0.00            
ATOM   3426  S1h ARG  1549     721.910 739.330 674.910  1.00  0.00            
ATOM   3427  S2h ARG  1549     718.910 740.760 673.750  1.00  0.00            
ATOM   3428  BBt ASN  1550     721.290 734.280 674.970  1.00  0.00            
ATOM   3429  S1t ASN  1550     718.970 735.070 674.950  1.00  0.00            
ATOM   3430  BBt GLY  1551     724.310 732.230 674.210  1.00  0.00            
ATOM   3431  BBc THR  1552     722.950 729.850 671.410  1.00  0.00            
ATOM   3432  S1c THR  1552     722.210 728.110 671.870  1.00  0.00            
ATOM   3433  BBc TYR  1553     725.010 731.310 668.420  1.00  0.00            
ATOM   3434  S1c TYR  1553     724.000 732.870 665.890  1.00  0.00            
ATOM   3435  S2c TYR  1553     722.520 731.000 666.140  1.00  0.00            
ATOM   3436  S3c TYR  1553     723.420 731.430 663.200  1.00  0.00            
ATOM   3437  BBc ASP  1554     726.470 728.600 666.110  1.00  0.00            
ATOM   3438  S1c ASP  1554     727.010 726.180 665.490  1.00  0.00            
ATOM   3439  BBh HIS  1555     729.650 730.120 664.680  1.00  0.00            
ATOM   3440  S1h HIS  1555     730.760 729.730 666.230  1.00  0.00            
ATOM   3441  S2h HIS  1555     731.900 729.440 667.770  1.00  0.00            
ATOM   3442  S3h HIS  1555     730.600 727.910 668.550  1.00  0.00            
ATOM   3443  BBh ASP  1556     729.680 727.770 661.760  1.00  0.00            
ATOM   3444  S1h ASP  1556     731.350 727.070 659.980  1.00  0.00            
ATOM   3445  BBh ILE  1557     726.600 729.400 660.350  1.00  0.00            
ATOM   3446  S1h ILE  1557     725.560 728.780 658.440  1.00  0.00            
ATOM   3447  BBh TYR  1558     728.430 732.620 659.460  1.00  0.00            
ATOM   3448  S1h TYR  1558     726.820 733.570 656.970  1.00  0.00            
ATOM   3449  S2h TYR  1558     725.080 733.830 658.600  1.00  0.00            
ATOM   3450  S3h TYR  1558     724.040 732.670 655.920  1.00  0.00            
ATOM   3451  BBh ARG  1559     732.170 731.700 659.500  1.00  0.00            
ATOM   3452  S1h ARG  1559     734.270 731.390 660.400  1.00  0.00            
ATOM   3453  S2h ARG  1559     734.590 729.120 663.020  1.00  0.00            
ATOM   3454  BBh ASP  1560     731.740 731.380 655.790  1.00  0.00            
ATOM   3455  S1h ASP  1560     730.070 729.570 655.150  1.00  0.00            
ATOM   3456  BBh GLU  1561     730.670 734.960 655.330  1.00  0.00            
ATOM   3457  S1h GLU  1561     729.220 737.610 654.270  1.00  0.00            
ATOM   3458  BBh ALA  1562     732.940 736.400 658.010  1.00  0.00            
ATOM   3459  BBh LEU  1563     736.300 735.090 656.850  1.00  0.00            
ATOM   3460  S1h LEU  1563     737.560 735.130 659.150  1.00  0.00            
ATOM   3461  BBh ASN  1564     735.900 736.570 653.100  1.00  0.00            
ATOM   3462  S1h ASN  1564     736.650 737.170 650.880  1.00  0.00            
ATOM   3463  BBh ASN  1565     735.310 739.910 654.960  1.00  0.00            
ATOM   3464  S1h ASN  1565     733.150 741.110 654.620  1.00  0.00            
ATOM   3465  BBh ARG  1566     738.130 739.650 657.360  1.00  0.00            
ATOM   3466  S1h ARG  1566     739.590 740.380 659.290  1.00  0.00            
ATOM   3467  S2h ARG  1566     738.360 738.770 662.150  1.00  0.00            
ATOM   3468  BBh PHE  1567     740.380 738.350 654.700  1.00  0.00            
ATOM   3469  S1h PHE  1567     741.440 735.210 654.860  1.00  0.00            
ATOM   3470  S2h PHE  1567     740.710 735.690 652.630  1.00  0.00            
ATOM   3471  S3h PHE  1567     739.980 733.690 653.720  1.00  0.00            
ATOM   3472  BBh GLN  1568     739.660 741.530 652.850  1.00  0.00            
ATOM   3473  S1h GLN  1568     737.710 743.310 652.320  1.00  0.00            
ATOM   3474  BBh ILE  1569     742.190 742.520 655.090  1.00  0.00            
ATOM   3475  S1h ILE  1569     742.540 744.610 655.390  1.00  0.00            
ATOM   3476  BBh LYS  1570     745.030 740.690 653.030  1.00  0.00            
ATOM   3477  S1h LYS  1570     744.860 737.970 653.600  1.00  0.00            
ATOM   3478  S2h LYS  1570     745.620 735.370 652.390  1.00  0.00            
ATOM   3479  BBh GLY  1571     743.620 739.400 649.720  1.00  0.00            
ATOM   3480  BBh VAL  1572     741.810 742.570 649.800  1.00  0.00            
ATOM   3481  S1h VAL  1572     740.400 743.040 648.460  1.00  0.00            
ATOM   3482  BBh GLU  1573     745.010 744.300 648.390  1.00  0.00            
ATOM   3483  S1h GLU  1573     743.320 746.380 646.850  1.00  0.00            
ATOM   3484  BBh LEU  1574     746.640 741.320 646.760  1.00  0.00            
ATOM   3485  S1h LEU  1574     749.020 740.130 646.470  1.00  0.00            
ATOM   3486  BBh LYS  1575     743.500 741.350 644.700  1.00  0.00            
ATOM   3487  S1h LYS  1575     742.380 739.610 643.870  1.00  0.00            
ATOM   3488  S2h LYS  1575     740.060 739.050 641.950  1.00  0.00            
ATOM   3489  BBh SER  1576     745.030 744.210 642.890  1.00  0.00            
ATOM   3490  S1h SER  1576     744.110 745.090 641.410  1.00  0.00            
ATOM   3491  BBh GLY  1577     748.610 743.240 642.240  1.00  0.00            
ATOM   3492  BBh TYR  1578     746.620 740.260 640.900  1.00  0.00            
ATOM   3493  S1h TYR  1578     747.890 737.270 640.690  1.00  0.00            
ATOM   3494  S2h TYR  1578     746.610 737.850 642.630  1.00  0.00            
ATOM   3495  S3h TYR  1578     749.160 736.220 643.310  1.00  0.00            
ATOM   3496  BBh LYS  1579     743.380 740.730 638.700  1.00  0.00            
ATOM   3497  S1h LYS  1579     741.180 740.890 637.460  1.00  0.00            
ATOM   3498  S2h LYS  1579     740.020 738.710 635.840  1.00  0.00            
ATOM   3499  BBh ASP  1580     745.800 743.070 637.090  1.00  0.00            
ATOM   3500  S1h ASP  1580     745.700 745.530 636.560  1.00  0.00            
ATOM   3501  BBh TRP  1581     748.510 740.430 636.410  1.00  0.00            
ATOM   3502  S1h TRP  1581     749.460 741.170 634.060  1.00  0.00            
ATOM   3503  S2h TRP  1581     748.590 742.290 632.380  1.00  0.00            
ATOM   3504  S3h TRP  1581     750.720 743.380 631.640  1.00  0.00            
ATOM   3505  S4h TRP  1581     751.870 741.920 633.730  1.00  0.00            
ATOM   3506  BBh ILE  1582     748.240 736.860 635.070  1.00  0.00            
ATOM   3507  S1h ILE  1582     750.420 736.050 634.970  1.00  0.00            
ATOM   3508  BBh LEU  1583     744.340 736.360 635.010  1.00  0.00            
ATOM   3509  S1h LEU  1583     744.650 735.300 637.410  1.00  0.00            
ATOM   3510  BBh TRP  1584     744.530 739.370 632.690  1.00  0.00            
ATOM   3511  S1h TRP  1584     743.910 741.880 632.370  1.00  0.00            
ATOM   3512  S2h TRP  1584     742.510 743.310 633.290  1.00  0.00            
ATOM   3513  S3h TRP  1584     742.080 744.690 631.260  1.00  0.00            
ATOM   3514  S4h TRP  1584     744.140 743.150 630.170  1.00  0.00            
ATOM   3515  BBh ILE  1585     747.280 737.900 630.580  1.00  0.00            
ATOM   3516  S1h ILE  1585     748.720 738.940 629.000  1.00  0.00            
ATOM   3517  BBh SER  1586     745.620 734.490 629.710  1.00  0.00            
ATOM   3518  S1h SER  1586     745.150 732.630 629.390  1.00  0.00            
ATOM   3519  BBh PHE  1587     742.700 736.810 628.540  1.00  0.00            
ATOM   3520  S1h PHE  1587     739.580 736.770 629.470  1.00  0.00            
ATOM   3521  S2h PHE  1587     740.870 735.590 631.110  1.00  0.00            
ATOM   3522  S3h PHE  1587     738.480 735.410 631.100  1.00  0.00            
ATOM   3523  BBh ALA  1588     744.960 738.640 626.110  1.00  0.00            
ATOM   3524  BBh ILE  1589     746.400 735.490 624.410  1.00  0.00            
ATOM   3525  S1h ILE  1589     748.410 734.990 625.420  1.00  0.00            
ATOM   3526  BBh SER  1590     743.270 733.300 623.780  1.00  0.00            
ATOM   3527  S1h SER  1590     743.020 731.500 623.090  1.00  0.00            
ATOM   3528  BBh CYS  1591     741.790 736.540 622.300  1.00  0.00            
ATOM   3529  S1h CYS  1591     740.660 737.720 624.140  1.00  0.00            
ATOM   3530  BBh LEU  1592     745.090 736.640 620.360  1.00  0.00            
ATOM   3531  S1h LEU  1592     745.960 739.050 621.070  1.00  0.00            
ATOM   3532  BBh LEU  1593     744.500 733.230 618.810  1.00  0.00            
ATOM   3533  S1h LEU  1593     745.360 730.740 618.910  1.00  0.00            
ATOM   3534  BBh LEU  1594     740.800 733.570 618.850  1.00  0.00            
ATOM   3535  S1h LEU  1594     740.110 731.120 617.870  1.00  0.00            
ATOM   3536  BBh CYS  1595     738.620 736.350 617.210  1.00  0.00            
ATOM   3537  S1h CYS  1595     736.950 737.870 616.330  1.00  0.00            
ATOM   3538  BBh VAL  1596     741.620 736.440 614.820  1.00  0.00            
ATOM   3539  S1h VAL  1596     743.250 737.030 615.810  1.00  0.00            
ATOM   3540  BBh VAL  1597     741.690 732.810 613.830  1.00  0.00            
ATOM   3541  S1h VAL  1597     743.060 731.540 613.110  1.00  0.00            
ATOM   3542  BBh LEU  1598     737.750 732.490 613.680  1.00  0.00            
ATOM   3543  S1h LEU  1598     735.290 732.430 614.700  1.00  0.00            
ATOM   3544  BBh LEU  1599     737.580 735.310 611.200  1.00  0.00            
ATOM   3545  S1h LEU  1599     737.920 737.920 610.570  1.00  0.00            
ATOM   3546  BBh GLY  1600     740.470 733.750 609.100  1.00  0.00            
ATOM   3547  BBh PHE  1601     740.000 730.050 608.290  1.00  0.00            
ATOM   3548  S1h PHE  1601     742.370 728.190 609.610  1.00  0.00            
ATOM   3549  S2h PHE  1601     743.280 729.910 608.200  1.00  0.00            
ATOM   3550  S3h PHE  1601     744.750 728.420 609.390  1.00  0.00            
ATOM   3551  BBh ILE  1602     736.330 730.100 607.720  1.00  0.00            
ATOM   3552  S1h ILE  1602     735.590 729.820 609.830  1.00  0.00            
ATOM   3553  BBh MET  1603     736.700 732.850 605.060  1.00  0.00            
ATOM   3554  S1h MET  1603     736.840 735.700 605.750  1.00  0.00            
ATOM   3555  BBh TRP  1604     739.750 730.980 603.680  1.00  0.00            
ATOM   3556  S1h TRP  1604     741.570 732.830 603.960  1.00  0.00            
ATOM   3557  S2h TRP  1604     741.410 735.010 604.140  1.00  0.00            
ATOM   3558  S3h TRP  1604     743.770 735.410 604.860  1.00  0.00            
ATOM   3559  S4h TRP  1604     744.030 732.630 604.600  1.00  0.00            
ATOM   3560  BBh ALA  1605     737.540 727.800 603.850  1.00  0.00            
ATOM   3561  BBh CYS  1606     734.780 729.710 601.970  1.00  0.00            
ATOM   3562  S1h CYS  1606     733.050 729.560 603.630  1.00  0.00            
ATOM   3563  BBh GLN  1607     737.340 731.090 599.490  1.00  0.00            
ATOM   3564  S1h GLN  1607     737.370 734.230 600.300  1.00  0.00            
ATOM   3565  BBc ARG  1608     738.760 727.480 598.680  1.00  0.00            
ATOM   3566  S1c ARG  1608     741.200 727.470 598.480  1.00  0.00            
ATOM   3567  S2c ARG  1608     743.640 727.210 596.730  1.00  0.00            
ATOM   3568  BBc GLY  1609     735.730 726.040 596.860  1.00  0.00            
ATOM   3569  BBc ASN  1610     734.880 729.160 594.850  1.00  0.00            
ATOM   3570  S1c ASN  1610     732.440 729.670 594.140  1.00  0.00            
ATOM   3571  BBc ILE  1611     738.660 729.420 594.130  1.00  0.00            
ATOM   3572  S1c ILE  1611     740.210 730.660 593.540  1.00  0.00            
ATOM   3573  BBc ARG  1612     738.670 725.710 593.080  1.00  0.00            
ATOM   3574  S1c ARG  1612     739.830 723.970 594.600  1.00  0.00            
ATOM   3575  S2c ARG  1612     739.890 720.650 594.760  1.00  0.00            
ATOM   3576  BBc CYS  1613     735.630 723.680 592.230  1.00  0.00            
ATOM   3577  S1c CYS  1613     735.110 721.770 593.530  1.00  0.00            
ATOM   3578  BBc ASN  1614     732.220 725.260 591.250  1.00  0.00            
ATOM   3579  S1c ASN  1614     730.990 726.350 589.440  1.00  0.00            
ATOM   3580  BBc ILE  1615     731.030 724.930 594.960  1.00  0.00            
ATOM   3581  S1c ILE  1615     731.680 723.690 596.510  1.00  0.00            
ATOM   3582  BBc CYS  1616     727.160 725.840 594.710  1.00  0.00            
ATOM   3583  S1c CYS  1616     726.270 725.040 596.750  1.00  0.00            
ATOM   3584  BBc ILE  1617     727.620 723.030 592.190  1.00  0.00            
ATOM   3585  S1c ILE  1617     729.220 721.320 592.600  1.00  0.00            
ATOM   3586  SC1 PLM  1618     755.860 736.050 603.920  1.00  0.00            
ATOM   3587  SC2 PLM  1618     757.510 738.670 607.240  1.00  0.00            
ATOM   3588  SC3 PLM  1618     760.400 739.360 609.540  1.00  0.00            
ATOM   3589  SC4 PLM  1618     762.010 736.840 613.850  1.00  0.00            
ATOM   3590  SC1 PLM  1619     749.060 743.870 602.050  1.00  0.00            
ATOM   3591  SC2 PLM  1619     751.160 745.990 605.750  1.00  0.00            
ATOM   3592  SC3 PLM  1619     751.610 747.730 610.130  1.00  0.00            
ATOM   3593  SC4 PLM  1619     753.360 748.510 614.500  1.00  0.00            
ATOM   3594  SC1 PLM  1620     755.210 745.750 602.300  1.00  0.00            
ATOM   3595  SC2 PLM  1620     756.210 747.100 606.320  1.00  0.00            
ATOM   3596  SC3 PLM  1620     758.700 749.220 608.990  1.00  0.00            
ATOM   3597  SC4 PLM  1620     759.820 752.930 610.150  1.00  0.00            
ATOM   3598  SC1 PLM  1621     743.230 713.270 608.530  1.00  0.00            
ATOM   3599  SC2 PLM  1621     739.820 716.720 609.950  1.00  0.00            
ATOM   3600  SC3 PLM  1621     738.130 721.100 611.820  1.00  0.00            
ATOM   3601  SC4 PLM  1621     734.910 722.810 613.700  1.00  0.00            
ATOM   3602  SC1 PLM  1622     753.630 711.960 601.370  1.00  0.00            
ATOM   3603  SC2 PLM  1622     752.160 709.820 605.340  1.00  0.00            
ATOM   3604  SC3 PLM  1622     751.000 708.490 609.380  1.00  0.00            
ATOM   3605  SC4 PLM  1622     751.190 708.690 613.520  1.00  0.00            
ATOM   3606  SC1 PLM  1623     752.150 706.880 601.500  1.00  0.00            
ATOM   3607  SC2 PLM  1623     751.130 705.030 605.370  1.00  0.00            
ATOM   3608  SC3 PLM  1623     747.470 704.620 607.780  1.00  0.00            
ATOM   3609  SC4 PLM  1623     744.090 703.520 609.380  1.00  0.00            
ATOM   3610  SC1 PLM  1624     729.360 728.960 606.150  1.00  0.00            
ATOM   3611  SC2 PLM  1624     727.420 726.780 608.990  1.00  0.00            
ATOM   3612  SC3 PLM  1624     725.430 725.580 613.280  1.00  0.00            
ATOM   3613  SC4 PLM  1624     725.260 727.570 617.840  1.00  0.00            
ATOM   3614  SC1 PLM  1625     733.290 719.300 596.050  1.00  0.00            
ATOM   3615  SC2 PLM  1625     732.820 715.720 598.840  1.00  0.00            
ATOM   3616  SC3 PLM  1625     731.960 714.470 602.580  1.00  0.00            
ATOM   3617  SC4 PLM  1625     728.910 711.500 603.010  1.00  0.00            
ATOM   3618  SC1 PLM  1626     724.380 723.660 600.970  1.00  0.00            
ATOM   3619  SC2 PLM  1626     723.670 720.290 603.080  1.00  0.00            
ATOM   3620  SC3 PLM  1626     724.600 718.580 607.090  1.00  0.00            
ATOM   3621  SC4 PLM  1626     724.780 720.040 611.270  1.00  0.00            
ATOM   3622  BBc SER     1     434.620 653.280 326.230  1.00  0.00            
ATOM   3623  S1c SER     1     435.870 653.950 324.890  1.00  0.00            
ATOM   3624  BBc THR     2     431.590 651.730 324.500  1.00  0.00            
ATOM   3625  S1c THR     2     432.290 650.000 323.920  1.00  0.00            
ATOM   3626  BBe ALA     3     427.850 651.560 325.180  1.00  0.00            
ATOM   3627  BBe THR     4     425.310 648.690 324.570  1.00  0.00            
ATOM   3628  S1e THR     4     425.110 646.750 324.570  1.00  0.00            
ATOM   3629  BBe LEU     5     421.780 649.710 323.710  1.00  0.00            
ATOM   3630  S1e LEU     5     422.610 652.240 323.100  1.00  0.00            
ATOM   3631  BBe CYS     6     419.080 647.010 323.440  1.00  0.00            
ATOM   3632  S1e CYS     6     420.110 645.760 325.170  1.00  0.00            
ATOM   3633  BBe LEU     7     415.560 647.270 321.920  1.00  0.00            
ATOM   3634  S1e LEU     7     413.640 648.730 320.710  1.00  0.00            
ATOM   3635  BBe GLY     8     412.850 645.000 323.210  1.00  0.00            
ATOM   3636  BBe HIS     9     409.260 644.230 324.130  1.00  0.00            
ATOM   3637  S1e HIS     9     408.410 643.130 322.750  1.00  0.00            
ATOM   3638  S2e HIS     9     407.630 642.020 321.380  1.00  0.00            
ATOM   3639  S3e HIS     9     406.690 640.740 322.830  1.00  0.00            
ATOM   3640  BBe HIS    10     407.110 643.240 327.100  1.00  0.00            
ATOM   3641  S1e HIS    10     405.510 643.830 328.030  1.00  0.00            
ATOM   3642  S2e HIS    10     403.940 644.640 328.820  1.00  0.00            
ATOM   3643  S3e HIS    10     404.210 643.550 330.670  1.00  0.00            
ATOM   3644  BBc ALA    11     406.110 639.630 328.000  1.00  0.00            
ATOM   3645  BBc VAL    12     403.550 638.810 330.670  1.00  0.00            
ATOM   3646  S1c VAL    12     401.610 639.180 330.990  1.00  0.00            
ATOM   3647  BBs PRO    13     403.470 636.140 333.470  1.00  0.00            
ATOM   3648  S1s PRO    13     404.840 636.150 334.790  1.00  0.00            
ATOM   3649  BBs ASN    14     400.100 634.630 332.570  1.00  0.00            
ATOM   3650  S1s ASN    14     399.800 632.490 333.860  1.00  0.00            
ATOM   3651  BBc GLY    15     399.210 635.190 328.930  1.00  0.00            
ATOM   3652  BBe THR    16     396.440 634.210 326.460  1.00  0.00            
ATOM   3653  S1e THR    16     394.700 635.090 326.320  1.00  0.00            
ATOM   3654  BBe ILE    17     396.030 631.380 323.970  1.00  0.00            
ATOM   3655  S1e ILE    17     394.580 630.030 325.160  1.00  0.00            
ATOM   3656  BBe VAL    18     394.800 632.400 320.550  1.00  0.00            
ATOM   3657  S1e VAL    18     394.270 634.300 320.910  1.00  0.00            
ATOM   3658  BBc LYS    19     394.040 630.720 317.190  1.00  0.00            
ATOM   3659  S1c LYS    19     391.700 630.560 317.160  1.00  0.00            
ATOM   3660  S2c LYS    19     389.000 629.020 318.240  1.00  0.00            
ATOM   3661  BBc THR    20     395.750 631.970 314.050  1.00  0.00            
ATOM   3662  S1c THR    20     397.500 632.570 314.660  1.00  0.00            
ATOM   3663  BBs ILE    21     396.250 630.970 310.480  1.00  0.00            
ATOM   3664  S1s ILE    21     396.080 632.040 308.960  1.00  0.00            
ATOM   3665  BBs THR    22     399.430 629.110 311.530  1.00  0.00            
ATOM   3666  S1s THR    22     401.010 630.250 311.630  1.00  0.00            
ATOM   3667  BBc ASP    23     398.420 627.600 314.840  1.00  0.00            
ATOM   3668  S1c ASP    23     400.510 628.300 316.280  1.00  0.00            
ATOM   3669  BBs ASP    24     395.280 626.470 316.630  1.00  0.00            
ATOM   3670  S1s ASP    24     393.010 625.730 316.580  1.00  0.00            
ATOM   3671  BBs GLN    25     397.060 627.580 319.810  1.00  0.00            
ATOM   3672  S1s GLN    25     394.390 627.190 321.250  1.00  0.00            
ATOM   3673  BBe ILE    26     399.570 630.380 320.370  1.00  0.00            
ATOM   3674  S1e ILE    26     399.300 631.830 318.950  1.00  0.00            
ATOM   3675  BBe GLU    27     399.990 632.610 323.480  1.00  0.00            
ATOM   3676  S1e GLU    27     401.080 631.840 325.240  1.00  0.00            
ATOM   3677  BBe VAL    28     399.410 636.330 323.300  1.00  0.00            
ATOM   3678  S1e VAL    28     398.140 637.120 321.980  1.00  0.00            
ATOM   3679  BBs THR    29     399.820 639.160 325.970  1.00  0.00            
ATOM   3680  S1s THR    29     401.260 640.400 326.420  1.00  0.00            
ATOM   3681  BBc ASN    30     396.150 639.950 325.750  1.00  0.00            
ATOM   3682  S1c ASN    30     395.910 642.400 326.490  1.00  0.00            
ATOM   3683  BBe ALA    31     392.930 639.190 323.930  1.00  0.00            
ATOM   3684  BBe THR    32     389.180 639.960 324.210  1.00  0.00            
ATOM   3685  S1e THR    32     388.620 641.660 323.440  1.00  0.00            
ATOM   3686  BBe GLU    33     386.170 637.670 324.050  1.00  0.00            
ATOM   3687  S1e GLU    33     383.590 636.570 325.900  1.00  0.00            
ATOM   3688  BBc LEU    34     384.100 637.650 320.810  1.00  0.00            
ATOM   3689  S1c LEU    34     385.400 638.930 318.960  1.00  0.00            
ATOM   3690  BBe VAL    35     381.380 635.270 321.940  1.00  0.00            
ATOM   3691  S1e VAL    35     381.250 633.390 321.300  1.00  0.00            
ATOM   3692  BBe GLN    36     378.710 636.560 324.330  1.00  0.00            
ATOM   3693  S1e GLN    36     377.470 638.930 325.140  1.00  0.00            
ATOM   3694  BBc SER    37     378.240 633.400 326.340  1.00  0.00            
ATOM   3695  S1c SER    37     380.000 632.790 326.940  1.00  0.00            
ATOM   3696  BBc SER    38     376.050 634.070 329.450  1.00  0.00            
ATOM   3697  S1c SER    38     376.850 633.340 331.070  1.00  0.00            
ATOM   3698  BBc SER    39     372.610 635.310 330.480  1.00  0.00            
ATOM   3699  S1c SER    39     371.310 634.930 329.080  1.00  0.00            
ATOM   3700  BBc THR    40     371.430 637.310 333.400  1.00  0.00            
ATOM   3701  S1c THR    40     372.410 637.940 334.960  1.00  0.00            
ATOM   3702  BBs GLY    41     368.410 635.010 333.230  1.00  0.00            
ATOM   3703  BBs LYS    42     365.660 637.670 332.920  1.00  0.00            
ATOM   3704  S1s LYS    42     366.800 639.310 334.590  1.00  0.00            
ATOM   3705  S2s LYS    42     367.980 641.250 335.640  1.00  0.00            
ATOM   3706  BBc ILE    43     363.780 639.610 330.290  1.00  0.00            
ATOM   3707  S1c ILE    43     361.950 638.370 329.440  1.00  0.00            
ATOM   3708  BBc CYS    44     364.350 643.320 330.610  1.00  0.00            
ATOM   3709  S1c CYS    44     366.470 642.940 331.440  1.00  0.00            
ATOM   3710  BBc ASN    45     361.040 645.190 330.550  1.00  0.00            
ATOM   3711  S1c ASN    45     358.620 645.050 330.870  1.00  0.00            
ATOM   3712  BBe ASN    46     362.350 647.850 328.300  1.00  0.00            
ATOM   3713  S1e ASN    46     360.730 649.470 328.850  1.00  0.00            
ATOM   3714  BBt PRO    47     363.060 649.230 324.980  1.00  0.00            
ATOM   3715  S1t PRO    47     364.530 650.320 324.490  1.00  0.00            
ATOM   3716  BBt HIS    48     360.650 646.460 323.840  1.00  0.00            
ATOM   3717  S1t HIS    48     361.420 645.010 324.880  1.00  0.00            
ATOM   3718  S2t HIS    48     362.170 643.570 325.930  1.00  0.00            
ATOM   3719  S3t HIS    48     364.190 644.180 325.460  1.00  0.00            
ATOM   3720  BBt ARG    49     357.120 646.590 325.150  1.00  0.00            
ATOM   3721  S1t ARG    49     355.020 647.580 325.380  1.00  0.00            
ATOM   3722  S2t ARG    49     351.930 646.970 326.740  1.00  0.00            
ATOM   3723  BBe ILE    50     356.900 643.140 326.630  1.00  0.00            
ATOM   3724  S1e ILE    50     358.240 641.730 327.510  1.00  0.00            
ATOM   3725  BBe LEU    51     353.760 641.240 327.570  1.00  0.00            
ATOM   3726  S1e LEU    51     352.450 642.950 329.130  1.00  0.00            
ATOM   3727  BBe ASP    52     353.400 638.150 329.650  1.00  0.00            
ATOM   3728  S1e ASP    52     353.010 639.140 331.960  1.00  0.00            
ATOM   3729  BBc GLY    53     351.070 635.510 328.270  1.00  0.00            
ATOM   3730  BBt ARG    54     351.060 634.390 331.830  1.00  0.00            
ATOM   3731  S1t ARG    54     351.930 634.560 334.280  1.00  0.00            
ATOM   3732  S2t ARG    54     354.490 636.600 335.760  1.00  0.00            
ATOM   3733  BBt ALA    55     348.760 631.420 331.340  1.00  0.00            
ATOM   3734  BBc CYS    56     347.340 632.600 328.090  1.00  0.00            
ATOM   3735  S1c CYS    56     345.200 631.540 328.190  1.00  0.00            
ATOM   3736  BBc THR    57     348.420 631.600 324.570  1.00  0.00            
ATOM   3737  S1c THR    57     347.880 629.750 324.300  1.00  0.00            
ATOM   3738  BBh LEU    58     348.050 634.450 322.050  1.00  0.00            
ATOM   3739  S1h LEU    58     347.700 636.510 320.410  1.00  0.00            
ATOM   3740  BBh ILE    59     345.480 632.520 320.090  1.00  0.00            
ATOM   3741  S1h ILE    59     345.140 631.720 317.980  1.00  0.00            
ATOM   3742  BBh ASP    60     343.550 632.030 323.370  1.00  0.00            
ATOM   3743  S1h ASP    60     341.870 630.270 322.640  1.00  0.00            
ATOM   3744  BBh ALA    61     343.770 635.710 324.000  1.00  0.00            
ATOM   3745  BBh LEU    62     342.760 636.330 320.430  1.00  0.00            
ATOM   3746  S1h LEU    62     342.930 636.170 317.740  1.00  0.00            
ATOM   3747  BBh LEU    63     339.760 634.000 320.410  1.00  0.00            
ATOM   3748  S1h LEU    63     339.610 632.070 318.740  1.00  0.00            
ATOM   3749  BBt GLY    64     338.730 635.280 323.780  1.00  0.00            
ATOM   3750  BBc ASP    65     339.100 632.420 326.390  1.00  0.00            
ATOM   3751  S1c ASP    65     340.550 630.700 327.450  1.00  0.00            
ATOM   3752  BBh PRO    66     337.360 633.800 329.500  1.00  0.00            
ATOM   3753  S1h PRO    66     335.840 634.770 328.890  1.00  0.00            
ATOM   3754  BBh HIS    67     340.570 633.530 331.660  1.00  0.00            
ATOM   3755  S1h HIS    67     341.570 631.930 332.140  1.00  0.00            
ATOM   3756  S2h HIS    67     342.630 630.370 332.540  1.00  0.00            
ATOM   3757  S3h HIS    67     344.280 631.570 333.260  1.00  0.00            
ATOM   3758  BBh CYS    68     342.350 635.540 328.990  1.00  0.00            
ATOM   3759  S1h CYS    68     344.400 635.960 330.000  1.00  0.00            
ATOM   3760  BBh ASP    69     339.970 638.520 328.670  1.00  0.00            
ATOM   3761  S1h ASP    69     338.050 638.820 326.920  1.00  0.00            
ATOM   3762  BBh VAL    70     342.620 640.570 330.350  1.00  0.00            
ATOM   3763  S1h VAL    70     343.560 640.290 332.090  1.00  0.00            
ATOM   3764  BBh PHE    71     344.690 640.650 327.180  1.00  0.00            
ATOM   3765  S1h PHE    71     347.770 641.110 328.590  1.00  0.00            
ATOM   3766  S2h PHE    71     347.610 638.820 327.880  1.00  0.00            
ATOM   3767  S3h PHE    71     348.550 639.350 330.030  1.00  0.00            
ATOM   3768  BBt GLN    72     341.650 642.370 325.510  1.00  0.00            
ATOM   3769  S1t GLN    72     339.270 643.790 326.290  1.00  0.00            
ATOM   3770  BBt ASN    73     343.160 644.910 323.260  1.00  0.00            
ATOM   3771  S1t ASN    73     341.910 646.970 323.540  1.00  0.00            
ATOM   3772  BBc GLU    74     346.690 644.660 324.570  1.00  0.00            
ATOM   3773  S1c GLU    74     346.860 646.930 326.120  1.00  0.00            
ATOM   3774  BBe THR    75     349.650 645.770 322.340  1.00  0.00            
ATOM   3775  S1e THR    75     350.060 647.480 321.500  1.00  0.00            
ATOM   3776  BBc TRP    76     353.070 644.150 322.430  1.00  0.00            
ATOM   3777  S1c TRP    76     351.560 642.030 322.980  1.00  0.00            
ATOM   3778  S2c TRP    76     350.230 641.470 324.640  1.00  0.00            
ATOM   3779  S3c TRP    76     348.530 640.050 323.490  1.00  0.00            
ATOM   3780  S4c TRP    76     350.220 640.630 321.330  1.00  0.00            
ATOM   3781  BBs ASP    77     356.560 644.630 321.170  1.00  0.00            
ATOM   3782  S1s ASP    77     357.140 646.900 320.250  1.00  0.00            
ATOM   3783  BBe LEU    78     357.310 641.030 322.130  1.00  0.00            
ATOM   3784  S1e LEU    78     359.060 639.520 323.540  1.00  0.00            
ATOM   3785  BBe PHE    79     354.620 638.650 323.480  1.00  0.00            
ATOM   3786  S1e PHE    79     352.240 636.840 321.730  1.00  0.00            
ATOM   3787  S2e PHE    79     351.890 636.100 323.980  1.00  0.00            
ATOM   3788  S3e PHE    79     352.500 634.520 322.280  1.00  0.00            
ATOM   3789  BBe VAL    80     355.950 636.060 325.870  1.00  0.00            
ATOM   3790  S1e VAL    80     357.120 636.840 327.300  1.00  0.00            
ATOM   3791  BBe GLU    81     354.260 632.670 326.160  1.00  0.00            
ATOM   3792  S1e GLU    81     353.190 630.300 324.550  1.00  0.00            
ATOM   3793  BBc ARG    82     354.710 630.430 329.240  1.00  0.00            
ATOM   3794  S1c ARG    82     355.040 631.870 331.210  1.00  0.00            
ATOM   3795  S2c ARG    82     355.930 631.550 334.210  1.00  0.00            
ATOM   3796  BBt SER    83     354.900 626.690 328.930  1.00  0.00            
ATOM   3797  S1t SER    83     355.800 626.240 327.260  1.00  0.00            
ATOM   3798  BBt ASN    84     352.190 626.570 331.540  1.00  0.00            
ATOM   3799  S1t ASN    84     352.980 627.560 333.550  1.00  0.00            
ATOM   3800  BBc ALA    85     349.610 628.320 329.460  1.00  0.00            
ATOM   3801  BBc PHE    86     346.320 626.380 329.430  1.00  0.00            
ATOM   3802  S1c PHE    86     344.210 626.460 332.330  1.00  0.00            
ATOM   3803  S2c PHE    86     346.340 627.520 332.680  1.00  0.00            
ATOM   3804  S3c PHE    86     344.780 627.350 334.490  1.00  0.00            
ATOM   3805  BBc SER    87     343.070 626.430 327.550  1.00  0.00            
ATOM   3806  S1c SER    87     343.430 625.920 325.700  1.00  0.00            
ATOM   3807  BBc ASN    88     339.830 626.260 329.510  1.00  0.00            
ATOM   3808  S1c ASN    88     339.900 624.470 331.150  1.00  0.00            
ATOM   3809  BBs CYS    89     337.360 627.040 326.700  1.00  0.00            
ATOM   3810  S1s CYS    89     339.080 627.030 325.010  1.00  0.00            
ATOM   3811  BBs TYR    90     335.350 625.110 324.130  1.00  0.00            
ATOM   3812  S1s TYR    90     332.820 623.380 324.240  1.00  0.00            
ATOM   3813  S2s TYR    90     333.040 624.020 321.940  1.00  0.00            
ATOM   3814  S3s TYR    90     330.460 622.400 322.490  1.00  0.00            
ATOM   3815  BBc PRO    91     337.600 622.530 322.270  1.00  0.00            
ATOM   3816  S1c PRO    91     337.020 620.740 322.480  1.00  0.00            
ATOM   3817  BBe TYR    92     338.930 624.040 319.040  1.00  0.00            
ATOM   3818  S1e TYR    92     340.120 627.110 319.200  1.00  0.00            
ATOM   3819  S2e TYR    92     341.350 625.510 320.490  1.00  0.00            
ATOM   3820  S3e TYR    92     343.170 627.240 318.680  1.00  0.00            
ATOM   3821  BBe ASP    93     341.150 623.480 316.010  1.00  0.00            
ATOM   3822  S1e ASP    93     342.900 622.090 317.130  1.00  0.00            
ATOM   3823  BBc ILE    94     342.700 626.050 313.650  1.00  0.00            
ATOM   3824  S1c ILE    94     343.190 628.300 313.660  1.00  0.00            
ATOM   3825  BBt PRO    95     343.950 624.760 310.320  1.00  0.00            
ATOM   3826  S1t PRO    95     343.060 624.550 308.660  1.00  0.00            
ATOM   3827  BBt ASP    96     347.330 626.410 309.910  1.00  0.00            
ATOM   3828  S1t ASP    96     349.520 625.140 309.420  1.00  0.00            
ATOM   3829  BBh TYR    97     347.710 627.530 313.480  1.00  0.00            
ATOM   3830  S1h TYR    97     347.600 625.820 315.730  1.00  0.00            
ATOM   3831  S2h TYR    97     348.010 628.110 316.300  1.00  0.00            
ATOM   3832  S3h TYR    97     350.000 626.170 317.670  1.00  0.00            
ATOM   3833  BBh ALA    98     351.330 628.560 313.000  1.00  0.00            
ATOM   3834  BBh SER    99     350.170 631.010 310.340  1.00  0.00            
ATOM   3835  S1h SER    99     349.920 630.190 308.590  1.00  0.00            
ATOM   3836  BBh LEU   100     347.650 632.760 312.530  1.00  0.00            
ATOM   3837  S1h LEU   100     345.150 633.450 313.270  1.00  0.00            
ATOM   3838  BBh ARG   101     349.860 632.640 315.600  1.00  0.00            
ATOM   3839  S1h ARG   101     350.430 632.570 317.820  1.00  0.00            
ATOM   3840  S2h ARG   101     350.670 630.440 320.490  1.00  0.00            
ATOM   3841  BBh SER   102     352.530 634.310 313.370  1.00  0.00            
ATOM   3842  S1h SER   102     354.040 633.780 312.250  1.00  0.00            
ATOM   3843  BBh LEU   103     350.500 636.990 311.560  1.00  0.00            
ATOM   3844  S1h LEU   103     348.390 637.150 310.010  1.00  0.00            
ATOM   3845  BBh VAL   104     348.970 638.200 314.770  1.00  0.00            
ATOM   3846  S1h VAL   104     347.940 636.830 315.780  1.00  0.00            
ATOM   3847  BBh ALA   105     352.090 638.250 317.000  1.00  0.00            
ATOM   3848  BBh SER   106     353.850 640.100 314.160  1.00  0.00            
ATOM   3849  S1h SER   106     354.760 638.610 313.300  1.00  0.00            
ATOM   3850  BBh SER   107     351.000 642.660 313.970  1.00  0.00            
ATOM   3851  S1h SER   107     350.260 641.910 312.330  1.00  0.00            
ATOM   3852  BBt GLY   108     351.010 643.030 317.650  1.00  0.00            
ATOM   3853  BBe THR   109     347.780 644.550 318.720  1.00  0.00            
ATOM   3854  S1e THR   109     347.210 646.120 317.710  1.00  0.00            
ATOM   3855  BBc LEU   110     344.600 642.890 319.810  1.00  0.00            
ATOM   3856  S1c LEU   110     344.430 640.590 321.130  1.00  0.00            
ATOM   3857  BBc GLU   111     342.470 645.870 318.940  1.00  0.00            
ATOM   3858  S1c GLU   111     341.070 649.010 318.760  1.00  0.00            
ATOM   3859  BBe PHE   112     339.000 644.490 318.600  1.00  0.00            
ATOM   3860  S1e PHE   112     340.040 641.250 319.850  1.00  0.00            
ATOM   3861  S2e PHE   112     339.250 642.720 321.580  1.00  0.00            
ATOM   3862  S3e PHE   112     339.370 640.350 321.970  1.00  0.00            
ATOM   3863  BBe ILE   113     336.270 646.720 317.130  1.00  0.00            
ATOM   3864  S1e ILE   113     336.400 648.950 317.210  1.00  0.00            
ATOM   3865  BBe THR   114     332.850 645.080 317.510  1.00  0.00            
ATOM   3866  S1e THR   114     332.010 644.790 319.250  1.00  0.00            
ATOM   3867  BBc GLU   115     330.540 645.560 314.550  1.00  0.00            
ATOM   3868  S1c GLU   115     331.350 648.070 313.940  1.00  0.00            
ATOM   3869  BBc GLY   116     326.820 645.610 313.960  1.00  0.00            
ATOM   3870  BBc PHE   117     325.900 641.930 313.890  1.00  0.00            
ATOM   3871  S1c PHE   117     328.580 640.350 312.480  1.00  0.00            
ATOM   3872  S2c PHE   117     326.840 638.950 313.340  1.00  0.00            
ATOM   3873  S3c PHE   117     328.180 638.190 311.500  1.00  0.00            
ATOM   3874  BBc THR   118     322.790 641.350 311.790  1.00  0.00            
ATOM   3875  S1c THR   118     321.270 642.480 311.320  1.00  0.00            
ATOM   3876  BBc TRP   119     321.820 637.840 312.680  1.00  0.00            
ATOM   3877  S1c TRP   119     321.570 638.420 315.330  1.00  0.00            
ATOM   3878  S2c TRP   119     320.830 640.030 316.640  1.00  0.00            
ATOM   3879  S3c TRP   119     322.720 640.050 318.270  1.00  0.00            
ATOM   3880  S4c TRP   119     323.700 637.980 316.660  1.00  0.00            
ATOM   3881  BBt THR   120     318.240 637.850 311.700  1.00  0.00            
ATOM   3882  S1t THR   120     317.410 639.590 312.050  1.00  0.00            
ATOM   3883  BBt GLY   121     316.710 634.470 312.670  1.00  0.00            
ATOM   3884  BBe VAL   122     319.060 632.690 315.050  1.00  0.00            
ATOM   3885  S1e VAL   122     320.750 633.320 314.200  1.00  0.00            
ATOM   3886  BBe THR   123     319.730 632.360 318.720  1.00  0.00            
ATOM   3887  S1e THR   123     318.610 631.460 320.030  1.00  0.00            
ATOM   3888  BBc GLN   124     322.910 634.170 319.640  1.00  0.00            
ATOM   3889  S1c GLN   124     321.180 636.640 320.560  1.00  0.00            
ATOM   3890  BBc ASN   125     325.780 634.090 322.170  1.00  0.00            
ATOM   3891  S1c ASN   125     327.770 634.690 323.780  1.00  0.00            
ATOM   3892  BBc GLY   126     325.560 630.340 322.500  1.00  0.00            
ATOM   3893  BBc GLY   127     327.610 628.830 325.310  1.00  0.00            
ATOM   3894  BBe SER   128     329.080 625.740 326.860  1.00  0.00            
ATOM   3895  S1e SER   128     327.800 624.390 326.270  1.00  0.00            
ATOM   3896  BBe SER   129     330.240 624.600 330.380  1.00  0.00            
ATOM   3897  S1e SER   129     328.840 623.700 331.390  1.00  0.00            
ATOM   3898  BBe ALA   130     333.700 623.750 329.030  1.00  0.00            
ATOM   3899  BBe CYS   131     333.800 627.580 328.740  1.00  0.00            
ATOM   3900  S1e CYS   131     334.630 629.820 328.690  1.00  0.00            
ATOM   3901  BBe LYS   132     332.220 628.470 332.080  1.00  0.00            
ATOM   3902  S1e LYS   132     331.620 627.650 334.390  1.00  0.00            
ATOM   3903  S2e LYS   132     330.610 625.030 335.650  1.00  0.00            
ATOM   3904  BBe ARG   133     332.140 632.260 332.370  1.00  0.00            
ATOM   3905  S1e ARG   133     331.630 634.140 331.030  1.00  0.00            
ATOM   3906  S2e ARG   133     329.050 635.400 329.590  1.00  0.00            
ATOM   3907  BBt GLY   134     331.450 632.720 336.020  1.00  0.00            
ATOM   3908  BBt PRO   135     328.390 630.710 336.890  1.00  0.00            
ATOM   3909  S1t PRO   135     327.480 630.990 338.540  1.00  0.00            
ATOM   3910  BBe ALA   136     327.140 630.800 333.330  1.00  0.00            
ATOM   3911  BBe ASN   137     328.010 628.590 330.340  1.00  0.00            
ATOM   3912  S1e ASN   137     325.760 627.580 330.150  1.00  0.00            
ATOM   3913  BBe GLY   138     330.210 630.640 328.040  1.00  0.00            
ATOM   3914  BBc PHE   139     332.240 631.120 324.900  1.00  0.00            
ATOM   3915  S1c PHE   139     331.540 630.330 321.730  1.00  0.00            
ATOM   3916  S2c PHE   139     331.860 628.390 323.110  1.00  0.00            
ATOM   3917  S3c PHE   139     332.030 628.210 320.720  1.00  0.00            
ATOM   3918  BBc PHE   140     335.120 632.950 323.250  1.00  0.00            
ATOM   3919  S1c PHE   140     336.800 630.120 322.790  1.00  0.00            
ATOM   3920  S2c PHE   140     335.700 631.040 320.860  1.00  0.00            
ATOM   3921  S3c PHE   140     336.830 628.930 320.700  1.00  0.00            
ATOM   3922  BBt SER   141     334.270 636.560 323.860  1.00  0.00            
ATOM   3923  S1t SER   141     333.570 637.340 325.510  1.00  0.00            
ATOM   3924  BBt ARG   142     335.350 637.360 320.230  1.00  0.00            
ATOM   3925  S1t ARG   142     335.020 640.060 320.120  1.00  0.00            
ATOM   3926  S2t ARG   142     334.880 641.780 322.890  1.00  0.00            
ATOM   3927  BBe LEU   143     333.010 634.720 318.840  1.00  0.00            
ATOM   3928  S1e LEU   143     334.760 633.740 317.050  1.00  0.00            
ATOM   3929  BBe ASN   144     329.230 634.170 318.350  1.00  0.00            
ATOM   3930  S1e ASN   144     328.200 636.540 318.140  1.00  0.00            
ATOM   3931  BBe TRP   145     327.770 630.670 318.760  1.00  0.00            
ATOM   3932  S1e TRP   145     327.710 628.000 318.600  1.00  0.00            
ATOM   3933  S2e TRP   145     327.230 626.480 320.110  1.00  0.00            
ATOM   3934  S3e TRP   145     326.030 624.870 318.630  1.00  0.00            
ATOM   3935  S4e TRP   145     326.750 626.690 316.630  1.00  0.00            
ATOM   3936  BBc LEU   146     324.640 630.900 316.640  1.00  0.00            
ATOM   3937  S1c LEU   146     325.250 633.240 315.480  1.00  0.00            
ATOM   3938  BBe THR   147     321.780 628.300 316.970  1.00  0.00            
ATOM   3939  S1e THR   147     322.050 627.510 318.740  1.00  0.00            
ATOM   3940  BBe LYS   148     318.140 627.890 315.820  1.00  0.00            
ATOM   3941  S1e LYS   148     317.050 625.930 315.890  1.00  0.00            
ATOM   3942  S2e LYS   148     315.820 623.530 317.360  1.00  0.00            
ATOM   3943  BBs SER   149     315.190 630.310 316.230  1.00  0.00            
ATOM   3944  S1s SER   149     314.910 632.080 316.980  1.00  0.00            
ATOM   3945  BBs GLU   150     311.710 628.900 316.080  1.00  0.00            
ATOM   3946  S1s GLU   150     310.040 629.130 318.000  1.00  0.00            
ATOM   3947  BBs SER   151     312.250 625.660 314.190  1.00  0.00            
ATOM   3948  S1s SER   151     311.880 623.750 314.280  1.00  0.00            
ATOM   3949  BBc ALA   152     314.650 627.180 311.590  1.00  0.00            
ATOM   3950  BBc TYR   153     318.160 628.410 311.090  1.00  0.00            
ATOM   3951  S1c TYR   153     321.260 630.300 310.880  1.00  0.00            
ATOM   3952  S2c TYR   153     321.300 628.480 312.440  1.00  0.00            
ATOM   3953  S3c TYR   153     324.060 629.860 312.150  1.00  0.00            
ATOM   3954  BBc PRO   154     317.600 630.680 308.100  1.00  0.00            
ATOM   3955  S1c PRO   154     316.140 631.830 308.490  1.00  0.00            
ATOM   3956  BBc VAL   155     319.980 630.860 305.140  1.00  0.00            
ATOM   3957  S1c VAL   155     319.630 630.960 303.180  1.00  0.00            
ATOM   3958  BBe LEU   156     322.210 633.550 306.650  1.00  0.00            
ATOM   3959  S1e LEU   156     320.830 634.690 308.660  1.00  0.00            
ATOM   3960  BBe ASN   157     323.440 636.320 304.300  1.00  0.00            
ATOM   3961  S1e ASN   157     322.420 637.020 302.180  1.00  0.00            
ATOM   3962  BBe VAL   158     325.250 639.190 305.880  1.00  0.00            
ATOM   3963  S1e VAL   158     324.770 638.990 307.810  1.00  0.00            
ATOM   3964  BBe THR   159     327.270 642.120 304.420  1.00  0.00            
ATOM   3965  S1e THR   159     327.170 642.760 302.580  1.00  0.00            
ATOM   3966  BBe MET   160     330.340 643.700 306.010  1.00  0.00            
ATOM   3967  S1e MET   160     330.460 641.340 307.900  1.00  0.00            
ATOM   3968  BBe PRO   161     331.940 646.600 304.180  1.00  0.00            
ATOM   3969  S1e PRO   161     330.670 647.820 303.470  1.00  0.00            
ATOM   3970  BBc ASN   162     335.440 647.850 304.950  1.00  0.00            
ATOM   3971  S1c ASN   162     337.580 646.940 305.980  1.00  0.00            
ATOM   3972  BBc ASN   163     334.650 651.530 304.520  1.00  0.00            
ATOM   3973  S1c ASN   163     332.340 652.460 304.210  1.00  0.00            
ATOM   3974  BBs ASP   164     337.880 652.230 306.420  1.00  0.00            
ATOM   3975  S1s ASP   164     336.880 652.280 308.750  1.00  0.00            
ATOM   3976  BBs ASN   165     341.550 653.020 305.660  1.00  0.00            
ATOM   3977  S1s ASN   165     342.480 655.420 305.650  1.00  0.00            
ATOM   3978  BBs PHE   166     343.400 649.880 306.860  1.00  0.00            
ATOM   3979  S1s PHE   166     345.090 650.460 309.810  1.00  0.00            
ATOM   3980  S2s PHE   166     345.570 652.270 308.310  1.00  0.00            
ATOM   3981  S3s PHE   166     345.730 652.610 310.680  1.00  0.00            
ATOM   3982  BBc ASP   167     342.940 646.120 306.670  1.00  0.00            
ATOM   3983  S1c ASP   167     344.330 644.080 305.960  1.00  0.00            
ATOM   3984  BBe LYS   168     340.520 644.170 308.960  1.00  0.00            
ATOM   3985  S1e LYS   168     340.190 646.400 310.280  1.00  0.00            
ATOM   3986  S2e LYS   168     340.020 649.180 311.010  1.00  0.00            
ATOM   3987  BBe LEU   169     341.210 640.760 310.380  1.00  0.00            
ATOM   3988  S1e LEU   169     343.070 638.930 310.860  1.00  0.00            
ATOM   3989  BBe TYR   170     337.880 639.000 310.880  1.00  0.00            
ATOM   3990  S1e TYR   170     335.160 640.350 309.640  1.00  0.00            
ATOM   3991  S2e TYR   170     337.080 640.220 308.200  1.00  0.00            
ATOM   3992  S3e TYR   170     335.210 642.600 307.500  1.00  0.00            
ATOM   3993  BBe ILE   171     338.470 635.580 312.470  1.00  0.00            
ATOM   3994  S1e ILE   171     339.890 634.430 314.410  1.00  0.00            
ATOM   3995  BBe TRP   172     335.400 633.340 312.280  1.00  0.00            
ATOM   3996  S1e TRP   172     334.090 634.120 310.130  1.00  0.00            
ATOM   3997  S2e TRP   172     332.160 635.150 309.880  1.00  0.00            
ATOM   3998  S3e TRP   172     332.830 636.960 308.300  1.00  0.00            
ATOM   3999  S4e TRP   172     335.330 635.720 308.580  1.00  0.00            
ATOM   4000  BBe GLY   173     334.460 629.690 312.610  1.00  0.00            
ATOM   4001  BBe VAL   174     332.500 626.450 311.980  1.00  0.00            
ATOM   4002  S1e VAL   174     333.480 625.400 310.590  1.00  0.00            
ATOM   4003  BBe HIS   175     330.900 623.960 314.360  1.00  0.00            
ATOM   4004  S1e HIS   175     330.620 624.170 316.280  1.00  0.00            
ATOM   4005  S2e HIS   175     330.450 624.410 318.190  1.00  0.00            
ATOM   4006  S3e HIS   175     329.540 622.460 318.430  1.00  0.00            
ATOM   4007  BBe HIS   176     331.370 620.260 314.120  1.00  0.00            
ATOM   4008  S1e HIS   176     333.170 620.150 313.380  1.00  0.00            
ATOM   4009  S2e HIS   176     334.950 619.680 312.790  1.00  0.00            
ATOM   4010  S3e HIS   176     334.560 620.400 310.790  1.00  0.00            
ATOM   4011  BBc PRO   177     328.490 618.480 315.920  1.00  0.00            
ATOM   4012  S1c PRO   177     326.930 618.950 316.900  1.00  0.00            
ATOM   4013  BBs SER   178     329.050 615.070 317.800  1.00  0.00            
ATOM   4014  S1s SER   178     328.600 615.400 319.670  1.00  0.00            
ATOM   4015  BBs THR   179     326.040 613.150 316.430  1.00  0.00            
ATOM   4016  S1s THR   179     325.390 611.800 317.680  1.00  0.00            
ATOM   4017  BBh ASN   180     323.330 613.870 313.920  1.00  0.00            
ATOM   4018  S1h ASN   180     322.780 614.200 311.540  1.00  0.00            
ATOM   4019  BBh GLN   181     320.830 614.390 316.720  1.00  0.00            
ATOM   4020  S1h GLN   181     320.070 613.200 319.120  1.00  0.00            
ATOM   4021  BBh GLU   182     322.910 617.360 317.800  1.00  0.00            
ATOM   4022  S1h GLU   182     323.470 616.970 320.180  1.00  0.00            
ATOM   4023  BBh GLN   183     323.010 618.570 314.250  1.00  0.00            
ATOM   4024  S1h GLN   183     324.690 618.870 311.940  1.00  0.00            
ATOM   4025  BBh THR   184     319.340 618.740 313.220  1.00  0.00            
ATOM   4026  S1h THR   184     318.610 616.970 312.860  1.00  0.00            
ATOM   4027  BBh ASN   185     318.610 619.480 316.840  1.00  0.00            
ATOM   4028  S1h ASN   185     317.960 618.600 319.050  1.00  0.00            
ATOM   4029  BBh LEU   186     320.780 622.590 316.860  1.00  0.00            
ATOM   4030  S1h LEU   186     322.360 621.880 318.760  1.00  0.00            
ATOM   4031  BBh TYR   187     320.720 623.780 313.230  1.00  0.00            
ATOM   4032  S1h TYR   187     323.440 625.010 314.200  1.00  0.00            
ATOM   4033  S2h TYR   187     323.300 623.160 312.680  1.00  0.00            
ATOM   4034  S3h TYR   187     325.330 622.670 314.960  1.00  0.00            
ATOM   4035  BBs VAL   188     317.660 622.040 311.840  1.00  0.00            
ATOM   4036  S1s VAL   188     315.770 622.500 312.320  1.00  0.00            
ATOM   4037  BBs GLN   189     319.300 621.440 308.450  1.00  0.00            
ATOM   4038  S1s GLN   189     319.800 623.880 307.480  1.00  0.00            
ATOM   4039  BBs ALA   190     320.800 617.880 308.460  1.00  0.00            
ATOM   4040  BBs SER   191     323.920 619.360 306.930  1.00  0.00            
ATOM   4041  S1s SER   191     325.310 618.010 306.670  1.00  0.00            
ATOM   4042  BBc GLY   192     325.030 622.930 307.690  1.00  0.00            
ATOM   4043  BBc ARG   193     327.400 625.190 305.710  1.00  0.00            
ATOM   4044  S1c ARG   193     327.120 624.360 303.420  1.00  0.00            
ATOM   4045  S2c ARG   193     326.450 627.240 301.610  1.00  0.00            
ATOM   4046  BBe VAL   194     329.730 628.150 305.750  1.00  0.00            
ATOM   4047  S1e VAL   194     330.890 627.440 307.210  1.00  0.00            
ATOM   4048  BBe THR   195     330.650 630.760 303.220  1.00  0.00            
ATOM   4049  S1e THR   195     330.080 631.010 301.370  1.00  0.00            
ATOM   4050  BBe VAL   196     333.080 633.600 304.090  1.00  0.00            
ATOM   4051  S1e VAL   196     334.600 632.640 304.960  1.00  0.00            
ATOM   4052  BBe SER   197     334.000 635.860 301.090  1.00  0.00            
ATOM   4053  S1e SER   197     332.270 635.760 300.190  1.00  0.00            
ATOM   4054  BBc THR   198     335.360 639.120 299.630  1.00  0.00            
ATOM   4055  S1c THR   198     336.880 639.480 300.800  1.00  0.00            
ATOM   4056  BBs ARG   199     335.670 640.360 296.000  1.00  0.00            
ATOM   4057  S1s ARG   199     334.080 642.160 296.060  1.00  0.00            
ATOM   4058  S2s ARG   199     332.260 644.480 295.340  1.00  0.00            
ATOM   4059  BBs ARG   200     339.100 638.840 296.290  1.00  0.00            
ATOM   4060  S1s ARG   200     340.750 640.360 297.300  1.00  0.00            
ATOM   4061  S2s ARG   200     341.870 640.110 300.810  1.00  0.00            
ATOM   4062  BBc SER   201     338.690 635.690 298.390  1.00  0.00            
ATOM   4063  S1c SER   201     339.690 635.460 300.040  1.00  0.00            
ATOM   4064  BBe GLN   202     336.010 632.960 299.140  1.00  0.00            
ATOM   4065  S1e GLN   202     336.540 631.170 296.820  1.00  0.00            
ATOM   4066  BBe GLN   203     336.340 630.260 301.650  1.00  0.00            
ATOM   4067  S1e GLN   203     338.430 630.390 302.520  1.00  0.00            
ATOM   4068  BBe THR   204     333.580 627.640 302.000  1.00  0.00            
ATOM   4069  S1e THR   204     332.890 626.820 300.370  1.00  0.00            
ATOM   4070  BBe ILE   205     333.880 625.020 304.870  1.00  0.00            
ATOM   4071  S1e ILE   205     335.680 624.520 306.050  1.00  0.00            
ATOM   4072  BBc ILE   206     331.520 622.020 305.620  1.00  0.00            
ATOM   4073  S1c ILE   206     330.520 620.420 304.280  1.00  0.00            
ATOM   4074  BBc PRO   207     330.320 620.610 308.990  1.00  0.00            
ATOM   4075  S1c PRO   207     328.470 620.250 309.280  1.00  0.00            
ATOM   4076  BBc ASN   208     331.430 616.990 309.620  1.00  0.00            
ATOM   4077  S1c ASN   208     331.630 615.930 307.240  1.00  0.00            
ATOM   4078  BBc ILE   209     329.570 615.030 312.300  1.00  0.00            
ATOM   4079  S1c ILE   209     327.520 615.420 312.330  1.00  0.00            
ATOM   4080  BBc GLY   210     331.120 612.540 314.630  1.00  0.00            
ATOM   4081  BBc SER   211     332.350 611.490 317.990  1.00  0.00            
ATOM   4082  S1c SER   211     331.140 610.650 319.270  1.00  0.00            
ATOM   4083  BBc ARG   212     335.450 613.060 319.370  1.00  0.00            
ATOM   4084  S1c ARG   212     335.570 615.320 317.850  1.00  0.00            
ATOM   4085  S2c ARG   212     333.880 616.070 315.660  1.00  0.00            
ATOM   4086  BBc PRO   213     337.890 612.570 322.310  1.00  0.00            
ATOM   4087  S1c PRO   213     337.960 610.780 322.940  1.00  0.00            
ATOM   4088  BBc TRP   214     336.240 614.640 325.140  1.00  0.00            
ATOM   4089  S1c TRP   214     335.040 612.780 326.490  1.00  0.00            
ATOM   4090  S2c TRP   214     335.370 610.810 327.420  1.00  0.00            
ATOM   4091  S3c TRP   214     332.970 610.170 327.660  1.00  0.00            
ATOM   4092  S4c TRP   214     332.490 612.730 326.650  1.00  0.00            
ATOM   4093  BBe VAL   215     337.830 618.010 326.080  1.00  0.00            
ATOM   4094  S1e VAL   215     339.820 617.970 325.880  1.00  0.00            
ATOM   4095  BBt ARG   216     336.230 619.460 329.090  1.00  0.00            
ATOM   4096  S1t ARG   216     337.380 620.020 330.960  1.00  0.00            
ATOM   4097  S2t ARG   216     340.800 618.670 331.220  1.00  0.00            
ATOM   4098  BBt GLY   217     333.220 617.270 328.410  1.00  0.00            
ATOM   4099  BBe GLN   218     332.580 618.290 324.860  1.00  0.00            
ATOM   4100  S1e GLN   218     329.380 618.160 323.910  1.00  0.00            
ATOM   4101  BBs PRO   219     333.070 615.700 321.900  1.00  0.00            
ATOM   4102  S1s PRO   219     332.130 614.060 322.150  1.00  0.00            
ATOM   4103  BBc GLY   220     332.210 618.480 319.520  1.00  0.00            
ATOM   4104  BBe ARG   221     334.610 621.090 318.030  1.00  0.00            
ATOM   4105  S1e ARG   221     336.830 620.000 317.480  1.00  0.00            
ATOM   4106  S2e ARG   221     339.330 618.190 319.170  1.00  0.00            
ATOM   4107  BBe ILE   222     335.270 624.410 316.390  1.00  0.00            
ATOM   4108  S1e ILE   222     334.780 626.280 317.090  1.00  0.00            
ATOM   4109  BBe SER   223     337.590 624.650 313.330  1.00  0.00            
ATOM   4110  S1e SER   223     337.810 623.350 311.900  1.00  0.00            
ATOM   4111  BBe ILE   224     338.570 628.320 313.090  1.00  0.00            
ATOM   4112  S1e ILE   224     338.540 629.560 314.990  1.00  0.00            
ATOM   4113  BBe TYR   225     339.460 630.390 310.100  1.00  0.00            
ATOM   4114  S1e TYR   225     338.240 630.170 307.540  1.00  0.00            
ATOM   4115  S2e TYR   225     338.330 627.870 308.220  1.00  0.00            
ATOM   4116  S3e TYR   225     335.430 628.900 307.810  1.00  0.00            
ATOM   4117  BBe TRP   226     340.440 633.990 309.330  1.00  0.00            
ATOM   4118  S1e TRP   226     342.990 633.810 308.670  1.00  0.00            
ATOM   4119  S2e TRP   226     344.650 634.990 307.820  1.00  0.00            
ATOM   4120  S3e TRP   226     346.170 633.050 307.410  1.00  0.00            
ATOM   4121  S4e TRP   226     344.110 631.530 308.530  1.00  0.00            
ATOM   4122  BBe THR   227     339.830 636.370 306.360  1.00  0.00            
ATOM   4123  S1e THR   227     338.640 636.210 304.820  1.00  0.00            
ATOM   4124  BBe ILE   228     341.520 639.750 305.650  1.00  0.00            
ATOM   4125  S1e ILE   228     343.550 639.220 305.690  1.00  0.00            
ATOM   4126  BBe VAL   229     339.350 642.450 304.070  1.00  0.00            
ATOM   4127  S1e VAL   229     337.500 643.050 303.590  1.00  0.00            
ATOM   4128  BBc LYS   230     341.050 645.270 302.190  1.00  0.00            
ATOM   4129  S1c LYS   230     342.620 644.980 300.360  1.00  0.00            
ATOM   4130  S2c LYS   230     344.830 645.300 298.390  1.00  0.00            
ATOM   4131  BBt PRO   231     339.810 648.920 302.300  1.00  0.00            
ATOM   4132  S1t PRO   231     341.370 649.990 302.410  1.00  0.00            
ATOM   4133  BBt GLY   232     337.070 649.380 299.700  1.00  0.00            
ATOM   4134  BBc ASP   233     336.140 645.660 299.690  1.00  0.00            
ATOM   4135  S1c ASP   233     337.890 644.010 298.630  1.00  0.00            
ATOM   4136  BBe VAL   234     333.280 644.050 301.600  1.00  0.00            
ATOM   4137  S1e VAL   234     331.900 643.850 300.170  1.00  0.00            
ATOM   4138  BBe LEU   235     332.620 640.840 303.720  1.00  0.00            
ATOM   4139  S1e LEU   235     334.330 639.100 304.690  1.00  0.00            
ATOM   4140  BBe VAL   236     329.670 638.630 303.230  1.00  0.00            
ATOM   4141  S1e VAL   236     328.390 638.030 301.810  1.00  0.00            
ATOM   4142  BBe ILE   237     329.060 635.380 305.250  1.00  0.00            
ATOM   4143  S1e ILE   237     328.370 635.730 307.180  1.00  0.00            
ATOM   4144  BBe ASN   238     326.420 633.030 303.830  1.00  0.00            
ATOM   4145  S1e ASN   238     324.740 632.310 302.140  1.00  0.00            
ATOM   4146  BBe SER   239     325.550 629.910 306.030  1.00  0.00            
ATOM   4147  S1e SER   239     325.860 630.780 307.750  1.00  0.00            
ATOM   4148  BBs ASN   240     322.370 627.970 306.650  1.00  0.00            
ATOM   4149  S1s ASN   240     322.580 626.580 304.580  1.00  0.00            
ATOM   4150  BBs GLY   241     323.950 626.120 309.550  1.00  0.00            
ATOM   4151  BBc ASN   242     327.110 625.820 311.820  1.00  0.00            
ATOM   4152  S1c ASN   242     328.730 624.840 310.220  1.00  0.00            
ATOM   4153  BBe LEU   243     328.600 629.250 311.570  1.00  0.00            
ATOM   4154  S1e LEU   243     329.920 630.970 310.160  1.00  0.00            
ATOM   4155  BBe ILE   244     330.330 630.630 314.610  1.00  0.00            
ATOM   4156  S1e ILE   244     331.890 629.920 316.110  1.00  0.00            
ATOM   4157  BBe ALA   245     329.930 634.220 313.890  1.00  0.00            
ATOM   4158  BBe PRO   246     332.450 637.080 314.170  1.00  0.00            
ATOM   4159  S1e PRO   246     334.130 637.750 313.610  1.00  0.00            
ATOM   4160  BBc ARG   247     331.510 639.970 316.380  1.00  0.00            
ATOM   4161  S1c ARG   247     329.420 640.890 317.280  1.00  0.00            
ATOM   4162  S2c ARG   247     327.030 641.750 318.900  1.00  0.00            
ATOM   4163  BBe GLY   248     333.840 642.520 314.790  1.00  0.00            
ATOM   4164  BBe TYR   249     337.500 642.940 313.690  1.00  0.00            
ATOM   4165  S1e TYR   249     336.330 644.120 311.250  1.00  0.00            
ATOM   4166  S2e TYR   249     336.200 646.090 312.610  1.00  0.00            
ATOM   4167  S3e TYR   249     334.370 646.240 310.110  1.00  0.00            
ATOM   4168  BBe PHE   250     341.100 643.320 314.640  1.00  0.00            
ATOM   4169  S1e PHE   250     344.110 642.060 314.830  1.00  0.00            
ATOM   4170  S2e PHE   250     342.540 640.810 316.140  1.00  0.00            
ATOM   4171  S3e PHE   250     344.740 639.940 315.760  1.00  0.00            
ATOM   4172  BBe LYS   251     343.120 646.380 313.690  1.00  0.00            
ATOM   4173  S1e LYS   251     343.840 648.440 315.050  1.00  0.00            
ATOM   4174  S2e LYS   251     345.220 650.930 315.880  1.00  0.00            
ATOM   4175  BBc MET   252     346.090 645.070 311.610  1.00  0.00            
ATOM   4176  S1c MET   252     346.060 642.800 310.170  1.00  0.00            
ATOM   4177  BBc ARG   253     349.420 646.950 311.860  1.00  0.00            
ATOM   4178  S1c ARG   253     349.280 648.220 314.080  1.00  0.00            
ATOM   4179  S2c ARG   253     351.860 648.150 316.450  1.00  0.00            
ATOM   4180  BBc THR   254     352.870 646.270 310.630  1.00  0.00            
ATOM   4181  S1c THR   254     353.090 645.240 308.980  1.00  0.00            
ATOM   4182  BBs GLY   255     355.940 646.740 312.780  1.00  0.00            
ATOM   4183  BBs LYS   256     358.770 645.150 314.650  1.00  0.00            
ATOM   4184  S1s LYS   256     359.980 646.910 315.910  1.00  0.00            
ATOM   4185  S2s LYS   256     362.680 648.120 316.220  1.00  0.00            
ATOM   4186  BBc SER   257     356.310 643.050 316.810  1.00  0.00            
ATOM   4187  S1c SER   257     354.950 644.460 316.790  1.00  0.00            
ATOM   4188  BBe SER   258     356.640 639.350 317.450  1.00  0.00            
ATOM   4189  S1e SER   258     358.590 639.280 317.440  1.00  0.00            
ATOM   4190  BBe ILE   259     356.380 636.420 319.920  1.00  0.00            
ATOM   4191  S1e ILE   259     355.380 635.030 318.640  1.00  0.00            
ATOM   4192  BBe MET   260     358.560 634.290 322.080  1.00  0.00            
ATOM   4193  S1e MET   260     361.440 635.420 322.060  1.00  0.00            
ATOM   4194  BBe ARG   261     358.350 631.030 324.140  1.00  0.00            
ATOM   4195  S1e ARG   261     358.540 628.610 324.170  1.00  0.00            
ATOM   4196  S2e ARG   261     359.140 627.240 321.250  1.00  0.00            
ATOM   4197  BBc SER   262     360.080 631.840 327.390  1.00  0.00            
ATOM   4198  S1c SER   262     360.470 633.750 327.390  1.00  0.00            
ATOM   4199  BBc ASP   263     359.730 630.860 331.040  1.00  0.00            
ATOM   4200  S1c ASP   263     359.350 628.610 332.150  1.00  0.00            
ATOM   4201  BBc ALA   264     362.300 633.550 332.160  1.00  0.00            
ATOM   4202  BBc PRO   265     361.050 636.380 334.510  1.00  0.00            
ATOM   4203  S1c PRO   265     361.320 636.030 336.360  1.00  0.00            
ATOM   4204  BBc ILE   266     360.420 640.040 333.280  1.00  0.00            
ATOM   4205  S1c ILE   266     358.560 640.410 333.670  1.00  0.00            
ATOM   4206  BBc ASP   267     362.820 642.060 335.430  1.00  0.00            
ATOM   4207  S1c ASP   267     363.530 642.010 337.840  1.00  0.00            
ATOM   4208  BBs THR   268     363.070 645.860 335.110  1.00  0.00            
ATOM   4209  S1s THR   268     362.430 647.330 336.230  1.00  0.00            
ATOM   4210  BBs CYS   269     366.080 647.120 333.240  1.00  0.00            
ATOM   4211  S1s CYS   269     368.220 646.730 334.380  1.00  0.00            
ATOM   4212  BBe ILE   270     367.350 647.750 329.840  1.00  0.00            
ATOM   4213  S1e ILE   270     367.500 649.630 328.860  1.00  0.00            
ATOM   4214  BBc SER   271     368.610 645.140 327.310  1.00  0.00            
ATOM   4215  S1c SER   271     369.930 643.780 327.780  1.00  0.00            
ATOM   4216  BBs GLU   272     368.480 645.780 323.450  1.00  0.00            
ATOM   4217  S1s GLU   272     369.100 649.160 324.480  1.00  0.00            
ATOM   4218  BBe CYS   273     368.780 642.050 323.030  1.00  0.00            
ATOM   4219  S1e CYS   273     370.730 640.830 322.550  1.00  0.00            
ATOM   4220  BBe ILE   274     366.240 639.370 324.270  1.00  0.00            
ATOM   4221  S1e ILE   274     364.310 639.390 325.590  1.00  0.00            
ATOM   4222  BBe THR   275     366.510 635.600 324.090  1.00  0.00            
ATOM   4223  S1e THR   275     368.400 635.140 324.180  1.00  0.00            
ATOM   4224  BBt PRO   276     364.490 632.720 325.630  1.00  0.00            
ATOM   4225  S1t PRO   276     363.960 631.520 324.260  1.00  0.00            
ATOM   4226  BBt ASN   277     367.170 632.450 328.300  1.00  0.00            
ATOM   4227  S1t ASN   277     368.820 630.820 328.830  1.00  0.00            
ATOM   4228  BBe GLY   278     366.470 636.200 328.890  1.00  0.00            
ATOM   4229  BBe SER   279     368.490 639.310 327.950  1.00  0.00            
ATOM   4230  S1e SER   279     369.030 639.670 329.780  1.00  0.00            
ATOM   4231  BBe ILE   280     372.110 639.420 326.890  1.00  0.00            
ATOM   4232  S1e ILE   280     372.430 637.740 325.680  1.00  0.00            
ATOM   4233  BBc PRO   281     374.460 642.400 326.270  1.00  0.00            
ATOM   4234  S1c PRO   281     374.990 643.870 327.350  1.00  0.00            
ATOM   4235  BBc ASN   282     375.010 643.430 322.680  1.00  0.00            
ATOM   4236  S1c ASN   282     373.060 644.900 322.450  1.00  0.00            
ATOM   4237  BBs ASP   283     378.550 644.500 322.940  1.00  0.00            
ATOM   4238  S1s ASP   283     378.650 646.230 324.570  1.00  0.00            
ATOM   4239  BBs LYS   284     379.970 641.170 321.620  1.00  0.00            
ATOM   4240  S1s LYS   284     381.570 640.750 323.310  1.00  0.00            
ATOM   4241  S2s LYS   284     383.560 642.700 324.410  1.00  0.00            
ATOM   4242  BBs PRO   285     379.870 640.380 317.940  1.00  0.00            
ATOM   4243  S1s PRO   285     379.770 641.630 316.510  1.00  0.00            
ATOM   4244  BBe PHE   286     378.680 636.800 318.270  1.00  0.00            
ATOM   4245  S1e PHE   286     380.040 636.580 315.000  1.00  0.00            
ATOM   4246  S2e PHE   286     381.780 636.560 316.650  1.00  0.00            
ATOM   4247  S3e PHE   286     382.080 637.770 314.600  1.00  0.00            
ATOM   4248  BBe GLN   287     376.700 635.030 321.000  1.00  0.00            
ATOM   4249  S1e GLN   287     373.350 635.650 320.650  1.00  0.00            
ATOM   4250  BBc ASN   288     376.240 631.390 322.200  1.00  0.00            
ATOM   4251  S1c ASN   288     376.630 629.010 322.600  1.00  0.00            
ATOM   4252  BBs VAL   289     373.110 631.680 324.300  1.00  0.00            
ATOM   4253  S1s VAL   289     373.190 631.480 326.290  1.00  0.00            
ATOM   4254  BBc ASN   290     370.150 631.000 321.900  1.00  0.00            
ATOM   4255  S1c ASN   290     368.280 629.780 322.940  1.00  0.00            
ATOM   4256  BBs LYS   291     369.380 630.970 318.220  1.00  0.00            
ATOM   4257  S1s LYS   291     368.480 628.460 318.050  1.00  0.00            
ATOM   4258  S2s LYS   291     369.100 625.600 317.260  1.00  0.00            
ATOM   4259  BBc ILE   292     366.010 632.480 319.100  1.00  0.00            
ATOM   4260  S1c ILE   292     364.240 631.360 318.530  1.00  0.00            
ATOM   4261  BBc THR   293     366.670 636.230 319.490  1.00  0.00            
ATOM   4262  S1c THR   293     368.560 636.470 319.880  1.00  0.00            
ATOM   4263  BBe TYR   294     364.770 639.530 319.560  1.00  0.00            
ATOM   4264  S1e TYR   294     362.080 640.470 319.800  1.00  0.00            
ATOM   4265  S2e TYR   294     362.720 641.840 321.670  1.00  0.00            
ATOM   4266  S3e TYR   294     361.100 643.400 319.530  1.00  0.00            
ATOM   4267  BBe GLY   295     366.250 642.930 318.910  1.00  0.00            
ATOM   4268  BBe ALA   296     369.800 644.240 318.330  1.00  0.00            
ATOM   4269  BBc CYS   297     371.660 640.830 318.450  1.00  0.00            
ATOM   4270  S1c CYS   297     370.500 639.670 316.620  1.00  0.00            
ATOM   4271  BBc PRO   298     375.150 639.340 318.220  1.00  0.00            
ATOM   4272  S1c PRO   298     375.540 639.720 320.040  1.00  0.00            
ATOM   4273  BBe LYS   299     374.620 636.520 315.690  1.00  0.00            
ATOM   4274  S1e LYS   299     375.670 638.100 313.870  1.00  0.00            
ATOM   4275  S2e LYS   299     376.250 640.660 313.180  1.00  0.00            
ATOM   4276  BBe TYR   300     374.410 632.870 316.800  1.00  0.00            
ATOM   4277  S1e TYR   300     373.400 629.170 316.760  1.00  0.00            
ATOM   4278  S2e TYR   300     373.500 630.420 318.810  1.00  0.00            
ATOM   4279  S3e TYR   300     373.280 627.360 319.270  1.00  0.00            
ATOM   4280  BBc VAL   301     377.660 631.010 316.660  1.00  0.00            
ATOM   4281  S1c VAL   301     379.440 631.910 316.830  1.00  0.00            
ATOM   4282  BBs LYS   302     378.240 627.390 317.760  1.00  0.00            
ATOM   4283  S1s LYS   302     376.960 626.040 316.080  1.00  0.00            
ATOM   4284  S2s LYS   302     374.710 625.040 314.330  1.00  0.00            
ATOM   4285  BBc GLN   303     381.660 628.380 319.050  1.00  0.00            
ATOM   4286  S1c GLN   303     383.730 628.010 317.970  1.00  0.00            
ATOM   4287  BBs ASN   304     381.420 628.950 322.780  1.00  0.00            
ATOM   4288  S1s ASN   304     380.670 627.430 324.660  1.00  0.00            
ATOM   4289  BBc THR   305     384.670 631.110 322.910  1.00  0.00            
ATOM   4290  S1c THR   305     385.210 632.060 324.520  1.00  0.00            
ATOM   4291  BBc LEU   306     386.490 633.100 320.260  1.00  0.00            
ATOM   4292  S1c LEU   306     385.190 632.610 318.100  1.00  0.00            
ATOM   4293  BBe LYS   307     389.390 635.240 321.320  1.00  0.00            
ATOM   4294  S1e LYS   307     390.590 634.840 323.490  1.00  0.00            
ATOM   4295  S2e LYS   307     389.550 634.170 326.200  1.00  0.00            
ATOM   4296  BBe LEU   308     390.460 638.210 319.300  1.00  0.00            
ATOM   4297  S1e LEU   308     390.280 639.850 317.280  1.00  0.00            
ATOM   4298  BBe ALA   309     394.150 639.150 319.970  1.00  0.00            
ATOM   4299  BBc THR   310     394.820 642.680 321.170  1.00  0.00            
ATOM   4300  S1c THR   310     393.340 643.950 321.200  1.00  0.00            
ATOM   4301  BBs GLY   311     398.540 642.460 321.970  1.00  0.00            
ATOM   4302  BBc MET   312     401.740 640.910 320.710  1.00  0.00            
ATOM   4303  S1c MET   312     402.930 643.330 321.450  1.00  0.00            
ATOM   4304  BBe ARG   313     403.010 637.490 321.050  1.00  0.00            
ATOM   4305  S1e ARG   313     403.090 635.620 319.700  1.00  0.00            
ATOM   4306  S2e ARG   313     404.510 632.730 321.070  1.00  0.00            
ATOM   4307  BBc ASN   314     403.870 636.530 324.650  1.00  0.00            
ATOM   4308  S1c ASN   314     403.330 635.830 326.860  1.00  0.00            
ATOM   4309  BBc VAL   315     407.530 635.480 324.880  1.00  0.00            
ATOM   4310  S1c VAL   315     408.350 636.250 323.230  1.00  0.00            
ATOM   4311  BBc PRO   316     408.550 634.570 328.500  1.00  0.00            
ATOM   4312  S1c PRO   316     407.120 635.130 329.620  1.00  0.00            
ATOM   4313  BBc GLU   317     412.240 634.120 329.300  1.00  0.00            
ATOM   4314  S1c GLU   317     412.390 636.720 330.470  1.00  0.00            
ATOM   4315  BBc LYS   318     412.990 630.410 329.120  1.00  0.00            
ATOM   4316  S1c LYS   318     415.460 630.110 328.220  1.00  0.00            
ATOM   4317  S2c LYS   318     416.590 630.210 325.750  1.00  0.00            
ATOM   4318  BBc GLY   319     405.900 636.460 312.720  1.00  0.00            
ATOM   4319  BBt LEU   320     406.820 637.890 309.290  1.00  0.00            
ATOM   4320  S1t LEU   320     408.430 635.880 309.190  1.00  0.00            
ATOM   4321  BBt PHE   321     409.620 640.230 310.390  1.00  0.00            
ATOM   4322  S1t PHE   321     412.170 639.820 308.450  1.00  0.00            
ATOM   4323  S2t PHE   321     410.440 641.370 307.860  1.00  0.00            
ATOM   4324  S3t PHE   321     412.570 641.470 306.750  1.00  0.00            
ATOM   4325  BBs GLY   322     411.250 637.940 312.860  1.00  0.00            
ATOM   4326  BBt ALA   323     411.890 640.330 315.780  1.00  0.00            
ATOM   4327  BBe ILE   324     409.460 639.120 318.430  1.00  0.00            
ATOM   4328  S1e ILE   324     406.910 638.610 318.240  1.00  0.00            
ATOM   4329  BBt ALA   325     410.090 635.420 318.990  1.00  0.00            
ATOM   4330  BBt GLY   326     412.780 636.020 316.400  1.00  0.00            
ATOM   4331  BBt PHE   327     416.050 637.800 316.640  1.00  0.00            
ATOM   4332  S1t PHE   327     417.270 639.550 314.000  1.00  0.00            
ATOM   4333  S2t PHE   327     416.170 637.670 312.990  1.00  0.00            
ATOM   4334  S3t PHE   327     416.030 639.830 311.960  1.00  0.00            
ATOM   4335  BBe ILE   328     414.920 639.200 319.980  1.00  0.00            
ATOM   4336  S1e ILE   328     413.650 640.650 321.150  1.00  0.00            
ATOM   4337  BBc GLU   329     415.340 636.030 321.950  1.00  0.00            
ATOM   4338  S1c GLU   329     416.020 633.730 321.790  1.00  0.00            
ATOM   4339  BBc ASN   330     412.800 637.100 324.560  1.00  0.00            
ATOM   4340  S1c ASN   330     414.670 637.410 326.310  1.00  0.00            
ATOM   4341  BBc GLY   331     410.290 639.540 326.070  1.00  0.00            
ATOM   4342  BBe TRP   332     410.630 641.930 329.040  1.00  0.00            
ATOM   4343  S1e TRP   332     412.870 643.060 328.180  1.00  0.00            
ATOM   4344  S2e TRP   332     413.890 645.000 328.260  1.00  0.00            
ATOM   4345  S3e TRP   332     415.820 644.390 326.790  1.00  0.00            
ATOM   4346  S4e TRP   332     414.530 641.910 326.630  1.00  0.00            
ATOM   4347  BBt GLU   333     408.560 641.110 332.060  1.00  0.00            
ATOM   4348  S1t GLU   333     407.950 638.850 332.820  1.00  0.00            
ATOM   4349  BBt GLY   334     410.130 644.050 333.830  1.00  0.00            
ATOM   4350  BBc MET   335     408.720 646.440 331.210  1.00  0.00            
ATOM   4351  S1c MET   335     409.280 646.960 328.700  1.00  0.00            
ATOM   4352  BBc ILE   336     405.390 647.420 332.770  1.00  0.00            
ATOM   4353  S1c ILE   336     405.040 647.000 334.960  1.00  0.00            
ATOM   4354  BBs ASP   337     405.160 650.870 331.380  1.00  0.00            
ATOM   4355  S1s ASP   337     407.400 651.800 331.910  1.00  0.00            
ATOM   4356  BBc GLY   338     404.960 649.550 327.890  1.00  0.00            
ATOM   4357  BBs TRP   339     405.200 647.230 324.930  1.00  0.00            
ATOM   4358  S1s TRP   339     402.570 646.690 324.710  1.00  0.00            
ATOM   4359  S2s TRP   339     400.740 645.810 325.560  1.00  0.00            
ATOM   4360  S3s TRP   339     399.150 646.460 323.760  1.00  0.00            
ATOM   4361  S4s TRP   339     401.430 647.630 322.630  1.00  0.00            
ATOM   4362  BBe TYR   340     408.460 648.400 323.370  1.00  0.00            
ATOM   4363  S1e TYR   340     407.100 646.710 320.970  1.00  0.00            
ATOM   4364  S2e TYR   340     407.570 648.980 320.360  1.00  0.00            
ATOM   4365  S3e TYR   340     404.810 648.000 319.330  1.00  0.00            
ATOM   4366  BBe GLY   341     411.510 649.920 324.900  1.00  0.00            
ATOM   4367  BBe PHE   342     415.270 649.970 325.380  1.00  0.00            
ATOM   4368  S1e PHE   342     415.410 652.270 323.390  1.00  0.00            
ATOM   4369  S2e PHE   342     417.560 652.250 324.460  1.00  0.00            
ATOM   4370  S3e PHE   342     417.400 652.670 322.110  1.00  0.00            
ATOM   4371  BBe ARG   343     417.670 648.660 327.990  1.00  0.00            
ATOM   4372  S1e ARG   343     418.160 646.930 329.880  1.00  0.00            
ATOM   4373  S2e ARG   343     420.090 644.470 330.690  1.00  0.00            
ATOM   4374  BBe HIS   344     421.250 649.910 328.070  1.00  0.00            
ATOM   4375  S1e HIS   344     420.930 651.840 328.130  1.00  0.00            
ATOM   4376  S2e HIS   344     420.700 653.730 328.430  1.00  0.00            
ATOM   4377  S3e HIS   344     418.550 653.570 328.330  1.00  0.00            
ATOM   4378  BBe GLN   345     424.470 649.400 329.950  1.00  0.00            
ATOM   4379  S1e GLN   345     424.900 646.550 329.230  1.00  0.00            
ATOM   4380  BBe ASN   346     426.850 652.390 329.830  1.00  0.00            
ATOM   4381  S1e ASN   346     425.270 654.270 329.460  1.00  0.00            
ATOM   4382  BBt SER   347     429.670 653.830 331.960  1.00  0.00            
ATOM   4383  S1t SER   347     431.140 654.800 331.120  1.00  0.00            
ATOM   4384  BBt GLU   348     427.150 654.740 334.590  1.00  0.00            
ATOM   4385  S1t GLU   348     425.850 656.590 334.120  1.00  0.00            
ATOM   4386  BBe GLY   349     425.480 651.260 334.820  1.00  0.00            
ATOM   4387  BBe THR   350     422.380 649.700 333.320  1.00  0.00            
ATOM   4388  S1e THR   350     422.370 647.840 333.900  1.00  0.00            
ATOM   4389  BBe GLY   351     418.820 651.050 332.740  1.00  0.00            
ATOM   4390  BBe GLN   352     415.440 650.780 330.950  1.00  0.00            
ATOM   4391  S1e GLN   352     413.160 648.550 331.260  1.00  0.00            
ATOM   4392  BBe ALA   353     412.790 653.070 329.380  1.00  0.00            
ATOM   4393  BBe ALA   354     409.630 652.170 327.380  1.00  0.00            
ATOM   4394  BBc ASP   355     409.230 653.860 324.090  1.00  0.00            
ATOM   4395  S1c ASP   355     410.630 654.500 322.080  1.00  0.00            
ATOM   4396  BBh LEU   356     406.060 655.990 324.140  1.00  0.00            
ATOM   4397  S1h LEU   356     405.000 658.270 324.870  1.00  0.00            
ATOM   4398  BBh LYS   357     405.970 656.750 320.370  1.00  0.00            
ATOM   4399  S1h LYS   357     406.420 659.230 319.560  1.00  0.00            
ATOM   4400  S2h LYS   357     406.900 662.040 319.760  1.00  0.00            
ATOM   4401  BBh SER   358     406.260 653.170 319.230  1.00  0.00            
ATOM   4402  S1h SER   358     406.820 652.810 317.400  1.00  0.00            
ATOM   4403  BBh THR   359     404.070 651.630 321.900  1.00  0.00            
ATOM   4404  S1h THR   359     404.260 651.830 323.830  1.00  0.00            
ATOM   4405  BBh GLN   360     401.080 653.850 321.080  1.00  0.00            
ATOM   4406  S1h GLN   360     400.770 655.190 323.360  1.00  0.00            
ATOM   4407  BBh ALA   361     401.540 653.190 317.300  1.00  0.00            
ATOM   4408  BBh ALA   362     400.680 649.550 317.950  1.00  0.00            
ATOM   4409  BBh ILE   363     398.030 650.200 320.580  1.00  0.00            
ATOM   4410  S1h ILE   363     397.090 650.620 322.500  1.00  0.00            
ATOM   4411  BBh ASP   364     396.210 652.680 318.350  1.00  0.00            
ATOM   4412  S1h ASP   364     396.790 655.070 318.290  1.00  0.00            
ATOM   4413  BBh GLN   365     396.120 650.430 315.310  1.00  0.00            
ATOM   4414  S1h GLN   365     395.570 652.820 313.580  1.00  0.00            
ATOM   4415  BBh ILE   366     395.150 647.240 317.130  1.00  0.00            
ATOM   4416  S1h ILE   366     397.200 646.210 317.530  1.00  0.00            
ATOM   4417  BBh ASN   367     392.380 649.200 318.860  1.00  0.00            
ATOM   4418  S1h ASN   367     392.620 649.260 321.390  1.00  0.00            
ATOM   4419  BBh ARG   368     391.060 650.360 315.510  1.00  0.00            
ATOM   4420  S1h ARG   368     389.150 651.190 314.320  1.00  0.00            
ATOM   4421  S2h ARG   368     385.950 652.650 313.920  1.00  0.00            
ATOM   4422  BBh LYS   369     391.150 646.720 314.520  1.00  0.00            
ATOM   4423  S1h LYS   369     392.290 644.840 313.890  1.00  0.00            
ATOM   4424  S2h LYS   369     395.000 644.380 312.650  1.00  0.00            
ATOM   4425  BBh LEU   370     389.070 645.860 317.590  1.00  0.00            
ATOM   4426  S1h LEU   370     388.440 644.000 319.340  1.00  0.00            
ATOM   4427  BBh ASN   371     386.460 648.650 317.290  1.00  0.00            
ATOM   4428  S1h ASN   371     387.100 650.370 318.970  1.00  0.00            
ATOM   4429  BBh ARG   372     385.730 647.460 313.730  1.00  0.00            
ATOM   4430  S1h ARG   372     387.060 647.290 312.050  1.00  0.00            
ATOM   4431  S2h ARG   372     387.740 643.770 311.180  1.00  0.00            
ATOM   4432  BBh VAL   373     384.620 644.100 315.230  1.00  0.00            
ATOM   4433  S1h VAL   373     385.200 642.210 314.910  1.00  0.00            
ATOM   4434  BBh ILE   374     382.870 645.380 318.410  1.00  0.00            
ATOM   4435  S1h ILE   374     382.910 644.530 320.440  1.00  0.00            
ATOM   4436  BBs GLU   375     380.340 648.330 318.000  1.00  0.00            
ATOM   4437  S1s GLU   375     381.260 651.130 317.950  1.00  0.00            
ATOM   4438  BBc LYS   376     378.630 646.550 315.100  1.00  0.00            
ATOM   4439  S1c LYS   376     379.910 645.190 312.930  1.00  0.00            
ATOM   4440  S2c LYS   376     382.320 645.700 311.130  1.00  0.00            
ATOM   4441  BBc THR   377     375.210 644.760 315.680  1.00  0.00            
ATOM   4442  S1c THR   377     375.090 644.360 317.580  1.00  0.00            
ATOM   4443  BBc ASN   378     372.110 644.310 313.460  1.00  0.00            
ATOM   4444  S1c ASN   378     371.710 643.980 311.080  1.00  0.00            
ATOM   4445  BBe GLU   379     368.490 644.230 314.600  1.00  0.00            
ATOM   4446  S1e GLU   379     367.220 646.300 315.000  1.00  0.00            
ATOM   4447  BBe LYS   380     366.410 641.170 313.890  1.00  0.00            
ATOM   4448  S1e LYS   380     366.280 640.540 311.590  1.00  0.00            
ATOM   4449  S2e LYS   380     367.880 640.840 309.000  1.00  0.00            
ATOM   4450  BBc PHE   381     362.660 641.160 314.790  1.00  0.00            
ATOM   4451  S1c PHE   381     363.410 644.430 313.460  1.00  0.00            
ATOM   4452  S2c PHE   381     362.220 643.250 311.740  1.00  0.00            
ATOM   4453  S3c PHE   381     363.100 645.440 311.300  1.00  0.00            
ATOM   4454  BBs HIS   382     359.890 639.050 313.130  1.00  0.00            
ATOM   4455  S1s HIS   382     359.130 640.060 311.640  1.00  0.00            
ATOM   4456  S2s HIS   382     358.310 640.850 310.090  1.00  0.00            
ATOM   4457  S3s HIS   382     357.240 642.290 311.290  1.00  0.00            
ATOM   4458  BBc GLN   383     361.780 635.870 312.140  1.00  0.00            
ATOM   4459  S1c GLN   383     364.660 636.030 313.080  1.00  0.00            
ATOM   4460  BBc ILE   384     360.950 632.240 311.730  1.00  0.00            
ATOM   4461  S1c ILE   384     359.030 631.400 310.530  1.00  0.00            
ATOM   4462  BBc GLU   385     360.490 629.860 314.610  1.00  0.00            
ATOM   4463  S1c GLU   385     359.640 630.620 317.700  1.00  0.00            
ATOM   4464  BBc LYS   386     363.320 627.490 315.500  1.00  0.00            
ATOM   4465  S1c LYS   386     365.210 628.480 314.130  1.00  0.00            
ATOM   4466  S2c LYS   386     365.420 631.250 313.240  1.00  0.00            
ATOM   4467  BBc GLU   387     361.780 624.930 317.930  1.00  0.00            
ATOM   4468  S1c GLU   387     363.910 622.640 316.310  1.00  0.00            
ATOM   4469  BBc PHE   388     358.720 622.830 317.450  1.00  0.00            
ATOM   4470  S1c PHE   388     356.050 624.240 316.090  1.00  0.00            
ATOM   4471  S2c PHE   388     356.490 625.150 318.270  1.00  0.00            
ATOM   4472  S3c PHE   388     354.240 624.980 317.470  1.00  0.00            
ATOM   4473  BBs SER   389     356.610 620.560 319.630  1.00  0.00            
ATOM   4474  S1s SER   389     355.900 621.220 321.320  1.00  0.00            
ATOM   4475  BBs GLU   390     355.630 618.520 316.580  1.00  0.00            
ATOM   4476  S1s GLU   390     352.960 618.980 316.530  1.00  0.00            
ATOM   4477  BBc VAL   391     356.620 616.160 313.760  1.00  0.00            
ATOM   4478  S1c VAL   391     356.940 614.270 314.320  1.00  0.00            
ATOM   4479  BBc GLU   392     355.400 618.020 310.690  1.00  0.00            
ATOM   4480  S1c GLU   392     355.380 620.990 312.050  1.00  0.00            
ATOM   4481  BBc GLY   393     357.810 617.320 307.890  1.00  0.00            
ATOM   4482  BBh ARG   394     358.570 619.000 304.560  1.00  0.00            
ATOM   4483  S1h ARG   394     358.370 619.500 302.160  1.00  0.00            
ATOM   4484  S2h ARG   394     357.450 620.070 298.880  1.00  0.00            
ATOM   4485  BBh ILE   395     358.000 622.570 305.610  1.00  0.00            
ATOM   4486  S1h ILE   395     358.200 624.510 305.000  1.00  0.00            
ATOM   4487  BBh GLN   396     359.500 622.040 309.010  1.00  0.00            
ATOM   4488  S1h GLN   396     359.910 620.730 312.650  1.00  0.00            
ATOM   4489  BBh ASP   397     362.540 620.390 307.490  1.00  0.00            
ATOM   4490  S1h ASP   397     363.170 617.960 307.760  1.00  0.00            
ATOM   4491  BBh LEU   398     363.250 623.530 305.430  1.00  0.00            
ATOM   4492  S1h LEU   398     362.670 624.920 303.250  1.00  0.00            
ATOM   4493  BBh GLU   399     362.690 625.730 308.380  1.00  0.00            
ATOM   4494  S1h GLU   399     363.160 628.270 309.830  1.00  0.00            
ATOM   4495  BBh LYS   400     365.340 623.850 310.370  1.00  0.00            
ATOM   4496  S1h LYS   400     364.510 621.830 311.350  1.00  0.00            
ATOM   4497  S2h LYS   400     364.900 619.220 312.610  1.00  0.00            
ATOM   4498  BBh TYR   401     367.770 623.540 307.440  1.00  0.00            
ATOM   4499  S1h TYR   401     368.070 622.790 304.580  1.00  0.00            
ATOM   4500  S2h TYR   401     370.090 622.360 305.800  1.00  0.00            
ATOM   4501  S3h TYR   401     370.630 623.330 302.910  1.00  0.00            
ATOM   4502  BBh VAL   402     367.560 627.260 306.770  1.00  0.00            
ATOM   4503  S1h VAL   402     366.050 628.430 306.170  1.00  0.00            
ATOM   4504  BBh GLU   403     368.420 628.070 310.330  1.00  0.00            
ATOM   4505  S1h GLU   403     369.900 629.600 313.160  1.00  0.00            
ATOM   4506  BBh ASP   404     371.180 625.550 310.590  1.00  0.00            
ATOM   4507  S1h ASP   404     370.190 624.170 312.470  1.00  0.00            
ATOM   4508  BBh THR   405     372.610 626.430 307.180  1.00  0.00            
ATOM   4509  S1h THR   405     374.190 625.300 307.010  1.00  0.00            
ATOM   4510  BBh LYS   406     372.750 630.010 308.490  1.00  0.00            
ATOM   4511  S1h LYS   406     373.100 632.570 308.410  1.00  0.00            
ATOM   4512  S2h LYS   406     372.210 633.800 311.330  1.00  0.00            
ATOM   4513  BBh ILE   407     374.500 628.890 311.650  1.00  0.00            
ATOM   4514  S1h ILE   407     375.140 630.400 312.650  1.00  0.00            
ATOM   4515  BBh ASP   408     377.380 627.090 310.090  1.00  0.00            
ATOM   4516  S1h ASP   408     378.970 625.250 310.320  1.00  0.00            
ATOM   4517  BBh LEU   409     378.050 629.970 307.720  1.00  0.00            
ATOM   4518  S1h LEU   409     379.670 631.230 306.090  1.00  0.00            
ATOM   4519  BBh TRP   410     378.410 632.500 310.530  1.00  0.00            
ATOM   4520  S1h TRP   410     377.660 635.000 309.830  1.00  0.00            
ATOM   4521  S2h TRP   410     375.990 636.220 309.070  1.00  0.00            
ATOM   4522  S3h TRP   410     377.120 638.440 309.260  1.00  0.00            
ATOM   4523  S4h TRP   410     379.280 636.930 310.210  1.00  0.00            
ATOM   4524  BBh SER   411     380.280 629.860 312.570  1.00  0.00            
ATOM   4525  S1h SER   411     380.990 628.550 313.830  1.00  0.00            
ATOM   4526  BBh TYR   412     382.480 629.590 309.560  1.00  0.00            
ATOM   4527  S1h TYR   412     385.270 628.210 309.150  1.00  0.00            
ATOM   4528  S2h TYR   412     384.380 629.320 307.220  1.00  0.00            
ATOM   4529  S3h TYR   412     387.010 627.800 306.620  1.00  0.00            
ATOM   4530  BBh ASN   413     382.690 633.440 309.320  1.00  0.00            
ATOM   4531  S1h ASN   413     382.500 634.370 307.040  1.00  0.00            
ATOM   4532  BBh ALA   414     383.730 633.870 312.950  1.00  0.00            
ATOM   4533  BBh GLU   415     386.400 631.230 313.350  1.00  0.00            
ATOM   4534  S1h GLU   415     387.630 629.030 313.720  1.00  0.00            
ATOM   4535  BBh LEU   416     387.870 632.600 310.040  1.00  0.00            
ATOM   4536  S1h LEU   416     389.780 631.260 308.760  1.00  0.00            
ATOM   4537  BBh LEU   417     387.640 636.310 311.160  1.00  0.00            
ATOM   4538  S1h LEU   417     385.650 637.790 310.230  1.00  0.00            
ATOM   4539  BBh VAL   418     389.820 635.770 314.350  1.00  0.00            
ATOM   4540  S1h VAL   418     388.780 635.290 315.980  1.00  0.00            
ATOM   4541  BBh ALA   419     392.380 633.480 312.730  1.00  0.00            
ATOM   4542  BBh LEU   420     392.910 636.110 310.010  1.00  0.00            
ATOM   4543  S1h LEU   420     391.830 635.920 307.550  1.00  0.00            
ATOM   4544  BBh GLU   421     392.790 638.940 312.440  1.00  0.00            
ATOM   4545  S1h GLU   421     391.460 640.280 311.360  1.00  0.00            
ATOM   4546  BBh ASN   422     395.180 637.530 314.970  1.00  0.00            
ATOM   4547  S1h ASN   422     394.010 635.910 316.440  1.00  0.00            
ATOM   4548  BBh GLN   423     397.610 636.260 312.320  1.00  0.00            
ATOM   4549  S1h GLN   423     399.650 635.630 311.870  1.00  0.00            
ATOM   4550  BBh HIS   424     397.530 639.910 311.200  1.00  0.00            
ATOM   4551  S1h HIS   424     396.720 640.710 309.620  1.00  0.00            
ATOM   4552  S2h HIS   424     396.090 641.670 308.070  1.00  0.00            
ATOM   4553  S3h HIS   424     395.140 639.910 307.260  1.00  0.00            
ATOM   4554  BBh THR   425     397.830 641.160 314.800  1.00  0.00            
ATOM   4555  S1h THR   425     397.340 642.010 316.480  1.00  0.00            
ATOM   4556  BBh ILE   426     400.780 638.980 315.640  1.00  0.00            
ATOM   4557  S1h ILE   426     400.250 637.190 316.470  1.00  0.00            
ATOM   4558  BBh ASP   427     402.790 640.180 312.610  1.00  0.00            
ATOM   4559  S1h ASP   427     402.460 640.230 310.000  1.00  0.00            
ATOM   4560  BBh LEU   428     401.860 643.880 313.130  1.00  0.00            
ATOM   4561  S1h LEU   428     399.790 645.560 312.760  1.00  0.00            
ATOM   4562  BBh ALA   429     403.030 644.060 316.760  1.00  0.00            
ATOM   4563  BBh ASP   430     406.250 642.700 315.390  1.00  0.00            
ATOM   4564  S1h ASP   430     407.290 640.740 314.480  1.00  0.00            
ATOM   4565  BBh SER   431     406.560 644.880 312.410  1.00  0.00            
ATOM   4566  S1h SER   431     406.290 643.760 310.830  1.00  0.00            
ATOM   4567  BBh GLU   432     406.320 647.800 314.910  1.00  0.00            
ATOM   4568  S1h GLU   432     403.860 649.500 314.560  1.00  0.00            
ATOM   4569  BBh MET   433     409.220 646.240 316.820  1.00  0.00            
ATOM   4570  S1h MET   433     411.070 644.470 318.450  1.00  0.00            
ATOM   4571  BBh ASN   434     411.220 646.160 313.670  1.00  0.00            
ATOM   4572  S1h ASN   434     411.280 643.790 312.840  1.00  0.00            
ATOM   4573  BBh LYS   435     410.130 649.750 312.960  1.00  0.00            
ATOM   4574  S1h LYS   435     408.450 651.350 312.240  1.00  0.00            
ATOM   4575  S2h LYS   435     406.090 653.120 312.220  1.00  0.00            
ATOM   4576  BBh LEU   436     411.740 650.900 316.120  1.00  0.00            
ATOM   4577  S1h LEU   436     411.980 652.850 317.710  1.00  0.00            
ATOM   4578  BBh PHE   437     414.910 648.810 315.510  1.00  0.00            
ATOM   4579  S1h PHE   437     415.700 645.590 315.870  1.00  0.00            
ATOM   4580  S2h PHE   437     416.960 646.290 313.940  1.00  0.00            
ATOM   4581  S3h PHE   437     416.500 643.960 314.300  1.00  0.00            
ATOM   4582  BBh GLU   438     415.360 650.300 312.070  1.00  0.00            
ATOM   4583  S1h GLU   438     414.280 649.340 310.600  1.00  0.00            
ATOM   4584  BBh LYS   439     414.560 653.760 313.310  1.00  0.00            
ATOM   4585  S1h LYS   439     414.710 656.070 312.450  1.00  0.00            
ATOM   4586  S2h LYS   439     414.420 658.570 311.150  1.00  0.00            
ATOM   4587  BBh THR   440     417.200 653.400 315.990  1.00  0.00            
ATOM   4588  S1h THR   440     416.910 654.170 317.750  1.00  0.00            
ATOM   4589  BBh ARG   441     419.810 651.700 313.710  1.00  0.00            
ATOM   4590  S1h ARG   441     421.910 651.290 314.150  1.00  0.00            
ATOM   4591  S2h ARG   441     424.070 650.170 312.370  1.00  0.00            
ATOM   4592  BBh ARG   442     419.580 654.610 311.200  1.00  0.00            
ATOM   4593  S1h ARG   442     417.950 653.870 309.620  1.00  0.00            
ATOM   4594  S2h ARG   442     417.300 651.500 307.700  1.00  0.00            
ATOM   4595  BBh GLN   443     419.980 657.090 314.020  1.00  0.00            
ATOM   4596  S1h GLN   443     418.940 658.720 315.570  1.00  0.00            
ATOM   4597  BBh LEU   444     423.250 655.790 315.260  1.00  0.00            
ATOM   4598  S1h LEU   444     423.050 654.470 317.480  1.00  0.00            
ATOM   4599  BBt ARG   445     424.620 655.680 311.700  1.00  0.00            
ATOM   4600  S1t ARG   445     423.980 656.790 309.650  1.00  0.00            
ATOM   4601  S2t ARG   445     425.010 659.000 307.910  1.00  0.00            
ATOM   4602  BBt GLU   446     428.360 654.710 311.620  1.00  0.00            
ATOM   4603  S1t GLU   446     428.540 652.460 310.200  1.00  0.00            
ATOM   4604  BBs ASN   447     428.800 654.970 315.410  1.00  0.00            
ATOM   4605  S1s ASN   447     427.560 656.960 315.920  1.00  0.00            
ATOM   4606  BBe ALA   448     427.150 651.610 316.210  1.00  0.00            
ATOM   4607  BBe GLU   449     427.170 648.000 315.220  1.00  0.00            
ATOM   4608  S1e GLU   449     428.930 648.020 312.860  1.00  0.00            
ATOM   4609  BBe ASP   450     424.150 645.670 315.320  1.00  0.00            
ATOM   4610  S1e ASP   450     421.790 645.590 314.420  1.00  0.00            
ATOM   4611  BBc MET   451     425.220 642.670 317.330  1.00  0.00            
ATOM   4612  S1c MET   451     426.910 642.380 319.560  1.00  0.00            
ATOM   4613  BBs GLY   452     422.320 640.430 316.200  1.00  0.00            
ATOM   4614  BBs ASN   453     420.320 640.090 319.380  1.00  0.00            
ATOM   4615  S1s ASN   453     419.690 637.720 320.060  1.00  0.00            
ATOM   4616  BBs GLY   454     418.260 643.280 319.140  1.00  0.00            
ATOM   4617  BBe CYS   455     421.260 645.260 320.540  1.00  0.00            
ATOM   4618  S1e CYS   455     422.700 643.670 321.570  1.00  0.00            
ATOM   4619  BBe PHE   456     423.540 648.050 319.290  1.00  0.00            
ATOM   4620  S1e PHE   456     420.390 648.590 317.490  1.00  0.00            
ATOM   4621  S2e PHE   456     420.830 650.160 319.260  1.00  0.00            
ATOM   4622  S3e PHE   456     418.570 649.490 318.780  1.00  0.00            
ATOM   4623  BBe LYS   457     427.140 648.250 320.180  1.00  0.00            
ATOM   4624  S1e LYS   457     429.060 647.040 321.450  1.00  0.00            
ATOM   4625  S2e LYS   457     431.510 644.920 322.380  1.00  0.00            
ATOM   4626  BBe ILE   458     427.570 652.000 320.250  1.00  0.00            
ATOM   4627  S1e ILE   458     426.510 653.730 320.700  1.00  0.00            
ATOM   4628  BBs TYR   459     431.220 652.630 319.660  1.00  0.00            
ATOM   4629  S1s TYR   459     433.160 650.020 319.100  1.00  0.00            
ATOM   4630  S2s TYR   459     431.090 649.710 317.940  1.00  0.00            
ATOM   4631  S3s TYR   459     432.830 647.140 318.020  1.00  0.00            
ATOM   4632  BBs HIS   460     431.460 655.590 322.090  1.00  0.00            
ATOM   4633  S1s HIS   460     430.160 656.820 321.310  1.00  0.00            
ATOM   4634  S2s HIS   460     428.620 657.620 320.460  1.00  0.00            
ATOM   4635  S3s HIS   460     428.650 659.310 321.810  1.00  0.00            
ATOM   4636  BBc LYS   461     431.320 656.740 325.690  1.00  0.00            
ATOM   4637  S1c LYS   461     431.700 659.250 325.700  1.00  0.00            
ATOM   4638  S2c LYS   461     431.140 661.550 327.430  1.00  0.00            
ATOM   4639  BBc CYS   462     427.600 657.060 326.050  1.00  0.00            
ATOM   4640  S1c CYS   462     425.750 656.200 324.900  1.00  0.00            
ATOM   4641  BBc ASP   463     426.420 658.740 329.240  1.00  0.00            
ATOM   4642  S1c ASP   463     428.450 658.960 330.770  1.00  0.00            
ATOM   4643  BBh ASN   464     422.660 658.480 330.060  1.00  0.00            
ATOM   4644  S1h ASN   464     420.970 657.840 331.730  1.00  0.00            
ATOM   4645  BBh ALA   465     422.190 661.940 328.730  1.00  0.00            
ATOM   4646  BBh CYS   466     423.800 660.510 325.550  1.00  0.00            
ATOM   4647  S1h CYS   466     425.470 661.990 324.500  1.00  0.00            
ATOM   4648  BBh ILE   467     421.270 657.650 325.720  1.00  0.00            
ATOM   4649  S1h ILE   467     420.430 656.020 324.580  1.00  0.00            
ATOM   4650  BBh GLU   468     418.210 659.820 326.400  1.00  0.00            
ATOM   4651  S1h GLU   468     416.950 661.900 327.840  1.00  0.00            
ATOM   4652  BBh SER   469     419.090 661.750 323.250  1.00  0.00            
ATOM   4653  S1h SER   469     420.280 663.260 323.580  1.00  0.00            
ATOM   4654  BBh ILE   470     418.710 658.540 321.160  1.00  0.00            
ATOM   4655  S1h ILE   470     419.340 656.890 319.840  1.00  0.00            
ATOM   4656  BBh ARG   471     415.440 657.590 322.820  1.00  0.00            
ATOM   4657  S1h ARG   471     414.920 656.660 325.020  1.00  0.00            
ATOM   4658  S2h ARG   471     412.100 657.120 326.860  1.00  0.00            
ATOM   4659  BBt ASN   472     414.270 661.150 322.430  1.00  0.00            
ATOM   4660  S1t ASN   472     413.390 661.580 324.650  1.00  0.00            
ATOM   4661  BBt GLY   473     415.490 660.890 318.800  1.00  0.00            
ATOM   4662  BBc THR   474     417.580 664.010 319.310  1.00  0.00            
ATOM   4663  S1c THR   474     417.520 665.830 320.010  1.00  0.00            
ATOM   4664  BBc TYR   475     420.950 662.210 318.920  1.00  0.00            
ATOM   4665  S1c TYR   475     423.010 659.670 318.340  1.00  0.00            
ATOM   4666  S2c TYR   475     423.550 660.930 320.310  1.00  0.00            
ATOM   4667  S3c TYR   475     423.660 657.870 320.780  1.00  0.00            
ATOM   4668  BBc ASP   476     423.570 664.030 316.810  1.00  0.00            
ATOM   4669  S1c ASP   476     423.200 666.310 315.640  1.00  0.00            
ATOM   4670  BBt HIS   477     425.930 661.510 315.200  1.00  0.00            
ATOM   4671  S1t HIS   477     424.600 660.880 313.920  1.00  0.00            
ATOM   4672  S2t HIS   477     423.190 660.420 312.690  1.00  0.00            
ATOM   4673  S3t HIS   477     423.710 662.040 311.360  1.00  0.00            
ATOM   4674  BBh ASP   478     428.750 663.900 314.070  1.00  0.00            
ATOM   4675  S1h ASP   478     427.280 665.440 312.510  1.00  0.00            
ATOM   4676  BBh ILE   479     429.420 664.780 317.700  1.00  0.00            
ATOM   4677  S1h ILE   479     428.270 665.070 319.950  1.00  0.00            
ATOM   4678  BBh TYR   480     430.850 661.320 318.230  1.00  0.00            
ATOM   4679  S1h TYR   480     431.890 661.660 321.250  1.00  0.00            
ATOM   4680  S2h TYR   480     433.250 663.280 320.110  1.00  0.00            
ATOM   4681  S3h TYR   480     434.120 662.830 323.050  1.00  0.00            
ATOM   4682  BBh ARG   481     431.460 660.110 314.640  1.00  0.00            
ATOM   4683  S1h ARG   481     430.370 659.560 312.180  1.00  0.00            
ATOM   4684  S2h ARG   481     428.940 661.520 309.820  1.00  0.00            
ATOM   4685  BBh ASP   482     435.270 660.480 314.900  1.00  0.00            
ATOM   4686  S1h ASP   482     435.370 662.890 314.790  1.00  0.00            
ATOM   4687  BBh GLU   483     435.480 659.080 318.420  1.00  0.00            
ATOM   4688  S1h GLU   483     435.940 658.570 320.920  1.00  0.00            
ATOM   4689  BBh ALA   484     433.280 656.040 317.440  1.00  0.00            
ATOM   4690  BBh LEU   485     435.060 655.420 314.080  1.00  0.00            
ATOM   4691  S1h LEU   485     432.880 655.900 312.670  1.00  0.00            
ATOM   4692  BBh ASN   486     438.820 655.130 315.950  1.00  0.00            
ATOM   4693  S1h ASN   486     439.400 657.550 316.350  1.00  0.00            
ATOM   4694  BBh ASN   487     436.970 652.440 317.890  1.00  0.00            
ATOM   4695  S1h ASN   487     436.670 653.540 320.030  1.00  0.00            
ATOM   4696  BBh ARG   488     435.220 650.780 314.950  1.00  0.00            
ATOM   4697  S1h ARG   488     433.170 651.210 313.320  1.00  0.00            
ATOM   4698  S2h ARG   488     432.960 649.640 310.390  1.00  0.00            
ATOM   4699  BBh PHE   489     438.680 650.700 313.250  1.00  0.00            
ATOM   4700  S1h PHE   489     439.950 649.550 310.360  1.00  0.00            
ATOM   4701  S2h PHE   489     437.630 650.110 310.070  1.00  0.00            
ATOM   4702  S3h PHE   489     439.190 650.510 308.290  1.00  0.00            
ATOM   4703  BBh GLN   490     441.060 649.480 315.880  1.00  0.00            
ATOM   4704  S1h GLN   490     441.540 651.470 318.350  1.00  0.00            
ATOM   4705  BBh ILE   491     438.820 646.660 315.060  1.00  0.00            
ATOM   4706  S1h ILE   491     437.180 646.430 316.300  1.00  0.00            
ATOM   4707  BBh LYS   492     441.840 645.230 313.180  1.00  0.00            
ATOM   4708  S1h LYS   492     441.770 643.680 315.660  1.00  0.00            
ATOM   4709  S2h LYS   492     440.510 641.800 317.350  1.00  0.00            
ATOM   4710  BBh GLY   493     444.300 648.170 312.760  1.00  0.00            
ATOM   4711  BBh VAL   494     444.660 647.890 316.280  1.00  0.00            
ATOM   4712  S1h VAL   494     445.170 648.660 318.060  1.00  0.00            
ATOM   4713  BBh GLU   495     446.320 644.300 316.140  1.00  0.00            
ATOM   4714  S1h GLU   495     445.350 642.330 318.580  1.00  0.00            
ATOM   4715  BBh LEU   496     448.260 645.230 313.240  1.00  0.00            
ATOM   4716  S1h LEU   496     446.860 644.020 311.320  1.00  0.00            
ATOM   4717  BBh LYS   497     449.180 647.860 315.870  1.00  0.00            
ATOM   4718  S1h LYS   497     449.500 650.380 315.950  1.00  0.00            
ATOM   4719  S2h LYS   497     447.580 652.270 316.120  1.00  0.00            
ATOM   4720  BBh SER   498     452.310 646.030 317.320  1.00  0.00            
ATOM   4721  S1h SER   498     452.910 646.720 319.040  1.00  0.00            
ATOM   4722  BBh GLY   499     453.370 646.250 313.680  1.00  0.00            
ATOM   4723  BBh TYR   500     452.360 649.740 312.090  1.00  0.00            
ATOM   4724  S1h TYR   500     449.000 649.370 311.330  1.00  0.00            
ATOM   4725  S2h TYR   500     450.660 648.250 310.010  1.00  0.00            
ATOM   4726  S3h TYR   500     448.160 649.050 308.370  1.00  0.00            
ATOM   4727  BBh LYS   501     453.150 652.860 314.130  1.00  0.00            
ATOM   4728  S1h LYS   501     453.140 654.950 315.470  1.00  0.00            
ATOM   4729  S2h LYS   501     453.210 657.090 317.100  1.00  0.00            
ATOM   4730  BBh ASP   502     455.520 650.780 316.550  1.00  0.00            
ATOM   4731  S1h ASP   502     454.560 651.760 318.740  1.00  0.00            
ATOM   4732  BBh TRP   503     457.320 650.230 313.290  1.00  0.00            
ATOM   4733  S1h TRP   503     458.290 648.130 311.930  1.00  0.00            
ATOM   4734  S2h TRP   503     457.770 646.030 311.560  1.00  0.00            
ATOM   4735  S3h TRP   503     459.960 645.260 310.630  1.00  0.00            
ATOM   4736  S4h TRP   503     460.620 647.960 310.910  1.00  0.00            
ATOM   4737  BBh ILE   504     457.750 653.060 310.840  1.00  0.00            
ATOM   4738  S1h ILE   504     459.380 653.270 309.230  1.00  0.00            
ATOM   4739  BBh LEU   505     458.270 656.330 312.520  1.00  0.00            
ATOM   4740  S1h LEU   505     456.550 657.910 313.460  1.00  0.00            
ATOM   4741  BBh TRP   506     460.490 654.070 314.840  1.00  0.00            
ATOM   4742  S1h TRP   506     459.360 654.400 317.140  1.00  0.00            
ATOM   4743  S2h TRP   506     458.050 655.890 318.100  1.00  0.00            
ATOM   4744  S3h TRP   506     457.880 654.830 320.370  1.00  0.00            
ATOM   4745  S4h TRP   506     459.560 652.910 319.200  1.00  0.00            
ATOM   4746  BBh ILE   507     463.610 652.740 313.090  1.00  0.00            
ATOM   4747  S1h ILE   507     464.040 650.980 312.070  1.00  0.00            
ATOM   4748  BBh SER   508     463.160 656.100 311.270  1.00  0.00            
ATOM   4749  S1h SER   508     462.580 657.470 310.020  1.00  0.00            
ATOM   4750  BBh PHE   509     463.870 657.440 314.800  1.00  0.00            
ATOM   4751  S1h PHE   509     461.150 658.960 315.500  1.00  0.00            
ATOM   4752  S2h PHE   509     462.890 659.860 316.890  1.00  0.00            
ATOM   4753  S3h PHE   509     460.770 659.270 317.850  1.00  0.00            
ATOM   4754  BBh ALA   510     466.510 654.950 315.780  1.00  0.00            
ATOM   4755  BBh ILE   511     468.520 655.910 312.590  1.00  0.00            
ATOM   4756  S1h ILE   511     467.950 655.320 310.530  1.00  0.00            
ATOM   4757  BBh SER   512     468.230 659.590 313.910  1.00  0.00            
ATOM   4758  S1h SER   512     467.400 660.820 312.640  1.00  0.00            
ATOM   4759  BBh CYS   513     469.210 658.740 317.530  1.00  0.00            
ATOM   4760  S1h CYS   513     467.880 659.990 319.090  1.00  0.00            
ATOM   4761  BBh LEU   514     472.380 657.180 316.290  1.00  0.00            
ATOM   4762  S1h LEU   514     471.890 654.600 316.400  1.00  0.00            
ATOM   4763  BBh LEU   515     473.380 660.250 314.270  1.00  0.00            
ATOM   4764  S1h LEU   515     475.870 660.370 313.020  1.00  0.00            
ATOM   4765  BBh LEU   516     473.080 662.840 316.920  1.00  0.00            
ATOM   4766  S1h LEU   516     470.710 663.820 316.600  1.00  0.00            
ATOM   4767  BBh CYS   517     474.400 662.040 320.520  1.00  0.00            
ATOM   4768  S1h CYS   517     472.630 660.460 320.660  1.00  0.00            
ATOM   4769  BBh VAL   518     477.370 660.490 318.400  1.00  0.00            
ATOM   4770  S1h VAL   518     477.020 658.670 317.670  1.00  0.00            
ATOM   4771  BBh VAL   519     477.330 663.900 316.670  1.00  0.00            
ATOM   4772  S1h VAL   519     477.980 664.420 314.860  1.00  0.00            
ATOM   4773  BBh LEU   520     477.900 666.240 319.740  1.00  0.00            
ATOM   4774  S1h LEU   520     476.920 667.830 321.410  1.00  0.00            
ATOM   4775  BBh LEU   521     480.260 663.400 320.740  1.00  0.00            
ATOM   4776  S1h LEU   521     482.070 663.820 322.600  1.00  0.00            
ATOM   4777  BBh GLY   522     482.240 664.210 317.520  1.00  0.00            
ATOM   4778  BBh PHE   523     482.780 668.010 317.490  1.00  0.00            
ATOM   4779  S1h PHE   523     481.630 670.750 316.160  1.00  0.00            
ATOM   4780  S2h PHE   523     480.260 668.950 315.370  1.00  0.00            
ATOM   4781  S3h PHE   523     479.240 671.010 316.060  1.00  0.00            
ATOM   4782  BBh ILE   524     483.220 669.150 321.170  1.00  0.00            
ATOM   4783  S1h ILE   524     481.570 668.710 322.390  1.00  0.00            
ATOM   4784  BBh MET   525     486.300 666.820 321.060  1.00  0.00            
ATOM   4785  S1h MET   525     487.720 665.730 322.810  1.00  0.00            
ATOM   4786  BBh TRP   526     487.590 667.870 317.620  1.00  0.00            
ATOM   4787  S1h TRP   526     487.610 665.480 316.630  1.00  0.00            
ATOM   4788  S2h TRP   526     488.980 663.770 316.500  1.00  0.00            
ATOM   4789  S3h TRP   526     487.730 662.470 314.760  1.00  0.00            
ATOM   4790  S4h TRP   526     485.940 664.620 314.900  1.00  0.00            
ATOM   4791  BBh ALA   527     487.160 671.500 318.860  1.00  0.00            
ATOM   4792  BBh CYS   528     489.240 670.680 321.890  1.00  0.00            
ATOM   4793  S1h CYS   528     487.670 671.300 323.560  1.00  0.00            
ATOM   4794  BBh GLN   529     492.030 669.160 319.640  1.00  0.00            
ATOM   4795  S1h GLN   529     493.110 666.850 320.990  1.00  0.00            
ATOM   4796  BBc ARG   530     492.190 672.100 317.090  1.00  0.00            
ATOM   4797  S1c ARG   530     490.570 671.810 315.130  1.00  0.00            
ATOM   4798  S2c ARG   530     490.620 674.240 312.860  1.00  0.00            
ATOM   4799  BBc GLY   531     491.900 674.290 320.310  1.00  0.00            
ATOM   4800  BBc ASN   532     493.670 676.970 322.540  1.00  0.00            
ATOM   4801  S1c ASN   532     495.680 675.760 323.260  1.00  0.00            
ATOM   4802  BBc ILE   533     492.720 679.770 320.020  1.00  0.00            
ATOM   4803  S1c ILE   533     490.400 679.810 320.010  1.00  0.00            
ATOM   4804  BBc ARG   534     493.940 683.120 321.650  1.00  0.00            
ATOM   4805  S1c ARG   534     494.650 685.160 320.600  1.00  0.00            
ATOM   4806  S2c ARG   534     492.380 687.750 319.540  1.00  0.00            
ATOM   4807  BBc CYS   535     492.160 682.440 324.910  1.00  0.00            
ATOM   4808  S1c CYS   535     489.970 681.870 324.250  1.00  0.00            
ATOM   4809  BBc ASN   536     494.410 679.710 326.410  1.00  0.00            
ATOM   4810  S1c ASN   536     496.740 679.180 326.950  1.00  0.00            
ATOM   4811  BBc ILE   537     492.760 677.030 328.620  1.00  0.00            
ATOM   4812  S1c ILE   537     492.500 675.640 330.300  1.00  0.00            
ATOM   4813  BBc CYS   538     490.090 679.680 329.350  1.00  0.00            
ATOM   4814  S1c CYS   538     488.050 678.490 329.780  1.00  0.00            
ATOM   4815  BBc ILE   539     491.610 683.290 329.690  1.00  0.00            
ATOM   4816  S1c ILE   539     491.470 684.590 331.590  1.00  0.00            
ATOM   4817  BBc SER   540     441.940 635.830 299.500  1.00  0.00            
ATOM   4818  S1c SER   540     442.610 634.200 298.650  1.00  0.00            
ATOM   4819  BBc THR   541     438.180 636.700 299.850  1.00  0.00            
ATOM   4820  S1c THR   541     437.730 637.410 298.090  1.00  0.00            
ATOM   4821  BBe ALA   542     435.500 633.920 299.930  1.00  0.00            
ATOM   4822  BBe THR   543     431.950 634.090 298.470  1.00  0.00            
ATOM   4823  S1e THR   543     431.670 634.450 296.580  1.00  0.00            
ATOM   4824  BBe LEU   544     428.900 632.830 300.370  1.00  0.00            
ATOM   4825  S1e LEU   544     430.640 632.150 302.270  1.00  0.00            
ATOM   4826  BBe CYS   545     425.490 632.950 298.650  1.00  0.00            
ATOM   4827  S1e CYS   545     426.440 632.280 296.470  1.00  0.00            
ATOM   4828  BBe LEU   546     422.060 632.090 300.030  1.00  0.00            
ATOM   4829  S1e LEU   546     420.750 632.910 302.150  1.00  0.00            
ATOM   4830  BBe GLY   547     419.040 630.770 298.160  1.00  0.00            
ATOM   4831  BBe HIS   548     416.030 628.500 297.870  1.00  0.00            
ATOM   4832  S1e HIS   548     414.340 629.460 297.660  1.00  0.00            
ATOM   4833  S2e HIS   548     412.630 630.340 297.560  1.00  0.00            
ATOM   4834  S3e HIS   548     412.340 629.740 295.510  1.00  0.00            
ATOM   4835  BBe HIS   549     414.840 625.400 295.950  1.00  0.00            
ATOM   4836  S1e HIS   549     414.330 623.580 296.460  1.00  0.00            
ATOM   4837  S2e HIS   549     413.950 621.850 297.210  1.00  0.00            
ATOM   4838  S3e HIS   549     413.920 620.930 295.260  1.00  0.00            
ATOM   4839  BBc ALA   550     412.680 625.380 292.890  1.00  0.00            
ATOM   4840  BBc VAL   551     411.280 622.400 290.950  1.00  0.00            
ATOM   4841  S1c VAL   551     409.760 621.370 291.740  1.00  0.00            
ATOM   4842  BBs PRO   552     411.170 621.290 287.250  1.00  0.00            
ATOM   4843  S1s PRO   552     412.890 620.560 286.860  1.00  0.00            
ATOM   4844  BBs ASN   553     407.510 620.750 287.410  1.00  0.00            
ATOM   4845  S1s ASN   553     406.620 619.890 285.380  1.00  0.00            
ATOM   4846  BBc GLY   554     405.620 623.000 289.740  1.00  0.00            
ATOM   4847  BBe THR   555     401.930 623.650 290.700  1.00  0.00            
ATOM   4848  S1e THR   555     400.890 622.420 291.810  1.00  0.00            
ATOM   4849  BBe ILE   556     399.760 626.610 289.470  1.00  0.00            
ATOM   4850  S1e ILE   556     400.280 626.170 287.250  1.00  0.00            
ATOM   4851  BBe VAL   557     397.850 628.460 292.150  1.00  0.00            
ATOM   4852  S1e VAL   557     398.580 627.570 293.790  1.00  0.00            
ATOM   4853  BBc LYS   558     395.410 631.270 292.760  1.00  0.00            
ATOM   4854  S1c LYS   558     393.360 629.890 292.950  1.00  0.00            
ATOM   4855  S2c LYS   558     391.970 627.650 291.630  1.00  0.00            
ATOM   4856  BBc THR   559     396.420 634.200 295.080  1.00  0.00            
ATOM   4857  S1c THR   559     398.350 634.160 294.830  1.00  0.00            
ATOM   4858  BBs ILE   560     395.030 637.610 295.880  1.00  0.00            
ATOM   4859  S1s ILE   560     393.180 638.120 297.010  1.00  0.00            
ATOM   4860  BBs THR   561     397.270 638.960 293.060  1.00  0.00            
ATOM   4861  S1s THR   561     399.020 639.330 293.850  1.00  0.00            
ATOM   4862  BBc ASP   562     397.320 636.150 290.590  1.00  0.00            
ATOM   4863  S1c ASP   562     399.440 636.610 289.490  1.00  0.00            
ATOM   4864  BBs ASP   563     394.710 633.700 289.420  1.00  0.00            
ATOM   4865  S1s ASP   563     392.770 634.340 287.940  1.00  0.00            
ATOM   4866  BBs GLN   564     397.800 631.890 288.140  1.00  0.00            
ATOM   4867  S1s GLN   564     397.880 631.740 285.560  1.00  0.00            
ATOM   4868  BBe ILE   565     401.200 631.920 289.750  1.00  0.00            
ATOM   4869  S1e ILE   565     401.560 632.840 291.720  1.00  0.00            
ATOM   4870  BBe GLU   566     403.100 628.660 290.370  1.00  0.00            
ATOM   4871  S1e GLU   566     404.650 628.360 287.770  1.00  0.00            
ATOM   4872  BBe VAL   567     404.210 627.030 293.650  1.00  0.00            
ATOM   4873  S1e VAL   567     403.150 627.990 295.050  1.00  0.00            
ATOM   4874  BBs THR   568     406.680 624.280 294.580  1.00  0.00            
ATOM   4875  S1s THR   568     408.400 624.520 295.480  1.00  0.00            
ATOM   4876  BBc ASN   569     403.870 622.210 296.110  1.00  0.00            
ATOM   4877  S1c ASN   569     404.330 620.210 297.750  1.00  0.00            
ATOM   4878  BBe ALA   570     400.110 622.600 296.770  1.00  0.00            
ATOM   4879  BBe THR   571     397.590 620.060 297.920  1.00  0.00            
ATOM   4880  S1e THR   571     398.270 619.360 299.600  1.00  0.00            
ATOM   4881  BBe GLU   572     394.020 619.400 296.890  1.00  0.00            
ATOM   4882  S1e GLU   572     392.870 617.760 294.980  1.00  0.00            
ATOM   4883  BBc LEU   573     391.220 621.260 298.660  1.00  0.00            
ATOM   4884  S1c LEU   573     392.530 622.120 300.670  1.00  0.00            
ATOM   4885  BBe VAL   574     388.330 619.530 296.820  1.00  0.00            
ATOM   4886  S1e VAL   574     387.480 620.890 295.610  1.00  0.00            
ATOM   4887  BBe GLN   575     387.000 615.970 296.640  1.00  0.00            
ATOM   4888  S1e GLN   575     386.560 614.000 297.420  1.00  0.00            
ATOM   4889  BBc SER   576     386.540 615.450 292.920  1.00  0.00            
ATOM   4890  S1c SER   576     387.820 616.450 291.840  1.00  0.00            
ATOM   4891  BBc SER   577     386.180 611.690 292.600  1.00  0.00            
ATOM   4892  S1c SER   577     386.310 611.230 290.710  1.00  0.00            
ATOM   4893  BBc SER   578     383.860 609.000 294.010  1.00  0.00            
ATOM   4894  S1c SER   578     381.950 609.240 293.750  1.00  0.00            
ATOM   4895  BBc THR   579     384.240 605.240 294.480  1.00  0.00            
ATOM   4896  S1c THR   579     385.630 604.480 295.620  1.00  0.00            
ATOM   4897  BBs GLY   580     380.760 604.710 292.950  1.00  0.00            
ATOM   4898  BBs LYS   581     379.920 602.460 295.810  1.00  0.00            
ATOM   4899  S1s LYS   581     381.870 601.160 296.090  1.00  0.00            
ATOM   4900  S2s LYS   581     384.040 600.640 298.000  1.00  0.00            
ATOM   4901  BBe ILE   582     378.040 602.880 299.050  1.00  0.00            
ATOM   4902  S1e ILE   582     375.800 603.410 298.430  1.00  0.00            
ATOM   4903  BBe CYS   583     380.010 601.730 302.090  1.00  0.00            
ATOM   4904  S1e CYS   583     379.380 603.490 303.640  1.00  0.00            
ATOM   4905  BBs ASN   584     378.420 599.180 304.190  1.00  0.00            
ATOM   4906  S1s ASN   584     377.160 597.120 303.750  1.00  0.00            
ATOM   4907  BBt ASN   585     379.040 600.620 307.590  1.00  0.00            
ATOM   4908  S1t ASN   585     377.650 599.040 309.000  1.00  0.00            
ATOM   4909  BBt PRO   586     379.680 603.140 309.910  1.00  0.00            
ATOM   4910  S1t PRO   586     380.120 603.040 311.760  1.00  0.00            
ATOM   4911  BBt HIS   587     376.010 603.980 309.230  1.00  0.00            
ATOM   4912  S1t HIS   587     375.510 605.680 310.040  1.00  0.00            
ATOM   4913  S2t HIS   587     375.010 607.430 310.680  1.00  0.00            
ATOM   4914  S3t HIS   587     376.620 607.460 312.120  1.00  0.00            
ATOM   4915  BBt ARG   588     373.240 601.450 309.080  1.00  0.00            
ATOM   4916  S1t ARG   588     371.890 599.700 309.970  1.00  0.00            
ATOM   4917  S2t ARG   588     369.760 596.880 310.780  1.00  0.00            
ATOM   4918  BBe ILE   589     372.320 601.180 305.440  1.00  0.00            
ATOM   4919  S1e ILE   589     374.270 601.700 304.200  1.00  0.00            
ATOM   4920  BBe LEU   590     369.090 599.560 304.190  1.00  0.00            
ATOM   4921  S1e LEU   590     369.470 597.350 305.650  1.00  0.00            
ATOM   4922  BBe ASP   591     368.340 599.200 300.570  1.00  0.00            
ATOM   4923  S1e ASP   591     369.730 597.140 300.180  1.00  0.00            
ATOM   4924  BBc GLY   592     364.880 599.590 299.360  1.00  0.00            
ATOM   4925  BBt ARG   593     365.650 597.380 296.400  1.00  0.00            
ATOM   4926  S1t ARG   593     367.390 595.620 295.740  1.00  0.00            
ATOM   4927  S2t ARG   593     368.240 592.550 297.120  1.00  0.00            
ATOM   4928  BBt ALA   594     362.200 597.450 294.800  1.00  0.00            
ATOM   4929  BBc CYS   595     360.350 599.150 297.590  1.00  0.00            
ATOM   4930  S1c CYS   595     358.010 599.130 296.710  1.00  0.00            
ATOM   4931  BBc THR   596     360.090 602.830 298.190  1.00  0.00            
ATOM   4932  S1c THR   596     359.140 604.060 297.020  1.00  0.00            
ATOM   4933  BBh LEU   597     359.800 603.420 301.900  1.00  0.00            
ATOM   4934  S1h LEU   597     359.470 603.780 304.480  1.00  0.00            
ATOM   4935  BBh ILE   598     356.120 604.460 301.660  1.00  0.00            
ATOM   4936  S1h ILE   598     354.890 605.800 302.850  1.00  0.00            
ATOM   4937  BBh ASP   599     355.200 601.050 300.070  1.00  0.00            
ATOM   4938  S1h ASP   599     354.470 601.910 297.860  1.00  0.00            
ATOM   4939  BBh ALA   600     357.040 599.360 302.860  1.00  0.00            
ATOM   4940  BBh LEU   601     355.390 601.500 305.560  1.00  0.00            
ATOM   4941  S1h LEU   601     354.880 603.700 307.040  1.00  0.00            
ATOM   4942  BBh LEU   602     352.020 600.560 304.100  1.00  0.00            
ATOM   4943  S1h LEU   602     350.830 602.870 303.580  1.00  0.00            
ATOM   4944  BBt GLY   603     352.680 596.840 303.470  1.00  0.00            
ATOM   4945  BBc ASP   604     352.780 596.100 299.710  1.00  0.00            
ATOM   4946  S1c ASP   604     354.030 596.690 297.590  1.00  0.00            
ATOM   4947  BBh PRO   605     353.160 592.280 299.350  1.00  0.00            
ATOM   4948  S1h PRO   605     352.190 591.620 300.840  1.00  0.00            
ATOM   4949  BBh HIS   606     356.700 592.240 298.000  1.00  0.00            
ATOM   4950  S1h HIS   606     357.390 592.520 296.200  1.00  0.00            
ATOM   4951  S2h HIS   606     358.060 592.930 294.440  1.00  0.00            
ATOM   4952  S3h HIS   606     357.380 594.980 294.570  1.00  0.00            
ATOM   4953  BBh CYS   607     357.500 595.060 300.340  1.00  0.00            
ATOM   4954  S1h CYS   607     359.760 595.400 299.980  1.00  0.00            
ATOM   4955  BBh ASP   608     356.810 592.820 303.350  1.00  0.00            
ATOM   4956  S1h ASP   608     354.920 592.240 304.880  1.00  0.00            
ATOM   4957  BBh VAL   609     360.470 591.980 303.720  1.00  0.00            
ATOM   4958  S1h VAL   609     361.230 591.350 301.980  1.00  0.00            
ATOM   4959  BBh PHE   610     361.070 595.520 305.170  1.00  0.00            
ATOM   4960  S1h PHE   610     364.330 595.320 304.840  1.00  0.00            
ATOM   4961  S2h PHE   610     363.490 596.570 302.970  1.00  0.00            
ATOM   4962  S3h PHE   610     365.490 595.260 302.730  1.00  0.00            
ATOM   4963  BBt GLN   611     358.650 594.800 307.930  1.00  0.00            
ATOM   4964  S1t GLN   611     357.770 592.280 308.920  1.00  0.00            
ATOM   4965  BBt ASN   612     360.150 596.190 311.240  1.00  0.00            
ATOM   4966  S1t ASN   612     360.530 594.020 312.630  1.00  0.00            
ATOM   4967  BBc GLU   613     363.500 596.970 309.630  1.00  0.00            
ATOM   4968  S1c GLU   613     365.060 594.630 309.910  1.00  0.00            
ATOM   4969  BBe THR   614     365.520 599.760 311.210  1.00  0.00            
ATOM   4970  S1e THR   614     366.040 599.490 313.070  1.00  0.00            
ATOM   4971  BBc TRP   615     367.470 602.170 309.050  1.00  0.00            
ATOM   4972  S1c TRP   615     365.590 601.560 307.220  1.00  0.00            
ATOM   4973  S2c TRP   615     365.010 599.900 305.900  1.00  0.00            
ATOM   4974  S3c TRP   615     362.660 600.650 305.450  1.00  0.00            
ATOM   4975  S4c TRP   615     363.450 602.910 306.920  1.00  0.00            
ATOM   4976  BBs ASP   616     370.340 604.610 309.660  1.00  0.00            
ATOM   4977  S1s ASP   616     370.950 604.360 312.150  1.00  0.00            
ATOM   4978  BBe LEU   617     369.920 605.550 306.000  1.00  0.00            
ATOM   4979  S1e LEU   617     371.830 606.000 304.180  1.00  0.00            
ATOM   4980  BBe PHE   618     367.290 604.270 303.610  1.00  0.00            
ATOM   4981  S1e PHE   618     363.990 605.320 303.470  1.00  0.00            
ATOM   4982  S2e PHE   618     364.430 603.320 302.230  1.00  0.00            
ATOM   4983  S3e PHE   618     363.750 605.310 301.090  1.00  0.00            
ATOM   4984  BBe VAL   619     368.440 603.580 299.980  1.00  0.00            
ATOM   4985  S1e VAL   619     370.410 603.560 300.290  1.00  0.00            
ATOM   4986  BBe GLU   620     365.660 603.930 297.340  1.00  0.00            
ATOM   4987  S1e GLU   620     363.800 606.070 296.290  1.00  0.00            
ATOM   4988  BBc ARG   621     366.190 602.760 293.820  1.00  0.00            
ATOM   4989  S1c ARG   621     367.650 601.120 293.970  1.00  0.00            
ATOM   4990  S2c ARG   621     370.240 600.530 296.440  1.00  0.00            
ATOM   4991  BBt SER   622     365.410 604.560 290.630  1.00  0.00            
ATOM   4992  S1t SER   622     366.660 605.890 289.940  1.00  0.00            
ATOM   4993  BBt ASN   623     363.290 601.570 289.540  1.00  0.00            
ATOM   4994  S1t ASN   623     361.660 602.010 287.650  1.00  0.00            
ATOM   4995  BBc ALA   624     361.490 600.200 292.650  1.00  0.00            
ATOM   4996  BBc PHE   625     357.710 599.770 291.860  1.00  0.00            
ATOM   4997  S1c PHE   625     357.250 599.990 288.570  1.00  0.00            
ATOM   4998  S2c PHE   625     356.980 602.130 289.630  1.00  0.00            
ATOM   4999  S3c PHE   625     356.460 601.870 287.300  1.00  0.00            
ATOM   5000  BBc SER   626     354.190 599.250 293.240  1.00  0.00            
ATOM   5001  S1c SER   626     353.160 600.880 292.940  1.00  0.00            
ATOM   5002  BBc ASN   627     352.130 595.990 293.130  1.00  0.00            
ATOM   5003  S1c ASN   627     350.950 594.530 291.500  1.00  0.00            
ATOM   5004  BBs CYS   628     349.320 597.120 295.340  1.00  0.00            
ATOM   5005  S1s CYS   628     350.140 599.260 296.060  1.00  0.00            
ATOM   5006  BBs TYR   629     345.820 598.580 295.310  1.00  0.00            
ATOM   5007  S1s TYR   629     343.360 597.550 295.270  1.00  0.00            
ATOM   5008  S2s TYR   629     342.610 599.670 296.100  1.00  0.00            
ATOM   5009  S3s TYR   629     340.670 597.360 296.800  1.00  0.00            
ATOM   5010  BBc PRO   630     345.880 602.140 293.710  1.00  0.00            
ATOM   5011  S1c PRO   630     344.870 602.070 292.110  1.00  0.00            
ATOM   5012  BBe TYR   631     346.880 604.690 296.320  1.00  0.00            
ATOM   5013  S1e TYR   631     349.470 604.440 298.220  1.00  0.00            
ATOM   5014  S2e TYR   631     350.330 604.070 296.010  1.00  0.00            
ATOM   5015  S3e TYR   631     351.980 606.150 297.600  1.00  0.00            
ATOM   5016  BBe ASP   632     347.310 608.410 296.680  1.00  0.00            
ATOM   5017  S1e ASP   632     348.590 609.090 294.710  1.00  0.00            
ATOM   5018  BBc ILE   633     348.950 610.140 299.710  1.00  0.00            
ATOM   5019  S1c ILE   633     350.050 609.400 301.390  1.00  0.00            
ATOM   5020  BBt PRO   634     348.130 613.720 300.550  1.00  0.00            
ATOM   5021  S1t PRO   634     346.490 613.490 301.480  1.00  0.00            
ATOM   5022  BBt ASP   635     351.480 615.560 301.400  1.00  0.00            
ATOM   5023  S1t ASP   635     352.320 617.760 300.550  1.00  0.00            
ATOM   5024  BBh TYR   636     353.390 612.330 300.560  1.00  0.00            
ATOM   5025  S1h TYR   636     353.790 610.240 297.880  1.00  0.00            
ATOM   5026  S2h TYR   636     354.880 609.440 299.860  1.00  0.00            
ATOM   5027  S3h TYR   636     356.500 608.870 297.280  1.00  0.00            
ATOM   5028  BBh ALA   637     356.610 614.320 300.770  1.00  0.00            
ATOM   5029  BBh SER   638     356.060 614.930 304.430  1.00  0.00            
ATOM   5030  S1h SER   638     354.480 616.050 304.710  1.00  0.00            
ATOM   5031  BBh LEU   639     355.060 611.370 305.400  1.00  0.00            
ATOM   5032  S1h LEU   639     353.040 609.600 305.710  1.00  0.00            
ATOM   5033  BBh ARG   640     358.080 610.100 303.470  1.00  0.00            
ATOM   5034  S1h ARG   640     359.760 608.280 303.000  1.00  0.00            
ATOM   5035  S2h ARG   640     360.760 608.350 299.430  1.00  0.00            
ATOM   5036  BBh SER   641     360.220 612.500 305.400  1.00  0.00            
ATOM   5037  S1h SER   641     360.920 614.240 304.860  1.00  0.00            
ATOM   5038  BBh LEU   642     358.920 611.930 308.940  1.00  0.00            
ATOM   5039  S1h LEU   642     356.420 612.070 309.950  1.00  0.00            
ATOM   5040  BBh VAL   643     359.390 608.270 308.330  1.00  0.00            
ATOM   5041  S1h VAL   643     357.750 607.580 307.400  1.00  0.00            
ATOM   5042  BBh ALA   644     362.830 608.400 306.680  1.00  0.00            
ATOM   5043  BBh SER   645     363.950 610.550 309.630  1.00  0.00            
ATOM   5044  S1h SER   645     363.950 612.350 308.880  1.00  0.00            
ATOM   5045  BBh SER   646     362.600 608.290 312.390  1.00  0.00            
ATOM   5046  S1h SER   646     361.030 609.420 312.650  1.00  0.00            
ATOM   5047  BBt GLY   647     363.880 605.250 310.490  1.00  0.00            
ATOM   5048  BBe THR   648     362.090 602.580 312.340  1.00  0.00            
ATOM   5049  S1e THR   648     361.240 603.360 313.910  1.00  0.00            
ATOM   5050  BBc LEU   649     359.540 600.270 310.800  1.00  0.00            
ATOM   5051  S1c LEU   649     359.100 601.450 308.490  1.00  0.00            
ATOM   5052  BBc GLU   650     358.500 598.780 314.170  1.00  0.00            
ATOM   5053  S1c GLU   650     361.030 598.670 315.460  1.00  0.00            
ATOM   5054  BBe PHE   651     354.750 598.500 313.870  1.00  0.00            
ATOM   5055  S1e PHE   651     354.690 597.070 311.010  1.00  0.00            
ATOM   5056  S2e PHE   651     355.040 599.400 310.550  1.00  0.00            
ATOM   5057  S3e PHE   651     354.630 597.870 308.750  1.00  0.00            
ATOM   5058  BBe ILE   652     353.230 597.060 317.130  1.00  0.00            
ATOM   5059  S1e ILE   652     354.560 596.820 318.850  1.00  0.00            
ATOM   5060  BBe THR   653     349.730 595.620 316.420  1.00  0.00            
ATOM   5061  S1e THR   653     349.960 594.900 314.620  1.00  0.00
[truncated: 64,206,314 more chars]
