# Supplementary material for: Nothing to Sneeze At: A Dynamic and Integrative Computational Model of an Influenza A Virion
Source: Structure. 2015 Mar 3;23(3):584–97. doi: 10.1016/j.str.2014.12.019 (PMC4353694; doi:10.1016/j.str.2014.12.019)
Supplement: Document S4. virion_323K_final_snapshot.zip [file mmc4.zip › virion_323K_final_snapshot.pdb]

TITLE     Written by MDAnalysis
REMARK    THIS IS A SIMULATION BOX
CRYST1  989.993  989.993  989.993  60.00  60.00  90.00 P 1           1
MODEL        1
ATOM      1  BBc SER     1     827.620 744.140 612.410  1.00  0.00            
ATOM      2  S1c SER     1     826.600 742.930 611.280  1.00  0.00            
ATOM      3  BBc THR     2     827.850 742.660 615.940  1.00  0.00            
ATOM      4  S1c THR     2     828.710 740.950 615.540  1.00  0.00            
ATOM      5  BBe ALA     3     829.050 743.960 619.390  1.00  0.00            
ATOM      6  BBe THR     4     830.790 742.840 622.580  1.00  0.00            
ATOM      7  S1e THR     4     832.140 741.450 622.780  1.00  0.00            
ATOM      8  BBe LEU     5     829.760 744.020 626.050  1.00  0.00            
ATOM      9  S1e LEU     5     827.480 744.710 624.880  1.00  0.00            
ATOM     10  BBe CYS     6     831.710 742.940 629.120  1.00  0.00            
ATOM     11  S1e CYS     6     834.020 742.240 629.340  1.00  0.00            
ATOM     12  BBe LEU     7     830.740 742.960 632.790  1.00  0.00            
ATOM     13  S1e LEU     7     828.830 743.800 634.460  1.00  0.00            
ATOM     14  BBe GLY     8     833.440 743.100 635.410  1.00  0.00            
ATOM     15  BBe HIS     9     834.840 744.300 638.600  1.00  0.00            
ATOM     16  S1e HIS     9     834.710 743.280 640.260  1.00  0.00            
ATOM     17  S2e HIS     9     834.440 742.330 641.920  1.00  0.00            
ATOM     18  S3e HIS     9     836.550 742.410 642.400  1.00  0.00            
ATOM     19  BBe HIS    10     837.940 746.380 639.610  1.00  0.00            
ATOM     20  S1e HIS    10     838.030 748.030 640.650  1.00  0.00            
ATOM     21  S2e HIS    10     838.040 749.710 641.600  1.00  0.00            
ATOM     22  S3e HIS    10     840.200 749.750 641.690  1.00  0.00            
ATOM     23  BBc ALA    11     841.130 744.930 641.270  1.00  0.00            
ATOM     24  BBc VAL    12     843.940 746.860 642.840  1.00  0.00            
ATOM     25  S1c VAL    12     843.820 747.460 644.740  1.00  0.00            
ATOM     26  BBs PRO    13     847.780 747.210 642.440  1.00  0.00            
ATOM     27  S1s PRO    13     849.330 747.930 641.610  1.00  0.00            
ATOM     28  BBs ASN    14     848.270 746.510 646.190  1.00  0.00            
ATOM     29  S1s ASN    14     849.730 748.020 647.340  1.00  0.00            
ATOM     30  BBc GLY    15     845.620 744.700 648.120  1.00  0.00            
ATOM     31  BBe THR    16     844.980 743.410 651.730  1.00  0.00            
ATOM     32  S1e THR    16     843.700 744.260 652.930  1.00  0.00            
ATOM     33  BBe ILE    17     845.220 739.980 653.340  1.00  0.00            
ATOM     34  S1e ILE    17     847.610 739.250 652.560  1.00  0.00            
ATOM     35  BBe VAL    18     842.260 739.010 655.480  1.00  0.00            
ATOM     36  S1e VAL    18     841.170 740.680 655.400  1.00  0.00            
ATOM     37  BBc LYS    19     840.540 736.070 657.190  1.00  0.00            
ATOM     38  S1c LYS    19     841.390 736.470 659.530  1.00  0.00            
ATOM     39  S2c LYS    19     842.680 736.880 662.330  1.00  0.00            
ATOM     40  BBc THR    20     837.310 734.210 656.200  1.00  0.00            
ATOM     41  S1c THR    20     837.470 734.080 654.270  1.00  0.00            
ATOM     42  BBs ILE    21     835.380 731.060 657.270  1.00  0.00            
ATOM     43  S1s ILE    21     834.670 730.390 659.100  1.00  0.00            
ATOM     44  BBs THR    22     837.150 729.160 654.490  1.00  0.00            
ATOM     45  S1s THR    22     836.090 729.120 652.850  1.00  0.00            
ATOM     46  BBc ASP    23     840.590 730.860 654.300  1.00  0.00            
ATOM     47  S1c ASP    23     841.680 730.480 652.140  1.00  0.00            
ATOM     48  BBs ASP    24     842.900 732.280 656.810  1.00  0.00            
ATOM     49  S1s ASP    24     844.140 732.110 658.990  1.00  0.00            
ATOM     50  BBs GLN    25     844.420 734.590 654.140  1.00  0.00            
ATOM     51  S1s GLN    25     846.250 735.930 656.090  1.00  0.00            
ATOM     52  BBe ILE    26     842.580 735.910 651.170  1.00  0.00            
ATOM     53  S1e ILE    26     840.220 735.680 650.860  1.00  0.00            
ATOM     54  BBe GLU    27     843.100 739.360 649.740  1.00  0.00            
ATOM     55  S1e GLU    27     845.300 739.360 648.380  1.00  0.00            
ATOM     56  BBe VAL    28     840.350 741.900 649.220  1.00  0.00            
ATOM     57  S1e VAL    28     839.160 741.930 650.830  1.00  0.00            
ATOM     58  BBs THR    29     840.630 745.290 647.690  1.00  0.00            
ATOM     59  S1s THR    29     839.600 745.350 646.040  1.00  0.00            
ATOM     60  BBc ASN    30     840.120 747.030 651.020  1.00  0.00            
ATOM     61  S1c ASN    30     839.480 749.370 651.350  1.00  0.00            
ATOM     62  BBe ALA    31     839.880 746.410 654.800  1.00  0.00            
ATOM     63  BBe THR    32     839.930 748.400 658.050  1.00  0.00            
ATOM     64  S1e THR    32     838.320 749.470 658.290  1.00  0.00            
ATOM     65  BBe GLU    33     841.610 747.560 661.460  1.00  0.00            
ATOM     66  S1e GLU    33     844.190 749.190 661.190  1.00  0.00            
ATOM     67  BBc LEU    34     839.620 746.510 664.510  1.00  0.00            
ATOM     68  S1c LEU    34     836.950 746.220 663.720  1.00  0.00            
ATOM     69  BBe VAL    35     842.200 746.150 667.260  1.00  0.00            
ATOM     70  S1e VAL    35     843.110 744.590 668.120  1.00  0.00            
ATOM     71  BBe GLN    36     843.560 749.320 668.830  1.00  0.00            
ATOM     72  S1e GLN    36     842.900 751.300 669.300  1.00  0.00            
ATOM     73  BBc SER    37     847.220 748.570 668.950  1.00  0.00            
ATOM     74  S1c SER    37     847.750 747.450 667.450  1.00  0.00            
ATOM     75  BBc SER    38     849.150 751.620 670.070  1.00  0.00            
ATOM     76  S1c SER    38     850.830 751.190 669.190  1.00  0.00            
ATOM     77  BBc SER    39     849.030 754.300 672.790  1.00  0.00            
ATOM     78  S1c SER    39     848.870 753.710 674.650  1.00  0.00            
ATOM     79  BBc THR    40     850.130 757.840 672.990  1.00  0.00            
ATOM     80  S1c THR    40     849.150 759.240 672.040  1.00  0.00            
ATOM     81  BBs GLY    41     852.140 757.040 676.100  1.00  0.00            
ATOM     82  BBs LYS    42     850.240 759.760 678.080  1.00  0.00            
ATOM     83  S1s LYS    42     851.960 761.660 677.380  1.00  0.00            
ATOM     84  S2s LYS    42     852.760 763.940 675.480  1.00  0.00            
ATOM     85  BBc ILE    43     847.330 760.060 680.370  1.00  0.00            
ATOM     86  S1c ILE    43     847.100 759.060 682.240  1.00  0.00            
ATOM     87  BBc CYS    44     845.020 762.810 679.070  1.00  0.00            
ATOM     88  S1c CYS    44     843.220 761.400 679.120  1.00  0.00            
ATOM     89  BBc ASN    45     844.140 765.080 681.880  1.00  0.00            
ATOM     90  S1c ASN    45     845.710 766.140 683.670  1.00  0.00            
ATOM     91  BBe ASN    46     840.540 764.990 680.920  1.00  0.00            
ATOM     92  S1e ASN    46     840.400 767.250 679.750  1.00  0.00            
ATOM     93  BBt PRO    47     837.010 764.040 680.790  1.00  0.00            
ATOM     94  S1t PRO    47     835.240 764.720 680.910  1.00  0.00            
ATOM     95  BBt HIS    48     838.120 762.360 684.040  1.00  0.00            
ATOM     96  S1t HIS    48     838.340 760.460 683.680  1.00  0.00            
ATOM     97  S2t HIS    48     838.590 758.590 683.230  1.00  0.00            
ATOM     98  S3t HIS    48     839.630 759.090 681.400  1.00  0.00            
ATOM     99  BBt ARG    49     839.190 764.230 686.970  1.00  0.00            
ATOM    100  S1t ARG    49     837.370 765.620 687.490  1.00  0.00            
ATOM    101  S2t ARG    49     836.100 765.890 690.480  1.00  0.00            
ATOM    102  BBe ILE    50     842.510 762.560 687.130  1.00  0.00            
ATOM    103  S1e ILE    50     843.400 761.830 685.150  1.00  0.00            
ATOM    104  BBe LEU    51     844.740 762.850 690.220  1.00  0.00            
ATOM    105  S1e LEU    51     845.290 765.320 690.760  1.00  0.00            
ATOM    106  BBe ASP    52     848.460 762.040 690.270  1.00  0.00            
ATOM    107  S1e ASP    52     849.750 764.110 689.610  1.00  0.00            
ATOM    108  BBc GLY    53     849.350 760.210 693.450  1.00  0.00            
ATOM    109  BBt ARG    54     852.860 761.600 692.770  1.00  0.00            
ATOM    110  S1t ARG    54     853.030 764.290 693.390  1.00  0.00            
ATOM    111  S2t ARG    54     852.290 767.410 693.650  1.00  0.00            
ATOM    112  BBt ALA    55     854.480 759.830 695.740  1.00  0.00            
ATOM    113  BBc CYS    56     851.250 759.390 697.640  1.00  0.00            
ATOM    114  S1c CYS    56     852.050 759.230 699.870  1.00  0.00            
ATOM    115  BBc THR    57     849.450 756.040 697.820  1.00  0.00            
ATOM    116  S1c THR    57     849.950 754.410 698.770  1.00  0.00            
ATOM    117  BBh LEU    58     845.760 756.850 698.380  1.00  0.00            
ATOM    118  S1h LEU    58     843.100 756.560 698.830  1.00  0.00            
ATOM    119  BBh ILE    59     846.230 754.990 701.720  1.00  0.00            
ATOM    120  S1h ILE    59     844.740 753.560 702.110  1.00  0.00            
ATOM    121  BBh ASP    60     848.920 757.350 702.960  1.00  0.00            
ATOM    122  S1h ASP    60     850.990 755.850 703.230  1.00  0.00            
ATOM    123  BBh ALA    61     846.950 760.260 701.460  1.00  0.00            
ATOM    124  BBh LEU    62     844.070 758.770 703.500  1.00  0.00            
ATOM    125  S1h LEU    62     842.070 756.970 703.980  1.00  0.00            
ATOM    126  BBh LEU    63     846.170 758.520 706.650  1.00  0.00            
ATOM    127  S1h LEU    63     846.070 756.210 707.710  1.00  0.00            
ATOM    128  BBt GLY    64     847.480 762.010 706.350  1.00  0.00            
ATOM    129  BBc ASP    65     851.150 760.950 706.000  1.00  0.00            
ATOM    130  S1c ASP    65     852.990 760.060 704.450  1.00  0.00            
ATOM    131  BBh PRO    66     852.930 764.320 706.170  1.00  0.00            
ATOM    132  S1h PRO    66     852.430 765.650 707.440  1.00  0.00            
ATOM    133  BBh HIS    67     854.200 764.890 702.540  1.00  0.00            
ATOM    134  S1h HIS    67     855.770 763.790 702.170  1.00  0.00            
ATOM    135  S2h HIS    67     857.330 762.700 701.860  1.00  0.00            
ATOM    136  S3h HIS    67     856.280 761.460 700.430  1.00  0.00            
ATOM    137  BBh CYS    68     850.800 763.680 701.420  1.00  0.00            
ATOM    138  S1h CYS    68     851.070 764.070 699.000  1.00  0.00            
ATOM    139  BBh ASP    69     848.780 766.330 703.160  1.00  0.00            
ATOM    140  S1h ASP    69     849.330 768.350 704.390  1.00  0.00            
ATOM    141  BBh VAL    70     848.350 768.070 699.770  1.00  0.00            
ATOM    142  S1h VAL    70     849.170 769.190 698.330  1.00  0.00            
ATOM    143  BBh PHE    71     845.730 765.490 698.950  1.00  0.00            
ATOM    144  S1h PHE    71     846.300 765.810 695.700  1.00  0.00            
ATOM    145  S2h PHE    71     846.940 763.590 696.350  1.00  0.00            
ATOM    146  S3h PHE    71     848.190 764.760 694.670  1.00  0.00            
ATOM    147  BBt GLN    72     843.250 766.300 701.710  1.00  0.00            
ATOM    148  S1t GLN    72     843.940 769.410 701.150  1.00  0.00            
ATOM    149  BBt ASN    73     839.600 766.440 700.730  1.00  0.00            
ATOM    150  S1t ASN    73     838.940 768.940 701.320  1.00  0.00            
ATOM    151  BBc GLU    74     840.900 765.600 697.240  1.00  0.00            
ATOM    152  S1c GLU    74     842.200 767.910 696.320  1.00  0.00            
ATOM    153  BBe THR    75     838.190 764.230 695.000  1.00  0.00            
ATOM    154  S1e THR    75     836.600 765.290 695.390  1.00  0.00            
ATOM    155  BBc TRP    76     839.150 762.040 692.000  1.00  0.00            
ATOM    156  S1c TRP    76     841.230 761.380 693.700  1.00  0.00            
ATOM    157  S2c TRP    76     843.080 762.370 694.350  1.00  0.00            
ATOM    158  S3c TRP    76     843.400 761.120 696.490  1.00  0.00            
ATOM    159  S4c TRP    76     841.040 759.830 695.720  1.00  0.00            
ATOM    160  BBs ASP    77     837.580 760.610 688.870  1.00  0.00            
ATOM    161  S1s ASP    77     835.410 760.780 687.800  1.00  0.00            
ATOM    162  BBe LEU    78     840.670 758.440 688.640  1.00  0.00            
ATOM    163  S1e LEU    78     841.180 756.840 686.600  1.00  0.00            
ATOM    164  BBe PHE    79     843.410 758.180 691.180  1.00  0.00            
ATOM    165  S1e PHE    79     842.990 756.640 694.110  1.00  0.00            
ATOM    166  S2e PHE    79     845.210 757.530 694.000  1.00  0.00            
ATOM    167  S3e PHE    79     844.880 755.190 694.380  1.00  0.00            
ATOM    168  BBe VAL    80     846.900 757.350 689.630  1.00  0.00            
ATOM    169  S1e VAL    80     846.650 758.520 688.020  1.00  0.00            
ATOM    170  BBe GLU    81     849.390 755.600 691.900  1.00  0.00            
ATOM    171  S1e GLU    81     849.200 753.240 693.610  1.00  0.00            
ATOM    172  BBc ARG    82     853.100 755.650 690.840  1.00  0.00            
ATOM    173  S1c ARG    82     853.770 757.750 689.690  1.00  0.00            
ATOM    174  S2c ARG    82     851.650 759.430 687.580  1.00  0.00            
ATOM    175  BBt SER    83     855.540 752.770 691.520  1.00  0.00            
ATOM    176  S1t SER    83     855.580 750.980 690.750  1.00  0.00            
ATOM    177  BBt ASN    84     857.890 755.320 693.060  1.00  0.00            
ATOM    178  S1t ASN    84     859.380 755.780 690.990  1.00  0.00            
ATOM    179  BBc ALA    85     855.390 756.160 695.790  1.00  0.00            
ATOM    180  BBc PHE    86     856.960 756.300 699.230  1.00  0.00            
ATOM    181  S1c PHE    86     859.530 758.620 700.430  1.00  0.00            
ATOM    182  S2c PHE    86     859.310 758.680 698.040  1.00  0.00            
ATOM    183  S3c PHE    86     861.250 759.620 699.090  1.00  0.00            
ATOM    184  BBc SER    87     855.750 755.780 702.750  1.00  0.00            
ATOM    185  S1c SER    87     855.500 753.860 703.040  1.00  0.00            
ATOM    186  BBc ASN    88     857.390 758.290 705.090  1.00  0.00            
ATOM    187  S1c ASN    88     859.520 759.100 706.010  1.00  0.00            
ATOM    188  BBs CYS    89     855.320 757.880 708.210  1.00  0.00            
ATOM    189  S1s CYS    89     853.910 756.270 707.150  1.00  0.00            
ATOM    190  BBs TYR    90     855.330 755.820 711.330  1.00  0.00            
ATOM    191  S1s TYR    90     856.940 755.180 713.710  1.00  0.00            
ATOM    192  S2s TYR    90     854.890 755.770 714.810  1.00  0.00            
ATOM    193  S3s TYR    90     856.710 753.960 716.550  1.00  0.00            
ATOM    194  BBc PRO    91     855.280 752.120 710.370  1.00  0.00            
ATOM    195  S1c PRO    91     856.610 751.150 711.320  1.00  0.00            
ATOM    196  BBe TYR    92     851.970 750.610 709.370  1.00  0.00            
ATOM    197  S1e TYR    92     851.870 751.910 706.180  1.00  0.00            
ATOM    198  S2e TYR    92     849.690 752.230 707.120  1.00  0.00            
ATOM    199  S3e TYR    92     849.610 750.830 704.350  1.00  0.00            
ATOM    200  BBe ASP    93     850.080 747.370 708.710  1.00  0.00            
ATOM    201  S1e ASP    93     851.600 746.530 706.750  1.00  0.00            
ATOM    202  BBc ILE    94     846.560 747.200 707.360  1.00  0.00            
ATOM    203  S1c ILE    94     845.680 748.820 706.420  1.00  0.00            
ATOM    204  BBt PRO    95     844.820 743.810 707.470  1.00  0.00            
ATOM    205  S1t PRO    95     844.020 743.660 709.180  1.00  0.00            
ATOM    206  BBt ASP    96     843.090 743.680 703.990  1.00  0.00            
ATOM    207  S1t ASP    96     843.520 741.360 703.180  1.00  0.00            
ATOM    208  BBh TYR    97     844.760 746.720 702.450  1.00  0.00            
ATOM    209  S1h TYR    97     847.680 747.660 701.710  1.00  0.00            
ATOM    210  S2h TYR    97     846.060 749.410 701.490  1.00  0.00            
ATOM    211  S3h TYR    97     848.690 750.000 699.950  1.00  0.00            
ATOM    212  BBh ALA    98     843.310 745.850 699.130  1.00  0.00            
ATOM    213  BBh SER    99     839.770 746.230 700.530  1.00  0.00            
ATOM    214  S1h SER    99     839.300 744.630 701.560  1.00  0.00            
ATOM    215  BBh LEU   100     840.230 749.760 701.760  1.00  0.00            
ATOM    216  S1h LEU   100     841.100 750.670 704.060  1.00  0.00            
ATOM    217  BBh ARG   101     842.220 750.920 698.730  1.00  0.00            
ATOM    218  S1h ARG   101     844.320 751.500 697.520  1.00  0.00            
ATOM    219  S2h ARG   101     845.640 750.150 695.250  1.00  0.00            
ATOM    220  BBh SER   102     839.280 749.670 696.730  1.00  0.00            
ATOM    221  S1h SER   102     838.750 749.100 694.940  1.00  0.00            
ATOM    222  BBh LEU   103     836.340 750.970 698.820  1.00  0.00            
ATOM    223  S1h LEU   103     835.130 751.230 701.120  1.00  0.00            
ATOM    224  BBh VAL   104     838.220 754.160 699.110  1.00  0.00            
ATOM    225  S1h VAL   104     839.060 754.070 700.920  1.00  0.00            
ATOM    226  BBh ALA   105     839.100 754.620 695.450  1.00  0.00            
ATOM    227  BBh SER   106     835.620 753.780 694.240  1.00  0.00            
ATOM    228  S1h SER   106     834.100 753.210 693.170  1.00  0.00            
ATOM    229  BBh SER   107     834.400 756.380 696.780  1.00  0.00            
ATOM    230  S1h SER   107     833.720 755.250 698.220  1.00  0.00            
ATOM    231  BBt GLY   108     836.650 758.880 695.010  1.00  0.00            
ATOM    232  BBe THR   109     836.650 761.220 697.890  1.00  0.00            
ATOM    233  S1e THR   109     834.870 761.590 698.600  1.00  0.00            
ATOM    234  BBc LEU   110     838.950 762.620 700.590  1.00  0.00            
ATOM    235  S1c LEU   110     841.320 761.380 700.500  1.00  0.00            
ATOM    236  BBc GLU   111     836.440 764.860 702.430  1.00  0.00            
ATOM    237  S1c GLU   111     834.240 766.520 700.950  1.00  0.00            
ATOM    238  BBe PHE   112     837.320 764.440 706.170  1.00  0.00            
ATOM    239  S1e PHE   112     840.530 762.920 705.280  1.00  0.00            
ATOM    240  S2e PHE   112     840.790 764.720 706.840  1.00  0.00            
ATOM    241  S3e PHE   112     842.730 763.670 705.890  1.00  0.00            
ATOM    242  BBe ILE   113     835.080 765.720 708.920  1.00  0.00            
ATOM    243  S1e ILE   113     833.150 766.190 708.670  1.00  0.00            
ATOM    244  BBe THR   114     836.840 766.480 712.140  1.00  0.00            
ATOM    245  S1e THR   114     838.230 767.840 712.020  1.00  0.00            
ATOM    246  BBc GLU   115     834.440 765.480 714.970  1.00  0.00            
ATOM    247  S1c GLU   115     831.890 765.480 714.330  1.00  0.00            
ATOM    248  BBc GLY   116     834.350 766.120 718.710  1.00  0.00            
ATOM    249  BBc PHE   117     837.280 764.260 720.340  1.00  0.00            
ATOM    250  S1c PHE   117     837.390 761.930 718.370  1.00  0.00            
ATOM    251  S2c PHE   117     835.340 761.540 719.530  1.00  0.00            
ATOM    252  S3c PHE   117     835.400 761.420 717.140  1.00  0.00            
ATOM    253  BBc THR   118     836.350 763.450 723.970  1.00  0.00            
ATOM    254  S1c THR   118     835.640 764.740 725.260  1.00  0.00            
ATOM    255  BBc TRP   119     839.450 761.710 725.310  1.00  0.00            
ATOM    256  S1c TRP   119     840.050 760.030 723.400  1.00  0.00            
ATOM    257  S2c TRP   119     839.760 759.860 721.220  1.00  0.00            
ATOM    258  S3c TRP   119     839.390 757.390 721.090  1.00  0.00            
ATOM    259  S4c TRP   119     840.050 757.520 723.810  1.00  0.00            
ATOM    260  BBt THR   120     839.440 762.680 728.960  1.00  0.00            
ATOM    261  S1t THR   120     838.100 763.970 729.540  1.00  0.00            
ATOM    262  BBt GLY   121     842.330 761.250 730.970  1.00  0.00            
ATOM    263  BBe VAL   122     844.740 761.200 728.080  1.00  0.00            
ATOM    264  S1e VAL   122     843.530 760.830 726.530  1.00  0.00            
ATOM    265  BBe THR   123     847.860 762.500 726.260  1.00  0.00            
ATOM    266  S1e THR   123     849.440 763.600 726.550  1.00  0.00            
ATOM    267  BBc GLN   124     846.850 763.150 722.610  1.00  0.00            
ATOM    268  S1c GLN   124     844.150 764.010 722.570  1.00  0.00            
ATOM    269  BBc ASN   125     848.680 763.800 719.320  1.00  0.00            
ATOM    270  S1c ASN   125     848.920 766.240 718.900  1.00  0.00            
ATOM    271  BBc GLY   126     851.670 761.660 720.190  1.00  0.00            
ATOM    272  BBc GLY   127     854.220 761.870 717.500  1.00  0.00            
ATOM    273  BBe SER   128     857.270 759.960 716.210  1.00  0.00            
ATOM    274  S1e SER   128     857.620 758.520 717.480  1.00  0.00            
ATOM    275  BBe SER   129     860.490 760.860 714.460  1.00  0.00            
ATOM    276  S1e SER   129     862.210 761.770 714.570  1.00  0.00            
ATOM    277  BBe ALA   130     859.780 758.400 711.710  1.00  0.00            
ATOM    278  BBe CYS   131     856.980 760.730 710.790  1.00  0.00            
ATOM    279  S1e CYS   131     855.100 761.850 709.720  1.00  0.00            
ATOM    280  BBe LYS   132     858.900 764.040 710.940  1.00  0.00            
ATOM    281  S1e LYS   132     861.350 764.500 710.080  1.00  0.00            
ATOM    282  S2e LYS   132     863.320 765.880 708.620  1.00  0.00            
ATOM    283  BBe ARG   133     856.490 766.920 710.490  1.00  0.00            
ATOM    284  S1e ARG   133     854.400 768.030 711.220  1.00  0.00            
ATOM    285  S2e ARG   133     853.920 769.220 714.130  1.00  0.00            
ATOM    286  BBt GLY   134     858.950 769.440 709.510  1.00  0.00            
ATOM    287  BBt PRO   135     861.800 769.700 711.970  1.00  0.00            
ATOM    288  S1t PRO   135     863.630 769.760 711.470  1.00  0.00            
ATOM    289  BBe ALA   136     859.550 767.950 714.540  1.00  0.00            
ATOM    290  BBe ASN   137     858.020 764.660 715.700  1.00  0.00            
ATOM    291  S1e ASN   137     859.090 764.520 718.100  1.00  0.00            
ATOM    292  BBe GLY   138     854.720 764.080 713.880  1.00  0.00            
ATOM    293  BBc PHE   139     851.930 761.760 712.820  1.00  0.00            
ATOM    294  S1c PHE   139     850.020 760.260 715.230  1.00  0.00            
ATOM    295  S2c PHE   139     851.910 759.020 714.420  1.00  0.00            
ATOM    296  S3c PHE   139     849.960 757.860 715.220  1.00  0.00            
ATOM    297  BBc PHE   140     849.080 760.810 710.580  1.00  0.00            
ATOM    298  S1c PHE   140     850.800 758.110 710.290  1.00  0.00            
ATOM    299  S2c PHE   140     848.630 757.330 710.980  1.00  0.00            
ATOM    300  S3c PHE   140     850.430 755.770 710.680  1.00  0.00            
ATOM    301  BBt SER   141     847.110 763.980 710.030  1.00  0.00            
ATOM    302  S1t SER   141     847.800 765.750 709.590  1.00  0.00            
ATOM    303  BBt ARG   142     843.960 761.970 710.510  1.00  0.00            
ATOM    304  S1t ARG   142     841.550 761.250 710.240  1.00  0.00            
ATOM    305  S2t ARG   142     839.950 759.350 708.400  1.00  0.00            
ATOM    306  BBe LEU   143     844.990 759.740 713.490  1.00  0.00            
ATOM    307  S1e LEU   143     844.430 757.190 712.860  1.00  0.00            
ATOM    308  BBe ASN   144     845.530 760.680 717.110  1.00  0.00            
ATOM    309  S1e ASN   144     843.720 762.150 717.970  1.00  0.00            
ATOM    310  BBe TRP   145     848.130 758.690 719.260  1.00  0.00            
ATOM    311  S1e TRP   145     849.910 756.890 719.770  1.00  0.00            
ATOM    312  S2e TRP   145     852.080 756.750 720.090  1.00  0.00            
ATOM    313  S3e TRP   145     851.950 754.980 721.850  1.00  0.00            
ATOM    314  S4e TRP   145     849.200 755.020 721.350  1.00  0.00            
ATOM    315  BBc LEU   146     846.670 758.660 722.820  1.00  0.00            
ATOM    316  S1c LEU   146     844.460 759.500 721.810  1.00  0.00            
ATOM    317  BBe THR   147     849.010 757.860 725.860  1.00  0.00            
ATOM    318  S1e THR   147     850.770 758.390 725.190  1.00  0.00            
ATOM    319  BBe LYS   148     849.090 758.060 729.700  1.00  0.00            
ATOM    320  S1e LYS   148     851.730 758.070 730.190  1.00  0.00            
ATOM    321  S2e LYS   148     853.380 760.230 731.790  1.00  0.00            
ATOM    322  BBs SER   149     848.260 761.330 731.420  1.00  0.00            
ATOM    323  S1s SER   149     847.350 763.050 731.390  1.00  0.00            
ATOM    324  BBs GLU   150     849.120 761.370 735.130  1.00  0.00            
ATOM    325  S1s GLU   150     851.230 764.280 735.610  1.00  0.00            
ATOM    326  BBs SER   151     850.440 757.870 735.380  1.00  0.00            
ATOM    327  S1s SER   151     852.200 757.230 735.930  1.00  0.00            
ATOM    328  BBc ALA   152     847.120 756.530 734.250  1.00  0.00            
ATOM    329  BBc TYR   153     845.260 755.170 731.200  1.00  0.00            
ATOM    330  S1c TYR   153     844.590 756.870 729.100  1.00  0.00            
ATOM    331  S2c TYR   153     845.590 754.940 728.080  1.00  0.00            
ATOM    332  S3c TYR   153     842.860 755.680 726.820  1.00  0.00            
ATOM    333  BBc PRO   154     841.610 755.300 731.850  1.00  0.00            
ATOM    334  S1c PRO   154     840.990 756.370 733.290  1.00  0.00            
ATOM    335  BBc VAL   155     839.010 752.960 730.480  1.00  0.00            
ATOM    336  S1c VAL   155     837.700 751.700 731.310  1.00  0.00            
ATOM    337  BBe LEU   156     838.220 755.030 727.440  1.00  0.00            
ATOM    338  S1e LEU   156     838.630 757.450 728.530  1.00  0.00            
ATOM    339  BBe ASN   157     834.610 754.780 726.420  1.00  0.00            
ATOM    340  S1e ASN   157     832.540 754.100 727.660  1.00  0.00            
ATOM    341  BBe VAL   158     833.470 757.470 723.940  1.00  0.00            
ATOM    342  S1e VAL   158     835.000 758.760 723.820  1.00  0.00            
ATOM    343  BBe THR   159     830.380 757.660 721.780  1.00  0.00            
ATOM    344  S1e THR   159     828.740 756.940 722.550  1.00  0.00            
ATOM    345  BBe MET   160     829.960 759.150 718.320  1.00  0.00            
ATOM    346  S1e MET   160     830.090 762.730 717.420  1.00  0.00            
ATOM    347  BBe PRO   161     826.390 759.340 716.880  1.00  0.00            
ATOM    348  S1e PRO   161     825.160 759.310 718.330  1.00  0.00            
ATOM    349  BBc ASN   162     825.790 759.610 713.160  1.00  0.00            
ATOM    350  S1c ASN   162     826.750 759.070 710.860  1.00  0.00            
ATOM    351  BBc ASN   163     822.860 762.000 712.840  1.00  0.00            
ATOM    352  S1c ASN   163     821.770 761.810 715.040  1.00  0.00            
ATOM    353  BBs ASP   164     823.490 762.950 709.240  1.00  0.00            
ATOM    354  S1s ASP   164     823.490 765.550 709.170  1.00  0.00            
ATOM    355  BBs ASN   165     821.970 761.310 706.090  1.00  0.00            
ATOM    356  S1s ASN   165     820.260 762.780 705.470  1.00  0.00            
ATOM    357  BBs PHE   166     825.150 759.710 704.600  1.00  0.00            
ATOM    358  S1s PHE   166     827.470 760.520 702.770  1.00  0.00            
ATOM    359  S2s PHE   166     825.510 760.670 701.390  1.00  0.00            
ATOM    360  S3s PHE   166     827.320 762.200 701.060  1.00  0.00            
ATOM    361  BBc ASP   167     827.400 756.870 705.940  1.00  0.00            
ATOM    362  S1c ASP   167     826.800 755.060 704.220  1.00  0.00            
ATOM    363  BBe LYS   168     830.680 757.750 707.760  1.00  0.00            
ATOM    364  S1e LYS   168     830.200 760.160 707.380  1.00  0.00            
ATOM    365  S2e LYS   168     828.670 762.450 707.610  1.00  0.00            
ATOM    366  BBe LEU   169     834.030 756.160 707.120  1.00  0.00            
ATOM    367  S1e LEU   169     835.520 754.510 705.590  1.00  0.00            
ATOM    368  BBe TYR   170     836.050 755.890 710.310  1.00  0.00            
ATOM    369  S1e TYR   170     833.920 755.810 712.440  1.00  0.00            
ATOM    370  S2e TYR   170     835.870 755.340 713.770  1.00  0.00            
ATOM    371  S3e TYR   170     834.090 757.550 715.000  1.00  0.00            
ATOM    372  BBe ILE   171     839.660 754.690 710.220  1.00  0.00            
ATOM    373  S1e ILE   171     840.970 754.270 708.620  1.00  0.00            
ATOM    374  BBe TRP   172     841.340 753.900 713.470  1.00  0.00            
ATOM    375  S1e TRP   172     839.880 753.410 715.630  1.00  0.00            
ATOM    376  S2e TRP   172     838.810 754.550 717.170  1.00  0.00            
ATOM    377  S3e TRP   172     839.460 753.040 719.060  1.00  0.00            
ATOM    378  S4e TRP   172     840.600 751.430 717.070  1.00  0.00            
ATOM    379  BBe GLY   173     844.370 751.760 714.540  1.00  0.00            
ATOM    380  BBe VAL   174     845.960 749.910 717.480  1.00  0.00            
ATOM    381  S1e VAL   174     845.410 748.060 716.980  1.00  0.00            
ATOM    382  BBe HIS   175     849.640 750.320 718.660  1.00  0.00            
ATOM    383  S1e HIS   175     851.090 751.570 718.240  1.00  0.00            
ATOM    384  S2e HIS   175     852.620 752.720 718.020  1.00  0.00            
ATOM    385  S3e HIS   175     851.630 753.880 716.490  1.00  0.00            
ATOM    386  BBe HIS   176     851.770 747.190 718.910  1.00  0.00            
ATOM    387  S1e HIS   176     850.970 746.250 717.400  1.00  0.00            
ATOM    388  S2e HIS   176     850.410 745.410 715.760  1.00  0.00            
ATOM    389  S3e HIS   176     848.680 744.530 716.710  1.00  0.00            
ATOM    390  BBc PRO   177     854.570 748.280 721.270  1.00  0.00            
ATOM    391  S1c PRO   177     854.930 750.080 721.780  1.00  0.00            
ATOM    392  BBs SER   178     858.080 746.790 720.850  1.00  0.00            
ATOM    393  S1s SER   178     859.560 748.040 720.670  1.00  0.00            
ATOM    394  BBs THR   179     858.500 745.590 724.400  1.00  0.00            
ATOM    395  S1s THR   179     860.390 745.150 724.650  1.00  0.00            
ATOM    396  BBh ASN   180     856.460 745.060 727.580  1.00  0.00            
ATOM    397  S1h ASN   180     854.880 744.130 729.230  1.00  0.00            
ATOM    398  BBh GLN   181     858.130 748.050 729.160  1.00  0.00            
ATOM    399  S1h GLN   181     860.090 746.640 730.660  1.00  0.00            
ATOM    400  BBh GLU   182     857.100 750.370 726.450  1.00  0.00            
ATOM    401  S1h GLU   182     858.970 751.170 724.400  1.00  0.00            
ATOM    402  BBh GLN   183     853.700 748.840 727.070  1.00  0.00            
ATOM    403  S1h GLN   183     851.640 747.150 726.200  1.00  0.00            
ATOM    404  BBh THR   184     853.230 749.540 730.740  1.00  0.00            
ATOM    405  S1h THR   184     853.930 748.280 732.060  1.00  0.00            
ATOM    406  BBh ASN   185     855.120 752.690 730.650  1.00  0.00            
ATOM    407  S1h ASN   185     855.520 754.910 731.960  1.00  0.00            
ATOM    408  BBh LEU   186     853.310 754.090 727.570  1.00  0.00            
ATOM    409  S1h LEU   186     854.510 755.400 725.730  1.00  0.00            
ATOM    410  BBh TYR   187     849.860 752.940 728.710  1.00  0.00            
ATOM    411  S1h TYR   187     849.200 753.250 725.620  1.00  0.00            
ATOM    412  S2h TYR   187     849.480 751.070 726.590  1.00  0.00            
ATOM    413  S3h TYR   187     851.160 751.460 724.010  1.00  0.00            
ATOM    414  BBs VAL   188     850.390 751.650 732.210  1.00  0.00            
ATOM    415  S1s VAL   188     851.010 753.260 733.230  1.00  0.00            
ATOM    416  BBs GLN   189     848.200 748.620 731.550  1.00  0.00            
ATOM    417  S1s GLN   189     846.070 749.800 730.890  1.00  0.00            
ATOM    418  BBs ALA   190     850.260 745.370 730.970  1.00  0.00            
ATOM    419  BBs SER   191     847.960 744.330 728.090  1.00  0.00            
ATOM    420  S1s SER   191     847.870 742.620 727.170  1.00  0.00            
ATOM    421  BBc GLY   192     845.830 747.040 726.340  1.00  0.00            
ATOM    422  BBc ARG   193     842.760 746.370 724.120  1.00  0.00            
ATOM    423  S1c ARG   193     841.380 744.760 725.340  1.00  0.00            
ATOM    424  S2c ARG   193     838.210 745.930 725.490  1.00  0.00            
ATOM    425  BBe VAL   194     840.580 748.170 721.530  1.00  0.00            
ATOM    426  S1e VAL   194     842.030 748.410 720.180  1.00  0.00            
ATOM    427  BBe THR   195     837.000 747.560 720.620  1.00  0.00            
ATOM    428  S1e THR   195     835.560 747.070 721.850  1.00  0.00            
ATOM    429  BBe VAL   196     835.330 749.830 718.020  1.00  0.00            
ATOM    430  S1e VAL   196     835.740 750.450 716.170  1.00  0.00            
ATOM    431  BBe SER   197     831.630 748.890 717.480  1.00  0.00            
ATOM    432  S1e SER   197     831.260 748.840 719.390  1.00  0.00            
ATOM    433  BBc THR   198     828.230 749.760 716.110  1.00  0.00            
ATOM    434  S1c THR   198     828.490 750.540 714.340  1.00  0.00            
ATOM    435  BBs ARG   199     824.770 748.500 716.800  1.00  0.00            
ATOM    436  S1s ARG   199     823.770 750.260 717.420  1.00  0.00            
ATOM    437  S2s ARG   199     821.690 752.490 718.900  1.00  0.00            
ATOM    438  BBs ARG   200     825.260 746.580 713.540  1.00  0.00            
ATOM    439  S1s ARG   200     823.560 746.340 711.990  1.00  0.00            
ATOM    440  S2s ARG   200     822.280 748.000 709.220  1.00  0.00            
ATOM    441  BBc SER   201     828.950 745.650 713.720  1.00  0.00            
ATOM    442  S1c SER   201     829.950 746.370 712.210  1.00  0.00            
ATOM    443  BBe GLN   202     831.710 745.160 716.200  1.00  0.00            
ATOM    444  S1e GLN   202     831.470 742.590 717.320  1.00  0.00            
ATOM    445  BBe GLN   203     835.490 744.720 715.900  1.00  0.00            
ATOM    446  S1e GLN   203     835.450 742.460 714.220  1.00  0.00            
ATOM    447  BBe THR   204     837.820 743.990 718.790  1.00  0.00            
ATOM    448  S1e THR   204     837.540 742.520 720.030  1.00  0.00            
ATOM    449  BBe ILE   205     841.690 744.030 718.380  1.00  0.00            
ATOM    450  S1e ILE   205     842.560 743.760 716.710  1.00  0.00            
ATOM    451  BBc ILE   206     844.290 743.150 721.010  1.00  0.00            
ATOM    452  S1c ILE   206     844.000 741.680 722.460  1.00  0.00            
ATOM    453  BBc PRO   207     847.820 744.560 721.140  1.00  0.00            
ATOM    454  S1c PRO   207     848.570 745.210 722.760  1.00  0.00            
ATOM    455  BBc ASN   208     850.690 742.160 720.430  1.00  0.00            
ATOM    456  S1c ASN   208     849.770 740.230 721.900  1.00  0.00            
ATOM    457  BBc ILE   209     854.080 743.170 721.880  1.00  0.00            
ATOM    458  S1c ILE   209     853.800 743.970 723.640  1.00  0.00            
ATOM    459  BBc GLY   210     857.230 742.280 720.220  1.00  0.00            
ATOM    460  BBc SER   211     860.360 743.480 718.410  1.00  0.00            
ATOM    461  S1c SER   211     861.860 743.730 719.620  1.00  0.00            
ATOM    462  BBc ARG   212     859.970 744.290 714.710  1.00  0.00            
ATOM    463  S1c ARG   212     857.620 745.050 713.950  1.00  0.00            
ATOM    464  S2c ARG   212     855.460 744.220 716.520  1.00  0.00            
ATOM    465  BBc PRO   213     862.510 745.310 712.010  1.00  0.00            
ATOM    466  S1c PRO   213     864.020 744.180 712.240  1.00  0.00            
ATOM    467  BBc TRP   214     863.360 748.980 712.450  1.00  0.00            
ATOM    468  S1c TRP   214     865.750 749.380 713.460  1.00  0.00            
ATOM    469  S2c TRP   214     867.280 750.580 714.490  1.00  0.00            
ATOM    470  S3c TRP   214     869.240 749.230 713.740  1.00  0.00            
ATOM    471  S4c TRP   214     867.310 747.590 712.540  1.00  0.00            
ATOM    472  BBe VAL   215     861.330 751.130 710.060  1.00  0.00            
ATOM    473  S1e VAL   215     861.010 750.030 708.420  1.00  0.00            
ATOM    474  BBt ARG   216     862.700 754.690 709.840  1.00  0.00            
ATOM    475  S1t ARG   216     863.500 755.730 707.760  1.00  0.00            
ATOM    476  S2t ARG   216     863.980 757.550 705.090  1.00  0.00            
ATOM    477  BBt GLY   217     863.880 753.970 713.310  1.00  0.00            
ATOM    478  BBe GLN   218     860.920 752.250 714.910  1.00  0.00            
ATOM    479  S1e GLN   218     860.970 753.190 717.700  1.00  0.00            
ATOM    480  BBs PRO   219     860.430 748.520 715.960  1.00  0.00            
ATOM    481  S1s PRO   219     862.070 747.770 716.540  1.00  0.00            
ATOM    482  BBc GLY   220     856.790 749.180 716.860  1.00  0.00            
ATOM    483  BBe ARG   221     853.880 749.330 714.390  1.00  0.00            
ATOM    484  S1e ARG   221     853.760 747.480 712.630  1.00  0.00            
ATOM    485  S2e ARG   221     855.710 746.710 710.060  1.00  0.00            
ATOM    486  BBe ILE   222     850.150 750.110 713.980  1.00  0.00            
ATOM    487  S1e ILE   222     849.270 752.000 713.240  1.00  0.00            
ATOM    488  BBe SER   223     847.380 747.820 712.570  1.00  0.00            
ATOM    489  S1e SER   223     846.610 746.030 712.520  1.00  0.00            
ATOM    490  BBe ILE   224     844.910 750.170 710.940  1.00  0.00            
ATOM    491  S1e ILE   224     845.180 752.250 710.230  1.00  0.00            
ATOM    492  BBe TYR   225     841.220 749.260 710.730  1.00  0.00            
ATOM    493  S1e TYR   225     839.170 747.550 712.700  1.00  0.00            
ATOM    494  S2e TYR   225     841.390 747.250 713.560  1.00  0.00            
ATOM    495  S3e TYR   225     839.270 747.580 715.800  1.00  0.00            
ATOM    496  BBe TRP   226     837.920 750.850 709.570  1.00  0.00            
ATOM    497  S1e TRP   226     837.660 749.500 707.300  1.00  0.00            
ATOM    498  S2e TRP   226     836.230 749.270 705.640  1.00  0.00            
ATOM    499  S3e TRP   226     836.880 746.930 705.020  1.00  0.00            
ATOM    500  S4e TRP   226     838.860 747.270 706.980  1.00  0.00            
ATOM    501  BBe THR   227     834.240 751.040 710.440  1.00  0.00            
ATOM    502  S1e THR   227     833.350 749.880 711.730  1.00  0.00            
ATOM    503  BBe ILE   228     831.340 752.430 708.510  1.00  0.00            
ATOM    504  S1e ILE   228     830.880 752.510 706.260  1.00  0.00            
ATOM    505  BBe VAL   229     828.570 754.060 710.510  1.00  0.00            
ATOM    506  S1e VAL   229     828.600 755.100 712.220  1.00  0.00            
ATOM    507  BBc LYS   230     825.250 754.060 708.690  1.00  0.00            
ATOM    508  S1c LYS   230     823.850 752.390 706.930  1.00  0.00            
ATOM    509  S2c LYS   230     824.440 750.260 705.140  1.00  0.00            
ATOM    510  BBt PRO   231     822.570 756.670 709.380  1.00  0.00            
ATOM    511  S1t PRO   231     822.000 757.210 707.650  1.00  0.00            
ATOM    512  BBt GLY   232     820.740 756.290 712.680  1.00  0.00            
ATOM    513  BBc ASP   233     823.800 754.370 714.010  1.00  0.00            
ATOM    514  S1c ASP   233     824.080 752.110 712.870  1.00  0.00            
ATOM    515  BBe VAL   234     826.530 755.280 716.460  1.00  0.00            
ATOM    516  S1e VAL   234     825.950 754.530 718.220  1.00  0.00            
ATOM    517  BBe LEU   235     830.230 754.600 717.220  1.00  0.00            
ATOM    518  S1e LEU   235     831.910 753.210 715.750  1.00  0.00            
ATOM    519  BBe VAL   236     831.390 753.410 720.560  1.00  0.00            
ATOM    520  S1e VAL   236     830.820 752.550 722.280  1.00  0.00            
ATOM    521  BBe ILE   237     835.160 753.100 721.050  1.00  0.00            
ATOM    522  S1e ILE   237     835.200 755.540 720.130  1.00  0.00            
ATOM    523  BBe ASN   238     836.160 751.400 724.230  1.00  0.00            
ATOM    524  S1e ASN   238     835.790 750.260 726.350  1.00  0.00            
ATOM    525  BBe SER   239     839.950 751.180 724.900  1.00  0.00            
ATOM    526  S1e SER   239     840.720 752.460 723.640  1.00  0.00            
ATOM    527  BBs ASN   240     841.870 750.990 728.130  1.00  0.00            
ATOM    528  S1s ASN   240     841.730 748.710 729.110  1.00  0.00            
ATOM    529  BBs GLY   241     845.080 751.090 726.040  1.00  0.00            
ATOM    530  BBc ASN   242     846.780 750.980 722.670  1.00  0.00            
ATOM    531  S1c ASN   242     846.030 748.720 721.840  1.00  0.00            
ATOM    532  BBe LEU   243     844.190 752.960 720.760  1.00  0.00            
ATOM    533  S1e LEU   243     844.250 754.890 722.530  1.00  0.00            
ATOM    534  BBe ILE   244     845.210 755.170 717.860  1.00  0.00            
ATOM    535  S1e ILE   244     846.840 754.650 716.510  1.00  0.00            
ATOM    536  BBe ALA   245     842.290 757.560 717.570  1.00  0.00            
ATOM    537  BBe PRO   246     840.100 758.790 714.820  1.00  0.00            
ATOM    538  S1e PRO   246     839.340 758.370 713.130  1.00  0.00            
ATOM    539  BBc ARG   247     839.900 762.620 714.590  1.00  0.00            
ATOM    540  S1c ARG   247     841.270 764.510 714.240  1.00  0.00            
ATOM    541  S2c ARG   247     844.920 765.330 714.470  1.00  0.00            
ATOM    542  BBe GLY   248     836.710 762.590 712.610  1.00  0.00            
ATOM    543  BBe TYR   249     835.330 760.830 709.540  1.00  0.00            
ATOM    544  S1e TYR   249     833.210 759.690 711.140  1.00  0.00            
ATOM    545  S2e TYR   249     832.450 761.950 710.820  1.00  0.00            
ATOM    546  S3e TYR   249     831.640 760.790 713.580  1.00  0.00            
ATOM    547  BBe PHE   250     835.470 760.460 705.850  1.00  0.00            
ATOM    548  S1e PHE   250     837.960 759.290 703.800  1.00  0.00            
ATOM    549  S2e PHE   250     835.870 758.220 703.290  1.00  0.00            
ATOM    550  S3e PHE   250     837.490 758.580 701.560  1.00  0.00            
ATOM    551  BBe LYS   251     832.550 761.170 703.590  1.00  0.00            
ATOM    552  S1e LYS   251     832.170 763.590 704.360  1.00  0.00            
ATOM    553  S2e LYS   251     830.690 766.260 704.000  1.00  0.00            
ATOM    554  BBc MET   252     831.250 758.190 701.620  1.00  0.00            
ATOM    555  S1c MET   252     831.580 755.770 702.470  1.00  0.00            
ATOM    556  BBc ARG   253     829.830 758.710 698.100  1.00  0.00            
ATOM    557  S1c ARG   253     829.960 760.810 696.920  1.00  0.00            
ATOM    558  S2c ARG   253     828.750 761.290 693.810  1.00  0.00            
ATOM    559  BBc THR   254     829.320 756.330 695.190  1.00  0.00            
ATOM    560  S1c THR   254     829.610 754.440 695.540  1.00  0.00            
ATOM    561  BBs GLY   255     829.930 756.860 691.580  1.00  0.00            
ATOM    562  BBs LYS   256     832.170 755.750 688.690  1.00  0.00            
ATOM    563  S1s LYS   256     830.350 754.120 687.910  1.00  0.00            
ATOM    564  S2s LYS   256     829.700 752.670 685.550  1.00  0.00            
ATOM    565  BBc SER   257     835.330 756.930 690.640  1.00  0.00            
ATOM    566  S1c SER   257     834.380 758.390 691.510  1.00  0.00            
ATOM    567  BBe SER   258     838.440 754.690 690.780  1.00  0.00            
ATOM    568  S1e SER   258     838.260 754.000 688.960  1.00  0.00            
ATOM    569  BBe ILE   259     842.190 753.840 690.900  1.00  0.00            
ATOM    570  S1e ILE   259     842.000 751.970 692.060  1.00  0.00            
ATOM    571  BBe MET   260     845.100 752.740 688.680  1.00  0.00            
ATOM    572  S1e MET   260     845.070 753.710 686.250  1.00  0.00            
ATOM    573  BBe ARG   261     848.780 751.940 688.720  1.00  0.00            
ATOM    574  S1e ARG   261     850.830 750.500 688.860  1.00  0.00            
ATOM    575  S2e ARG   261     853.330 749.800 686.680  1.00  0.00            
ATOM    576  BBc SER   262     850.560 753.980 686.020  1.00  0.00            
ATOM    577  S1c SER   262     849.310 755.420 685.640  1.00  0.00            
ATOM    578  BBc ASP   263     853.940 755.630 685.340  1.00  0.00            
ATOM    579  S1c ASP   263     855.580 754.310 686.620  1.00  0.00            
ATOM    580  BBc ALA   264     852.360 757.420 682.270  1.00  0.00            
ATOM    581  BBc PRO   265     852.810 761.290 682.460  1.00  0.00            
ATOM    582  S1c PRO   265     854.470 761.500 683.370  1.00  0.00            
ATOM    583  BBc ILE   266     849.460 763.060 682.490  1.00  0.00            
ATOM    584  S1c ILE   266     849.010 762.800 684.920  1.00  0.00            
ATOM    585  BBc ASP   267     849.410 765.510 679.590  1.00  0.00            
ATOM    586  S1c ASP   267     851.610 766.650 679.360  1.00  0.00            
ATOM    587  BBs THR   268     846.660 767.970 678.740  1.00  0.00            
ATOM    588  S1s THR   268     846.820 769.890 678.430  1.00  0.00            
ATOM    589  BBs CYS   269     844.300 766.500 676.050  1.00  0.00            
ATOM    590  S1s CYS   269     844.710 766.780 673.570  1.00  0.00            
ATOM    591  BBe ILE   270     841.040 764.590 675.400  1.00  0.00            
ATOM    592  S1e ILE   270     839.490 765.970 674.600  1.00  0.00            
ATOM    593  BBc SER   271     840.360 760.820 675.430  1.00  0.00            
ATOM    594  S1c SER   271     841.210 760.150 673.810  1.00  0.00            
ATOM    595  BBs GLU   272     837.590 758.780 676.930  1.00  0.00            
ATOM    596  S1s GLU   272     835.570 759.780 678.790  1.00  0.00            
ATOM    597  BBe CYS   273     839.670 755.650 677.580  1.00  0.00            
ATOM    598  S1e CYS   273     840.470 753.780 676.220  1.00  0.00            
ATOM    599  BBe ILE   274     842.690 755.560 679.960  1.00  0.00            
ATOM    600  S1e ILE   274     842.830 756.040 682.340  1.00  0.00            
ATOM    601  BBe THR   275     845.010 752.440 680.110  1.00  0.00            
ATOM    602  S1e THR   275     845.420 751.860 678.290  1.00  0.00            
ATOM    603  BBt PRO   276     848.140 752.090 682.360  1.00  0.00            
ATOM    604  S1t PRO   276     848.940 750.620 683.270  1.00  0.00            
ATOM    605  BBt ASN   277     850.210 752.800 679.220  1.00  0.00            
ATOM    606  S1t ASN   277     852.530 753.440 678.980  1.00  0.00            
ATOM    607  BBe GLY   278     848.150 755.980 678.610  1.00  0.00            
ATOM    608  BBe SER   279     845.030 757.100 676.870  1.00  0.00            
ATOM    609  S1e SER   279     845.420 758.830 676.080  1.00  0.00            
ATOM    610  BBe ILE   280     844.010 755.290 673.630  1.00  0.00            
ATOM    611  S1e ILE   280     844.170 752.700 673.650  1.00  0.00            
ATOM    612  BBc PRO   281     841.310 756.060 671.070  1.00  0.00            
ATOM    613  S1c PRO   281     841.740 757.450 669.840  1.00  0.00            
ATOM    614  BBc ASN   282     838.010 754.210 671.250  1.00  0.00            
ATOM    615  S1c ASN   282     836.690 755.390 673.030  1.00  0.00            
ATOM    616  BBs ASP   283     837.020 754.170 667.580  1.00  0.00            
ATOM    617  S1s ASP   283     835.220 755.970 666.960  1.00  0.00            
ATOM    618  BBs LYS   284     837.850 750.520 667.240  1.00  0.00            
ATOM    619  S1s LYS   284     839.410 751.120 665.610  1.00  0.00            
ATOM    620  S2s LYS   284     839.050 751.500 662.690  1.00  0.00            
ATOM    621  BBs PRO   285     835.890 747.730 669.030  1.00  0.00            
ATOM    622  S1s PRO   285     834.030 747.620 669.400  1.00  0.00            
ATOM    623  BBe PHE   286     838.840 745.760 670.390  1.00  0.00            
ATOM    624  S1e PHE   286     836.390 743.240 670.330  1.00  0.00            
ATOM    625  S2e PHE   286     837.570 743.380 668.250  1.00  0.00            
ATOM    626  S3e PHE   286     835.190 743.080 668.260  1.00  0.00            
ATOM    627  BBe GLN   287     842.140 746.780 671.980  1.00  0.00            
ATOM    628  S1e GLN   287     842.110 748.380 674.540  1.00  0.00            
ATOM    629  BBc ASN   288     845.630 745.200 672.290  1.00  0.00            
ATOM    630  S1c ASN   288     847.000 743.260 672.370  1.00  0.00            
ATOM    631  BBs VAL   289     847.320 747.550 674.670  1.00  0.00            
ATOM    632  S1s VAL   289     847.540 749.300 673.720  1.00  0.00            
ATOM    633  BBc ASN   290     846.390 746.820 678.290  1.00  0.00            
ATOM    634  S1c ASN   290     848.370 747.240 679.680  1.00  0.00            
ATOM    635  BBs LYS   291     843.690 744.740 680.030  1.00  0.00            
ATOM    636  S1s LYS   291     845.340 742.980 681.270  1.00  0.00            
ATOM    637  S2s LYS   291     846.250 740.530 682.690  1.00  0.00            
ATOM    638  BBc ILE   292     843.660 747.460 682.700  1.00  0.00            
ATOM    639  S1c ILE   292     844.920 748.530 684.210  1.00  0.00            
ATOM    640  BBc THR   293     841.450 750.210 681.180  1.00  0.00            
ATOM    641  S1c THR   293     841.050 749.700 679.340  1.00  0.00            
ATOM    642  BBe TYR   294     839.350 752.930 682.800  1.00  0.00            
ATOM    643  S1e TYR   294     841.060 751.700 685.570  1.00  0.00            
ATOM    644  S2e TYR   294     839.370 750.050 685.200  1.00  0.00            
ATOM    645  S3e TYR   294     841.380 749.230 687.410  1.00  0.00            
ATOM    646  BBe GLY   295     836.560 754.570 680.780  1.00  0.00            
ATOM    647  BBe ALA   296     834.740 754.010 677.540  1.00  0.00            
ATOM    648  BBc CYS   297     837.060 751.300 676.390  1.00  0.00            
ATOM    649  S1c CYS   297     836.350 749.690 678.140  1.00  0.00            
ATOM    650  BBc PRO   298     837.260 748.680 673.540  1.00  0.00            
ATOM    651  S1c PRO   298     838.200 749.880 672.410  1.00  0.00            
ATOM    652  BBe LYS   299     837.600 745.070 674.930  1.00  0.00            
ATOM    653  S1e LYS   299     835.490 744.650 676.290  1.00  0.00            
ATOM    654  S2e LYS   299     833.140 745.710 678.030  1.00  0.00            
ATOM    655  BBe TYR   300     841.020 743.530 675.330  1.00  0.00            
ATOM    656  S1e TYR   300     843.670 741.180 677.070  1.00  0.00            
ATOM    657  S2e TYR   300     844.250 743.230 675.960  1.00  0.00            
ATOM    658  S3e TYR   300     846.730 741.690 677.030  1.00  0.00            
ATOM    659  BBc VAL   301     841.690 740.510 673.000  1.00  0.00            
ATOM    660  S1c VAL   301     841.160 741.350 671.260  1.00  0.00            
ATOM    661  BBs LYS   302     845.020 738.700 672.540  1.00  0.00            
ATOM    662  S1s LYS   302     844.180 736.920 674.180  1.00  0.00            
ATOM    663  S2s LYS   302     844.440 736.180 677.190  1.00  0.00            
ATOM    664  BBc GLN   303     844.880 739.370 668.810  1.00  0.00            
ATOM    665  S1c GLN   303     843.950 737.930 666.820  1.00  0.00            
ATOM    666  BBs ASN   304     847.310 742.070 667.640  1.00  0.00            
ATOM    667  S1s ASN   304     849.810 742.710 667.480  1.00  0.00            
ATOM    668  BBc THR   305     845.470 742.930 664.420  1.00  0.00            
ATOM    669  S1c THR   305     845.740 744.750 663.760  1.00  0.00            
ATOM    670  BBc LEU   306     841.970 741.970 663.130  1.00  0.00            
ATOM    671  S1c LEU   306     840.680 740.630 665.060  1.00  0.00            
ATOM    672  BBe LYS   307     841.090 743.150 659.590  1.00  0.00            
ATOM    673  S1e LYS   307     842.830 744.320 658.180  1.00  0.00            
ATOM    674  S2e LYS   307     845.790 744.590 657.900  1.00  0.00            
ATOM    675  BBe LEU   308     837.500 743.820 658.850  1.00  0.00            
ATOM    676  S1e LEU   308     834.880 743.670 659.350  1.00  0.00            
ATOM    677  BBe ALA   309     836.970 743.500 655.080  1.00  0.00            
ATOM    678  BBc THR   310     835.420 746.530 653.270  1.00  0.00            
ATOM    679  S1c THR   310     834.080 747.820 653.860  1.00  0.00            
ATOM    680  BBs GLY   311     835.810 745.700 649.540  1.00  0.00            
ATOM    681  BBc MET   312     835.520 742.680 647.250  1.00  0.00            
ATOM    682  S1c MET   312     833.650 744.460 645.810  1.00  0.00            
ATOM    683  BBe ARG   313     838.020 740.060 646.630  1.00  0.00            
ATOM    684  S1e ARG   313     837.090 738.490 645.050  1.00  0.00            
ATOM    685  S2e ARG   313     837.030 735.340 645.520  1.00  0.00            
ATOM    686  BBc ASN   314     841.180 741.090 644.790  1.00  0.00            
ATOM    687  S1c ASN   314     843.420 742.150 644.900  1.00  0.00            
ATOM    688  BBc VAL   315     841.820 739.370 641.490  1.00  0.00            
ATOM    689  S1c VAL   315     840.980 737.610 641.040  1.00  0.00            
ATOM    690  BBc PRO   316     844.950 740.740 639.680  1.00  0.00            
ATOM    691  S1c PRO   316     845.960 742.240 640.260  1.00  0.00            
ATOM    692  BBc GLU   317     845.420 740.140 635.970  1.00  0.00            
ATOM    693  S1c GLU   317     844.490 742.990 635.110  1.00  0.00            
ATOM    694  BBc LYS   318     848.480 738.310 634.630  1.00  0.00            
ATOM    695  S1c LYS   318     849.920 739.860 633.330  1.00  0.00            
ATOM    696  S2c LYS   318     850.910 742.250 631.620  1.00  0.00            
ATOM    697  BBc GLY   319     832.440 733.060 646.330  1.00  0.00            
ATOM    698  BBt LEU   320     828.990 731.350 646.270  1.00  0.00            
ATOM    699  S1t LEU   320     830.180 729.100 645.950  1.00  0.00            
ATOM    700  BBt PHE   321     827.910 733.000 643.040  1.00  0.00            
ATOM    701  S1t PHE   321     825.240 731.830 641.720  1.00  0.00            
ATOM    702  S2t PHE   321     826.620 729.870 641.870  1.00  0.00            
ATOM    703  S3t PHE   321     825.000 730.060 640.110  1.00  0.00            
ATOM    704  BBs GLY   322     831.000 732.160 641.050  1.00  0.00            
ATOM    705  BBt ALA   323     831.240 735.640 639.460  1.00  0.00            
ATOM    706  BBe ILE   324     834.400 737.340 640.820  1.00  0.00            
ATOM    707  S1e ILE   324     835.610 738.600 639.350  1.00  0.00            
ATOM    708  BBt ALA   325     837.290 734.920 640.980  1.00  0.00            
ATOM    709  BBt GLY   326     835.010 732.760 638.840  1.00  0.00            
ATOM    710  BBt PHE   327     833.630 732.840 635.320  1.00  0.00            
ATOM    711  S1t PHE   327     834.120 729.770 634.410  1.00  0.00            
ATOM    712  S2t PHE   327     835.600 731.200 633.190  1.00  0.00            
ATOM    713  S3t PHE   327     834.910 729.110 632.240  1.00  0.00            
ATOM    714  BBe ILE   328     835.030 736.380 635.360  1.00  0.00            
ATOM    715  S1e ILE   328     833.410 737.690 635.620  1.00  0.00            
ATOM    716  BBc GLU   329     838.760 735.460 635.020  1.00  0.00            
ATOM    717  S1c GLU   329     839.360 733.820 636.630  1.00  0.00            
ATOM    718  BBc ASN   330     839.960 738.790 636.530  1.00  0.00            
ATOM    719  S1c ASN   330     840.970 739.400 634.280  1.00  0.00            
ATOM    720  BBc GLY   331     838.990 742.270 637.640  1.00  0.00            
ATOM    721  BBe TRP   332     840.060 745.460 636.120  1.00  0.00            
ATOM    722  S1e TRP   332     840.920 745.490 633.500  1.00  0.00            
ATOM    723  S2e TRP   332     842.050 746.440 631.870  1.00  0.00            
ATOM    724  S3e TRP   332     841.580 744.780 630.050  1.00  0.00            
ATOM    725  S4e TRP   332     839.990 743.610 632.040  1.00  0.00            
ATOM    726  BBt GLU   333     842.710 747.720 637.650  1.00  0.00            
ATOM    727  S1t GLU   333     845.490 746.800 638.250  1.00  0.00            
ATOM    728  BBt GLY   334     842.110 750.370 634.910  1.00  0.00            
ATOM    729  BBc MET   335     838.830 750.850 636.590  1.00  0.00            
ATOM    730  S1c MET   335     835.910 750.370 636.160  1.00  0.00            
ATOM    731  BBc ILE   336     839.300 753.540 639.170  1.00  0.00            
ATOM    732  S1c ILE   336     841.340 754.540 639.090  1.00  0.00            
ATOM    733  BBs ASP   337     835.970 755.180 639.640  1.00  0.00            
ATOM    734  S1s ASP   337     836.250 757.360 640.610  1.00  0.00            
ATOM    735  BBc GLY   338     833.910 751.990 640.210  1.00  0.00            
ATOM    736  BBs TRP   339     833.370 748.580 641.780  1.00  0.00            
ATOM    737  S1s TRP   339     834.440 749.140 644.140  1.00  0.00            
ATOM    738  S2s TRP   339     836.190 748.790 645.430  1.00  0.00            
ATOM    739  S3s TRP   339     835.280 749.900 647.480  1.00  0.00            
ATOM    740  S4s TRP   339     833.080 750.470 645.840  1.00  0.00            
ATOM    741  BBe TYR   340     831.550 747.010 638.820  1.00  0.00            
ATOM    742  S1e TYR   340     831.000 744.910 641.260  1.00  0.00            
ATOM    743  S2e TYR   340     828.980 745.860 640.390  1.00  0.00            
ATOM    744  S3e TYR   340     828.980 745.700 643.480  1.00  0.00            
ATOM    745  BBe GLY   341     831.320 747.910 635.190  1.00  0.00            
ATOM    746  BBe PHE   342     831.080 747.330 631.410  1.00  0.00            
ATOM    747  S1e PHE   342     828.780 747.310 629.050  1.00  0.00            
ATOM    748  S2e PHE   342     827.880 747.120 631.260  1.00  0.00            
ATOM    749  S3e PHE   342     826.520 746.560 629.360  1.00  0.00            
ATOM    750  BBe ARG   343     833.720 747.070 628.780  1.00  0.00            
ATOM    751  S1e ARG   343     836.180 746.960 628.470  1.00  0.00            
ATOM    752  S2e ARG   343     836.660 744.800 625.360  1.00  0.00            
ATOM    753  BBe HIS   344     832.490 747.270 625.230  1.00  0.00            
ATOM    754  S1e HIS   344     831.350 748.850 625.170  1.00  0.00            
ATOM    755  S2e HIS   344     830.120 750.330 625.020  1.00  0.00            
ATOM    756  S3e HIS   344     830.450 750.920 627.070  1.00  0.00            
ATOM    757  BBe GLN   345     834.150 746.700 621.860  1.00  0.00            
ATOM    758  S1e GLN   345     835.780 744.880 620.540  1.00  0.00            
ATOM    759  BBe ASN   346     831.950 747.960 618.920  1.00  0.00            
ATOM    760  S1e ASN   346     830.560 749.640 620.180  1.00  0.00            
ATOM    761  BBt SER   347     832.260 749.380 615.420  1.00  0.00            
ATOM    762  S1t SER   347     831.200 748.800 613.890  1.00  0.00            
ATOM    763  BBt GLU   348     833.270 752.580 617.180  1.00  0.00            
ATOM    764  S1t GLU   348     831.760 754.540 618.380  1.00  0.00            
ATOM    765  BBe GLY   349     836.230 750.740 618.800  1.00  0.00            
ATOM    766  BBe THR   350     836.440 749.870 622.590  1.00  0.00            
ATOM    767  S1e THR   350     838.080 748.850 622.860  1.00  0.00            
ATOM    768  BBe GLY   351     835.430 751.360 625.880  1.00  0.00            
ATOM    769  BBe GLN   352     834.670 751.380 629.670  1.00  0.00            
ATOM    770  S1e GLN   352     837.210 750.680 631.300  1.00  0.00            
ATOM    771  BBe ALA   353     832.210 752.940 632.030  1.00  0.00            
ATOM    772  BBe ALA   354     831.590 752.110 635.640  1.00  0.00            
ATOM    773  BBc ASP   355     828.130 751.110 636.980  1.00  0.00            
ATOM    774  S1c ASP   355     826.250 750.130 635.510  1.00  0.00            
ATOM    775  BBh LEU   356     827.260 753.740 639.440  1.00  0.00            
ATOM    776  S1h LEU   356     826.070 755.410 637.830  1.00  0.00            
ATOM    777  BBh LYS   357     824.030 752.040 640.600  1.00  0.00            
ATOM    778  S1h LYS   357     822.230 752.670 642.490  1.00  0.00            
ATOM    779  S2h LYS   357     820.140 752.330 644.400  1.00  0.00            
ATOM    780  BBh SER   358     825.650 748.710 641.310  1.00  0.00            
ATOM    781  S1h SER   358     824.530 747.190 641.810  1.00  0.00            
ATOM    782  BBh THR   359     828.760 750.200 642.810  1.00  0.00            
ATOM    783  S1h THR   359     829.890 751.660 642.180  1.00  0.00            
ATOM    784  BBh GLN   360     826.840 752.170 645.450  1.00  0.00            
ATOM    785  S1h GLN   360     826.890 754.830 644.580  1.00  0.00            
ATOM    786  BBh ALA   361     824.730 749.110 646.290  1.00  0.00            
ATOM    787  BBh ALA   362     827.580 747.200 647.730  1.00  0.00            
ATOM    788  BBh ILE   363     829.440 750.210 649.120  1.00  0.00            
ATOM    789  S1h ILE   363     831.320 750.940 650.100  1.00  0.00            
ATOM    790  BBh ASP   364     826.230 751.100 650.820  1.00  0.00            
ATOM    791  S1h ASP   364     825.000 753.220 650.220  1.00  0.00            
ATOM    792  BBh GLN   365     825.760 747.730 652.290  1.00  0.00            
ATOM    793  S1h GLN   365     823.170 748.450 652.810  1.00  0.00            
ATOM    794  BBh ILE   366     829.360 747.320 653.390  1.00  0.00            
ATOM    795  S1h ILE   366     830.150 745.900 651.600  1.00  0.00            
ATOM    796  BBh ASN   367     829.190 750.810 654.810  1.00  0.00            
ATOM    797  S1h ASN   367     831.410 751.780 655.000  1.00  0.00            
ATOM    798  BBh ARG   368     826.400 749.550 657.060  1.00  0.00            
ATOM    799  S1h ARG   368     825.060 750.150 658.900  1.00  0.00            
ATOM    800  S2h ARG   368     824.370 751.420 661.350  1.00  0.00            
ATOM    801  BBh LYS   369     828.100 746.240 657.980  1.00  0.00            
ATOM    802  S1h LYS   369     828.870 744.110 657.390  1.00  0.00            
ATOM    803  S2h LYS   369     828.100 741.760 655.850  1.00  0.00            
ATOM    804  BBh LEU   370     831.050 748.390 659.010  1.00  0.00            
ATOM    805  S1h LEU   370     833.320 748.290 660.450  1.00  0.00            
ATOM    806  BBh ASN   371     829.120 750.830 661.220  1.00  0.00            
ATOM    807  S1h ASN   371     829.360 752.770 659.840  1.00  0.00            
ATOM    808  BBh ARG   372     827.460 748.080 663.280  1.00  0.00            
ATOM    809  S1h ARG   372     825.440 746.550 662.730  1.00  0.00            
ATOM    810  S2h ARG   372     823.690 743.910 664.450  1.00  0.00            
ATOM    811  BBh VAL   373     831.070 747.290 664.490  1.00  0.00            
ATOM    812  S1h VAL   373     831.610 745.430 664.990  1.00  0.00            
ATOM    813  BBh ILE   374     832.880 750.570 665.180  1.00  0.00            
ATOM    814  S1h ILE   374     834.470 751.670 664.180  1.00  0.00            
ATOM    815  BBs GLU   375     830.450 753.050 666.800  1.00  0.00            
ATOM    816  S1s GLU   375     827.760 752.620 665.520  1.00  0.00            
ATOM    817  BBc LYS   376     830.290 750.690 669.750  1.00  0.00            
ATOM    818  S1c LYS   376     829.140 748.830 668.370  1.00  0.00            
ATOM    819  S2c LYS   376     826.200 748.460 667.980  1.00  0.00            
ATOM    820  BBc THR   377     832.100 750.590 673.150  1.00  0.00            
ATOM    821  S1c THR   377     833.670 751.680 672.780  1.00  0.00            
ATOM    822  BBc ASN   378     830.810 750.020 676.750  1.00  0.00            
ATOM    823  S1c ASN   378     828.580 749.130 677.010  1.00  0.00            
ATOM    824  BBe GLU   379     831.890 752.050 679.740  1.00  0.00            
ATOM    825  S1e GLU   379     829.260 752.660 680.650  1.00  0.00            
ATOM    826  BBe LYS   380     833.630 750.140 682.600  1.00  0.00            
ATOM    827  S1e LYS   380     832.460 747.750 682.570  1.00  0.00            
ATOM    828  S2e LYS   380     829.430 747.600 681.670  1.00  0.00            
ATOM    829  BBc PHE   381     834.980 752.230 685.570  1.00  0.00            
ATOM    830  S1c PHE   381     835.820 755.650 685.270  1.00  0.00            
ATOM    831  S2c PHE   381     833.800 754.970 684.170  1.00  0.00            
ATOM    832  S3c PHE   381     834.250 757.300 684.540  1.00  0.00            
ATOM    833  BBs HIS   382     835.510 750.370 688.900  1.00  0.00            
ATOM    834  S1s HIS   382     833.690 750.070 689.530  1.00  0.00            
ATOM    835  S2s HIS   382     831.880 749.840 690.160  1.00  0.00            
ATOM    836  S3s HIS   382     831.350 748.630 688.450  1.00  0.00            
ATOM    837  BBc GLN   383     836.700 746.830 688.460  1.00  0.00            
ATOM    838  S1c GLN   383     835.310 746.050 686.060  1.00  0.00            
ATOM    839  BBc ILE   384     839.020 744.240 689.930  1.00  0.00            
ATOM    840  S1c ILE   384     838.810 743.830 692.220  1.00  0.00            
ATOM    841  BBc GLU   385     842.780 744.620 689.860  1.00  0.00            
ATOM    842  S1c GLU   385     842.730 747.320 691.560  1.00  0.00            
ATOM    843  BBc LYS   386     844.660 742.530 687.310  1.00  0.00            
ATOM    844  S1c LYS   386     842.770 742.800 685.690  1.00  0.00            
ATOM    845  S2c LYS   386     841.040 744.990 685.370  1.00  0.00            
ATOM    846  BBc GLU   387     848.400 742.720 688.160  1.00  0.00            
ATOM    847  S1c GLU   387     849.700 740.900 686.080  1.00  0.00            
ATOM    848  BBc PHE   388     849.910 741.800 691.490  1.00  0.00            
ATOM    849  S1c PHE   388     848.100 742.080 694.060  1.00  0.00            
ATOM    850  S2c PHE   388     847.740 744.020 692.690  1.00  0.00            
ATOM    851  S3c PHE   388     846.710 743.870 694.850  1.00  0.00            
ATOM    852  BBs SER   389     853.190 742.400 693.370  1.00  0.00            
ATOM    853  S1s SER   389     855.070 742.810 693.020  1.00  0.00            
ATOM    854  BBs GLU   390     852.760 739.740 696.080  1.00  0.00            
ATOM    855  S1s GLU   390     855.350 739.960 697.290  1.00  0.00            
ATOM    856  BBc VAL   391     851.960 736.000 695.910  1.00  0.00            
ATOM    857  S1c VAL   391     853.610 735.000 696.450  1.00  0.00            
ATOM    858  BBc GLU   392     848.720 735.630 697.910  1.00  0.00            
ATOM    859  S1c GLU   392     848.100 738.300 697.360  1.00  0.00            
ATOM    860  BBc GLY   393     847.020 732.420 696.580  1.00  0.00            
ATOM    861  BBh ARG   394     843.410 731.430 696.230  1.00  0.00            
ATOM    862  S1h ARG   394     842.000 729.590 696.320  1.00  0.00            
ATOM    863  S2h ARG   394     839.010 728.090 697.950  1.00  0.00            
ATOM    864  BBh ILE   395     841.630 734.760 696.240  1.00  0.00            
ATOM    865  S1h ILE   395     839.960 736.360 696.170  1.00  0.00            
ATOM    866  BBh GLN   396     844.250 736.100 693.840  1.00  0.00            
ATOM    867  S1h GLN   396     846.090 737.740 692.670  1.00  0.00            
ATOM    868  BBh ASP   397     844.070 732.770 691.940  1.00  0.00            
ATOM    869  S1h ASP   397     845.420 730.730 691.260  1.00  0.00            
ATOM    870  BBh LEU   398     840.510 733.570 691.100  1.00  0.00            
ATOM    871  S1h LEU   398     838.130 733.080 692.260  1.00  0.00            
ATOM    872  BBh GLU   399     840.980 737.170 690.020  1.00  0.00            
ATOM    873  S1h GLU   399     840.530 739.590 688.810  1.00  0.00            
ATOM    874  BBh LYS   400     843.280 736.060 687.370  1.00  0.00            
ATOM    875  S1h LYS   400     845.490 735.130 688.090  1.00  0.00            
ATOM    876  S2h LYS   400     848.160 735.460 688.810  1.00  0.00            
ATOM    877  BBh TYR   401     841.110 733.220 686.390  1.00  0.00            
ATOM    878  S1h TYR   401     840.640 731.100 684.390  1.00  0.00            
ATOM    879  S2h TYR   401     838.370 731.150 685.170  1.00  0.00            
ATOM    880  S3h TYR   401     838.920 728.820 683.210  1.00  0.00            
ATOM    881  BBh VAL   402     838.150 735.550 686.030  1.00  0.00            
ATOM    882  S1h VAL   402     837.070 736.370 687.510  1.00  0.00            
ATOM    883  BBh GLU   403     840.160 737.970 684.040  1.00  0.00            
ATOM    884  S1h GLU   403     841.780 740.160 681.990  1.00  0.00            
ATOM    885  BBh ASP   404     841.790 735.380 681.730  1.00  0.00            
ATOM    886  S1h ASP   404     844.080 735.180 682.420  1.00  0.00            
ATOM    887  BBh THR   405     838.510 733.550 681.070  1.00  0.00            
ATOM    888  S1h THR   405     837.920 732.310 679.680  1.00  0.00            
ATOM    889  BBh LYS   406     837.040 736.870 679.950  1.00  0.00            
ATOM    890  S1h LYS   406     836.450 739.080 680.900  1.00  0.00            
ATOM    891  S2h LYS   406     836.860 742.180 680.210  1.00  0.00            
ATOM    892  BBh ILE   407     839.900 737.620 677.780  1.00  0.00            
ATOM    893  S1h ILE   407     839.420 739.500 677.090  1.00  0.00            
ATOM    894  BBh ASP   408     839.670 734.320 675.920  1.00  0.00            
ATOM    895  S1h ASP   408     841.300 732.880 674.670  1.00  0.00            
ATOM    896  BBh LEU   409     835.840 734.710 675.690  1.00  0.00            
ATOM    897  S1h LEU   409     833.740 734.180 674.220  1.00  0.00            
ATOM    898  BBh TRP   410     836.320 738.030 673.880  1.00  0.00            
ATOM    899  S1h TRP   410     834.580 739.680 674.850  1.00  0.00            
ATOM    900  S2h TRP   410     833.620 740.150 676.770  1.00  0.00            
ATOM    901  S3h TRP   410     831.920 741.770 675.900  1.00  0.00            
ATOM    902  S4h TRP   410     833.150 741.250 673.440  1.00  0.00            
ATOM    903  BBh SER   411     839.150 736.980 671.620  1.00  0.00            
ATOM    904  S1h SER   411     840.580 736.850 670.300  1.00  0.00            
ATOM    905  BBh TYR   412     837.060 734.060 670.450  1.00  0.00            
ATOM    906  S1h TYR   412     835.720 731.180 669.170  1.00  0.00            
ATOM    907  S2h TYR   412     838.120 731.250 669.120  1.00  0.00            
ATOM    908  S3h TYR   412     836.990 728.470 668.350  1.00  0.00            
ATOM    909  BBh ASN   413     834.320 736.510 669.710  1.00  0.00            
ATOM    910  S1h ASN   413     831.880 736.560 670.130  1.00  0.00            
ATOM    911  BBh ALA   414     836.730 738.770 667.730  1.00  0.00            
ATOM    912  BBh GLU   415     838.310 735.910 665.790  1.00  0.00            
ATOM    913  S1h GLU   415     839.440 734.240 665.530  1.00  0.00            
ATOM    914  BBh LEU   416     834.720 734.780 665.050  1.00  0.00            
ATOM    915  S1h LEU   416     832.710 733.070 665.620  1.00  0.00            
ATOM    916  BBh LEU   417     833.290 738.210 664.110  1.00  0.00            
ATOM    917  S1h LEU   417     831.560 739.970 664.940  1.00  0.00            
ATOM    918  BBh VAL   418     835.770 739.030 661.250  1.00  0.00            
ATOM    919  S1h VAL   418     837.680 739.570 661.520  1.00  0.00            
ATOM    920  BBh ALA   419     835.730 735.510 659.880  1.00  0.00            
ATOM    921  BBh LEU   420     832.030 735.360 659.450  1.00  0.00            
ATOM    922  S1h LEU   420     830.670 733.910 661.200  1.00  0.00            
ATOM    923  BBh GLU   421     831.660 738.990 658.390  1.00  0.00            
ATOM    924  S1h GLU   421     829.040 738.960 659.980  1.00  0.00            
ATOM    925  BBh ASN   422     834.390 738.840 655.790  1.00  0.00            
ATOM    926  S1h ASN   422     836.800 738.840 656.170  1.00  0.00            
ATOM    927  BBh GLN   423     833.080 735.570 654.540  1.00  0.00            
ATOM    928  S1h GLN   423     832.890 734.370 652.480  1.00  0.00            
ATOM    929  BBh HIS   424     829.680 737.300 653.940  1.00  0.00            
ATOM    930  S1h HIS   424     828.350 736.670 655.220  1.00  0.00            
ATOM    931  S2h HIS   424     827.300 735.860 656.630  1.00  0.00            
ATOM    932  S3h HIS   424     825.470 736.730 655.880  1.00  0.00            
ATOM    933  BBh THR   425     831.680 740.400 652.700  1.00  0.00            
ATOM    934  S1h THR   425     832.460 742.170 652.930  1.00  0.00            
ATOM    935  BBh ILE   426     833.240 738.430 649.800  1.00  0.00            
ATOM    936  S1h ILE   426     835.280 738.050 650.190  1.00  0.00            
ATOM    937  BBh ASP   427     830.050 736.520 648.800  1.00  0.00            
ATOM    938  S1h ASP   427     828.120 735.050 649.400  1.00  0.00            
ATOM    939  BBh LEU   428     827.850 739.670 649.160  1.00  0.00            
ATOM    940  S1h LEU   428     827.020 741.630 650.670  1.00  0.00            
ATOM    941  BBh ALA   429     830.060 741.680 646.850  1.00  0.00            
ATOM    942  BBh ASP   430     830.000 738.710 644.620  1.00  0.00            
ATOM    943  S1h ASP   430     832.350 737.950 645.240  1.00  0.00            
ATOM    944  BBh SER   431     826.240 738.410 644.460  1.00  0.00            
ATOM    945  S1h SER   431     825.870 736.670 645.270  1.00  0.00            
ATOM    946  BBh GLU   432     826.340 742.080 643.670  1.00  0.00            
ATOM    947  S1h GLU   432     824.500 743.330 645.220  1.00  0.00            
ATOM    948  BBh MET   433     828.430 741.130 640.640  1.00  0.00            
ATOM    949  S1h MET   433     830.400 740.740 639.080  1.00  0.00            
ATOM    950  BBh ASN   434     825.980 738.590 639.560  1.00  0.00            
ATOM    951  S1h ASN   434     826.200 736.230 639.900  1.00  0.00            
ATOM    952  BBh LYS   435     823.090 740.830 640.110  1.00  0.00            
ATOM    953  S1h LYS   435     821.740 741.910 641.670  1.00  0.00            
ATOM    954  S2h LYS   435     820.140 744.250 641.870  1.00  0.00            
ATOM    955  BBh LEU   436     824.430 743.240 637.590  1.00  0.00            
ATOM    956  S1h LEU   436     824.960 745.590 636.410  1.00  0.00            
ATOM    957  BBh PHE   437     825.310 740.380 635.200  1.00  0.00            
ATOM    958  S1h PHE   437     826.580 737.340 634.440  1.00  0.00            
ATOM    959  S2h PHE   437     828.080 739.010 635.300  1.00  0.00            
ATOM    960  S3h PHE   437     828.490 736.680 635.740  1.00  0.00            
ATOM    961  BBh GLU   438     821.730 739.290 635.330  1.00  0.00            
ATOM    962  S1h GLU   438     821.330 737.470 637.040  1.00  0.00            
ATOM    963  BBh LYS   439     820.030 742.670 635.220  1.00  0.00            
ATOM    964  S1h LYS   439     818.000 743.510 634.990  1.00  0.00            
ATOM    965  S2h LYS   439     815.750 745.640 635.590  1.00  0.00            
ATOM    966  BBh THR   440     821.810 743.140 631.800  1.00  0.00            
ATOM    967  S1h THR   440     823.450 744.180 631.910  1.00  0.00            
ATOM    968  BBh ARG   441     821.130 739.580 630.510  1.00  0.00            
ATOM    969  S1h ARG   441     821.010 737.530 628.590  1.00  0.00            
ATOM    970  S2h ARG   441     819.700 735.320 626.100  1.00  0.00            
ATOM    971  BBh ARG   442     817.480 740.350 630.770  1.00  0.00            
ATOM    972  S1h ARG   442     816.450 738.740 631.470  1.00  0.00            
ATOM    973  S2h ARG   442     817.100 737.060 634.370  1.00  0.00            
ATOM    974  BBh GLN   443     817.810 743.710 629.170  1.00  0.00            
ATOM    975  S1h GLN   443     816.490 745.260 629.380  1.00  0.00            
ATOM    976  BBh LEU   444     819.420 742.110 626.140  1.00  0.00            
ATOM    977  S1h LEU   444     821.870 742.950 626.740  1.00  0.00            
ATOM    978  BBt ARG   445     816.650 739.570 625.660  1.00  0.00            
ATOM    979  S1t ARG   445     814.560 739.160 626.670  1.00  0.00            
ATOM    980  S2t ARG   445     811.290 739.280 625.700  1.00  0.00            
ATOM    981  BBt GLU   446     817.090 737.590 622.430  1.00  0.00            
ATOM    982  S1t GLU   446     814.740 736.460 621.980  1.00  0.00            
ATOM    983  BBs ASN   447     819.500 739.980 620.880  1.00  0.00            
ATOM    984  S1s ASN   447     818.540 742.260 621.450  1.00  0.00            
ATOM    985  BBe ALA   448     822.660 738.840 622.850  1.00  0.00            
ATOM    986  BBe GLU   449     824.370 735.640 623.920  1.00  0.00            
ATOM    987  S1e GLU   449     823.270 733.600 622.280  1.00  0.00            
ATOM    988  BBe ASP   450     826.390 734.830 627.090  1.00  0.00            
ATOM    989  S1e ASP   450     826.040 735.640 629.430  1.00  0.00            
ATOM    990  BBc MET   451     829.960 733.900 626.220  1.00  0.00            
ATOM    991  S1c MET   451     832.160 731.630 624.980  1.00  0.00            
ATOM    992  BBs GLY   452     830.710 732.410 629.550  1.00  0.00            
ATOM    993  BBs ASN   453     833.320 735.050 630.250  1.00  0.00            
ATOM    994  S1s ASN   453     835.760 734.760 630.390  1.00  0.00            
ATOM    995  BBs GLY   454     831.060 737.550 631.780  1.00  0.00            
ATOM    996  BBe CYS   455     830.620 739.140 628.320  1.00  0.00            
ATOM    997  S1e CYS   455     832.440 738.310 627.070  1.00  0.00            
ATOM    998  BBe PHE   456     827.510 739.540 626.160  1.00  0.00            
ATOM    999  S1e PHE   456     825.230 739.930 628.590  1.00  0.00            
ATOM   1000  S2e PHE   456     826.740 741.780 628.850  1.00  0.00            
ATOM   1001  S3e PHE   456     826.100 740.470 630.760  1.00  0.00            
ATOM   1002  BBe LYS   457     827.740 739.060 622.380  1.00  0.00            
ATOM   1003  S1e LYS   457     829.340 737.420 621.540  1.00  0.00            
ATOM   1004  S2e LYS   457     832.210 736.770 622.710  1.00  0.00            
ATOM   1005  BBe ILE   458     825.200 741.440 620.980  1.00  0.00            
ATOM   1006  S1e ILE   458     824.190 743.090 621.800  1.00  0.00            
ATOM   1007  BBs TYR   459     824.070 740.480 617.560  1.00  0.00            
ATOM   1008  S1s TYR   459     824.360 737.570 618.590  1.00  0.00            
ATOM   1009  S2s TYR   459     825.730 737.770 616.630  1.00  0.00            
ATOM   1010  S3s TYR   459     826.250 735.140 618.190  1.00  0.00            
ATOM   1011  BBs HIS   460     823.340 744.000 616.420  1.00  0.00            
ATOM   1012  S1s HIS   460     822.210 744.750 617.840  1.00  0.00            
ATOM   1013  S2s HIS   460     821.050 745.350 619.250  1.00  0.00            
ATOM   1014  S3s HIS   460     820.910 747.330 618.390  1.00  0.00            
ATOM   1015  BBc LYS   461     825.450 746.850 615.120  1.00  0.00            
ATOM   1016  S1c LYS   461     824.170 747.980 613.410  1.00  0.00            
ATOM   1017  S2c LYS   461     823.420 748.480 610.850  1.00  0.00            
ATOM   1018  BBc CYS   462     825.730 748.580 618.410  1.00  0.00            
ATOM   1019  S1c CYS   462     825.690 747.390 620.490  1.00  0.00            
ATOM   1020  BBc ASP   463     827.130 752.120 618.540  1.00  0.00            
ATOM   1021  S1c ASP   463     827.270 752.630 616.100  1.00  0.00            
ATOM   1022  BBh ASN   464     828.340 753.980 621.610  1.00  0.00            
ATOM   1023  S1h ASN   464     830.200 755.030 623.080  1.00  0.00            
ATOM   1024  BBh ALA   465     824.750 755.290 621.930  1.00  0.00            
ATOM   1025  BBh CYS   466     823.180 751.820 621.580  1.00  0.00            
ATOM   1026  S1h CYS   466     821.890 752.220 619.670  1.00  0.00            
ATOM   1027  BBh ILE   467     825.550 750.660 624.220  1.00  0.00            
ATOM   1028  S1h ILE   467     825.500 748.960 625.150  1.00  0.00            
ATOM   1029  BBh GLU   468     824.920 753.630 626.500  1.00  0.00            
ATOM   1030  S1h GLU   468     827.580 755.350 627.660  1.00  0.00            
ATOM   1031  BBh SER   469     821.210 752.960 626.200  1.00  0.00            
ATOM   1032  S1h SER   469     820.180 754.200 625.100  1.00  0.00            
ATOM   1033  BBh ILE   470     822.030 749.580 627.890  1.00  0.00            
ATOM   1034  S1h ILE   470     821.340 747.720 628.640  1.00  0.00            
ATOM   1035  BBh ARG   471     824.150 750.930 630.810  1.00  0.00            
ATOM   1036  S1h ARG   471     826.210 752.060 630.590  1.00  0.00            
ATOM   1037  S2h ARG   471     827.810 754.410 632.620  1.00  0.00            
ATOM   1038  BBt ASN   472     821.420 753.490 631.410  1.00  0.00            
ATOM   1039  S1t ASN   472     821.220 755.840 630.230  1.00  0.00            
ATOM   1040  BBt GLY   473     818.810 750.830 631.410  1.00  0.00            
ATOM   1041  BBc THR   474     816.910 752.490 628.530  1.00  0.00            
ATOM   1042  S1c THR   474     816.490 754.280 629.170  1.00  0.00            
ATOM   1043  BBc TYR   475     817.450 749.720 625.920  1.00  0.00            
ATOM   1044  S1c TYR   475     818.800 746.650 624.710  1.00  0.00            
ATOM   1045  S2c TYR   475     819.110 748.690 623.480  1.00  0.00            
ATOM   1046  S3c TYR   475     821.650 746.900 623.520  1.00  0.00            
ATOM   1047  BBc ASP   476     814.560 748.900 623.540  1.00  0.00            
ATOM   1048  S1c ASP   476     812.880 750.330 622.330  1.00  0.00            
ATOM   1049  BBt HIS   477     815.120 745.230 622.520  1.00  0.00            
ATOM   1050  S1t HIS   477     814.290 744.440 624.100  1.00  0.00            
ATOM   1051  S2t HIS   477     813.480 743.570 625.620  1.00  0.00            
ATOM   1052  S3t HIS   477     812.810 745.450 626.450  1.00  0.00            
ATOM   1053  BBh ASP   478     812.440 745.440 619.780  1.00  0.00            
ATOM   1054  S1h ASP   478     810.390 744.600 618.550  1.00  0.00            
ATOM   1055  BBh ILE   479     814.350 748.110 617.900  1.00  0.00            
ATOM   1056  S1h ILE   479     815.940 749.570 618.660  1.00  0.00            
ATOM   1057  BBh TYR   480     816.930 745.420 617.000  1.00  0.00            
ATOM   1058  S1h TYR   480     819.140 746.730 614.830  1.00  0.00            
ATOM   1059  S2h TYR   480     816.890 747.240 614.180  1.00  0.00            
ATOM   1060  S3h TYR   480     818.960 748.000 612.010  1.00  0.00            
ATOM   1061  BBh ARG   481     815.240 742.080 617.570  1.00  0.00            
ATOM   1062  S1h ARG   481     814.390 741.060 619.100  1.00  0.00            
ATOM   1063  S2h ARG   481     812.320 740.610 621.280  1.00  0.00            
ATOM   1064  BBh ASP   482     814.710 741.390 613.900  1.00  0.00            
ATOM   1065  S1h ASP   482     813.510 743.330 612.520  1.00  0.00            
ATOM   1066  BBh GLU   483     818.130 742.650 612.870  1.00  0.00            
ATOM   1067  S1h GLU   483     820.630 743.640 611.110  1.00  0.00            
ATOM   1068  BBh ALA   484     819.480 740.620 615.840  1.00  0.00            
ATOM   1069  BBh LEU   485     817.690 737.370 615.210  1.00  0.00            
ATOM   1070  S1h LEU   485     816.560 737.090 617.600  1.00  0.00            
ATOM   1071  BBh ASN   486     818.830 737.130 611.280  1.00  0.00            
ATOM   1072  S1h ASN   486     817.180 737.650 609.520  1.00  0.00            
ATOM   1073  BBh ASN   487     822.430 737.180 612.500  1.00  0.00            
ATOM   1074  S1h ASN   487     823.030 739.560 612.430  1.00  0.00            
ATOM   1075  BBh ARG   488     821.540 735.020 615.520  1.00  0.00            
ATOM   1076  S1h ARG   488     820.670 734.840 618.010  1.00  0.00            
ATOM   1077  S2h ARG   488     818.700 733.020 620.190  1.00  0.00            
ATOM   1078  BBh PHE   489     819.910 732.720 612.780  1.00  0.00            
ATOM   1079  S1h PHE   489     818.960 729.650 612.880  1.00  0.00            
ATOM   1080  S2h PHE   489     818.110 730.820 614.800  1.00  0.00            
ATOM   1081  S3h PHE   489     817.140 728.720 614.150  1.00  0.00            
ATOM   1082  BBh GLN   490     822.550 732.650 610.140  1.00  0.00            
ATOM   1083  S1h GLN   490     822.190 734.920 608.590  1.00  0.00            
ATOM   1084  BBh ILE   491     824.090 730.960 612.990  1.00  0.00            
ATOM   1085  S1h ILE   491     825.040 733.010 613.770  1.00  0.00            
ATOM   1086  BBh LYS   492     823.580 727.710 611.070  1.00  0.00            
ATOM   1087  S1h LYS   492     826.450 727.750 610.550  1.00  0.00            
ATOM   1088  S2h LYS   492     829.310 726.640 611.520  1.00  0.00            
ATOM   1089  BBh GLY   493     820.810 728.470 608.440  1.00  0.00            
ATOM   1090  BBh VAL   494     823.530 730.250 606.930  1.00  0.00            
ATOM   1091  S1h VAL   494     824.380 731.580 605.690  1.00  0.00            
ATOM   1092  BBh GLU   495     825.370 726.800 606.190  1.00  0.00            
ATOM   1093  S1h GLU   495     828.640 727.310 606.350  1.00  0.00            
ATOM   1094  BBh LEU   496     822.280 725.370 605.220  1.00  0.00            
ATOM   1095  S1h LEU   496     821.470 723.610 607.110  1.00  0.00            
ATOM   1096  BBh LYS   497     821.790 728.210 602.740  1.00  0.00            
ATOM   1097  S1h LYS   497     821.400 730.150 601.520  1.00  0.00            
ATOM   1098  S2h LYS   497     823.500 732.000 600.670  1.00  0.00            
ATOM   1099  BBh SER   498     824.290 726.280 600.370  1.00  0.00            
ATOM   1100  S1h SER   498     826.150 726.330 600.980  1.00  0.00            
ATOM   1101  BBh GLY   499     821.120 724.150 600.180  1.00  0.00            
ATOM   1102  BBh TYR   500     817.670 725.740 601.300  1.00  0.00            
ATOM   1103  S1h TYR   500     815.430 724.580 603.390  1.00  0.00            
ATOM   1104  S2h TYR   500     816.900 726.040 604.610  1.00  0.00            
ATOM   1105  S3h TYR   500     816.190 723.460 606.180  1.00  0.00            
ATOM   1106  BBh LYS   501     817.430 728.990 599.190  1.00  0.00            
ATOM   1107  S1h LYS   501     817.050 731.140 598.480  1.00  0.00            
ATOM   1108  S2h LYS   501     816.220 732.930 596.190  1.00  0.00            
ATOM   1109  BBh ASP   502     820.070 728.060 596.410  1.00  0.00            
ATOM   1110  S1h ASP   502     822.320 729.100 596.450  1.00  0.00            
ATOM   1111  BBh TRP   503     817.980 724.960 595.830  1.00  0.00            
ATOM   1112  S1h TRP   503     818.880 723.440 593.870  1.00  0.00            
ATOM   1113  S2h TRP   503     818.560 721.410 593.090  1.00  0.00            
ATOM   1114  S3h TRP   503     820.260 721.530 591.260  1.00  0.00            
ATOM   1115  S4h TRP   503     820.550 724.190 592.100  1.00  0.00            
ATOM   1116  BBh ILE   504     814.080 725.430 595.640  1.00  0.00            
ATOM   1117  S1h ILE   504     813.980 723.630 594.310  1.00  0.00            
ATOM   1118  BBh LEU   505     813.440 728.910 594.330  1.00  0.00            
ATOM   1119  S1h LEU   505     811.600 730.690 593.510  1.00  0.00            
ATOM   1120  BBh TRP   506     816.100 727.850 591.690  1.00  0.00            
ATOM   1121  S1h TRP   506     818.570 728.290 591.080  1.00  0.00            
ATOM   1122  S2h TRP   506     820.490 729.140 591.740  1.00  0.00            
ATOM   1123  S3h TRP   506     821.850 728.610 589.710  1.00  0.00            
ATOM   1124  S4h TRP   506     819.470 727.400 588.870  1.00  0.00            
ATOM   1125  BBh ILE   507     815.260 724.670 589.800  1.00  0.00            
ATOM   1126  S1h ILE   507     816.580 723.380 588.690  1.00  0.00            
ATOM   1127  BBh SER   508     811.910 726.570 589.760  1.00  0.00            
ATOM   1128  S1h SER   508     810.540 726.420 591.140  1.00  0.00            
ATOM   1129  BBh PHE   509     813.440 729.340 587.670  1.00  0.00            
ATOM   1130  S1h PHE   509     813.670 732.620 586.870  1.00  0.00            
ATOM   1131  S2h PHE   509     813.450 732.170 589.220  1.00  0.00            
ATOM   1132  S3h PHE   509     814.410 734.240 588.470  1.00  0.00            
ATOM   1133  BBh ALA   510     815.590 727.300 585.570  1.00  0.00            
ATOM   1134  BBh ILE   511     812.420 725.300 584.330  1.00  0.00            
ATOM   1135  S1h ILE   511     812.230 723.660 585.840  1.00  0.00            
ATOM   1136  BBh SER   512     811.190 728.940 583.840  1.00  0.00            
ATOM   1137  S1h SER   512     809.500 729.860 584.120  1.00  0.00            
ATOM   1138  BBh CYS   513     813.910 730.530 581.670  1.00  0.00            
ATOM   1139  S1h CYS   513     813.570 732.890 581.410  1.00  0.00            
ATOM   1140  BBh LEU   514     813.740 727.570 579.240  1.00  0.00            
ATOM   1141  S1h LEU   514     815.850 725.960 579.540  1.00  0.00            
ATOM   1142  BBh LEU   515     810.070 727.980 578.310  1.00  0.00            
ATOM   1143  S1h LEU   515     808.140 726.830 576.880  1.00  0.00            
ATOM   1144  BBh LEU   516     810.020 731.780 578.000  1.00  0.00            
ATOM   1145  S1h LEU   516     809.030 732.630 580.330  1.00  0.00            
ATOM   1146  BBh CYS   517     812.470 733.050 575.190  1.00  0.00            
ATOM   1147  S1h CYS   517     814.490 733.840 576.290  1.00  0.00            
ATOM   1148  BBh VAL   518     811.910 729.540 573.550  1.00  0.00            
ATOM   1149  S1h VAL   518     813.360 728.530 574.490  1.00  0.00            
ATOM   1150  BBh VAL   519     808.420 731.130 573.670  1.00  0.00            
ATOM   1151  S1h VAL   519     806.580 730.750 574.370  1.00  0.00            
ATOM   1152  BBh LEU   520     809.080 734.570 572.090  1.00  0.00            
ATOM   1153  S1h LEU   520     808.520 737.140 572.060  1.00  0.00            
ATOM   1154  BBh LEU   521     811.150 732.440 569.480  1.00  0.00            
ATOM   1155  S1h LEU   521     812.360 734.150 567.910  1.00  0.00            
ATOM   1156  BBh GLY   522     807.910 730.370 568.650  1.00  0.00            
ATOM   1157  BBh PHE   523     805.440 733.040 567.670  1.00  0.00            
ATOM   1158  S1h PHE   523     803.200 734.930 569.460  1.00  0.00            
ATOM   1159  S2h PHE   523     804.380 733.430 570.910  1.00  0.00            
ATOM   1160  S3h PHE   523     802.380 734.510 571.670  1.00  0.00            
ATOM   1161  BBh ILE   524     806.470 736.230 565.840  1.00  0.00            
ATOM   1162  S1h ILE   524     807.550 737.680 567.420  1.00  0.00            
ATOM   1163  BBh MET   525     808.010 733.840 563.180  1.00  0.00            
ATOM   1164  S1h MET   525     809.000 732.470 564.580  1.00  0.00            
ATOM   1165  BBh TRP   526     804.740 731.960 563.330  1.00  0.00            
ATOM   1166  S1h TRP   526     805.240 729.360 563.990  1.00  0.00            
ATOM   1167  S2h TRP   526     804.840 727.900 565.590  1.00  0.00            
ATOM   1168  S3h TRP   526     806.500 726.150 564.940  1.00  0.00            
ATOM   1169  S4h TRP   526     807.030 727.950 562.860  1.00  0.00            
ATOM   1170  BBh ALA   527     803.110 735.480 563.100  1.00  0.00            
ATOM   1171  BBh CYS   528     805.500 736.210 560.120  1.00  0.00            
ATOM   1172  S1h CYS   528     806.560 738.310 560.850  1.00  0.00            
ATOM   1173  BBh GLN   529     805.110 732.910 558.310  1.00  0.00            
ATOM   1174  S1h GLN   529     806.680 731.090 558.850  1.00  0.00            
ATOM   1175  BBc ARG   530     801.330 732.100 558.570  1.00  0.00            
ATOM   1176  S1c ARG   530     800.590 731.500 560.870  1.00  0.00            
ATOM   1177  S2c ARG   530     797.500 730.400 561.500  1.00  0.00            
ATOM   1178  BBc GLY   531     800.740 735.740 557.540  1.00  0.00            
ATOM   1179  BBc ASN   532     798.800 738.310 555.220  1.00  0.00            
ATOM   1180  S1c ASN   532     799.930 740.460 555.020  1.00  0.00            
ATOM   1181  BBc ILE   533     795.820 739.490 557.290  1.00  0.00            
ATOM   1182  S1c ILE   533     796.230 739.890 559.450  1.00  0.00            
ATOM   1183  BBc ARG   534     795.230 742.430 554.700  1.00  0.00            
ATOM   1184  S1c ARG   534     794.330 743.730 552.890  1.00  0.00            
ATOM   1185  S2c ARG   534     791.800 742.570 550.900  1.00  0.00            
ATOM   1186  BBc CYS   535     797.370 744.570 557.050  1.00  0.00            
ATOM   1187  S1c CYS   535     798.630 743.750 558.890  1.00  0.00            
ATOM   1188  BBc ASN   536     799.940 744.990 554.040  1.00  0.00            
ATOM   1189  S1c ASN   536     798.940 744.570 551.840  1.00  0.00            
ATOM   1190  BBc ILE   537     801.740 748.390 554.240  1.00  0.00            
ATOM   1191  S1c ILE   537     802.730 749.900 553.680  1.00  0.00            
ATOM   1192  BBc CYS   538     801.950 747.630 558.000  1.00  0.00            
ATOM   1193  S1c CYS   538     803.020 749.080 559.570  1.00  0.00            
ATOM   1194  BBc ILE   539     803.070 743.920 558.350  1.00  0.00            
ATOM   1195  S1c ILE   539     804.790 743.520 559.710  1.00  0.00            
ATOM   1196  BBc SER   540     820.360 712.530 616.280  1.00  0.00            
ATOM   1197  S1c SER   540     820.130 713.820 614.830  1.00  0.00            
ATOM   1198  BBc THR   541     820.410 714.380 619.630  1.00  0.00            
ATOM   1199  S1c THR   541     818.640 714.570 620.440  1.00  0.00            
ATOM   1200  BBe ALA   542     822.370 713.670 622.960  1.00  0.00            
ATOM   1201  BBe THR   543     821.470 713.740 626.610  1.00  0.00            
ATOM   1202  S1e THR   543     820.360 712.630 627.770  1.00  0.00            
ATOM   1203  BBe LEU   544     824.090 714.960 629.140  1.00  0.00            
ATOM   1204  S1e LEU   544     825.400 716.330 627.200  1.00  0.00            
ATOM   1205  BBe CYS   545     823.280 715.080 632.880  1.00  0.00            
ATOM   1206  S1e CYS   545     821.820 713.030 632.940  1.00  0.00            
ATOM   1207  BBe LEU   546     824.820 716.790 635.960  1.00  0.00            
ATOM   1208  S1e LEU   546     826.670 718.480 636.760  1.00  0.00            
ATOM   1209  BBe GLY   547     824.980 715.480 639.510  1.00  0.00            
ATOM   1210  BBe HIS   548     826.500 714.840 642.990  1.00  0.00            
ATOM   1211  S1e HIS   548     825.950 715.890 644.540  1.00  0.00            
ATOM   1212  S2e HIS   548     825.370 716.830 646.120  1.00  0.00            
ATOM   1213  S3e HIS   548     825.200 715.000 647.250  1.00  0.00            
ATOM   1214  BBe HIS   549     827.340 711.620 644.790  1.00  0.00            
ATOM   1215  S1e HIS   549     829.070 710.960 645.420  1.00  0.00            
ATOM   1216  S2e HIS   549     830.850 710.420 645.930  1.00  0.00            
ATOM   1217  S3e HIS   549     830.100 708.840 647.180  1.00  0.00            
ATOM   1218  BBc ALA   550     825.610 710.280 647.870  1.00  0.00            
ATOM   1219  BBc VAL   551     826.230 707.600 650.430  1.00  0.00            
ATOM   1220  S1c VAL   551     827.690 707.970 651.750  1.00  0.00            
ATOM   1221  BBs PRO   552     824.510 704.460 651.760  1.00  0.00            
ATOM   1222  S1s PRO   552     823.060 703.270 651.470  1.00  0.00            
ATOM   1223  BBs ASN   553     824.300 705.710 655.280  1.00  0.00            
ATOM   1224  S1s ASN   553     822.800 704.330 656.730  1.00  0.00            
ATOM   1225  BBc GLY   554     825.530 709.170 655.890  1.00  0.00            
ATOM   1226  BBe THR   555     825.790 711.460 658.880  1.00  0.00            
ATOM   1227  S1e THR   555     827.550 711.450 659.720  1.00  0.00            
ATOM   1228  BBe ILE   556     823.250 713.440 660.950  1.00  0.00            
ATOM   1229  S1e ILE   556     822.890 712.140 662.640  1.00  0.00            
ATOM   1230  BBe VAL   557     824.100 717.060 661.680  1.00  0.00            
ATOM   1231  S1e VAL   557     826.030 717.070 661.150  1.00  0.00            
ATOM   1232  BBc LYS   558     822.560 720.260 663.240  1.00  0.00            
ATOM   1233  S1c LYS   558     824.300 720.140 665.100  1.00  0.00            
ATOM   1234  S2c LYS   558     824.870 720.400 667.690  1.00  0.00            
ATOM   1235  BBc THR   559     822.130 723.380 661.040  1.00  0.00            
ATOM   1236  S1c THR   559     821.910 722.670 659.240  1.00  0.00            
ATOM   1237  BBs ILE   560     820.400 726.750 661.670  1.00  0.00            
ATOM   1238  S1s ILE   560     820.090 727.360 663.660  1.00  0.00            
ATOM   1239  BBs THR   561     817.380 725.210 659.980  1.00  0.00            
ATOM   1240  S1s THR   561     816.980 725.770 658.160  1.00  0.00            
ATOM   1241  BBc ASP   562     817.570 721.590 661.070  1.00  0.00            
ATOM   1242  S1c ASP   562     816.720 720.670 658.850  1.00  0.00            
ATOM   1243  BBs ASP   563     818.500 720.040 664.410  1.00  0.00            
ATOM   1244  S1s ASP   563     818.670 720.280 666.880  1.00  0.00            
ATOM   1245  BBs GLN   564     818.780 717.000 662.170  1.00  0.00            
ATOM   1246  S1s GLN   564     819.000 715.260 664.350  1.00  0.00            
ATOM   1247  BBe ILE   565     819.710 716.890 658.500  1.00  0.00            
ATOM   1248  S1e ILE   565     821.290 718.530 657.610  1.00  0.00            
ATOM   1249  BBe GLU   566     822.070 714.520 656.660  1.00  0.00            
ATOM   1250  S1e GLU   566     820.920 711.880 656.550  1.00  0.00            
ATOM   1251  BBe VAL   567     825.530 714.920 655.260  1.00  0.00            
ATOM   1252  S1e VAL   567     826.370 716.480 656.190  1.00  0.00            
ATOM   1253  BBs THR   568     827.930 712.750 653.210  1.00  0.00            
ATOM   1254  S1s THR   568     828.110 712.980 651.290  1.00  0.00            
ATOM   1255  BBc ASN   569     830.660 713.290 655.810  1.00  0.00            
ATOM   1256  S1c ASN   569     832.970 713.400 654.950  1.00  0.00            
ATOM   1257  BBe ALA   570     831.050 715.150 659.170  1.00  0.00            
ATOM   1258  BBe THR   571     834.010 715.240 661.570  1.00  0.00            
ATOM   1259  S1e THR   571     835.310 716.540 660.920  1.00  0.00            
ATOM   1260  BBe GLU   572     833.800 715.120 665.400  1.00  0.00            
ATOM   1261  S1e GLU   572     832.990 713.720 667.290  1.00  0.00            
ATOM   1262  BBc LEU   573     834.510 718.340 667.380  1.00  0.00            
ATOM   1263  S1c LEU   573     835.420 720.100 665.600  1.00  0.00            
ATOM   1264  BBe VAL   574     834.230 717.120 670.950  1.00  0.00            
ATOM   1265  S1e VAL   574     832.540 717.150 672.020  1.00  0.00            
ATOM   1266  BBe GLN   575     836.840 714.740 672.310  1.00  0.00            
ATOM   1267  S1e GLN   575     839.440 715.670 672.630  1.00  0.00            
ATOM   1268  BBc SER   576     834.650 712.430 674.250  1.00  0.00            
ATOM   1269  S1c SER   576     832.910 711.980 673.490  1.00  0.00            
ATOM   1270  BBc SER   577     837.160 709.830 675.570  1.00  0.00            
ATOM   1271  S1c SER   577     836.100 708.260 676.000  1.00  0.00            
ATOM   1272  BBc SER   578     840.280 709.450 677.630  1.00  0.00            
ATOM   1273  S1c SER   578     840.350 710.200 679.420  1.00  0.00            
ATOM   1274  BBc THR   579     843.110 706.930 677.780  1.00  0.00            
ATOM   1275  S1c THR   579     844.230 706.000 676.480  1.00  0.00            
ATOM   1276  BBs GLY   580     842.600 706.380 681.490  1.00  0.00            
ATOM   1277  BBs LYS   581     846.230 707.350 682.010  1.00  0.00            
ATOM   1278  S1s LYS   581     847.380 705.970 680.190  1.00  0.00            
ATOM   1279  S2s LYS   581     848.300 703.860 678.490  1.00  0.00            
ATOM   1280  BBe ILE   582     848.470 710.180 682.710  1.00  0.00            
ATOM   1281  S1e ILE   582     848.100 710.730 684.920  1.00  0.00            
ATOM   1282  BBe CYS   583     851.220 710.740 680.180  1.00  0.00            
ATOM   1283  S1e CYS   583     850.930 713.190 679.960  1.00  0.00            
ATOM   1284  BBs ASN   584     854.800 710.650 681.320  1.00  0.00            
ATOM   1285  S1s ASN   584     856.510 710.420 683.120  1.00  0.00            
ATOM   1286  BBt ASN   585     856.040 713.520 679.270  1.00  0.00            
ATOM   1287  S1t ASN   585     857.930 712.360 678.200  1.00  0.00            
ATOM   1288  BBt PRO   586     855.960 716.690 677.680  1.00  0.00            
ATOM   1289  S1t PRO   586     857.300 717.820 676.940  1.00  0.00            
ATOM   1290  BBt HIS   587     855.440 717.820 681.370  1.00  0.00            
ATOM   1291  S1t HIS   587     855.270 719.730 681.020  1.00  0.00            
ATOM   1292  S2t HIS   587     855.190 721.660 680.890  1.00  0.00            
ATOM   1293  S3t HIS   587     855.070 721.590 678.730  1.00  0.00            
ATOM   1294  BBt ARG   588     857.470 716.980 684.460  1.00  0.00            
ATOM   1295  S1t ARG   588     859.580 716.110 685.390  1.00  0.00            
ATOM   1296  S2t ARG   588     860.340 715.650 688.730  1.00  0.00            
ATOM   1297  BBe ILE   589     854.930 714.820 686.460  1.00  0.00            
ATOM   1298  S1e ILE   589     853.410 713.650 685.180  1.00  0.00            
ATOM   1299  BBe LEU   590     855.310 714.030 690.190  1.00  0.00            
ATOM   1300  S1e LEU   590     857.400 712.560 690.080  1.00  0.00            
ATOM   1301  BBe ASP   591     853.290 711.400 691.990  1.00  0.00            
ATOM   1302  S1e ASP   591     853.770 709.100 691.100  1.00  0.00            
ATOM   1303  BBc GLY   592     852.550 712.370 695.520  1.00  0.00            
ATOM   1304  BBt ARG   593     852.020 708.680 696.190  1.00  0.00            
ATOM   1305  S1t ARG   593     853.480 706.810 696.010  1.00  0.00            
ATOM   1306  S2t ARG   593     856.480 707.010 697.880  1.00  0.00            
ATOM   1307  BBt ALA   594     850.780 708.860 699.630  1.00  0.00            
ATOM   1308  BBc CYS   595     851.960 712.430 700.380  1.00  0.00            
ATOM   1309  S1c CYS   595     851.740 712.310 702.840  1.00  0.00            
ATOM   1310  BBc THR   596     849.960 715.580 699.750  1.00  0.00            
ATOM   1311  S1c THR   596     848.740 715.900 701.240  1.00  0.00            
ATOM   1312  BBh LEU   597     852.130 718.590 698.790  1.00  0.00            
ATOM   1313  S1h LEU   597     853.590 720.750 697.990  1.00  0.00            
ATOM   1314  BBh ILE   598     851.590 720.140 702.260  1.00  0.00            
ATOM   1315  S1h ILE   598     851.200 721.900 703.570  1.00  0.00            
ATOM   1316  BBh ASP   599     852.990 717.010 703.980  1.00  0.00            
ATOM   1317  S1h ASP   599     852.170 717.480 706.300  1.00  0.00            
ATOM   1318  BBh ALA   600     855.860 717.090 701.450  1.00  0.00            
ATOM   1319  BBh LEU   601     856.190 720.810 702.180  1.00  0.00            
ATOM   1320  S1h LEU   601     855.330 723.350 702.370  1.00  0.00            
ATOM   1321  BBh LEU   602     856.260 720.280 705.900  1.00  0.00            
ATOM   1322  S1h LEU   602     855.400 722.350 707.150  1.00  0.00            
ATOM   1323  BBt GLY   603     858.280 717.040 705.960  1.00  0.00            
ATOM   1324  BBc ASP   604     856.240 714.280 707.280  1.00  0.00            
ATOM   1325  S1c ASP   604     854.350 712.780 706.600  1.00  0.00            
ATOM   1326  BBh PRO   605     858.700 711.340 707.650  1.00  0.00            
ATOM   1327  S1h PRO   605     860.230 712.120 708.470  1.00  0.00            
ATOM   1328  BBh HIS   606     857.290 709.280 704.790  1.00  0.00            
ATOM   1329  S1h HIS   606     855.470 708.570 704.730  1.00  0.00            
ATOM   1330  S2h HIS   606     853.600 708.120 704.840  1.00  0.00            
ATOM   1331  S3h HIS   606     853.710 706.870 703.090  1.00  0.00            
ATOM   1332  BBh CYS   607     857.050 712.360 702.670  1.00  0.00            
ATOM   1333  S1h CYS   607     856.430 711.270 700.680  1.00  0.00            
ATOM   1334  BBh ASP   608     860.750 712.610 703.130  1.00  0.00            
ATOM   1335  S1h ASP   608     862.290 714.340 704.280  1.00  0.00            
ATOM   1336  BBh VAL   609     861.310 711.330 699.630  1.00  0.00            
ATOM   1337  S1h VAL   609     861.450 709.330 699.590  1.00  0.00            
ATOM   1338  BBh PHE   610     859.870 714.490 698.090  1.00  0.00            
ATOM   1339  S1h PHE   610     857.410 712.960 696.190  1.00  0.00            
ATOM   1340  S2h PHE   610     859.560 712.730 695.160  1.00  0.00            
ATOM   1341  S3h PHE   610     857.920 711.000 694.900  1.00  0.00            
ATOM   1342  BBt GLN   611     862.760 716.380 699.630  1.00  0.00            
ATOM   1343  S1t GLN   611     865.270 715.250 700.370  1.00  0.00            
ATOM   1344  BBt ASN   612     863.860 719.150 697.270  1.00  0.00            
ATOM   1345  S1t ASN   612     866.230 718.440 696.710  1.00  0.00            
ATOM   1346  BBc GLU   613     861.730 717.930 694.390  1.00  0.00            
ATOM   1347  S1c GLU   613     863.180 715.710 693.410  1.00  0.00            
ATOM   1348  BBe THR   614     860.580 720.030 691.300  1.00  0.00            
ATOM   1349  S1e THR   614     862.360 720.580 690.710  1.00  0.00            
ATOM   1350  BBc TRP   615     857.310 719.370 689.450  1.00  0.00            
ATOM   1351  S1c TRP   615     856.690 718.320 691.870  1.00  0.00            
ATOM   1352  S2c TRP   615     857.080 716.590 693.170  1.00  0.00            
ATOM   1353  S3c TRP   615     855.980 717.450 695.250  1.00  0.00            
ATOM   1354  S4c TRP   615     855.580 719.740 693.680  1.00  0.00            
ATOM   1355  BBs ASP   616     855.460 720.530 686.440  1.00  0.00            
ATOM   1356  S1s ASP   616     857.480 721.800 685.530  1.00  0.00            
ATOM   1357  BBe LEU   617     852.290 718.980 687.770  1.00  0.00            
ATOM   1358  S1e LEU   617     850.510 717.360 686.670  1.00  0.00            
ATOM   1359  BBe PHE   618     852.070 717.520 691.160  1.00  0.00            
ATOM   1360  S1e PHE   618     851.610 719.450 693.710  1.00  0.00            
ATOM   1361  S2e PHE   618     851.610 717.180 694.470  1.00  0.00            
ATOM   1362  S3e PHE   618     849.690 718.570 694.850  1.00  0.00            
ATOM   1363  BBe VAL   619     849.560 714.640 691.580  1.00  0.00            
ATOM   1364  S1e VAL   619     849.530 713.760 689.790  1.00  0.00            
ATOM   1365  BBe GLU   620     847.680 714.350 694.890  1.00  0.00            
ATOM   1366  S1e GLU   620     846.130 715.410 696.820  1.00  0.00            
ATOM   1367  BBc ARG   621     846.190 710.880 695.340  1.00  0.00            
ATOM   1368  S1c ARG   621     847.870 710.110 693.520  1.00  0.00            
ATOM   1369  S2c ARG   621     848.930 708.920 690.800  1.00  0.00            
ATOM   1370  BBt SER   622     842.960 710.560 697.200  1.00  0.00            
ATOM   1371  S1t SER   622     841.600 711.790 697.860  1.00  0.00            
ATOM   1372  BBt ASN   623     844.610 707.600 699.080  1.00  0.00            
ATOM   1373  S1t ASN   623     843.250 705.520 698.840  1.00  0.00            
ATOM   1374  BBc ALA   624     847.040 709.840 700.780  1.00  0.00            
ATOM   1375  BBc PHE   625     847.620 709.800 704.560  1.00  0.00            
ATOM   1376  S1c PHE   625     846.670 706.940 704.530  1.00  0.00            
ATOM   1377  S2c PHE   625     849.060 707.080 704.540  1.00  0.00            
ATOM   1378  S3c PHE   625     847.990 704.960 704.840  1.00  0.00            
ATOM   1379  BBc SER   626     849.210 711.830 707.320  1.00  0.00            
ATOM   1380  S1c SER   626     848.510 713.650 707.160  1.00  0.00            
ATOM   1381  BBc ASN   627     851.470 710.000 709.730  1.00  0.00            
ATOM   1382  S1c ASN   627     850.820 707.730 709.270  1.00  0.00            
ATOM   1383  BBs CYS   628     852.690 713.040 711.620  1.00  0.00            
ATOM   1384  S1s CYS   628     851.880 714.850 710.060  1.00  0.00            
ATOM   1385  BBs TYR   629     851.900 715.790 714.270  1.00  0.00            
ATOM   1386  S1s TYR   629     853.180 716.040 716.930  1.00  0.00            
ATOM   1387  S2s TYR   629     852.040 718.090 716.420  1.00  0.00            
ATOM   1388  S3s TYR   629     850.990 716.740 719.000  1.00  0.00            
ATOM   1389  BBc PRO   630     848.060 716.810 714.290  1.00  0.00            
ATOM   1390  S1c PRO   630     847.700 715.780 715.840  1.00  0.00            
ATOM   1391  BBe TYR   631     848.360 720.170 712.600  1.00  0.00            
ATOM   1392  S1e TYR   631     847.880 718.430 709.560  1.00  0.00            
ATOM   1393  S2e TYR   631     849.770 719.910 709.520  1.00  0.00            
ATOM   1394  S3e TYR   631     847.990 720.180 707.000  1.00  0.00            
ATOM   1395  BBe ASP   632     845.830 722.770 711.200  1.00  0.00            
ATOM   1396  S1e ASP   632     844.200 721.440 709.910  1.00  0.00            
ATOM   1397  BBc ILE   633     846.710 725.430 708.620  1.00  0.00            
ATOM   1398  S1c ILE   633     848.330 725.710 707.080  1.00  0.00            
ATOM   1399  BBt PRO   634     844.620 728.660 708.340  1.00  0.00            
ATOM   1400  S1t PRO   634     845.950 729.890 708.910  1.00  0.00            
ATOM   1401  BBt ASP   635     843.740 729.150 704.650  1.00  0.00            
ATOM   1402  S1t ASP   635     841.350 729.180 703.850  1.00  0.00            
ATOM   1403  BBh TYR   636     845.400 725.820 703.710  1.00  0.00            
ATOM   1404  S1h TYR   636     844.240 722.800 704.430  1.00  0.00            
ATOM   1405  S2h TYR   636     846.270 722.850 703.150  1.00  0.00            
ATOM   1406  S3h TYR   636     844.440 720.470 702.400  1.00  0.00            
ATOM   1407  BBh ALA   637     844.110 726.240 700.180  1.00  0.00            
ATOM   1408  BBh SER   638     846.010 729.510 699.780  1.00  0.00            
ATOM   1409  S1h SER   638     845.360 731.100 700.710  1.00  0.00            
ATOM   1410  BBh LEU   639     849.240 727.670 700.770  1.00  0.00            
ATOM   1411  S1h LEU   639     851.060 727.510 702.810  1.00  0.00            
ATOM   1412  BBh ARG   640     848.580 724.430 698.850  1.00  0.00            
ATOM   1413  S1h ARG   640     848.050 722.110 698.460  1.00  0.00            
ATOM   1414  S2h ARG   640     845.480 720.350 696.210  1.00  0.00            
ATOM   1415  BBh SER   641     848.340 726.750 695.760  1.00  0.00            
ATOM   1416  S1h SER   641     846.640 727.360 695.020  1.00  0.00            
ATOM   1417  BBh LEU   642     851.320 729.040 696.070  1.00  0.00            
ATOM   1418  S1h LEU   642     852.130 730.740 698.090  1.00  0.00            
ATOM   1419  BBh VAL   643     853.620 726.040 696.580  1.00  0.00            
ATOM   1420  S1h VAL   643     853.130 725.550 698.450  1.00  0.00            
ATOM   1421  BBh ALA   644     852.130 724.140 693.790  1.00  0.00            
ATOM   1422  BBh SER   645     852.320 726.930 691.350  1.00  0.00            
ATOM   1423  S1h SER   645     850.450 727.470 691.240  1.00  0.00            
ATOM   1424  BBh SER   646     855.970 727.520 692.200  1.00  0.00            
ATOM   1425  S1h SER   646     855.830 729.090 693.360  1.00  0.00            
ATOM   1426  BBt GLY   647     856.570 723.750 692.030  1.00  0.00            
ATOM   1427  BBe THR   648     859.940 723.650 693.820  1.00  0.00            
ATOM   1428  S1e THR   648     860.290 725.570 693.910  1.00  0.00            
ATOM   1429  BBc LEU   649     860.520 722.080 697.160  1.00  0.00            
ATOM   1430  S1c LEU   649     858.460 720.410 697.870  1.00  0.00            
ATOM   1431  BBc GLU   650     864.100 723.320 697.400  1.00  0.00            
ATOM   1432  S1c GLU   650     865.150 723.060 694.070  1.00  0.00            
ATOM   1433  BBe PHE   651     864.200 723.950 701.160  1.00  0.00            
ATOM   1434  S1e PHE   651     861.200 722.040 701.930  1.00  0.00            
ATOM   1435  S2e PHE   651     863.270 720.850 702.190  1.00  0.00            
ATOM   1436  S3e PHE   651     861.200 719.800 702.800  1.00  0.00            
ATOM   1437  BBe ILE   652     867.310 725.840 701.960  1.00  0.00            
ATOM   1438  S1e ILE   652     867.990 725.600 699.970  1.00  0.00            
ATOM   1439  BBe THR   653     868.390 725.530 705.680  1.00  0.00            
ATOM   1440  S1e THR   653     868.930 723.670 705.820  1.00  0.00            
ATOM   1441  BBc GLU   654     869.340 728.690 707.530  1.00  0.00            
ATOM   1442  S1c GLU   654     868.530 731.640 707.170  1.00  0.00            
ATOM   1443  BBc GLY   655     871.890 729.180 710.230  1.00  0.00            
ATOM   1444  BBc PHE   656     869.360 729.870 713.040  1.00  0.00            
ATOM   1445  S1c PHE   656     866.560 729.570 712.010  1.00  0.00            
ATOM   1446  S2c PHE   656     866.580 731.960 712.230  1.00  0.00            
ATOM   1447  S3c PHE   656     864.500 730.810 711.930  1.00  0.00            
ATOM   1448  BBc THR   657     870.260 731.020 716.510  1.00  0.00            
ATOM   1449  S1c THR   657     871.360 732.310 717.460  1.00  0.00            
ATOM   1450  BBc TRP   658     868.090 729.420 719.230  1.00  0.00            
ATOM   1451  S1c TRP   658     865.690 730.010 718.580  1.00  0.00            
ATOM   1452  S2c TRP   658     863.820 731.040 719.120  1.00  0.00            
ATOM   1453  S3c TRP   658     862.660 730.740 716.930  1.00  0.00            
ATOM   1454  S4c TRP   658     865.040 729.470 716.180  1.00  0.00            
ATOM   1455  BBt THR   659     869.630 730.440 722.520  1.00  0.00            
ATOM   1456  S1t THR   659     870.750 732.030 722.470  1.00  0.00            
ATOM   1457  BBt GLY   660     868.140 729.310 725.880  1.00  0.00            
ATOM   1458  BBe VAL   661     866.190 726.390 724.430  1.00  0.00            
ATOM   1459  S1e VAL   661     865.790 727.110 722.610  1.00  0.00            
ATOM   1460  BBe THR   662     865.870 722.660 723.700  1.00  0.00            
ATOM   1461  S1e THR   662     865.060 721.100 724.530  1.00  0.00            
ATOM   1462  BBc GLN   663     865.380 722.060 719.930  1.00  0.00            
ATOM   1463  S1c GLN   663     867.070 723.100 719.000  1.00  0.00            
ATOM   1464  BBs ASN   664     864.260 719.250 717.740  1.00  0.00            
ATOM   1465  S1s ASN   664     866.580 718.430 717.140  1.00  0.00            
ATOM   1466  BBc GLY   665     861.020 718.560 719.580  1.00  0.00            
ATOM   1467  BBc GLY   666     859.210 715.570 718.350  1.00  0.00            
ATOM   1468  BBe SER   667     856.260 713.290 719.470  1.00  0.00            
ATOM   1469  S1e SER   667     855.620 714.430 720.910  1.00  0.00            
ATOM   1470  BBe SER   668     855.080 709.610 719.020  1.00  0.00            
ATOM   1471  S1e SER   668     854.360 708.250 720.210  1.00  0.00            
ATOM   1472  BBe ALA   669     852.670 711.000 716.410  1.00  0.00            
ATOM   1473  BBe CYS   670     855.500 711.430 713.950  1.00  0.00            
ATOM   1474  S1e CYS   670     856.860 712.210 712.200  1.00  0.00            
ATOM   1475  BBe LYS   671     857.640 708.300 714.500  1.00  0.00            
ATOM   1476  S1e LYS   671     856.990 706.320 715.650  1.00  0.00            
ATOM   1477  S2e LYS   671     855.950 704.220 717.220  1.00  0.00            
ATOM   1478  BBe ARG   672     860.620 708.280 712.080  1.00  0.00            
ATOM   1479  S1e ARG   672     862.330 709.880 712.370  1.00  0.00            
ATOM   1480  S2e ARG   672     863.740 713.430 712.930  1.00  0.00            
ATOM   1481  BBt GLY   673     862.310 704.910 712.220  1.00  0.00            
ATOM   1482  BBt PRO   674     861.190 703.690 715.760  1.00  0.00            
ATOM   1483  S1t PRO   674     860.890 701.810 715.790  1.00  0.00            
ATOM   1484  BBe ALA   675     861.890 707.130 717.450  1.00  0.00            
ATOM   1485  BBe ASN   676     859.720 710.110 718.290  1.00  0.00            
ATOM   1486  S1e ASN   676     860.590 710.820 720.590  1.00  0.00            
ATOM   1487  BBe GLY   677     859.980 712.780 715.680  1.00  0.00            
ATOM   1488  BBc PHE   678     858.640 715.890 713.870  1.00  0.00            
ATOM   1489  S1c PHE   678     858.340 718.780 715.400  1.00  0.00            
ATOM   1490  S2c PHE   678     856.340 717.510 715.040  1.00  0.00            
ATOM   1491  S3c PHE   678     856.270 719.490 716.400  1.00  0.00            
ATOM   1492  BBc PHE   679     858.420 717.650 710.520  1.00  0.00            
ATOM   1493  S1c PHE   679     856.140 719.950 711.820  1.00  0.00            
ATOM   1494  S2c PHE   679     855.120 718.370 710.340  1.00  0.00            
ATOM   1495  S3c PHE   679     853.770 719.620 711.880  1.00  0.00            
ATOM   1496  BBt SER   680     861.740 717.630 708.670  1.00  0.00            
ATOM   1497  S1t SER   680     862.790 715.990 708.770  1.00  0.00            
ATOM   1498  BBt ARG   681     861.480 721.440 707.970  1.00  0.00            
ATOM   1499  S1t ARG   681     860.250 722.790 706.500  1.00  0.00            
ATOM   1500  S2t ARG   681     860.530 725.720 705.060  1.00  0.00            
ATOM   1501  BBe LEU   682     860.360 722.480 711.430  1.00  0.00            
ATOM   1502  S1e LEU   682     858.310 724.050 710.760  1.00  0.00            
ATOM   1503  BBe ASN   683     861.790 723.070 714.940  1.00  0.00            
ATOM   1504  S1e ASN   683     864.280 723.330 714.750  1.00  0.00            
ATOM   1505  BBe TRP   684     859.900 722.210 718.170  1.00  0.00            
ATOM   1506  S1e TRP   684     857.790 722.150 719.800  1.00  0.00            
ATOM   1507  S2e TRP   684     856.740 723.460 721.220  1.00  0.00            
ATOM   1508  S3e TRP   684     855.970 721.670 722.780  1.00  0.00            
ATOM   1509  S4e TRP   684     857.050 719.950 720.860  1.00  0.00            
ATOM   1510  BBc LEU   685     861.650 724.570 720.600  1.00  0.00            
ATOM   1511  S1c LEU   685     862.750 726.270 718.870  1.00  0.00            
ATOM   1512  BBe THR   686     860.970 723.900 724.300  1.00  0.00            
ATOM   1513  S1e THR   686     860.280 722.100 724.550  1.00  0.00            
ATOM   1514  BBe LYS   687     862.170 724.820 727.820  1.00  0.00            
ATOM   1515  S1e LYS   687     861.500 722.970 729.480  1.00  0.00            
ATOM   1516  S2e LYS   687     860.300 722.010 732.250  1.00  0.00            
ATOM   1517  BBe SER   688     865.830 725.020 729.020  1.00  0.00            
ATOM   1518  S1e SER   688     866.520 723.220 728.720  1.00  0.00            
ATOM   1519  BBt GLU   689     867.490 725.540 732.400  1.00  0.00            
ATOM   1520  S1t GLU   689     868.930 725.280 733.900  1.00  0.00            
ATOM   1521  BBt SER   690     864.020 725.650 733.640  1.00  0.00            
ATOM   1522  S1t SER   690     863.090 724.910 735.190  1.00  0.00            
ATOM   1523  BBe ALA   691     863.470 728.760 731.520  1.00  0.00            
ATOM   1524  BBc TYR   692     861.990 730.130 728.360  1.00  0.00            
ATOM   1525  S1c TYR   692     863.260 729.240 725.800  1.00  0.00            
ATOM   1526  S2c TYR   692     860.970 728.790 725.280  1.00  0.00            
ATOM   1527  S3c TYR   692     862.410 730.380 723.050  1.00  0.00            
ATOM   1528  BBc PRO   693     863.680 733.370 727.120  1.00  0.00            
ATOM   1529  S1c PRO   693     865.450 733.370 727.790  1.00  0.00            
ATOM   1530  BBc VAL   694     862.200 736.010 724.940  1.00  0.00            
ATOM   1531  S1c VAL   694     861.310 737.580 725.800  1.00  0.00            
ATOM   1532  BBe LEU   695     863.570 734.880 721.600  1.00  0.00            
ATOM   1533  S1e LEU   695     865.890 734.520 722.900  1.00  0.00            
ATOM   1534  BBe ASN   696     864.690 737.570 719.130  1.00  0.00            
ATOM   1535  S1e ASN   696     865.490 739.690 719.810  1.00  0.00            
ATOM   1536  BBe VAL   697     866.300 736.280 716.030  1.00  0.00            
ATOM   1537  S1e VAL   697     867.310 734.580 716.290  1.00  0.00            
ATOM   1538  BBe THR   698     866.990 738.060 712.600  1.00  0.00            
ATOM   1539  S1e THR   698     867.880 739.760 712.920  1.00  0.00            
ATOM   1540  BBe MET   699     867.430 736.430 709.310  1.00  0.00            
ATOM   1541  S1e MET   699     869.760 735.110 710.190  1.00  0.00            
ATOM   1542  BBe PRO   700     868.550 738.470 706.150  1.00  0.00            
ATOM   1543  S1e PRO   700     870.410 738.850 706.190  1.00  0.00            
ATOM   1544  BBc ASN   701     867.410 738.110 702.590  1.00  0.00            
ATOM   1545  S1c ASN   701     865.870 737.020 700.810  1.00  0.00            
ATOM   1546  BBc ASN   702     870.700 738.980 701.050  1.00  0.00            
ATOM   1547  S1c ASN   702     872.890 739.660 701.800  1.00  0.00            
ATOM   1548  BBs ASP   703     869.850 737.310 697.900  1.00  0.00            
ATOM   1549  S1s ASP   703     871.180 735.040 698.230  1.00  0.00            
ATOM   1550  BBs ASN   704     868.280 738.330 694.630  1.00  0.00            
ATOM   1551  S1s ASN   704     868.910 739.780 692.650  1.00  0.00            
ATOM   1552  BBs PHE   705     865.180 736.300 695.420  1.00  0.00            
ATOM   1553  S1s PHE   705     866.250 733.090 694.930  1.00  0.00            
ATOM   1554  S2s PHE   705     866.820 733.760 697.160  1.00  0.00            
ATOM   1555  S3s PHE   705     868.160 732.130 696.030  1.00  0.00            
ATOM   1556  BBc ASP   706     862.220 735.380 697.460  1.00  0.00            
ATOM   1557  S1c ASP   706     859.890 735.840 697.080  1.00  0.00            
ATOM   1558  BBe LYS   707     862.200 733.040 700.450  1.00  0.00            
ATOM   1559  S1e LYS   707     863.170 733.470 702.490  1.00  0.00            
ATOM   1560  S2e LYS   707     864.880 734.510 705.030  1.00  0.00            
ATOM   1561  BBe LEU   708     859.080 731.350 701.670  1.00  0.00            
ATOM   1562  S1e LEU   708     856.690 730.300 701.260  1.00  0.00            
ATOM   1563  BBe TYR   709     859.220 730.800 705.430  1.00  0.00            
ATOM   1564  S1e TYR   709     860.730 733.150 706.440  1.00  0.00            
ATOM   1565  S2e TYR   709     859.250 732.500 708.210  1.00  0.00            
ATOM   1566  S3e TYR   709     862.190 732.780 709.150  1.00  0.00            
ATOM   1567  BBe ILE   710     856.870 728.390 707.020  1.00  0.00            
ATOM   1568  S1e ILE   710     855.370 727.330 705.770  1.00  0.00            
ATOM   1569  BBe TRP   711     856.550 728.410 710.830  1.00  0.00            
ATOM   1570  S1e TRP   711     857.290 730.440 712.440  1.00  0.00            
ATOM   1571  S2e TRP   711     856.830 731.110 714.480  1.00  0.00            
ATOM   1572  S3e TRP   711     859.060 732.060 715.070  1.00  0.00            
ATOM   1573  S4e TRP   711     859.660 731.380 712.430  1.00  0.00            
ATOM   1574  BBe GLY   712     853.790 727.730 713.340  1.00  0.00            
ATOM   1575  BBe VAL   713     852.390 727.770 716.870  1.00  0.00            
ATOM   1576  S1e VAL   713     851.020 729.230 716.960  1.00  0.00            
ATOM   1577  BBe HIS   714     851.950 724.940 719.390  1.00  0.00            
ATOM   1578  S1e HIS   714     852.750 723.160 719.360  1.00  0.00            
ATOM   1579  S2e HIS   714     853.350 721.330 719.240  1.00  0.00            
ATOM   1580  S3e HIS   714     852.020 720.690 720.810  1.00  0.00            
ATOM   1581  BBe HIS   715     848.680 724.530 721.330  1.00  0.00            
ATOM   1582  S1e HIS   715     847.610 724.910 719.750  1.00  0.00            
ATOM   1583  S2e HIS   715     846.660 725.090 718.080  1.00  0.00            
ATOM   1584  S3e HIS   715     846.520 727.230 718.290  1.00  0.00            
ATOM   1585  BBc PRO   716     849.070 722.700 724.690  1.00  0.00            
ATOM   1586  S1c PRO   716     850.520 721.510 724.980  1.00  0.00            
ATOM   1587  BBs SER   717     846.160 720.520 725.820  1.00  0.00            
ATOM   1588  S1s SER   717     846.560 718.620 725.980  1.00  0.00            
ATOM   1589  BBs THR   718     846.390 721.720 729.510  1.00  0.00            
ATOM   1590  S1s THR   718     846.320 720.100 730.590  1.00  0.00            
ATOM   1591  BBh ASN   719     847.940 724.660 731.450  1.00  0.00            
ATOM   1592  S1h ASN   719     848.230 727.190 731.990  1.00  0.00            
ATOM   1593  BBh GLN   720     849.890 722.020 733.380  1.00  0.00            
ATOM   1594  S1h GLN   720     849.370 719.720 734.460  1.00  0.00            
ATOM   1595  BBh GLU   721     851.540 721.230 730.060  1.00  0.00            
ATOM   1596  S1h GLU   721     851.020 718.510 728.800  1.00  0.00            
ATOM   1597  BBh GLN   722     851.790 724.860 728.880  1.00  0.00            
ATOM   1598  S1h GLN   722     850.590 726.960 728.020  1.00  0.00            
ATOM   1599  BBh THR   723     853.890 725.770 731.980  1.00  0.00            
ATOM   1600  S1h THR   723     852.690 726.110 733.480  1.00  0.00            
ATOM   1601  BBh ASN   724     855.490 722.420 731.840  1.00  0.00            
ATOM   1602  S1h ASN   724     855.280 720.500 733.320  1.00  0.00            
ATOM   1603  BBh LEU   725     856.880 722.820 728.280  1.00  0.00            
ATOM   1604  S1h LEU   725     856.300 720.350 727.420  1.00  0.00            
ATOM   1605  BBh TYR   726     857.500 726.510 728.160  1.00  0.00            
ATOM   1606  S1h TYR   726     856.760 726.140 725.160  1.00  0.00            
ATOM   1607  S2h TYR   726     855.130 727.120 726.620  1.00  0.00            
ATOM   1608  S3h TYR   726     853.960 724.850 724.860  1.00  0.00            
ATOM   1609  BBs VAL   727     857.460 727.740 731.700  1.00  0.00            
ATOM   1610  S1s VAL   727     859.220 726.890 732.140  1.00  0.00            
ATOM   1611  BBs GLN   728     855.310 730.760 730.860  1.00  0.00            
ATOM   1612  S1s GLN   728     856.420 731.560 728.850  1.00  0.00            
ATOM   1613  BBs ALA   729     851.540 730.710 731.510  1.00  0.00            
ATOM   1614  BBs SER   730     850.830 731.950 728.020  1.00  0.00            
ATOM   1615  S1s SER   730     849.430 733.260 727.650  1.00  0.00            
ATOM   1616  BBc GLY   731     853.300 731.940 725.110  1.00  0.00            
ATOM   1617  BBe ARG   732     853.550 734.090 721.930  1.00  0.00            
ATOM   1618  S1e ARG   732     852.750 736.250 722.390  1.00  0.00            
ATOM   1619  S2e ARG   732     855.020 738.480 721.440  1.00  0.00            
ATOM   1620  BBe VAL   733     855.020 734.160 718.350  1.00  0.00            
ATOM   1621  S1e VAL   733     854.280 732.380 717.820  1.00  0.00            
ATOM   1622  BBe THR   734     855.590 737.250 716.150  1.00  0.00            
ATOM   1623  S1e THR   734     855.960 739.100 716.660  1.00  0.00            
ATOM   1624  BBe VAL   735     856.960 736.890 712.580  1.00  0.00            
ATOM   1625  S1e VAL   735     855.610 735.760 711.630  1.00  0.00            
ATOM   1626  BBe SER   736     857.460 740.260 710.760  1.00  0.00            
ATOM   1627  S1e SER   736     858.550 740.890 712.250  1.00  0.00            
ATOM   1628  BBc THR   737     859.350 742.030 708.000  1.00  0.00            
ATOM   1629  S1c THR   737     859.290 740.760 706.510  1.00  0.00            
ATOM   1630  BBs ARG   738     859.670 745.660 707.300  1.00  0.00            
ATOM   1631  S1s ARG   738     862.100 745.790 707.470  1.00  0.00            
ATOM   1632  S2s ARG   738     865.270 746.520 707.650  1.00  0.00            
ATOM   1633  BBs ARG   739     856.580 744.830 705.210  1.00  0.00            
ATOM   1634  S1s ARG   739     856.900 743.890 703.100  1.00  0.00            
ATOM   1635  S2s ARG   739     856.690 740.450 702.180  1.00  0.00            
ATOM   1636  BBc SER   740     854.420 742.490 707.360  1.00  0.00            
ATOM   1637  S1c SER   740     853.410 741.180 706.340  1.00  0.00            
ATOM   1638  BBe GLN   741     853.830 740.880 710.800  1.00  0.00            
ATOM   1639  S1e GLN   741     853.030 742.730 712.590  1.00  0.00            
ATOM   1640  BBe GLN   742     851.630 738.130 711.970  1.00  0.00            
ATOM   1641  S1e GLN   742     848.490 737.560 711.520  1.00  0.00            
ATOM   1642  BBe THR   743     851.530 737.890 715.730  1.00  0.00            
ATOM   1643  S1e THR   743     850.980 739.570 716.550  1.00  0.00            
ATOM   1644  BBe ILE   744     849.740 734.730 717.090  1.00  0.00            
ATOM   1645  S1e ILE   744     848.280 733.820 715.650  1.00  0.00            
ATOM   1646  BBc ILE   745     848.670 733.770 720.560  1.00  0.00            
ATOM   1647  S1c ILE   745     848.060 734.630 722.470  1.00  0.00            
ATOM   1648  BBc PRO   746     848.590 730.060 721.750  1.00  0.00            
ATOM   1649  S1c PRO   746     849.590 729.820 723.340  1.00  0.00            
ATOM   1650  BBc ASN   747     845.390 728.450 722.680  1.00  0.00            
ATOM   1651  S1c ASN   747     843.830 730.210 723.620  1.00  0.00            
ATOM   1652  BBc ILE   748     845.070 725.800 725.210  1.00  0.00            
ATOM   1653  S1c ILE   748     846.180 725.720 727.240  1.00  0.00            
ATOM   1654  BBs GLY   749     842.560 723.080 725.700  1.00  0.00            
ATOM   1655  BBc SER   750     841.540 719.510 725.010  1.00  0.00            
ATOM   1656  S1c SER   750     840.470 718.420 726.210  1.00  0.00            
ATOM   1657  BBc ARG   751     841.350 718.190 721.490  1.00  0.00            
ATOM   1658  S1c ARG   751     843.090 719.890 720.730  1.00  0.00            
ATOM   1659  S2c ARG   751     843.070 723.140 719.940  1.00  0.00            
ATOM   1660  BBc PRO   752     840.140 714.870 720.000  1.00  0.00            
ATOM   1661  S1c PRO   752     838.970 713.870 721.110  1.00  0.00            
ATOM   1662  BBc TRP   753     843.200 712.680 720.110  1.00  0.00            
ATOM   1663  S1c TRP   753     842.550 710.590 721.630  1.00  0.00            
ATOM   1664  S2c TRP   753     842.620 708.400 721.880  1.00  0.00            
ATOM   1665  S3c TRP   753     843.220 708.360 724.300  1.00  0.00            
ATOM   1666  S4c TRP   753     842.960 711.140 724.080  1.00  0.00            
ATOM   1667  BBe VAL   754     844.810 712.100 716.780  1.00  0.00            
ATOM   1668  S1e VAL   754     844.030 712.500 714.990  1.00  0.00            
ATOM   1669  BBt ARG   755     847.610 709.550 716.710  1.00  0.00            
ATOM   1670  S1t ARG   755     848.030 709.510 714.080  1.00  0.00            
ATOM   1671  S2t ARG   755     847.500 712.160 711.880  1.00  0.00            
ATOM   1672  BBt GLY   756     847.440 709.970 720.490  1.00  0.00            
ATOM   1673  BBe GLN   757     847.800 713.840 720.530  1.00  0.00            
ATOM   1674  S1e GLN   757     850.760 712.950 722.230  1.00  0.00            
ATOM   1675  BBs PRO   758     845.140 716.250 721.960  1.00  0.00            
ATOM   1676  S1s PRO   758     844.660 715.360 723.570  1.00  0.00            
ATOM   1677  BBc GLY   759     847.390 719.220 721.290  1.00  0.00            
ATOM   1678  BBe ARG   760     847.960 720.500 717.720  1.00  0.00            
ATOM   1679  S1e ARG   760     846.020 720.370 716.680  1.00  0.00            
ATOM   1680  S2e ARG   760     843.450 719.600 714.510  1.00  0.00            
ATOM   1681  BBe ILE   761     850.200 722.750 715.530  1.00  0.00            
ATOM   1682  S1e ILE   761     852.060 722.990 714.530  1.00  0.00            
ATOM   1683  BBe SER   762     848.720 725.680 713.650  1.00  0.00            
ATOM   1684  S1e SER   762     847.490 727.180 713.430  1.00  0.00            
ATOM   1685  BBe ILE   763     851.120 726.620 710.760  1.00  0.00            
ATOM   1686  S1e ILE   763     852.260 725.040 709.820  1.00  0.00            
ATOM   1687  BBe TYR   764     851.740 729.940 709.030  1.00  0.00            
ATOM   1688  S1e TYR   764     850.410 731.530 711.420  1.00  0.00            
ATOM   1689  S2e TYR   764     852.140 732.790 710.320  1.00  0.00            
ATOM   1690  S3e TYR   764     852.390 732.850 713.410  1.00  0.00            
ATOM   1691  BBe TRP   765     853.970 731.450 706.340  1.00  0.00            
ATOM   1692  S1e TRP   765     852.270 731.850 704.320  1.00  0.00            
ATOM   1693  S2e TRP   765     852.070 733.180 702.580  1.00  0.00            
ATOM   1694  S3e TRP   765     849.570 733.320 702.430  1.00  0.00            
ATOM   1695  S4e TRP   765     849.750 731.580 704.620  1.00  0.00            
ATOM   1696  BBe THR   766     856.030 734.530 705.430  1.00  0.00            
ATOM   1697  S1e THR   766     856.050 736.090 706.600  1.00  0.00            
ATOM   1698  BBe ILE   767     857.740 735.660 702.230  1.00  0.00            
ATOM   1699  S1e ILE   767     856.350 735.280 700.580  1.00  0.00            
ATOM   1700  BBe VAL   768     860.840 737.860 702.590  1.00  0.00            
ATOM   1701  S1e VAL   768     862.090 738.320 704.090  1.00  0.00            
ATOM   1702  BBc LYS   769     861.470 739.990 699.550  1.00  0.00            
ATOM   1703  S1c LYS   769     860.310 740.890 697.600  1.00  0.00            
ATOM   1704  S2c LYS   769     859.840 740.870 694.720  1.00  0.00            
ATOM   1705  BBt PRO   770     865.020 741.070 698.700  1.00  0.00            
ATOM   1706  S1t PRO   770     865.430 741.250 696.860  1.00  0.00            
ATOM   1707  BBt GLY   771     866.680 743.400 701.170  1.00  0.00            
ATOM   1708  BBc ASP   772     864.150 742.520 703.790  1.00  0.00            
ATOM   1709  S1c ASP   772     861.810 743.360 703.250  1.00  0.00            
ATOM   1710  BBe VAL   773     864.950 740.780 707.070  1.00  0.00            
ATOM   1711  S1e VAL   773     866.160 741.920 708.180  1.00  0.00            
ATOM   1712  BBe LEU   774     862.960 738.290 709.160  1.00  0.00            
ATOM   1713  S1e LEU   774     860.590 737.220 708.990  1.00  0.00            
ATOM   1714  BBe VAL   775     862.740 739.020 712.990  1.00  0.00            
ATOM   1715  S1e VAL   775     863.280 740.070 714.600  1.00  0.00            
ATOM   1716  BBe ILE   776     860.980 736.160 714.900  1.00  0.00            
ATOM   1717  S1e ILE   776     862.690 734.700 713.700  1.00  0.00            
ATOM   1718  BBe ASN   777     860.100 737.260 718.510  1.00  0.00            
ATOM   1719  S1e ASN   777     860.460 738.850 720.320  1.00  0.00            
ATOM   1720  BBe SER   778     858.530 734.500 720.620  1.00  0.00            
ATOM   1721  S1e SER   778     859.430 732.950 719.840  1.00  0.00            
ATOM   1722  BBe ASN   779     858.660 733.900 724.340  1.00  0.00            
ATOM   1723  S1e ASN   779     856.950 735.380 725.350  1.00  0.00            
ATOM   1724  BBe GLY   780     856.770 730.640 724.110  1.00  0.00            
ATOM   1725  BBc ASN   781     855.100 728.080 721.690  1.00  0.00            
ATOM   1726  S1c ASN   781     853.200 729.410 721.140  1.00  0.00            
ATOM   1727  BBe LEU   782     857.150 728.600 718.560  1.00  0.00            
ATOM   1728  S1e LEU   782     859.100 728.230 720.330  1.00  0.00            
ATOM   1729  BBe ILE   783     857.610 725.800 716.010  1.00  0.00            
ATOM   1730  S1e ILE   783     856.750 724.180 715.190  1.00  0.00            
ATOM   1731  BBe ALA   784     860.650 727.240 714.300  1.00  0.00            
ATOM   1732  BBe PRO   785     861.810 727.420 710.670  1.00  0.00            
ATOM   1733  S1e PRO   785     861.040 728.150 709.100  1.00  0.00            
ATOM   1734  BBc ARG   786     865.040 725.630 709.790  1.00  0.00            
ATOM   1735  S1c ARG   786     865.100 723.390 710.200  1.00  0.00            
ATOM   1736  S2c ARG   786     866.070 720.290 709.090  1.00  0.00            
ATOM   1737  BBe GLY   787     865.190 727.610 706.610  1.00  0.00            
ATOM   1738  BBe TYR   788     863.660 728.780 703.310  1.00  0.00            
ATOM   1739  S1e TYR   788     866.730 730.270 702.940  1.00  0.00            
ATOM   1740  S2e TYR   788     865.940 730.110 700.680  1.00  0.00            
ATOM   1741  S3e TYR   788     867.970 732.420 701.080  1.00  0.00            
ATOM   1742  BBe PHE   789     862.070 727.370 700.270  1.00  0.00            
ATOM   1743  S1e PHE   789     858.980 726.030 700.580  1.00  0.00            
ATOM   1744  S2e PHE   789     859.060 727.110 698.440  1.00  0.00            
ATOM   1745  S3e PHE   789     857.600 725.240 698.780  1.00  0.00            
ATOM   1746  BBe LYS   790     863.100 729.270 697.130  1.00  0.00            
ATOM   1747  S1e LYS   790     864.760 728.130 695.990  1.00  0.00            
ATOM   1748  S2e LYS   790     867.650 727.190 695.430  1.00  0.00            
ATOM   1749  BBc MET   791     860.120 730.590 695.210  1.00  0.00            
ATOM   1750  S1c MET   791     857.980 731.640 697.220  1.00  0.00            
ATOM   1751  BBc ARG   792     860.020 730.670 691.430  1.00  0.00            
ATOM   1752  S1c ARG   792     862.130 729.210 690.920  1.00  0.00            
ATOM   1753  S2c ARG   792     864.130 726.880 690.560  1.00  0.00            
ATOM   1754  BBc THR   793     857.520 731.320 688.660  1.00  0.00            
ATOM   1755  S1c THR   793     857.680 733.120 687.920  1.00  0.00            
ATOM   1756  BBs GLY   794     856.510 729.030 685.770  1.00  0.00            
ATOM   1757  BBs LYS   795     853.950 726.510 684.360  1.00  0.00            
ATOM   1758  S1s LYS   795     855.750 725.930 682.680  1.00  0.00            
ATOM   1759  S2s LYS   795     858.400 725.440 682.510  1.00  0.00            
ATOM   1760  BBc SER   796     853.820 724.300 687.380  1.00  0.00            
ATOM   1761  S1c SER   796     855.400 725.110 688.200  1.00  0.00            
ATOM   1762  BBe SER   797     850.650 723.050 688.950  1.00  0.00            
ATOM   1763  S1e SER   797     849.380 723.120 687.470  1.00  0.00            
ATOM   1764  BBe ILE   798     848.430 720.660 690.950  1.00  0.00            
ATOM   1765  S1e ILE   798     847.140 722.130 692.240  1.00  0.00            
ATOM   1766  BBe MET   799     845.940 717.900 690.280  1.00  0.00            
ATOM   1767  S1e MET   799     845.460 718.140 687.250  1.00  0.00            
ATOM   1768  BBe ARG   800     844.150 715.340 692.320  1.00  0.00            
ATOM   1769  S1e ARG   800     842.400 714.680 694.120  1.00  0.00            
ATOM   1770  S2e ARG   800     839.470 715.710 694.560  1.00  0.00            
ATOM   1771  BBc SER   801     843.840 712.070 690.340  1.00  0.00            
ATOM   1772  S1c SER   801     845.230 712.420 689.030  1.00  0.00            
ATOM   1773  BBc ASP   802     843.760 708.290 690.720  1.00  0.00            
ATOM   1774  S1c ASP   802     844.090 707.240 693.010  1.00  0.00            
ATOM   1775  BBc ALA   803     845.020 707.870 687.220  1.00  0.00            
ATOM   1776  BBc PRO   804     848.080 705.770 686.470  1.00  0.00            
ATOM   1777  S1c PRO   804     847.490 704.010 686.850  1.00  0.00            
ATOM   1778  BBe ILE   805     851.350 707.140 685.220  1.00  0.00            
ATOM   1779  S1e ILE   805     852.210 708.950 686.050  1.00  0.00            
ATOM   1780  BBe ASP   806     852.080 705.860 681.730  1.00  0.00            
ATOM   1781  S1e ASP   806     852.150 703.330 681.270  1.00  0.00            
ATOM   1782  BBs THR   807     854.660 706.430 678.970  1.00  0.00            
ATOM   1783  S1s THR   807     856.550 706.270 679.410  1.00  0.00            
ATOM   1784  BBs CYS   808     853.220 708.030 675.900  1.00  0.00            
ATOM   1785  S1s CYS   808     850.790 707.860 676.050  1.00  0.00            
ATOM   1786  BBc ILE   809     853.470 711.750 675.520  1.00  0.00            
ATOM   1787  S1c ILE   809     854.860 712.030 673.790  1.00  0.00            
ATOM   1788  BBc SER   810     850.210 713.850 675.420  1.00  0.00            
ATOM   1789  S1c SER   810     848.520 713.080 674.830  1.00  0.00            
ATOM   1790  BBs GLU   811     849.890 717.620 675.890  1.00  0.00            
ATOM   1791  S1s GLU   811     851.490 718.230 677.420  1.00  0.00            
ATOM   1792  BBe CYS   812     846.620 717.390 677.690  1.00  0.00            
ATOM   1793  S1e CYS   812     844.510 717.630 676.620  1.00  0.00            
ATOM   1794  BBe ILE   813     845.930 716.260 681.260  1.00  0.00            
ATOM   1795  S1e ILE   813     847.520 715.260 682.610  1.00  0.00            
ATOM   1796  BBe THR   814     842.670 715.590 682.830  1.00  0.00            
ATOM   1797  S1e THR   814     841.420 715.350 681.350  1.00  0.00            
ATOM   1798  BBt PRO   815     842.160 713.880 686.150  1.00  0.00            
ATOM   1799  S1t PRO   815     841.450 715.160 687.360  1.00  0.00            
ATOM   1800  BBt ASN   816     840.630 711.130 684.090  1.00  0.00            
ATOM   1801  S1t ASN   816     840.600 709.070 685.530  1.00  0.00            
ATOM   1802  BBe GLY   817     843.850 710.900 682.230  1.00  0.00            
ATOM   1803  BBe SER   818     845.580 712.290 679.090  1.00  0.00            
ATOM   1804  S1e SER   818     846.670 710.830 678.390  1.00  0.00            
ATOM   1805  BBe ILE   819     843.490 713.220 676.150  1.00  0.00            
ATOM   1806  S1e ILE   819     841.260 713.900 676.230  1.00  0.00            
ATOM   1807  BBc PRO   820     844.210 714.140 672.460  1.00  0.00            
ATOM   1808  S1c PRO   820     845.470 713.530 671.180  1.00  0.00            
ATOM   1809  BBc ASN   821     844.210 717.940 671.670  1.00  0.00            
ATOM   1810  S1c ASN   821     846.600 718.590 671.920  1.00  0.00            
ATOM   1811  BBs ASP   822     843.500 717.630 667.990  1.00  0.00            
ATOM   1812  S1s ASP   822     844.320 715.600 666.890  1.00  0.00            
ATOM   1813  BBs LYS   823     839.870 718.410 668.370  1.00  0.00            
ATOM   1814  S1s LYS   823     838.650 716.510 666.930  1.00  0.00            
ATOM   1815  S2s LYS   823     838.120 713.610 667.320  1.00  0.00            
ATOM   1816  BBs PRO   824     838.620 721.920 669.400  1.00  0.00            
ATOM   1817  S1s PRO   824     839.130 723.650 668.810  1.00  0.00            
ATOM   1818  BBe PHE   825     836.350 720.750 672.200  1.00  0.00            
ATOM   1819  S1e PHE   825     834.690 723.900 672.490  1.00  0.00            
ATOM   1820  S2e PHE   825     834.520 722.910 670.310  1.00  0.00            
ATOM   1821  S3e PHE   825     834.920 725.270 670.530  1.00  0.00            
ATOM   1822  BBe GLN   826     836.000 718.220 675.110  1.00  0.00            
ATOM   1823  S1e GLN   826     838.380 718.340 677.510  1.00  0.00            
ATOM   1824  BBc ASN   827     833.510 716.380 677.330  1.00  0.00            
ATOM   1825  S1c ASN   827     831.240 715.770 678.170  1.00  0.00            
ATOM   1826  BBs VAL   828     836.050 714.840 679.670  1.00  0.00            
ATOM   1827  S1s VAL   828     836.640 712.980 679.210  1.00  0.00            
ATOM   1828  BBc ASN   829     836.600 716.910 682.830  1.00  0.00            
ATOM   1829  S1c ASN   829     837.360 715.180 684.540  1.00  0.00            
ATOM   1830  BBs LYS   830     836.690 720.680 683.460  1.00  0.00            
ATOM   1831  S1s LYS   830     835.040 720.730 685.410  1.00  0.00            
ATOM   1832  S2s LYS   830     833.460 721.570 687.550  1.00  0.00            
ATOM   1833  BBc ILE   831     840.100 720.320 685.160  1.00  0.00            
ATOM   1834  S1c ILE   831     839.180 719.460 687.040  1.00  0.00            
ATOM   1835  BBc THR   832     842.840 720.450 682.480  1.00  0.00            
ATOM   1836  S1c THR   832     842.070 720.130 680.710  1.00  0.00            
ATOM   1837  BBe TYR   833     846.530 721.110 682.040  1.00  0.00            
ATOM   1838  S1e TYR   833     848.720 720.430 683.880  1.00  0.00            
ATOM   1839  S2e TYR   833     849.860 719.280 682.110  1.00  0.00            
ATOM   1840  S3e TYR   833     851.570 721.540 683.370  1.00  0.00            
ATOM   1841  BBe GLY   834     848.670 722.050 679.040  1.00  0.00            
ATOM   1842  BBe ALA   835     847.550 722.400 675.450  1.00  0.00            
ATOM   1843  BBc CYS   836     843.770 721.890 676.450  1.00  0.00            
ATOM   1844  S1c CYS   836     843.670 723.730 677.940  1.00  0.00            
ATOM   1845  BBc PRO   837     840.370 721.620 674.660  1.00  0.00            
ATOM   1846  S1c PRO   837     840.570 720.050 673.610  1.00  0.00            
ATOM   1847  BBe LYS   838     837.740 723.940 676.060  1.00  0.00            
ATOM   1848  S1e LYS   838     837.920 726.180 677.320  1.00  0.00            
ATOM   1849  S2e LYS   838     839.790 727.920 678.720  1.00  0.00            
ATOM   1850  BBe TYR   839     835.300 721.970 678.060  1.00  0.00            
ATOM   1851  S1e TYR   839     833.010 721.810 681.150  1.00  0.00            
ATOM   1852  S2e TYR   839     833.900 719.920 679.970  1.00  0.00            
ATOM   1853  S3e TYR   839     831.800 719.130 682.110  1.00  0.00            
ATOM   1854  BBc VAL   840     831.790 722.010 676.640  1.00  0.00            
ATOM   1855  S1c VAL   840     832.200 720.920 675.000  1.00  0.00            
ATOM   1856  BBs LYS   841     828.730 720.180 678.090  1.00  0.00            
ATOM   1857  S1s LYS   841     828.020 722.330 679.360  1.00  0.00            
ATOM   1858  S2s LYS   841     828.170 723.370 682.140  1.00  0.00            
ATOM   1859  BBc GLN   842     827.740 718.760 674.710  1.00  0.00            
ATOM   1860  S1c GLN   842     826.170 719.010 672.620  1.00  0.00            
ATOM   1861  BBs ASN   843     828.840 715.180 674.260  1.00  0.00            
ATOM   1862  S1s ASN   843     828.250 712.940 675.180  1.00  0.00            
ATOM   1863  BBc THR   844     828.680 715.130 670.430  1.00  0.00            
ATOM   1864  S1c THR   844     828.630 713.350 669.650  1.00  0.00            
ATOM   1865  BBc LEU   845     829.290 718.050 668.040  1.00  0.00            
ATOM   1866  S1c LEU   845     829.810 720.080 669.540  1.00  0.00            
ATOM   1867  BBe LYS   846     829.440 717.330 664.450  1.00  0.00            
ATOM   1868  S1e LYS   846     829.410 714.950 663.910  1.00  0.00            
ATOM   1869  S2e LYS   846     828.680 712.540 665.100  1.00  0.00            
ATOM   1870  BBe LEU   847     831.090 719.470 661.800  1.00  0.00            
ATOM   1871  S1e LEU   847     832.710 721.570 662.000  1.00  0.00            
ATOM   1872  BBe ALA   848     830.000 718.890 658.280  1.00  0.00            
ATOM   1873  BBc THR   849     832.750 718.100 655.810  1.00  0.00            
ATOM   1874  S1c THR   849     834.600 717.740 655.300  1.00  0.00            
ATOM   1875  BBs GLY   850     830.400 717.200 653.010  1.00  0.00            
ATOM   1876  BBc MET   851     827.380 718.210 650.940  1.00  0.00            
ATOM   1877  S1c MET   851     829.290 717.740 648.800  1.00  0.00            
ATOM   1878  BBe ARG   852     823.940 716.980 651.800  1.00  0.00            
ATOM   1879  S1e ARG   852     822.200 717.860 650.420  1.00  0.00            
ATOM   1880  S2e ARG   852     819.610 719.490 651.420  1.00  0.00            
ATOM   1881  BBc ASN   853     823.150 713.360 651.420  1.00  0.00            
ATOM   1882  S1c ASN   853     823.220 711.170 652.350  1.00  0.00            
ATOM   1883  BBc VAL   854     820.400 712.600 648.940  1.00  0.00            
ATOM   1884  S1c VAL   854     819.090 713.560 647.770  1.00  0.00            
ATOM   1885  BBc PRO   855     819.990 708.720 648.790  1.00  0.00            
ATOM   1886  S1c PRO   855     821.160 707.690 649.880  1.00  0.00            
ATOM   1887  BBc GLU   856     819.500 707.290 645.310  1.00  0.00            
ATOM   1888  S1c GLU   856     820.440 706.750 642.840  1.00  0.00            
ATOM   1889  BBc LYS   857     815.910 706.170 644.810  1.00  0.00            
ATOM   1890  S1c LYS   857     815.160 706.630 642.550  1.00  0.00            
ATOM   1891  S2c LYS   857     814.890 706.540 639.650  1.00  0.00            
ATOM   1892  BBc GLY   858     820.400 724.990 650.330  1.00  0.00            
ATOM   1893  BBt LEU   859     820.050 728.460 648.850  1.00  0.00            
ATOM   1894  S1t LEU   859     820.090 729.600 651.290  1.00  0.00            
ATOM   1895  BBt PHE   860     820.930 727.280 645.360  1.00  0.00            
ATOM   1896  S1t PHE   860     820.980 730.180 643.430  1.00  0.00            
ATOM   1897  S2t PHE   860     819.040 728.880 642.900  1.00  0.00            
ATOM   1898  S3t PHE   860     819.300 731.080 641.980  1.00  0.00            
ATOM   1899  BBs GLY   861     818.230 724.700 644.920  1.00  0.00            
ATOM   1900  BBt ALA   862     820.410 722.240 643.050  1.00  0.00            
ATOM   1901  BBe ILE   863     821.160 719.430 645.470  1.00  0.00            
ATOM   1902  S1e ILE   863     821.320 717.370 644.500  1.00  0.00            
ATOM   1903  BBt ALA   864     817.980 718.470 647.330  1.00  0.00            
ATOM   1904  BBt GLY   865     816.210 720.530 644.680  1.00  0.00            
ATOM   1905  BBt PHE   866     816.080 720.610 640.990  1.00  0.00            
ATOM   1906  S1t PHE   866     815.510 724.010 640.820  1.00  0.00            
ATOM   1907  S2t PHE   866     817.220 723.160 639.380  1.00  0.00            
ATOM   1908  S3t PHE   866     817.450 725.340 640.340  1.00  0.00            
ATOM   1909  BBe ILE   867     818.240 717.450 640.860  1.00  0.00            
ATOM   1910  S1e ILE   867     819.960 716.400 640.060  1.00  0.00            
ATOM   1911  BBc GLU   868     816.030 714.830 642.530  1.00  0.00            
ATOM   1912  S1c GLU   868     814.310 715.800 644.480  1.00  0.00            
ATOM   1913  BBc ASN   869     818.880 712.310 643.080  1.00  0.00            
ATOM   1914  S1c ASN   869     817.660 710.510 641.960  1.00  0.00            
ATOM   1915  BBc GLY   870     822.310 711.600 644.420  1.00  0.00            
ATOM   1916  BBe TRP   871     824.740 709.240 642.760  1.00  0.00            
ATOM   1917  S1e TRP   871     824.270 710.380 640.440  1.00  0.00            
ATOM   1918  S2e TRP   871     825.270 710.550 638.490  1.00  0.00            
ATOM   1919  S3e TRP   871     823.360 711.530 637.210  1.00  0.00            
ATOM   1920  S4e TRP   871     822.030 711.340 639.670  1.00  0.00            
ATOM   1921  BBt GLU   872     825.850 706.430 644.840  1.00  0.00            
ATOM   1922  S1t GLU   872     824.400 705.620 646.420  1.00  0.00            
ATOM   1923  BBt GLY   873     827.530 704.980 641.900  1.00  0.00            
ATOM   1924  BBc MET   874     829.830 707.890 641.530  1.00  0.00            
ATOM   1925  S1c MET   874     829.830 710.690 640.560  1.00  0.00            
ATOM   1926  BBc ILE   875     832.930 706.820 643.320  1.00  0.00            
ATOM   1927  S1c ILE   875     832.210 705.380 644.920  1.00  0.00            
ATOM   1928  BBs ASP   876     835.570 709.160 641.940  1.00  0.00            
ATOM   1929  S1s ASP   876     837.950 708.600 642.320  1.00  0.00            
ATOM   1930  BBc GLY   877     834.060 712.460 642.750  1.00  0.00            
ATOM   1931  BBs TRP   878     831.500 714.790 644.440  1.00  0.00            
ATOM   1932  S1s TRP   878     832.500 714.550 646.820  1.00  0.00            
ATOM   1933  S2s TRP   878     832.220 713.540 648.760  1.00  0.00            
ATOM   1934  S3s TRP   878     833.750 714.960 650.140  1.00  0.00            
ATOM   1935  S4s TRP   878     833.940 716.430 647.760  1.00  0.00            
ATOM   1936  BBe TYR   879     830.240 716.260 641.220  1.00  0.00            
ATOM   1937  S1e TYR   879     829.020 718.410 643.490  1.00  0.00            
ATOM   1938  S2e TYR   879     830.590 719.350 641.930  1.00  0.00            
ATOM   1939  S3e TYR   879     831.100 720.260 644.850  1.00  0.00            
ATOM   1940  BBe GLY   880     830.060 714.920 637.690  1.00  0.00            
ATOM   1941  BBe PHE   881     828.240 713.990 634.490  1.00  0.00            
ATOM   1942  S1e PHE   881     827.920 715.380 631.550  1.00  0.00            
ATOM   1943  S2e PHE   881     829.420 716.840 632.730  1.00  0.00            
ATOM   1944  S3e PHE   881     828.490 717.530 630.630  1.00  0.00            
ATOM   1945  BBe ARG   882     826.340 711.050 632.990  1.00  0.00            
ATOM   1946  S1e ARG   882     824.920 709.070 633.490  1.00  0.00            
ATOM   1947  S2e ARG   882     822.300 707.710 632.740  1.00  0.00            
ATOM   1948  BBe HIS   883     825.480 710.780 629.260  1.00  0.00            
ATOM   1949  S1e HIS   883     827.310 710.940 628.610  1.00  0.00            
ATOM   1950  S2e HIS   883     829.110 710.990 627.910  1.00  0.00            
ATOM   1951  S3e HIS   883     829.820 712.120 629.610  1.00  0.00            
ATOM   1952  BBe GLN   884     823.240 708.890 626.870  1.00  0.00            
ATOM   1953  S1e GLN   884     820.500 707.360 628.120  1.00  0.00            
ATOM   1954  BBe ASN   885     824.150 709.400 623.220  1.00  0.00            
ATOM   1955  S1e ASN   885     826.350 710.210 623.650  1.00  0.00            
ATOM   1956  BBt SER   886     824.130 707.300 620.130  1.00  0.00            
ATOM   1957  S1t SER   886     824.110 708.450 618.550  1.00  0.00            
ATOM   1958  BBt GLU   887     827.150 705.350 621.420  1.00  0.00            
ATOM   1959  S1t GLU   887     829.150 704.630 619.770  1.00  0.00            
ATOM   1960  BBe GLY   888     825.430 704.640 624.800  1.00  0.00            
ATOM   1961  BBe THR   889     825.450 705.630 628.480  1.00  0.00            
ATOM   1962  S1e THR   889     824.480 704.070 629.140  1.00  0.00            
ATOM   1963  BBe GLY   890     828.430 706.560 630.680  1.00  0.00            
ATOM   1964  BBe GLN   891     829.790 708.580 633.560  1.00  0.00            
ATOM   1965  S1e GLN   891     828.740 706.850 636.110  1.00  0.00            
ATOM   1966  BBe ALA   892     832.660 710.710 634.680  1.00  0.00            
ATOM   1967  BBe ALA   893     833.050 712.750 637.750  1.00  0.00            
ATOM   1968  BBc ASP   894     834.230 716.300 637.160  1.00  0.00            
ATOM   1969  S1c ASP   894     834.290 718.570 635.940  1.00  0.00            
ATOM   1970  BBh LEU   895     837.770 716.470 638.540  1.00  0.00            
ATOM   1971  S1h LEU   895     840.260 716.010 638.680  1.00  0.00            
ATOM   1972  BBh LYS   896     838.050 720.240 639.000  1.00  0.00            
ATOM   1973  S1h LYS   896     839.340 722.420 639.440  1.00  0.00            
ATOM   1974  S2h LYS   896     839.360 725.250 640.760  1.00  0.00            
ATOM   1975  BBh SER   897     834.550 721.010 640.470  1.00  0.00            
ATOM   1976  S1h SER   897     833.920 722.860 640.370  1.00  0.00            
ATOM   1977  BBh THR   898     835.010 718.400 643.120  1.00  0.00            
ATOM   1978  S1h THR   898     835.350 716.750 642.150  1.00  0.00            
ATOM   1979  BBh GLN   899     838.420 719.550 644.250  1.00  0.00            
ATOM   1980  S1h GLN   899     840.610 718.500 644.370  1.00  0.00            
ATOM   1981  BBh ALA   900     837.290 723.140 644.480  1.00  0.00            
ATOM   1982  BBh ALA   901     834.680 722.090 647.060  1.00  0.00            
ATOM   1983  BBh ILE   902     837.030 719.800 648.960  1.00  0.00            
ATOM   1984  S1h ILE   902     837.270 718.500 650.900  1.00  0.00            
ATOM   1985  BBh ASP   903     839.630 722.520 648.850  1.00  0.00            
ATOM   1986  S1h ASP   903     841.830 722.200 647.550  1.00  0.00            
ATOM   1987  BBh GLN   904     837.450 724.930 650.810  1.00  0.00            
ATOM   1988  S1h GLN   904     839.510 726.740 650.270  1.00  0.00            
ATOM   1989  BBh ILE   905     835.660 722.610 653.190  1.00  0.00            
ATOM   1990  S1h ILE   905     833.930 722.110 651.630  1.00  0.00            
ATOM   1991  BBh ASN   906     839.160 721.660 654.270  1.00  0.00            
ATOM   1992  S1h ASN   906     840.990 719.830 654.120  1.00  0.00            
ATOM   1993  BBh ARG   907     840.290 725.210 655.030  1.00  0.00            
ATOM   1994  S1h ARG   907     841.980 726.810 655.840  1.00  0.00            
ATOM   1995  S2h ARG   907     844.480 726.980 657.920  1.00  0.00            
ATOM   1996  BBh LYS   908     837.060 725.890 656.880  1.00  0.00            
ATOM   1997  S1h LYS   908     834.420 725.930 657.070  1.00  0.00            
ATOM   1998  S2h LYS   908     832.200 727.410 655.590  1.00  0.00            
ATOM   1999  BBh LEU   909     837.780 722.700 658.840  1.00  0.00            
ATOM   2000  S1h LEU   909     835.800 721.210 658.240  1.00  0.00            
ATOM   2001  BBh ASN   910     841.460 723.400 659.590  1.00  0.00            
ATOM   2002  S1h ASN   910     842.980 721.740 658.710  1.00  0.00            
ATOM   2003  BBh ARG   911     840.390 726.890 660.900  1.00  0.00            
ATOM   2004  S1h ARG   911     839.680 728.930 659.740  1.00  0.00            
ATOM   2005  S2h ARG   911     839.390 732.310 660.620  1.00  0.00            
ATOM   2006  BBh VAL   912     838.660 725.070 663.750  1.00  0.00            
ATOM   2007  S1h VAL   912     836.740 725.550 664.060  1.00  0.00            
ATOM   2008  BBh ILE   913     841.110 722.150 664.430  1.00  0.00            
ATOM   2009  S1h ILE   913     840.280 720.270 663.570  1.00  0.00            
ATOM   2010  BBs GLU   914     844.840 723.080 664.350  1.00  0.00            
ATOM   2011  S1s GLU   914     844.690 725.190 662.550  1.00  0.00            
ATOM   2012  BBc LYS   915     843.930 725.140 667.370  1.00  0.00            
ATOM   2013  S1c LYS   915     842.140 727.010 666.680  1.00  0.00            
ATOM   2014  S2c LYS   915     840.910 729.370 665.500  1.00  0.00            
ATOM   2015  BBc THR   916     844.040 725.000 671.180  1.00  0.00            
ATOM   2016  S1c THR   916     844.160 723.170 671.870  1.00  0.00            
ATOM   2017  BBc ASN   917     845.540 727.290 673.890  1.00  0.00            
ATOM   2018  S1c ASN   917     843.570 728.310 675.170  1.00  0.00            
ATOM   2019  BBe GLU   918     847.490 726.250 677.020  1.00  0.00            
ATOM   2020  S1e GLU   918     849.200 728.520 676.630  1.00  0.00            
ATOM   2021  BBe LYS   919     846.280 726.820 680.560  1.00  0.00            
ATOM   2022  S1e LYS   919     844.610 728.830 680.390  1.00  0.00            
ATOM   2023  S2e LYS   919     843.120 731.170 679.400  1.00  0.00            
ATOM   2024  BBc PHE   920     848.550 725.820 683.420  1.00  0.00            
ATOM   2025  S1c PHE   920     850.990 727.200 681.180  1.00  0.00            
ATOM   2026  S2c PHE   920     850.110 728.910 682.630  1.00  0.00            
ATOM   2027  S3c PHE   920     851.900 729.420 681.110  1.00  0.00            
ATOM   2028  BBs HIS   921     848.010 727.300 686.860  1.00  0.00            
ATOM   2029  S1s HIS   921     848.930 728.960 687.330  1.00  0.00            
ATOM   2030  S2s HIS   921     849.810 730.610 687.800  1.00  0.00            
ATOM   2031  S3s HIS   921     851.580 730.090 686.680  1.00  0.00            
ATOM   2032  BBc GLN   922     844.340 727.830 687.380  1.00  0.00            
ATOM   2033  S1c GLN   922     843.750 726.050 685.060  1.00  0.00            
ATOM   2034  BBc ILE   923     841.710 727.710 690.100  1.00  0.00            
ATOM   2035  S1c ILE   923     839.680 729.240 689.630  1.00  0.00            
ATOM   2036  BBc GLU   924     840.270 724.740 692.070  1.00  0.00            
ATOM   2037  S1c GLU   924     842.550 724.430 693.540  1.00  0.00            
ATOM   2038  BBc LYS   925     837.000 723.270 690.770  1.00  0.00            
ATOM   2039  S1c LYS   925     836.900 724.990 688.740  1.00  0.00            
ATOM   2040  S2c LYS   925     839.120 724.890 686.790  1.00  0.00            
ATOM   2041  BBc GLU   926     835.840 720.320 692.930  1.00  0.00            
ATOM   2042  S1c GLU   926     836.620 718.240 690.710  1.00  0.00            
ATOM   2043  BBc PHE   927     835.870 720.610 696.680  1.00  0.00            
ATOM   2044  S1c PHE   927     839.110 720.860 696.220  1.00  0.00            
ATOM   2045  S2c PHE   927     838.300 722.990 696.990  1.00  0.00            
ATOM   2046  S3c PHE   927     840.640 722.500 697.090  1.00  0.00            
ATOM   2047  BBs SER   928     835.560 718.120 699.480  1.00  0.00            
ATOM   2048  S1s SER   928     836.720 716.580 699.670  1.00  0.00            
ATOM   2049  BBs GLU   929     834.200 720.510 702.160  1.00  0.00            
ATOM   2050  S1s GLU   929     832.990 718.450 703.920  1.00  0.00            
ATOM   2051  BBc VAL   930     831.470 723.110 702.560  1.00  0.00            
ATOM   2052  S1c VAL   930     830.130 722.840 704.030  1.00  0.00            
ATOM   2053  BBc GLU   931     832.790 726.650 702.240  1.00  0.00            
ATOM   2054  S1c GLU   931     835.910 725.840 702.400  1.00  0.00            
ATOM   2055  BBc GLY   932     830.260 729.060 701.040  1.00  0.00            
ATOM   2056  BBh ARG   933     830.910 732.590 699.650  1.00  0.00            
ATOM   2057  S1h ARG   933     830.120 735.150 698.900  1.00  0.00            
ATOM   2058  S2h ARG   933     830.760 738.260 700.630  1.00  0.00            
ATOM   2059  BBh ILE   934     834.350 732.250 698.150  1.00  0.00            
ATOM   2060  S1h ILE   934     835.930 733.090 697.680  1.00  0.00            
ATOM   2061  BBh GLN   935     833.750 728.690 696.910  1.00  0.00            
ATOM   2062  S1h GLN   935     834.210 726.000 697.490  1.00  0.00            
ATOM   2063  BBh ASP   936     830.410 729.630 695.370  1.00  0.00            
ATOM   2064  S1h ASP   936     828.620 728.400 693.860  1.00  0.00            
ATOM   2065  BBh LEU   937     832.260 732.290 693.420  1.00  0.00            
ATOM   2066  S1h LEU   937     833.440 734.480 692.640  1.00  0.00            
ATOM   2067  BBh GLU   938     834.670 729.670 692.350  1.00  0.00            
ATOM   2068  S1h GLU   938     836.680 727.950 692.970  1.00  0.00            
ATOM   2069  BBh LYS   939     832.060 727.600 690.760  1.00  0.00            
ATOM   2070  S1h LYS   939     832.090 725.370 691.850  1.00  0.00            
ATOM   2071  S2h LYS   939     831.830 723.160 693.800  1.00  0.00            
ATOM   2072  BBh TYR   940     829.850 730.430 689.580  1.00  0.00            
ATOM   2073  S1h TYR   940     827.570 731.770 688.020  1.00  0.00            
ATOM   2074  S2h TYR   940     828.740 733.550 689.120  1.00  0.00            
ATOM   2075  S3h TYR   940     827.840 734.300 686.250  1.00  0.00            
ATOM   2076  BBh VAL   941     832.830 731.480 687.480  1.00  0.00            
ATOM   2077  S1h VAL   941     834.440 732.100 688.480  1.00  0.00            
ATOM   2078  BBh GLU   942     833.610 728.100 685.870  1.00  0.00            
ATOM   2079  S1h GLU   942     834.950 725.600 684.370  1.00  0.00            
ATOM   2080  BBh ASP   943     830.030 727.210 685.390  1.00  0.00            
ATOM   2081  S1h ASP   943     829.990 725.040 686.670  1.00  0.00            
ATOM   2082  BBh THR   944     829.630 730.570 683.740  1.00  0.00            
ATOM   2083  S1h THR   944     827.940 730.930 682.820  1.00  0.00            
ATOM   2084  BBh LYS   945     832.760 729.860 681.710  1.00  0.00            
ATOM   2085  S1h LYS   945     834.070 732.050 682.720  1.00  0.00            
ATOM   2086  S2h LYS   945     834.260 734.550 683.890  1.00  0.00            
ATOM   2087  BBh ILE   946     831.420 726.430 680.680  1.00  0.00            
ATOM   2088  S1h ILE   946     833.440 726.130 679.820  1.00  0.00            
ATOM   2089  BBh ASP   947     828.080 727.430 679.180  1.00  0.00            
ATOM   2090  S1h ASP   947     825.840 726.460 678.620  1.00  0.00            
ATOM   2091  BBh LEU   948     829.620 730.360 677.210  1.00  0.00            
ATOM   2092  S1h LEU   948     829.600 732.440 675.650  1.00  0.00            
ATOM   2093  BBh TRP   949     831.680 727.730 675.500  1.00  0.00            
ATOM   2094  S1h TRP   949     833.980 729.080 675.240  1.00  0.00            
ATOM   2095  S2h TRP   949     835.520 730.130 676.430  1.00  0.00            
ATOM   2096  S3h TRP   949     837.220 730.440 674.630  1.00  0.00            
ATOM   2097  S4h TRP   949     835.310 729.110 673.070  1.00  0.00            
ATOM   2098  BBh SER   950     828.980 725.230 675.170  1.00  0.00            
ATOM   2099  S1h SER   950     827.790 723.710 674.860  1.00  0.00            
ATOM   2100  BBh TYR   951     827.010 728.120 673.580  1.00  0.00            
ATOM   2101  S1h TYR   951     825.480 730.310 673.720  1.00  0.00            
ATOM   2102  S2h TYR   951     825.040 728.970 671.780  1.00  0.00            
ATOM   2103  S3h TYR   951     822.560 730.600 672.700  1.00  0.00            
ATOM   2104  BBh ASN   952     829.900 729.100 671.220  1.00  0.00            
ATOM   2105  S1h ASN   952     830.540 731.430 671.080  1.00  0.00            
ATOM   2106  BBh ALA   953     830.210 725.380 670.170  1.00  0.00            
ATOM   2107  BBh GLU   954     826.470 724.910 669.620  1.00  0.00            
ATOM   2108  S1h GLU   954     824.480 724.160 671.160  1.00  0.00            
ATOM   2109  BBh LEU   955     826.620 728.090 667.450  1.00  0.00            
ATOM   2110  S1h LEU   955     826.340 730.820 667.300  1.00  0.00            
ATOM   2111  BBh LEU   956     829.830 727.460 665.570  1.00  0.00            
ATOM   2112  S1h LEU   956     831.910 728.320 666.670  1.00  0.00            
ATOM   2113  BBh VAL   957     828.790 724.170 664.030  1.00  0.00            
ATOM   2114  S1h VAL   957     828.710 722.440 665.030  1.00  0.00            
ATOM   2115  BBh ALA   958     825.270 725.490 663.240  1.00  0.00            
ATOM   2116  BBh LEU   959     826.640 728.390 661.170  1.00  0.00            
ATOM   2117  S1h LEU   959     827.120 730.670 662.480  1.00  0.00            
ATOM   2118  BBh GLU   960     829.510 726.330 659.830  1.00  0.00            
ATOM   2119  S1h GLU   960     831.930 726.840 661.300  1.00  0.00            
ATOM   2120  BBh ASN   961     827.050 723.630 658.970  1.00  0.00            
ATOM   2121  S1h ASN   961     826.580 721.450 660.040  1.00  0.00            
ATOM   2122  BBh GLN   962     824.480 725.860 657.250  1.00  0.00            
ATOM   2123  S1h GLN   962     822.200 726.880 655.690  1.00  0.00            
ATOM   2124  BBh HIS   963     827.280 727.480 655.260  1.00  0.00            
ATOM   2125  S1h HIS   963     827.340 729.240 656.080  1.00  0.00            
ATOM   2126  S2h HIS   963     827.230 730.870 657.120  1.00  0.00            
ATOM   2127  S3h HIS   963     829.250 731.430 656.610  1.00  0.00            
ATOM   2128  BBh THR   964     828.790 724.100 654.330  1.00  0.00            
ATOM   2129  S1h THR   964     830.070 722.830 655.060  1.00  0.00            
ATOM   2130  BBh ILE   965     825.500 722.750 653.080  1.00  0.00            
ATOM   2131  S1h ILE   965     823.630 721.740 654.170  1.00  0.00            
ATOM   2132  BBh ASP   966     825.220 725.950 650.960  1.00  0.00            
ATOM   2133  S1h ASP   966     824.680 728.530 650.850  1.00  0.00            
ATOM   2134  BBh LEU   967     828.760 726.070 649.590  1.00  0.00            
ATOM   2135  S1h LEU   967     831.420 726.090 649.970  1.00  0.00            
ATOM   2136  BBh ALA   968     828.560 722.520 648.190  1.00  0.00            
ATOM   2137  BBh ASP   969     825.110 723.240 646.620  1.00  0.00            
ATOM   2138  S1h ASP   969     824.310 721.860 648.590  1.00  0.00            
ATOM   2139  BBh SER   970     826.440 726.480 645.210  1.00  0.00            
ATOM   2140  S1h SER   970     825.520 727.920 646.150  1.00  0.00            
ATOM   2141  BBh GLU   971     829.330 724.620 643.630  1.00  0.00            
ATOM   2142  S1h GLU   971     832.060 725.240 643.960  1.00  0.00            
ATOM   2143  BBh MET   972     826.890 722.060 642.190  1.00  0.00            
ATOM   2144  S1h MET   972     824.740 719.780 641.770  1.00  0.00            
ATOM   2145  BBh ASN   973     825.250 724.970 640.480  1.00  0.00            
ATOM   2146  S1h ASN   973     822.920 725.790 640.830  1.00  0.00            
ATOM   2147  BBh LYS   974     828.430 726.610 639.170  1.00  0.00            
ATOM   2148  S1h LYS   974     830.440 727.280 639.720  1.00  0.00            
ATOM   2149  S2h LYS   974     833.440 727.600 639.570  1.00  0.00            
ATOM   2150  BBh LEU   975     829.100 723.290 637.320  1.00  0.00            
ATOM   2151  S1h LEU   975     830.550 721.170 636.740  1.00  0.00            
ATOM   2152  BBh PHE   976     825.670 723.640 635.870  1.00  0.00            
ATOM   2153  S1h PHE   976     823.080 722.040 637.080  1.00  0.00            
ATOM   2154  S2h PHE   976     822.520 723.710 635.450  1.00  0.00            
ATOM   2155  S3h PHE   976     821.110 723.380 637.370  1.00  0.00            
ATOM   2156  BBh GLU   977     826.230 727.250 634.830  1.00  0.00            
ATOM   2157  S1h GLU   977     824.690 728.340 635.360  1.00  0.00            
ATOM   2158  BBh LYS   978     829.680 726.380 633.620  1.00  0.00            
ATOM   2159  S1h LYS   978     831.990 725.460 633.250  1.00  0.00            
ATOM   2160  S2h LYS   978     833.960 722.750 632.590  1.00  0.00            
ATOM   2161  BBh THR   979     828.140 723.690 631.340  1.00  0.00            
ATOM   2162  S1h THR   979     829.260 722.140 631.730  1.00  0.00            
ATOM   2163  BBh ARG   980     824.990 725.500 630.120  1.00  0.00            
ATOM   2164  S1h ARG   980     823.370 725.150 628.370  1.00  0.00            
ATOM   2165  S2h ARG   980     821.320 726.840 626.680  1.00  0.00            
ATOM   2166  BBh ARG   981     827.310 728.360 629.180  1.00  0.00            
ATOM   2167  S1h ARG   981     826.520 730.540 629.510  1.00  0.00            
ATOM   2168  S2h ARG   981     826.370 732.130 632.520  1.00  0.00            
ATOM   2169  BBh GLN   982     829.640 726.120 627.170  1.00  0.00            
ATOM   2170  S1h GLN   982     832.010 727.350 628.690  1.00  0.00            
ATOM   2171  BBh LEU   983     826.950 724.530 625.060  1.00  0.00            
ATOM   2172  S1h LEU   983     826.360 722.320 626.370  1.00  0.00            
ATOM   2173  BBt ARG   984     825.400 727.930 624.180  1.00  0.00            
ATOM   2174  S1t ARG   984     826.790 730.080 624.660  1.00  0.00            
ATOM   2175  S2t ARG   984     827.880 732.470 622.230  1.00  0.00            
ATOM   2176  BBt GLU   985     822.450 727.600 621.780  1.00  0.00            
ATOM   2177  S1t GLU   985     820.320 728.660 621.960  1.00  0.00            
ATOM   2178  BBs ASN   986     823.090 723.960 620.980  1.00  0.00            
ATOM   2179  S1s ASN   986     825.470 724.110 620.280  1.00  0.00            
ATOM   2180  BBe ALA   987     821.370 722.540 624.090  1.00  0.00            
ATOM   2181  BBe GLU   988     818.290 722.840 626.250  1.00  0.00            
ATOM   2182  S1e GLU   988     817.320 724.780 623.980  1.00  0.00            
ATOM   2183  BBe ASP   989     817.590 722.510 629.950  1.00  0.00            
ATOM   2184  S1e ASP   989     819.100 724.140 631.340  1.00  0.00            
ATOM   2185  BBc MET   990     815.060 719.780 630.750  1.00  0.00            
ATOM   2186  S1c MET   990     814.120 717.320 629.360  1.00  0.00            
ATOM   2187  BBs GLY   991     814.940 721.080 634.280  1.00  0.00            
ATOM   2188  BBs ASN   992     816.110 717.980 636.140  1.00  0.00            
ATOM   2189  S1s ASN   992     814.400 716.540 637.260  1.00  0.00            
ATOM   2190  BBs GLY   993     819.870 718.840 636.000  1.00  0.00            
ATOM   2191  BBe CYS   994     820.050 717.520 632.430  1.00  0.00            
ATOM   2192  S1e CYS   994     818.300 716.000 631.730  1.00  0.00            
ATOM   2193  BBe PHE   995     821.040 719.230 629.230  1.00  0.00            
ATOM   2194  S1e PHE   995     824.140 720.230 629.900  1.00  0.00            
ATOM   2195  S2e PHE   995     822.780 721.200 631.620  1.00  0.00            
ATOM   2196  S3e PHE   995     824.750 719.950 632.200  1.00  0.00            
ATOM   2197  BBe LYS   996     819.320 718.280 626.050  1.00  0.00            
ATOM   2198  S1e LYS   996     817.230 717.210 625.580  1.00  0.00            
ATOM   2199  S2e LYS   996     815.540 715.480 624.570  1.00  0.00            
ATOM   2200  BBe ILE   997     821.880 718.370 623.350  1.00  0.00            
ATOM   2201  S1e ILE   997     824.000 718.690 623.670  1.00  0.00            
ATOM   2202  BBc TYR   998     820.200 719.070 620.030  1.00  0.00            
ATOM   2203  S1c TYR   998     816.670 719.020 620.180  1.00  0.00            
ATOM   2204  S2c TYR   998     817.550 720.490 621.860  1.00  0.00            
ATOM   2205  S3c TYR   998     814.490 720.050 622.120  1.00  0.00            
ATOM   2206  BBs HIS   999     823.010 717.370 618.070  1.00  0.00            
ATOM   2207  S1s HIS   999     824.540 718.370 618.770  1.00  0.00            
ATOM   2208  S2s HIS   999     825.920 719.510 619.480  1.00  0.00            
ATOM   2209  S3s HIS   999     827.480 718.280 618.630  1.00  0.00            
ATOM   2210  BBc LYS  1000     824.500 713.980 617.530  1.00  0.00            
ATOM   2211  S1c LYS  1000     826.500 714.000 615.890  1.00  0.00            
ATOM   2212  S2c LYS  1000     829.470 713.660 615.670  1.00  0.00            
ATOM   2213  BBc CYS  1001     827.050 713.840 620.340  1.00  0.00            
ATOM   2214  S1c CYS  1001     827.000 714.890 622.500  1.00  0.00            
ATOM   2215  BBc ASP  1002     829.570 710.980 620.220  1.00  0.00            
ATOM   2216  S1c ASP  1002     828.780 709.700 618.360  1.00  0.00            
ATOM   2217  BBh ASN  1003     831.770 710.090 623.190  1.00  0.00            
ATOM   2218  S1h ASN  1003     830.830 707.920 624.230  1.00  0.00            
ATOM   2219  BBh ALA  1004     834.450 712.560 622.220  1.00  0.00            
ATOM   2220  BBh CYS  1005     831.780 715.180 621.540  1.00  0.00            
ATOM   2221  S1h CYS  1005     832.080 715.790 619.260  1.00  0.00            
ATOM   2222  BBh ILE  1006     830.780 714.540 625.100  1.00  0.00            
ATOM   2223  S1h ILE  1006     829.890 715.670 626.510  1.00  0.00            
ATOM   2224  BBh GLU  1007     834.240 714.130 626.540  1.00  0.00            
ATOM   2225  S1h GLU  1007     834.810 712.650 628.180  1.00  0.00            
ATOM   2226  BBh SER  1008     834.820 717.530 624.890  1.00  0.00            
ATOM   2227  S1h SER  1008     835.860 717.470 623.250  1.00  0.00            
ATOM   2228  BBh ILE  1009     832.370 719.410 627.010  1.00  0.00            
ATOM   2229  S1h ILE  1009     830.940 720.920 628.080  1.00  0.00            
ATOM   2230  BBh ARG  1010     833.500 717.670 630.160  1.00  0.00            
ATOM   2231  S1h ARG  1010     833.940 715.570 631.750  1.00  0.00            
ATOM   2232  S2h ARG  1010     837.100 714.320 633.410  1.00  0.00            
ATOM   2233  BBt ASN  1011     837.090 718.750 629.470  1.00  0.00            
ATOM   2234  S1t ASN  1011     838.810 717.270 628.750  1.00  0.00            
ATOM   2235  BBt GLY  1012     835.950 722.280 628.390  1.00  0.00            
ATOM   2236  BBc THR  1013     837.170 722.320 624.840  1.00  0.00            
ATOM   2237  S1c THR  1013     838.610 721.160 624.220  1.00  0.00            
ATOM   2238  BBc TYR  1014     833.740 722.090 623.270  1.00  0.00            
ATOM   2239  S1c TYR  1014     830.470 721.870 623.110  1.00  0.00            
ATOM   2240  S2c TYR  1014     830.970 720.160 621.490  1.00  0.00            
ATOM   2241  S3c TYR  1014     828.630 719.380 623.380  1.00  0.00            
ATOM   2242  BBc ASP  1015     833.560 723.950 619.890  1.00  0.00            
ATOM   2243  S1c ASP  1015     835.220 725.550 618.920  1.00  0.00            
ATOM   2244  BBh HIS  1016     829.880 725.120 619.800  1.00  0.00            
ATOM   2245  S1h HIS  1016     830.120 726.570 621.080  1.00  0.00            
ATOM   2246  S2h HIS  1016     830.340 727.900 622.460  1.00  0.00            
ATOM   2247  S3h HIS  1016     831.460 729.190 621.140  1.00  0.00            
ATOM   2248  BBh ASP  1017     830.240 726.680 616.320  1.00  0.00            
ATOM   2249  S1h ASP  1017     831.360 728.950 616.320  1.00  0.00            
ATOM   2250  BBh ILE  1018     830.850 723.100 615.190  1.00  0.00            
ATOM   2251  S1h ILE  1018     831.920 721.400 616.010  1.00  0.00            
ATOM   2252  BBh TYR  1019     827.270 722.030 615.790  1.00  0.00            
ATOM   2253  S1h TYR  1019     827.560 720.550 613.280  1.00  0.00            
ATOM   2254  S2h TYR  1019     827.650 718.570 614.630  1.00  0.00            
ATOM   2255  S3h TYR  1019     829.960 718.720 612.570  1.00  0.00            
ATOM   2256  BBh ARG  1020     825.300 725.350 615.800  1.00  0.00            
ATOM   2257  S1h ARG  1020     825.830 727.420 616.630  1.00  0.00            
ATOM   2258  S2h ARG  1020     827.160 729.710 618.740  1.00  0.00            
ATOM   2259  BBh ASP  1021     823.860 724.540 612.390  1.00  0.00            
ATOM   2260  S1h ASP  1021     825.030 723.570 610.390  1.00  0.00            
ATOM   2261  BBh GLU  1022     822.930 720.980 613.400  1.00  0.00            
ATOM   2262  S1h GLU  1022     822.820 718.170 612.880  1.00  0.00            
ATOM   2263  BBh ALA  1023     821.590 722.120 616.710  1.00  0.00            
ATOM   2264  BBh LEU  1024     819.800 725.330 615.570  1.00  0.00            
ATOM   2265  S1h LEU  1024     820.870 726.770 617.480  1.00  0.00            
ATOM   2266  BBh ASN  1025     817.640 723.290 612.990  1.00  0.00            
ATOM   2267  S1h ASN  1025     818.160 724.950 611.100  1.00  0.00            
ATOM   2268  BBh ASN  1026     816.740 720.310 614.930  1.00  0.00            
ATOM   2269  S1h ASN  1026     818.490 718.550 615.380  1.00  0.00            
ATOM   2270  BBh ARG  1027     815.890 722.910 617.540  1.00  0.00            
ATOM   2271  S1h ARG  1027     816.330 724.920 619.290  1.00  0.00            
ATOM   2272  S2h ARG  1027     816.720 728.310 619.070  1.00  0.00            
ATOM   2273  BBh PHE  1028     813.910 724.710 614.840  1.00  0.00            
ATOM   2274  S1h PHE  1028     813.030 727.610 613.270  1.00  0.00            
ATOM   2275  S2h PHE  1028     812.330 727.420 615.560  1.00  0.00            
ATOM   2276  S3h PHE  1028     811.190 728.930 614.070  1.00  0.00            
ATOM   2277  BBh GLN  1029     811.810 721.670 614.300  1.00  0.00            
ATOM   2278  S1h GLN  1029     811.990 718.620 615.010  1.00  0.00            
ATOM   2279  BBh ILE  1030     810.450 722.850 617.490  1.00  0.00            
ATOM   2280  S1h ILE  1030     811.070 721.090 618.870  1.00  0.00            
ATOM   2281  BBh LYS  1031     807.830 724.910 615.350  1.00  0.00            
ATOM   2282  S1h LYS  1031     805.710 726.730 613.960  1.00  0.00            
ATOM   2283  S2h LYS  1031     803.310 728.270 612.990  1.00  0.00            
ATOM   2284  BBh GLY  1032     808.920 725.210 611.700  1.00  0.00            
ATOM   2285  BBh VAL  1033     808.710 721.430 611.990  1.00  0.00            
ATOM   2286  S1h VAL  1033     808.870 719.570 611.280  1.00  0.00            
ATOM   2287  BBh GLU  1034     804.810 721.570 612.740  1.00  0.00            
ATOM   2288  S1h GLU  1034     802.760 719.540 613.330  1.00  0.00            
ATOM   2289  BBh LEU  1035     804.090 724.270 610.330  1.00  0.00            
ATOM   2290  S1h LEU  1035     804.590 726.290 608.740  1.00  0.00            
ATOM   2291  BBh LYS  1036     805.580 721.660 608.310  1.00  0.00            
ATOM   2292  S1h LYS  1036     806.820 720.370 606.470  1.00  0.00            
ATOM   2293  S2h LYS  1036     806.190 717.510 605.330  1.00  0.00            
ATOM   2294  BBh SER  1037     802.020 719.940 608.360  1.00  0.00            
ATOM   2295  S1h SER  1037     802.010 718.370 607.210  1.00  0.00            
ATOM   2296  BBh GLY  1038     800.520 723.210 607.240  1.00  0.00            
ATOM   2297  BBh TYR  1039     803.010 724.130 604.440  1.00  0.00            
ATOM   2298  S1h TYR  1039     802.160 727.310 604.700  1.00  0.00            
ATOM   2299  S2h TYR  1039     803.820 726.960 603.000  1.00  0.00            
ATOM   2300  S3h TYR  1039     802.930 729.930 603.230  1.00  0.00            
ATOM   2301  BBh LYS  1040     803.890 721.000 602.550  1.00  0.00            
ATOM   2302  S1h LYS  1040     805.220 720.050 600.900  1.00  0.00            
ATOM   2303  S2h LYS  1040     806.790 717.780 599.820  1.00  0.00            
ATOM   2304  BBh ASP  1041     800.090 720.490 602.110  1.00  0.00            
ATOM   2305  S1h ASP  1041     798.290 720.700 604.060  1.00  0.00            
ATOM   2306  BBh TRP  1042     800.680 723.850 600.620  1.00  0.00            
ATOM   2307  S1h TRP  1042     799.890 726.250 599.980  1.00  0.00            
ATOM   2308  S2h TRP  1042     799.400 728.160 600.950  1.00  0.00            
ATOM   2309  S3h TRP  1042     798.000 729.210 599.160  1.00  0.00            
ATOM   2310  S4h TRP  1042     798.420 726.720 597.950  1.00  0.00            
ATOM   2311  BBh ILE  1043     803.750 723.880 598.090  1.00  0.00            
ATOM   2312  S1h ILE  1043     805.370 724.950 598.960  1.00  0.00            
ATOM   2313  BBh LEU  1044     802.400 720.450 596.740  1.00  0.00            
ATOM   2314  S1h LEU  1044     802.180 717.990 597.560  1.00  0.00            
ATOM   2315  BBh TRP  1045     799.540 722.670 595.600  1.00  0.00            
ATOM   2316  S1h TRP  1045     797.530 722.010 597.310  1.00  0.00            
ATOM   2317  S2h TRP  1045     796.580 722.770 599.140  1.00  0.00            
ATOM   2318  S3h TRP  1045     795.600 720.620 599.970  1.00  0.00            
ATOM   2319  S4h TRP  1045     796.630 719.640 597.560  1.00  0.00            
ATOM   2320  BBh ILE  1046     801.520 725.730 594.270  1.00  0.00            
ATOM   2321  S1h ILE  1046     800.480 727.760 594.120  1.00  0.00            
ATOM   2322  BBh SER  1047     804.960 726.210 592.460  1.00  0.00            
ATOM   2323  S1h SER  1047     805.890 727.740 593.230  1.00  0.00            
ATOM   2324  BBh PHE  1048     805.800 722.510 592.060  1.00  0.00            
ATOM   2325  S1h PHE  1048     808.720 720.860 591.490  1.00  0.00            
ATOM   2326  S2h PHE  1048     808.020 722.110 589.570  1.00  0.00            
ATOM   2327  S3h PHE  1048     810.160 721.040 589.580  1.00  0.00            
ATOM   2328  BBh ALA  1049     802.970 720.990 589.770  1.00  0.00            
ATOM   2329  BBh ILE  1050     801.850 724.400 588.320  1.00  0.00            
ATOM   2330  S1h ILE  1050     799.710 725.270 588.540  1.00  0.00            
ATOM   2331  BBh SER  1051     805.140 725.270 586.380  1.00  0.00            
ATOM   2332  S1h SER  1051     806.800 726.240 586.720  1.00  0.00            
ATOM   2333  BBh CYS  1052     806.540 721.940 585.080  1.00  0.00            
ATOM   2334  S1h CYS  1052     807.770 719.990 584.520  1.00  0.00            
ATOM   2335  BBh LEU  1053     802.950 721.690 583.520  1.00  0.00            
ATOM   2336  S1h LEU  1053     801.780 719.970 581.850  1.00  0.00            
ATOM   2337  BBh LEU  1054     802.160 724.760 581.290  1.00  0.00            
ATOM   2338  S1h LEU  1054     799.640 724.680 580.330  1.00  0.00            
ATOM   2339  BBh LEU  1055     805.880 724.340 580.400  1.00  0.00            
ATOM   2340  S1h LEU  1055     807.920 725.410 581.750  1.00  0.00            
ATOM   2341  BBh CYS  1056     805.760 720.670 579.150  1.00  0.00            
ATOM   2342  S1h CYS  1056     807.390 719.290 578.290  1.00  0.00            
ATOM   2343  BBh VAL  1057     802.700 721.940 577.290  1.00  0.00            
ATOM   2344  S1h VAL  1057     800.830 721.230 577.280  1.00  0.00            
ATOM   2345  BBh VAL  1058     803.360 725.140 575.110  1.00  0.00            
ATOM   2346  S1h VAL  1058     803.220 726.670 576.390  1.00  0.00            
ATOM   2347  BBh LEU  1059     806.420 722.670 574.330  1.00  0.00            
ATOM   2348  S1h LEU  1059     808.400 721.250 573.200  1.00  0.00            
ATOM   2349  BBh LEU  1060     803.890 719.950 573.260  1.00  0.00            
ATOM   2350  S1h LEU  1060     803.300 717.760 571.820  1.00  0.00            
ATOM   2351  BBh GLY  1061     802.390 722.770 571.080  1.00  0.00            
ATOM   2352  BBh PHE  1062     805.700 723.280 569.030  1.00  0.00            
ATOM   2353  S1h PHE  1062     808.060 724.990 569.970  1.00  0.00            
ATOM   2354  S2h PHE  1062     806.030 725.920 570.840  1.00  0.00            
ATOM   2355  S3h PHE  1062     808.150 726.680 571.670  1.00  0.00            
ATOM   2356  BBh ILE  1063     806.410 719.680 568.360  1.00  0.00            
ATOM   2357  S1h ILE  1063     807.300 717.970 569.710  1.00  0.00            
ATOM   2358  BBh MET  1064     802.990 719.270 566.720  1.00  0.00            
ATOM   2359  S1h MET  1064     801.300 717.470 567.500  1.00  0.00            
ATOM   2360  BBh TRP  1065     803.430 722.540 564.840  1.00  0.00            
ATOM   2361  S1h TRP  1065     801.550 724.420 564.940  1.00  0.00            
ATOM   2362  S2h TRP  1065     800.910 726.020 563.560  1.00  0.00            
ATOM   2363  S3h TRP  1065     799.930 727.570 565.270  1.00  0.00            
ATOM   2364  S4h TRP  1065     800.720 725.570 567.060  1.00  0.00            
ATOM   2365  BBh ALA  1066     806.690 720.890 564.000  1.00  0.00            
ATOM   2366  BBh CYS  1067     805.820 717.430 562.480  1.00  0.00            
ATOM   2367  S1h CYS  1067     806.110 716.230 564.630  1.00  0.00            
ATOM   2368  BBh GLN  1068     803.020 719.480 560.840  1.00  0.00            
ATOM   2369  S1h GLN  1068     800.650 719.400 561.640  1.00  0.00            
ATOM   2370  BBc ARG  1069     805.900 721.440 559.230  1.00  0.00            
ATOM   2371  S1c ARG  1069     806.390 723.620 559.730  1.00  0.00            
ATOM   2372  S2c ARG  1069     807.950 726.240 557.670  1.00  0.00            
ATOM   2373  BBc GLY  1070     807.340 718.230 557.580  1.00  0.00            
ATOM   2374  BBc ASN  1071     806.490 720.370 554.570  1.00  0.00            
ATOM   2375  S1c ASN  1071     805.590 719.180 552.480  1.00  0.00            
ATOM   2376  BBc ILE  1072     809.910 722.140 555.530  1.00  0.00            
ATOM   2377  S1c ILE  1072     810.460 721.820 557.780  1.00  0.00            
ATOM   2378  BBc ARG  1073     811.690 719.340 553.600  1.00  0.00            
ATOM   2379  S1c ARG  1073     810.450 717.360 553.050  1.00  0.00            
ATOM   2380  S2c ARG  1073     808.360 714.630 552.420  1.00  0.00            
ATOM   2381  BBc CYS  1074     815.110 720.980 554.290  1.00  0.00            
ATOM   2382  S1c CYS  1074     815.600 720.550 556.530  1.00  0.00            
ATOM   2383  BBc ASN  1075     816.780 720.560 550.790  1.00  0.00            
ATOM   2384  S1c ASN  1075     817.990 718.630 549.670  1.00  0.00            
ATOM   2385  BBc ILE  1076     818.590 723.810 551.730  1.00  0.00            
ATOM   2386  S1c ILE  1076     820.180 725.510 550.780  1.00  0.00            
ATOM   2387  BBc CYS  1077     817.550 725.310 555.160  1.00  0.00            
ATOM   2388  S1c CYS  1077     818.470 724.540 557.280  1.00  0.00            
ATOM   2389  BBc ILE  1078     817.260 728.640 553.150  1.00  0.00            
ATOM   2390  S1c ILE  1078     817.540 730.300 554.590  1.00  0.00            
ATOM   2391  BBc SER  1079     797.390 734.140 620.760  1.00  0.00            
ATOM   2392  S1c SER  1079     797.610 734.750 618.910  1.00  0.00            
ATOM   2393  BBc THR  1080     799.740 735.010 623.670  1.00  0.00            
ATOM   2394  S1c THR  1080     800.320 736.830 623.270  1.00  0.00            
ATOM   2395  BBe ALA  1081     799.810 734.590 627.480  1.00  0.00            
ATOM   2396  BBe THR  1082     801.510 736.300 630.440  1.00  0.00            
ATOM   2397  S1e THR  1082     801.740 738.190 630.870  1.00  0.00            
ATOM   2398  BBe LEU  1083     802.280 734.650 633.750  1.00  0.00            
ATOM   2399  S1e LEU  1083     802.520 732.110 632.830  1.00  0.00            
ATOM   2400  BBe CYS  1084     803.990 736.660 636.530  1.00  0.00            
ATOM   2401  S1e CYS  1084     802.970 738.870 636.330  1.00  0.00            
ATOM   2402  BBe LEU  1085     805.730 735.300 639.640  1.00  0.00            
ATOM   2403  S1e LEU  1085     806.770 733.170 640.870  1.00  0.00            
ATOM   2404  BBe GLY  1086     805.680 736.870 643.080  1.00  0.00            
ATOM   2405  BBe HIS  1087     805.790 737.050 646.810  1.00  0.00            
ATOM   2406  S1e HIS  1087     807.340 736.460 647.840  1.00  0.00            
ATOM   2407  S2e HIS  1087     808.540 735.450 648.960  1.00  0.00            
ATOM   2408  S3e HIS  1087     809.760 737.190 649.350  1.00  0.00            
ATOM   2409  BBe HIS  1088     803.590 738.690 649.370  1.00  0.00            
ATOM   2410  S1e HIS  1088     802.330 738.020 650.700  1.00  0.00            
ATOM   2411  S2e HIS  1088     801.140 737.330 652.050  1.00  0.00            
ATOM   2412  S3e HIS  1088     802.770 736.980 653.420  1.00  0.00            
ATOM   2413  BBc ALA  1089     803.950 741.870 651.440  1.00  0.00            
ATOM   2414  BBc VAL  1090     801.800 743.160 654.330  1.00  0.00            
ATOM   2415  S1c VAL  1090     800.440 741.770 654.790  1.00  0.00            
ATOM   2416  BBs PRO  1091     800.580 746.720 655.560  1.00  0.00            
ATOM   2417  S1s PRO  1091     799.180 747.250 654.390  1.00  0.00            
ATOM   2418  BBs ASN  1092     801.840 746.990 659.100  1.00  0.00            
ATOM   2419  S1s ASN  1092     801.250 748.240 661.070  1.00  0.00            
ATOM   2420  BBc GLY  1093     805.200 745.330 658.980  1.00  0.00            
ATOM   2421  BBe THR  1094     808.000 744.520 661.420  1.00  0.00            
ATOM   2422  S1e THR  1094     807.920 743.330 662.960  1.00  0.00            
ATOM   2423  BBe ILE  1095     811.350 746.190 661.800  1.00  0.00            
ATOM   2424  S1e ILE  1095     811.470 748.080 662.720  1.00  0.00            
ATOM   2425  BBe VAL  1096     814.410 744.040 662.540  1.00  0.00            
ATOM   2426  S1e VAL  1096     813.620 742.220 662.290  1.00  0.00            
ATOM   2427  BBc LYS  1097     818.180 744.270 662.560  1.00  0.00            
ATOM   2428  S1c LYS  1097     818.990 744.080 665.210  1.00  0.00            
ATOM   2429  S2c LYS  1097     819.270 743.670 667.930  1.00  0.00            
ATOM   2430  BBc THR  1098     820.590 742.430 660.210  1.00  0.00            
ATOM   2431  S1c THR  1098     819.530 742.420 658.570  1.00  0.00            
ATOM   2432  BBs ILE  1099     824.470 742.560 659.740  1.00  0.00            
ATOM   2433  S1s ILE  1099     824.620 740.700 658.980  1.00  0.00            
ATOM   2434  BBs THR  1100     823.940 744.760 656.600  1.00  0.00            
ATOM   2435  S1s THR  1100     823.220 743.540 655.270  1.00  0.00            
ATOM   2436  BBc ASP  1101     821.210 746.720 658.420  1.00  0.00            
ATOM   2437  S1c ASP  1101     820.540 748.600 656.810  1.00  0.00            
ATOM   2438  BBs ASP  1102     820.460 748.020 661.830  1.00  0.00            
ATOM   2439  S1s ASP  1102     821.390 748.030 664.300  1.00  0.00            
ATOM   2440  BBs GLN  1103     816.830 748.870 660.900  1.00  0.00            
ATOM   2441  S1s GLN  1103     816.280 750.920 659.810  1.00  0.00            
ATOM   2442  BBe ILE  1104     815.080 746.800 658.210  1.00  0.00            
ATOM   2443  S1e ILE  1104     815.770 745.060 656.900  1.00  0.00            
ATOM   2444  BBe GLU  1105     811.440 745.910 657.830  1.00  0.00            
ATOM   2445  S1e GLU  1105     809.820 748.280 657.800  1.00  0.00            
ATOM   2446  BBe VAL  1106     810.270 742.310 657.460  1.00  0.00            
ATOM   2447  S1e VAL  1106     811.170 741.010 658.680  1.00  0.00            
ATOM   2448  BBs THR  1107     806.760 740.780 657.310  1.00  0.00            
ATOM   2449  S1s THR  1107     805.070 740.420 656.420  1.00  0.00            
ATOM   2450  BBc ASN  1108     806.830 738.970 660.790  1.00  0.00            
ATOM   2451  S1c ASN  1108     804.370 739.100 661.210  1.00  0.00            
ATOM   2452  BBe ALA  1109     809.320 738.530 663.590  1.00  0.00            
ATOM   2453  BBe THR  1110     809.210 737.100 667.110  1.00  0.00            
ATOM   2454  S1e THR  1110     809.420 735.180 667.360  1.00  0.00            
ATOM   2455  BBe GLU  1111     810.350 738.520 670.590  1.00  0.00            
ATOM   2456  S1e GLU  1111     809.190 740.690 671.240  1.00  0.00            
ATOM   2457  BBc LEU  1112     813.480 736.750 672.040  1.00  0.00            
ATOM   2458  S1c LEU  1112     813.270 734.360 670.940  1.00  0.00            
ATOM   2459  BBe VAL  1113     813.500 739.080 675.090  1.00  0.00            
ATOM   2460  S1e VAL  1113     814.810 740.420 675.790  1.00  0.00            
ATOM   2461  BBe GLN  1114     811.380 738.180 678.190  1.00  0.00            
ATOM   2462  S1e GLN  1114     810.030 736.130 679.360  1.00  0.00            
ATOM   2463  BBc SER  1115     810.660 741.580 679.600  1.00  0.00            
ATOM   2464  S1c SER  1115     811.220 743.030 678.430  1.00  0.00            
ATOM   2465  BBc SER  1116     807.500 741.430 681.670  1.00  0.00            
ATOM   2466  S1c SER  1116     805.920 742.290 680.910  1.00  0.00            
ATOM   2467  BBc SER  1117     806.390 739.870 684.890  1.00  0.00            
ATOM   2468  S1c SER  1117     807.790 739.910 686.250  1.00  0.00            
ATOM   2469  BBc THR  1118     803.160 738.750 686.650  1.00  0.00            
ATOM   2470  S1c THR  1118     802.300 737.000 686.680  1.00  0.00            
ATOM   2471  BBs GLY  1119     804.610 740.770 689.610  1.00  0.00            
ATOM   2472  BBs LYS  1120     804.300 737.570 691.550  1.00  0.00            
ATOM   2473  S1s LYS  1120     802.070 736.390 691.420  1.00  0.00            
ATOM   2474  S2s LYS  1120     800.130 734.490 690.000  1.00  0.00            
ATOM   2475  BBe ILE  1121     806.230 734.590 692.980  1.00  0.00            
ATOM   2476  S1e ILE  1121     807.880 734.630 694.820  1.00  0.00            
ATOM   2477  BBe CYS  1122     804.640 731.170 691.990  1.00  0.00            
ATOM   2478  S1e CYS  1122     806.550 730.080 691.080  1.00  0.00            
ATOM   2479  BBe ASN  1123     803.860 728.930 694.860  1.00  0.00            
ATOM   2480  S1e ASN  1123     803.180 727.980 697.120  1.00  0.00            
ATOM   2481  BBe ASN  1124     804.930 725.850 692.770  1.00  0.00            
ATOM   2482  S1e ASN  1124     802.430 725.200 692.450  1.00  0.00            
ATOM   2483  BBs PRO  1125     806.930 723.990 691.190  1.00  0.00            
ATOM   2484  S1s PRO  1125     806.770 722.410 690.160  1.00  0.00            
ATOM   2485  BBs HIS  1126     809.560 724.540 693.910  1.00  0.00            
ATOM   2486  S1s HIS  1126     809.980 726.400 693.470  1.00  0.00            
ATOM   2487  S2s HIS  1126     810.610 728.220 693.300  1.00  0.00            
ATOM   2488  S3s HIS  1126     811.200 727.910 691.250  1.00  0.00            
ATOM   2489  BBc ARG  1127     808.850 724.360 697.600  1.00  0.00            
ATOM   2490  S1c ARG  1127     806.060 724.160 697.620  1.00  0.00            
ATOM   2491  S2c ARG  1127     804.740 721.620 695.780  1.00  0.00            
ATOM   2492  BBe ILE  1128     808.810 727.990 698.670  1.00  0.00            
ATOM   2493  S1e ILE  1128     808.190 729.660 697.490  1.00  0.00            
ATOM   2494  BBe LEU  1129     808.760 729.320 702.140  1.00  0.00            
ATOM   2495  S1e LEU  1129     807.030 727.910 703.500  1.00  0.00            
ATOM   2496  BBe ASP  1130     808.250 732.920 703.090  1.00  0.00            
ATOM   2497  S1e ASP  1130     805.830 732.690 703.700  1.00  0.00            
ATOM   2498  BBc GLY  1131     810.730 734.100 705.710  1.00  0.00            
ATOM   2499  BBt ARG  1132     808.190 736.830 706.460  1.00  0.00            
ATOM   2500  S1t ARG  1132     806.070 738.130 706.020  1.00  0.00            
ATOM   2501  S2t ARG  1132     803.990 740.610 706.030  1.00  0.00            
ATOM   2502  BBt ALA  1133     809.570 738.710 709.350  1.00  0.00            
ATOM   2503  BBc CYS  1134     812.440 736.250 709.830  1.00  0.00            
ATOM   2504  S1c CYS  1134     813.280 737.190 711.840  1.00  0.00            
ATOM   2505  BBc THR  1135     815.900 736.110 708.190  1.00  0.00            
ATOM   2506  S1c THR  1135     817.140 737.470 708.850  1.00  0.00            
ATOM   2507  BBh LEU  1136     816.890 732.470 707.770  1.00  0.00            
ATOM   2508  S1h LEU  1136     818.050 730.060 707.260  1.00  0.00            
ATOM   2509  BBh ILE  1137     819.690 733.130 710.250  1.00  0.00            
ATOM   2510  S1h ILE  1137     821.920 733.260 710.280  1.00  0.00            
ATOM   2511  BBh ASP  1138     817.280 733.900 713.040  1.00  0.00            
ATOM   2512  S1h ASP  1138     818.080 736.280 713.400  1.00  0.00            
ATOM   2513  BBh ALA  1139     815.280 731.020 711.860  1.00  0.00            
ATOM   2514  BBh LEU  1140     818.510 729.110 712.350  1.00  0.00            
ATOM   2515  S1h LEU  1140     820.720 728.160 711.600  1.00  0.00            
ATOM   2516  BBh LEU  1141     819.540 730.620 715.650  1.00  0.00            
ATOM   2517  S1h LEU  1141     821.620 732.310 715.160  1.00  0.00            
ATOM   2518  BBt GLY  1142     816.020 730.200 716.980  1.00  0.00            
ATOM   2519  BBc ASP  1143     814.800 733.770 717.530  1.00  0.00            
ATOM   2520  S1c ASP  1143     813.990 735.660 716.150  1.00  0.00            
ATOM   2521  BBh PRO  1144     811.510 733.300 719.440  1.00  0.00            
ATOM   2522  S1h PRO  1144     811.710 731.880 720.680  1.00  0.00            
ATOM   2523  BBh HIS  1145     809.280 734.620 716.660  1.00  0.00            
ATOM   2524  S1h HIS  1145     808.960 736.130 715.470  1.00  0.00            
ATOM   2525  S2h HIS  1145     809.020 737.630 714.270  1.00  0.00            
ATOM   2526  S3h HIS  1145     809.780 738.940 715.810  1.00  0.00            
ATOM   2527  BBh CYS  1146     811.320 732.460 714.330  1.00  0.00            
ATOM   2528  S1h CYS  1146     810.270 732.610 712.240  1.00  0.00            
ATOM   2529  BBh ASP  1147     810.000 729.430 716.280  1.00  0.00            
ATOM   2530  S1h ASP  1147     811.530 728.090 717.810  1.00  0.00            
ATOM   2531  BBh VAL  1148     807.350 728.620 713.660  1.00  0.00            
ATOM   2532  S1h VAL  1148     805.360 728.560 713.420  1.00  0.00            
ATOM   2533  BBh PHE  1149     810.060 727.890 711.050  1.00  0.00            
ATOM   2534  S1h PHE  1149     807.510 728.860 708.850  1.00  0.00            
ATOM   2535  S2h PHE  1149     809.680 729.820 708.510  1.00  0.00            
ATOM   2536  S3h PHE  1149     807.720 731.020 707.830  1.00  0.00            
ATOM   2537  BBt GLN  1150     811.570 725.120 713.190  1.00  0.00            
ATOM   2538  S1t GLN  1150     809.940 723.490 715.390  1.00  0.00            
ATOM   2539  BBt ASN  1151     812.700 722.030 711.150  1.00  0.00            
ATOM   2540  S1t ASN  1151     811.220 720.200 712.010  1.00  0.00            
ATOM   2541  BBc GLU  1152     811.850 723.900 707.890  1.00  0.00            
ATOM   2542  S1c GLU  1152     809.480 724.790 707.450  1.00  0.00            
ATOM   2543  BBe THR  1153     812.720 722.800 704.360  1.00  0.00            
ATOM   2544  S1e THR  1153     812.530 720.970 703.700  1.00  0.00            
ATOM   2545  BBc TRP  1154     812.900 725.360 701.430  1.00  0.00            
ATOM   2546  S1c TRP  1154     813.260 727.000 703.600  1.00  0.00            
ATOM   2547  S2c TRP  1154     812.060 728.230 704.970  1.00  0.00            
ATOM   2548  S3c TRP  1154     813.780 728.590 706.750  1.00  0.00            
ATOM   2549  S4c TRP  1154     815.350 727.030 705.050  1.00  0.00            
ATOM   2550  BBs ASP  1155     813.530 724.720 697.720  1.00  0.00            
ATOM   2551  S1s ASP  1155     813.280 722.140 697.650  1.00  0.00            
ATOM   2552  BBe LEU  1156     813.240 728.490 697.820  1.00  0.00            
ATOM   2553  S1e LEU  1156     812.710 730.860 696.580  1.00  0.00            
ATOM   2554  BBe PHE  1157     814.040 730.560 700.890  1.00  0.00            
ATOM   2555  S1e PHE  1157     816.420 730.750 703.070  1.00  0.00            
ATOM   2556  S2e PHE  1157     814.650 732.140 703.900  1.00  0.00            
ATOM   2557  S3e PHE  1157     816.770 733.110 703.320  1.00  0.00            
ATOM   2558  BBe VAL  1158     812.520 734.060 700.560  1.00  0.00            
ATOM   2559  S1e VAL  1158     810.820 734.130 699.510  1.00  0.00            
ATOM   2560  BBe GLU  1159     813.860 736.860 702.740  1.00  0.00            
ATOM   2561  S1e GLU  1159     816.340 738.560 703.950  1.00  0.00            
ATOM   2562  BBc ARG  1160     811.630 739.910 703.250  1.00  0.00            
ATOM   2563  S1c ARG  1160     809.440 739.510 702.710  1.00  0.00            
ATOM   2564  S2c ARG  1160     807.330 737.270 700.430  1.00  0.00            
ATOM   2565  BBt SER  1161     812.970 743.350 703.340  1.00  0.00            
ATOM   2566  S1t SER  1161     814.920 743.360 703.460  1.00  0.00            
ATOM   2567  BBt ASN  1162     810.950 744.230 706.510  1.00  0.00            
ATOM   2568  S1t ASN  1162     808.650 743.190 706.860  1.00  0.00            
ATOM   2569  BBc ALA  1163     812.680 741.390 708.340  1.00  0.00            
ATOM   2570  BBc PHE  1164     813.860 742.270 711.810  1.00  0.00            
ATOM   2571  S1c PHE  1164     811.750 744.710 712.310  1.00  0.00            
ATOM   2572  S2c PHE  1164     810.590 742.610 712.250  1.00  0.00            
ATOM   2573  S3c PHE  1164     809.420 744.650 711.720  1.00  0.00            
ATOM   2574  BBc SER  1165     815.680 740.700 714.780  1.00  0.00            
ATOM   2575  S1c SER  1165     817.560 740.960 714.340  1.00  0.00            
ATOM   2576  BBc ASN  1166     814.050 740.620 718.170  1.00  0.00            
ATOM   2577  S1c ASN  1166     813.270 742.670 719.560  1.00  0.00            
ATOM   2578  BBs CYS  1167     816.730 738.720 719.970  1.00  0.00            
ATOM   2579  S1s CYS  1167     817.880 738.100 718.030  1.00  0.00            
ATOM   2580  BBs TYR  1168     820.050 739.000 721.880  1.00  0.00            
ATOM   2581  S1s TYR  1168     822.460 738.670 723.860  1.00  0.00            
ATOM   2582  S2s TYR  1168     820.440 739.460 724.890  1.00  0.00            
ATOM   2583  S3s TYR  1168     822.090 737.600 726.740  1.00  0.00            
ATOM   2584  BBc PRO  1169     822.570 741.280 720.040  1.00  0.00            
ATOM   2585  S1c PRO  1169     822.960 742.810 721.090  1.00  0.00            
ATOM   2586  BBe TYR  1170     824.640 739.050 717.820  1.00  0.00            
ATOM   2587  S1e TYR  1170     822.410 738.910 715.480  1.00  0.00            
ATOM   2588  S2e TYR  1170     823.200 736.830 716.380  1.00  0.00            
ATOM   2589  S3e TYR  1170     823.300 736.920 713.280  1.00  0.00            
ATOM   2590  BBe ASP  1171     827.540 739.000 715.370  1.00  0.00            
ATOM   2591  S1e ASP  1171     826.770 741.040 713.800  1.00  0.00            
ATOM   2592  BBc ILE  1172     828.650 736.350 712.810  1.00  0.00            
ATOM   2593  S1c ILE  1172     828.210 733.950 712.110  1.00  0.00            
ATOM   2594  BBt PRO  1173     832.160 736.610 711.230  1.00  0.00            
ATOM   2595  S1t PRO  1173     833.490 735.410 711.870  1.00  0.00            
ATOM   2596  BBt ASP  1174     831.120 735.660 707.780  1.00  0.00            
ATOM   2597  S1t ASP  1174     832.290 737.500 706.240  1.00  0.00            
ATOM   2598  BBh TYR  1175     827.390 735.790 707.830  1.00  0.00            
ATOM   2599  S1h TYR  1175     826.190 738.250 709.190  1.00  0.00            
ATOM   2600  S2h TYR  1175     824.550 736.600 708.590  1.00  0.00            
ATOM   2601  S3h TYR  1175     823.980 739.380 707.340  1.00  0.00            
ATOM   2602  BBh ALA  1176     827.160 735.410 704.030  1.00  0.00            
ATOM   2603  BBh SER  1177     828.930 732.060 704.190  1.00  0.00            
ATOM   2604  S1h SER  1177     830.790 732.430 704.670  1.00  0.00            
ATOM   2605  BBh LEU  1178     826.630 730.830 706.940  1.00  0.00            
ATOM   2606  S1h LEU  1178     826.320 729.900 709.500  1.00  0.00            
ATOM   2607  BBh ARG  1179     823.580 732.300 705.250  1.00  0.00            
ATOM   2608  S1h ARG  1179     821.210 733.380 704.910  1.00  0.00            
ATOM   2609  S2h ARG  1179     821.880 735.970 702.500  1.00  0.00            
ATOM   2610  BBh SER  1180     824.680 730.530 702.090  1.00  0.00            
ATOM   2611  S1h SER  1180     824.800 732.170 701.030  1.00  0.00            
ATOM   2612  BBh LEU  1181     825.660 727.080 703.210  1.00  0.00            
ATOM   2613  S1h LEU  1181     827.830 726.910 704.630  1.00  0.00            
ATOM   2614  BBh VAL  1182     822.540 727.130 705.370  1.00  0.00            
ATOM   2615  S1h VAL  1182     822.480 728.170 707.080  1.00  0.00            
ATOM   2616  BBh ALA  1183     820.380 727.970 702.350  1.00  0.00            
ATOM   2617  BBh SER  1184     821.970 725.330 700.050  1.00  0.00            
ATOM   2618  S1h SER  1184     822.990 724.400 698.680  1.00  0.00            
ATOM   2619  BBh SER  1185     821.150 722.550 702.560  1.00  0.00            
ATOM   2620  S1h SER  1185     822.690 722.750 703.750  1.00  0.00            
ATOM   2621  BBt GLY  1186     817.710 724.120 702.700  1.00  0.00            
ATOM   2622  BBe THR  1187     816.670 722.210 705.840  1.00  0.00            
ATOM   2623  S1e THR  1187     817.560 720.510 706.190  1.00  0.00            
ATOM   2624  BBc LEU  1188     816.300 723.380 709.500  1.00  0.00            
ATOM   2625  S1c LEU  1188     815.750 725.810 710.210  1.00  0.00            
ATOM   2626  BBc GLU  1189     816.020 719.780 711.010  1.00  0.00            
ATOM   2627  S1c GLU  1189     815.580 717.480 711.300  1.00  0.00            
ATOM   2628  BBe PHE  1190     817.720 720.310 714.380  1.00  0.00            
ATOM   2629  S1e PHE  1190     815.810 722.720 715.650  1.00  0.00            
ATOM   2630  S2e PHE  1190     817.480 723.650 714.200  1.00  0.00            
ATOM   2631  S3e PHE  1190     815.950 725.100 715.330  1.00  0.00            
ATOM   2632  BBe ILE  1191     818.650 717.180 716.320  1.00  0.00            
ATOM   2633  S1e ILE  1191     819.220 715.530 715.330  1.00  0.00            
ATOM   2634  BBe THR  1192     818.860 717.870 720.060  1.00  0.00            
ATOM   2635  S1e THR  1192     817.520 719.250 720.390  1.00  0.00            
ATOM   2636  BBc GLU  1193     821.770 716.220 721.640  1.00  0.00            
ATOM   2637  S1c GLU  1193     821.490 713.880 719.280  1.00  0.00            
ATOM   2638  BBc GLY  1194     822.460 715.050 725.170  1.00  0.00            
ATOM   2639  BBc PHE  1195     825.420 717.420 726.140  1.00  0.00            
ATOM   2640  S1c PHE  1195     826.390 719.470 723.590  1.00  0.00            
ATOM   2641  S2c PHE  1195     826.430 720.090 725.900  1.00  0.00            
ATOM   2642  S3c PHE  1195     827.570 721.440 724.280  1.00  0.00            
ATOM   2643  BBc THR  1196     826.440 717.080 729.720  1.00  0.00            
ATOM   2644  S1c THR  1196     826.440 715.540 730.910  1.00  0.00            
ATOM   2645  BBc TRP  1197     827.380 720.440 731.290  1.00  0.00            
ATOM   2646  S1c TRP  1197     824.810 721.330 730.790  1.00  0.00            
ATOM   2647  S2c TRP  1197     823.420 721.100 729.100  1.00  0.00            
ATOM   2648  S3c TRP  1197     821.300 720.950 730.420  1.00  0.00            
ATOM   2649  S4c TRP  1197     823.010 721.410 732.590  1.00  0.00            
ATOM   2650  BBt THR  1198     828.600 719.720 734.890  1.00  0.00            
ATOM   2651  S1t THR  1198     827.660 718.230 735.730  1.00  0.00            
ATOM   2652  BBt GLY  1199     829.260 722.700 737.070  1.00  0.00            
ATOM   2653  BBs VAL  1200     827.160 725.120 735.020  1.00  0.00            
ATOM   2654  S1s VAL  1200     827.460 724.540 733.130  1.00  0.00            
ATOM   2655  BBe THR  1201     823.800 726.820 735.070  1.00  0.00            
ATOM   2656  S1e THR  1201     822.670 727.960 736.180  1.00  0.00            
ATOM   2657  BBc GLN  1202     821.930 726.530 731.730  1.00  0.00            
ATOM   2658  S1c GLN  1202     819.480 724.670 733.290  1.00  0.00            
ATOM   2659  BBs ASN  1203     819.040 727.970 729.700  1.00  0.00            
ATOM   2660  S1s ASN  1203     817.920 728.070 727.420  1.00  0.00            
ATOM   2661  BBc GLY  1204     820.130 731.490 730.540  1.00  0.00            
ATOM   2662  BBc GLY  1205     818.020 734.300 729.070  1.00  0.00            
ATOM   2663  BBe SER  1206     817.720 738.110 728.790  1.00  0.00            
ATOM   2664  S1e SER  1206     818.940 738.780 730.150  1.00  0.00            
ATOM   2665  BBe SER  1207     815.060 740.910 728.480  1.00  0.00            
ATOM   2666  S1e SER  1207     813.330 741.240 729.320  1.00  0.00            
ATOM   2667  BBe ALA  1208     815.870 741.320 724.860  1.00  0.00            
ATOM   2668  BBe CYS  1209     814.930 737.790 723.860  1.00  0.00            
ATOM   2669  S1e CYS  1209     814.420 735.600 722.790  1.00  0.00            
ATOM   2670  BBe LYS  1210     811.590 738.020 725.380  1.00  0.00            
ATOM   2671  S1e LYS  1210     810.190 739.630 724.760  1.00  0.00            
ATOM   2672  S2e LYS  1210     810.740 742.530 723.700  1.00  0.00            
ATOM   2673  BBe ARG  1211     810.280 734.530 724.660  1.00  0.00            
ATOM   2674  S1e ARG  1211     810.870 732.240 725.360  1.00  0.00            
ATOM   2675  S2e ARG  1211     809.850 729.210 724.450  1.00  0.00            
ATOM   2676  BBt GLY  1212     806.970 736.070 725.300  1.00  0.00            
ATOM   2677  BBt PRO  1213     806.640 738.090 728.620  1.00  0.00            
ATOM   2678  S1t PRO  1213     806.880 739.970 728.610  1.00  0.00            
ATOM   2679  BBe ALA  1214     809.660 736.470 730.170  1.00  0.00            
ATOM   2680  BBe ASN  1215     813.430 736.430 729.570  1.00  0.00            
ATOM   2681  S1e ASN  1215     813.920 735.700 731.990  1.00  0.00            
ATOM   2682  BBe GLY  1216     815.030 734.060 727.000  1.00  0.00            
ATOM   2683  BBc PHE  1217     817.400 732.740 724.420  1.00  0.00            
ATOM   2684  S1c PHE  1217     820.220 734.700 724.240  1.00  0.00            
ATOM   2685  S2c PHE  1217     820.860 732.550 725.080  1.00  0.00            
ATOM   2686  S3c PHE  1217     822.510 734.000 724.130  1.00  0.00            
ATOM   2687  BBc PHE  1218     817.950 731.580 720.810  1.00  0.00            
ATOM   2688  S1c PHE  1218     821.000 732.760 719.900  1.00  0.00            
ATOM   2689  S2c PHE  1218     819.190 734.340 720.020  1.00  0.00            
ATOM   2690  S3c PHE  1218     821.410 735.090 719.520  1.00  0.00            
ATOM   2691  BBt SER  1219     816.140 728.300 721.000  1.00  0.00            
ATOM   2692  S1t SER  1219     814.790 728.040 722.370  1.00  0.00            
ATOM   2693  BBt ARG  1220     818.980 726.180 719.570  1.00  0.00            
ATOM   2694  S1t ARG  1220     819.850 724.570 718.390  1.00  0.00            
ATOM   2695  S2t ARG  1220     822.040 724.440 715.880  1.00  0.00            
ATOM   2696  BBe LEU  1221     821.670 727.750 721.800  1.00  0.00            
ATOM   2697  S1e LEU  1221     823.320 728.760 720.070  1.00  0.00            
ATOM   2698  BBe ASN  1222     822.500 727.190 725.540  1.00  0.00            
ATOM   2699  S1e ASN  1222     821.890 725.060 726.410  1.00  0.00            
ATOM   2700  BBe TRP  1223     823.710 730.210 727.580  1.00  0.00            
ATOM   2701  S1e TRP  1223     824.360 732.580 728.530  1.00  0.00            
ATOM   2702  S2e TRP  1223     823.560 734.420 729.430  1.00  0.00            
ATOM   2703  S3e TRP  1223     825.720 735.200 730.420  1.00  0.00            
ATOM   2704  S4e TRP  1223     826.800 732.940 729.160  1.00  0.00            
ATOM   2705  BBc LEU  1224     825.920 728.680 730.390  1.00  0.00            
ATOM   2706  S1c LEU  1224     825.680 726.370 729.100  1.00  0.00            
ATOM   2707  BBe THR  1225     826.620 730.460 733.670  1.00  0.00            
ATOM   2708  S1e THR  1225     825.200 731.790 733.760  1.00  0.00            
ATOM   2709  BBc LYS  1226     828.290 729.940 736.970  1.00  0.00            
ATOM   2710  S1c LYS  1226     827.740 731.850 738.260  1.00  0.00            
ATOM   2711  S2c LYS  1226     827.730 733.960 740.530  1.00  0.00            
ATOM   2712  BBs SER  1227     826.810 727.330 739.330  1.00  0.00            
ATOM   2713  S1s SER  1227     825.740 725.690 739.380  1.00  0.00            
ATOM   2714  BBs GLU  1228     827.500 727.750 742.990  1.00  0.00            
ATOM   2715  S1s GLU  1228     826.260 728.360 745.840  1.00  0.00            
ATOM   2716  BBs SER  1229     830.220 730.350 742.660  1.00  0.00            
ATOM   2717  S1s SER  1229     831.040 731.070 744.280  1.00  0.00            
ATOM   2718  BBc ALA  1230     832.400 728.530 740.130  1.00  0.00            
ATOM   2719  BBc TYR  1231     833.240 727.770 736.540  1.00  0.00            
ATOM   2720  S1c TYR  1231     832.160 728.720 733.820  1.00  0.00            
ATOM   2721  S2c TYR  1231     831.030 726.920 734.930  1.00  0.00            
ATOM   2722  S3c TYR  1231     831.390 726.420 731.890  1.00  0.00            
ATOM   2723  BBc PRO  1232     834.720 724.460 735.370  1.00  0.00            
ATOM   2724  S1c PRO  1232     834.340 723.200 736.740  1.00  0.00            
ATOM   2725  BBc VAL  1233     837.160 724.100 732.640  1.00  0.00            
ATOM   2726  S1c VAL  1233     839.020 723.360 732.630  1.00  0.00            
ATOM   2727  BBe LEU  1234     834.380 722.390 730.760  1.00  0.00            
ATOM   2728  S1e LEU  1234     832.130 721.600 731.950  1.00  0.00            
ATOM   2729  BBe ASN  1235     835.060 719.570 728.400  1.00  0.00            
ATOM   2730  S1e ASN  1235     836.510 718.060 729.570  1.00  0.00            
ATOM   2731  BBe VAL  1236     832.340 717.600 726.620  1.00  0.00            
ATOM   2732  S1e VAL  1236     830.510 718.180 727.180  1.00  0.00            
ATOM   2733  BBe THR  1237     832.710 715.180 723.680  1.00  0.00            
ATOM   2734  S1e THR  1237     834.090 713.810 723.750  1.00  0.00            
ATOM   2735  BBe MET  1238     829.970 714.620 721.200  1.00  0.00            
ATOM   2736  S1e MET  1238     827.390 714.610 722.500  1.00  0.00            
ATOM   2737  BBe PRO  1239     830.600 711.680 718.700  1.00  0.00            
ATOM   2738  S1e PRO  1239     830.780 709.980 719.550  1.00  0.00            
ATOM   2739  BBc ASN  1240     829.230 711.740 715.090  1.00  0.00            
ATOM   2740  S1c ASN  1240     828.190 713.100 713.260  1.00  0.00            
ATOM   2741  BBc ASN  1241     827.990 708.160 714.810  1.00  0.00            
ATOM   2742  S1c ASN  1241     829.770 706.680 715.510  1.00  0.00            
ATOM   2743  BBs ASP  1242     825.530 708.880 712.030  1.00  0.00            
ATOM   2744  S1s ASP  1242     823.560 707.390 712.870  1.00  0.00            
ATOM   2745  BBs ASN  1243     826.050 708.360 708.330  1.00  0.00            
ATOM   2746  S1s ASN  1243     827.270 707.240 706.480  1.00  0.00            
ATOM   2747  BBs PHE  1244     825.660 712.070 707.560  1.00  0.00            
ATOM   2748  S1s PHE  1244     822.890 713.810 707.030  1.00  0.00            
ATOM   2749  S2s PHE  1244     824.200 713.670 705.030  1.00  0.00            
ATOM   2750  S3s PHE  1244     821.820 713.910 704.890  1.00  0.00            
ATOM   2751  BBc ASP  1245     827.520 715.420 708.040  1.00  0.00            
ATOM   2752  S1c ASP  1245     828.620 716.140 705.960  1.00  0.00            
ATOM   2753  BBe LYS  1246     826.600 717.530 711.180  1.00  0.00            
ATOM   2754  S1e LYS  1246     824.940 716.200 711.490  1.00  0.00            
ATOM   2755  S2e LYS  1246     823.740 713.630 712.230  1.00  0.00            
ATOM   2756  BBe LEU  1247     826.500 721.400 711.350  1.00  0.00            
ATOM   2757  S1e LEU  1247     826.690 723.780 710.040  1.00  0.00            
ATOM   2758  BBe TYR  1248     827.030 722.720 714.950  1.00  0.00            
ATOM   2759  S1e TYR  1248     828.500 720.660 716.710  1.00  0.00            
ATOM   2760  S2e TYR  1248     828.960 722.840 717.590  1.00  0.00            
ATOM   2761  S3e TYR  1248     828.760 720.670 719.800  1.00  0.00            
ATOM   2762  BBe ILE  1249     826.590 726.300 715.600  1.00  0.00            
ATOM   2763  S1e ILE  1249     825.550 728.270 714.630  1.00  0.00            
ATOM   2764  BBe TRP  1250     827.960 727.570 718.890  1.00  0.00            
ATOM   2765  S1e TRP  1250     830.020 726.490 720.100  1.00  0.00            
ATOM   2766  S2e TRP  1250     830.430 724.960 721.630  1.00  0.00            
ATOM   2767  S3e TRP  1250     832.610 725.890 722.430  1.00  0.00            
ATOM   2768  S4e TRP  1250     832.240 727.710 720.330  1.00  0.00            
ATOM   2769  BBe GLY  1251     829.040 731.010 720.090  1.00  0.00            
ATOM   2770  BBe VAL  1252     830.940 733.180 722.580  1.00  0.00            
ATOM   2771  S1e VAL  1252     832.540 733.850 721.590  1.00  0.00            
ATOM   2772  BBe HIS  1253     829.590 735.940 724.810  1.00  0.00            
ATOM   2773  S1e HIS  1253     827.850 736.180 725.660  1.00  0.00            
ATOM   2774  S2e HIS  1253     826.040 736.320 726.310  1.00  0.00            
ATOM   2775  S3e HIS  1253     826.280 738.420 726.750  1.00  0.00            
ATOM   2776  BBe HIS  1254     831.460 739.310 724.950  1.00  0.00            
ATOM   2777  S1e HIS  1254     831.900 739.750 723.100  1.00  0.00            
ATOM   2778  S2e HIS  1254     831.880 739.890 721.170  1.00  0.00            
ATOM   2779  S3e HIS  1254     833.710 738.760 720.980  1.00  0.00            
ATOM   2780  BBc PRO  1255     830.460 740.940 728.280  1.00  0.00            
ATOM   2781  S1c PRO  1255     829.380 740.210 729.660  1.00  0.00            
ATOM   2782  BBs SER  1256     830.010 744.720 728.660  1.00  0.00            
ATOM   2783  S1s SER  1256     828.220 744.930 729.390  1.00  0.00            
ATOM   2784  BBs THR  1257     832.250 745.150 731.780  1.00  0.00            
ATOM   2785  S1s THR  1257     831.330 746.530 732.810  1.00  0.00            
ATOM   2786  BBh ASN  1258     834.660 743.200 734.050  1.00  0.00            
ATOM   2787  S1h ASN  1258     836.870 741.970 734.380  1.00  0.00            
ATOM   2788  BBh GLN  1259     831.990 742.900 736.600  1.00  0.00            
ATOM   2789  S1h GLN  1259     831.530 745.590 738.260  1.00  0.00            
ATOM   2790  BBh GLU  1260     829.570 741.000 734.370  1.00  0.00            
ATOM   2791  S1h GLU  1260     827.210 742.270 734.570  1.00  0.00            
ATOM   2792  BBh GLN  1261     832.740 739.090 733.360  1.00  0.00            
ATOM   2793  S1h GLN  1261     835.090 737.890 730.890  1.00  0.00            
ATOM   2794  BBh THR  1262     833.970 737.790 736.750  1.00  0.00            
ATOM   2795  S1h THR  1262     835.260 738.430 738.070  1.00  0.00            
ATOM   2796  BBh ASN  1263     830.450 738.110 737.990  1.00  0.00            
ATOM   2797  S1h ASN  1263     830.390 738.080 740.490  1.00  0.00            
ATOM   2798  BBh LEU  1264     828.930 735.550 735.700  1.00  0.00            
ATOM   2799  S1h LEU  1264     826.950 736.790 734.570  1.00  0.00            
ATOM   2800  BBh TYR  1265     831.940 733.410 734.950  1.00  0.00            
ATOM   2801  S1h TYR  1265     830.250 733.000 732.120  1.00  0.00            
ATOM   2802  S2h TYR  1265     832.220 734.350 732.380  1.00  0.00            
ATOM   2803  S3h TYR  1265     829.990 735.780 730.780  1.00  0.00            
ATOM   2804  BBs VAL  1266     834.200 733.680 738.090  1.00  0.00            
ATOM   2805  S1s VAL  1266     832.880 733.620 739.590  1.00  0.00            
ATOM   2806  BBs GLN  1267     837.250 733.740 735.750  1.00  0.00            
ATOM   2807  S1s GLN  1267     836.850 731.080 734.710  1.00  0.00            
ATOM   2808  BBs ALA  1268     838.450 737.180 734.710  1.00  0.00            
ATOM   2809  BBs SER  1269     839.280 735.960 731.230  1.00  0.00            
ATOM   2810  S1s SER  1269     840.310 737.150 730.080  1.00  0.00            
ATOM   2811  BBc GLY  1270     837.300 733.210 729.470  1.00  0.00            
ATOM   2812  BBe ARG  1271     837.980 731.050 726.450  1.00  0.00            
ATOM   2813  S1e ARG  1271     840.390 730.570 726.670  1.00  0.00            
ATOM   2814  S2e ARG  1271     841.010 727.320 727.150  1.00  0.00            
ATOM   2815  BBe VAL  1272     836.220 728.730 724.060  1.00  0.00            
ATOM   2816  S1e VAL  1272     834.880 730.050 723.380  1.00  0.00            
ATOM   2817  BBe THR  1273     837.770 725.930 721.900  1.00  0.00            
ATOM   2818  S1e THR  1273     839.370 725.120 722.660  1.00  0.00            
ATOM   2819  BBe VAL  1274     835.680 723.640 719.650  1.00  0.00            
ATOM   2820  S1e VAL  1274     834.890 724.450 718.000  1.00  0.00            
ATOM   2821  BBe SER  1275     837.550 721.050 717.520  1.00  0.00            
ATOM   2822  S1e SER  1275     839.050 720.600 718.680  1.00  0.00            
ATOM   2823  BBc THR  1276     837.240 717.850 715.400  1.00  0.00            
ATOM   2824  S1c THR  1276     835.900 718.150 714.020  1.00  0.00            
ATOM   2825  BBs ARG  1277     840.200 715.680 714.390  1.00  0.00            
ATOM   2826  S1s ARG  1277     839.460 713.770 715.450  1.00  0.00            
ATOM   2827  S2s ARG  1277     839.850 710.910 716.720  1.00  0.00            
ATOM   2828  BBs ARG  1278     840.140 718.050 711.400  1.00  0.00            
ATOM   2829  S1s ARG  1278     838.520 717.090 709.490  1.00  0.00            
ATOM   2830  S2s ARG  1278     835.470 718.780 708.640  1.00  0.00            
ATOM   2831  BBc SER  1279     839.190 721.510 712.600  1.00  0.00            
ATOM   2832  S1c SER  1279     837.670 722.460 711.840  1.00  0.00            
ATOM   2833  BBe GLN  1280     840.120 723.700 715.450  1.00  0.00            
ATOM   2834  S1e GLN  1280     842.730 724.440 714.320  1.00  0.00            
ATOM   2835  BBe GLN  1281     838.690 727.080 716.480  1.00  0.00            
ATOM   2836  S1e GLN  1281     839.800 728.430 714.280  1.00  0.00            
ATOM   2837  BBe THR  1282     839.460 728.850 719.630  1.00  0.00            
ATOM   2838  S1e THR  1282     841.410 728.780 719.790  1.00  0.00            
ATOM   2839  BBe ILE  1283     837.830 732.190 720.360  1.00  0.00            
ATOM   2840  S1e ILE  1283     836.640 733.590 719.240  1.00  0.00            
ATOM   2841  BBc ILE  1284     838.720 734.500 723.280  1.00  0.00            
ATOM   2842  S1c ILE  1284     840.700 735.410 723.990  1.00  0.00            
ATOM   2843  BBc PRO  1285     836.210 736.900 724.720  1.00  0.00            
ATOM   2844  S1c PRO  1285     836.780 736.660 726.520  1.00  0.00            
ATOM   2845  BBc ASN  1286     836.570 740.590 724.310  1.00  0.00            
ATOM   2846  S1c ASN  1286     839.030 740.740 724.620  1.00  0.00            
ATOM   2847  BBc ILE  1287     834.900 742.550 727.100  1.00  0.00            
ATOM   2848  S1c ILE  1287     834.800 742.000 729.030  1.00  0.00            
ATOM   2849  BBc GLY  1288     833.770 746.100 726.640  1.00  0.00            
ATOM   2850  BBc SER  1289     830.920 748.610 726.220  1.00  0.00            
ATOM   2851  S1c SER  1289     830.250 749.270 727.920  1.00  0.00            
ATOM   2852  BBc ARG  1290     828.820 748.340 723.070  1.00  0.00            
ATOM   2853  S1c ARG  1290     829.270 745.990 722.260  1.00  0.00            
ATOM   2854  S2c ARG  1290     831.860 744.360 722.790  1.00  0.00            
ATOM   2855  BBc PRO  1291     825.890 750.580 721.970  1.00  0.00            
ATOM   2856  S1c PRO  1291     826.040 752.430 722.380  1.00  0.00            
ATOM   2857  BBc TRP  1292     822.640 749.360 723.510  1.00  0.00            
ATOM   2858  S1c TRP  1292     821.600 751.350 724.880  1.00  0.00            
ATOM   2859  S2c TRP  1292     821.710 752.890 726.460  1.00  0.00            
ATOM   2860  S3c TRP  1292     819.520 754.000 726.030  1.00  0.00            
ATOM   2861  S4c TRP  1292     819.380 752.160 723.920  1.00  0.00            
ATOM   2862  BBe VAL  1293     820.450 747.050 721.470  1.00  0.00            
ATOM   2863  S1e VAL  1293     820.820 747.200 719.510  1.00  0.00            
ATOM   2864  BBt ARG  1294     817.300 745.890 723.130  1.00  0.00            
ATOM   2865  S1t ARG  1294     815.040 746.160 722.450  1.00  0.00            
ATOM   2866  S2t ARG  1294     812.790 748.130 721.190  1.00  0.00            
ATOM   2867  BBt GLY  1295     819.000 747.310 726.120  1.00  0.00            
ATOM   2868  BBe GLN  1296     822.140 745.210 725.490  1.00  0.00            
ATOM   2869  S1e GLN  1296     821.960 743.120 727.780  1.00  0.00            
ATOM   2870  BBc PRO  1297     825.710 746.740 725.470  1.00  0.00            
ATOM   2871  S1c PRO  1297     825.910 747.910 726.960  1.00  0.00            
ATOM   2872  BBc GLY  1298     827.050 743.210 725.240  1.00  0.00            
ATOM   2873  BBe ARG  1299     827.280 741.010 722.190  1.00  0.00            
ATOM   2874  S1e ARG  1299     827.730 742.130 720.160  1.00  0.00            
ATOM   2875  S2e ARG  1299     826.690 744.140 717.830  1.00  0.00            
ATOM   2876  BBe ILE  1300     827.390 737.350 721.120  1.00  0.00            
ATOM   2877  S1e ILE  1300     825.860 736.130 721.300  1.00  0.00            
ATOM   2878  BBe SER  1301     829.670 736.270 718.290  1.00  0.00            
ATOM   2879  S1e SER  1301     831.420 736.420 717.440  1.00  0.00            
ATOM   2880  BBe ILE  1302     828.310 733.270 716.460  1.00  0.00            
ATOM   2881  S1e ILE  1302     826.000 733.520 716.870  1.00  0.00            
ATOM   2882  BBe TYR  1303     830.470 730.480 714.960  1.00  0.00            
ATOM   2883  S1e TYR  1303     832.980 732.150 716.290  1.00  0.00            
ATOM   2884  S2e TYR  1303     833.660 729.910 715.740  1.00  0.00            
ATOM   2885  S3e TYR  1303     835.650 732.060 714.730  1.00  0.00            
ATOM   2886  BBe TRP  1304     830.010 727.090 713.220  1.00  0.00            
ATOM   2887  S1e TRP  1304     830.290 727.690 710.660  1.00  0.00            
ATOM   2888  S2e TRP  1304     830.680 726.860 708.660  1.00  0.00            
ATOM   2889  S3e TRP  1304     831.820 728.840 707.640  1.00  0.00            
ATOM   2890  S4e TRP  1304     831.280 729.980 710.140  1.00  0.00            
ATOM   2891  BBe THR  1305     831.470 723.540 712.920  1.00  0.00            
ATOM   2892  S1e THR  1305     833.010 723.050 714.020  1.00  0.00            
ATOM   2893  BBe ILE  1306     830.740 720.820 710.510  1.00  0.00            
ATOM   2894  S1e ILE  1306     830.730 720.550 708.380  1.00  0.00            
ATOM   2895  BBe VAL  1307     831.580 717.380 712.050  1.00  0.00            
ATOM   2896  S1e VAL  1307     830.440 717.540 713.690  1.00  0.00            
ATOM   2897  BBc LYS  1308     832.190 714.660 709.520  1.00  0.00            
ATOM   2898  S1c LYS  1308     833.390 714.830 707.250  1.00  0.00            
ATOM   2899  S2c LYS  1308     834.490 714.100 704.880  1.00  0.00            
ATOM   2900  BBt PRO  1309     830.950 711.040 709.950  1.00  0.00            
ATOM   2901  S1t PRO  1309     830.860 710.470 708.140  1.00  0.00            
ATOM   2902  BBt GLY  1310     833.000 708.890 712.350  1.00  0.00            
ATOM   2903  BBc ASP  1311     834.700 712.090 713.730  1.00  0.00            
ATOM   2904  S1c ASP  1311     836.160 712.980 712.090  1.00  0.00            
ATOM   2905  BBe VAL  1312     833.900 713.900 716.940  1.00  0.00            
ATOM   2906  S1e VAL  1312     834.900 713.120 718.480  1.00  0.00            
ATOM   2907  BBe LEU  1313     833.240 717.380 718.510  1.00  0.00            
ATOM   2908  S1e LEU  1313     832.940 719.740 717.580  1.00  0.00            
ATOM   2909  BBe VAL  1314     834.950 718.580 721.670  1.00  0.00            
ATOM   2910  S1e VAL  1314     836.770 718.460 722.490  1.00  0.00            
ATOM   2911  BBe ILE  1315     834.170 721.870 723.400  1.00  0.00            
ATOM   2912  S1e ILE  1315     832.180 721.610 724.230  1.00  0.00            
ATOM   2913  BBe ASN  1316     836.650 723.100 725.990  1.00  0.00            
ATOM   2914  S1e ASN  1316     838.520 722.840 727.790  1.00  0.00            
ATOM   2915  BBe SER  1317     835.640 726.310 727.760  1.00  0.00            
ATOM   2916  S1e SER  1317     833.740 726.180 727.340  1.00  0.00            
ATOM   2917  BBe ASN  1318     836.330 727.840 731.100  1.00  0.00            
ATOM   2918  S1e ASN  1318     838.700 728.370 731.260  1.00  0.00            
ATOM   2919  BBe GLY  1319     834.050 730.740 730.400  1.00  0.00            
ATOM   2920  BBc ASN  1320     831.730 732.520 727.980  1.00  0.00            
ATOM   2921  S1c ASN  1320     833.200 734.070 726.950  1.00  0.00            
ATOM   2922  BBe LEU  1321     830.630 729.620 725.760  1.00  0.00            
ATOM   2923  S1e LEU  1321     829.840 728.820 728.170  1.00  0.00            
ATOM   2924  BBe ILE  1322     827.060 729.740 724.350  1.00  0.00            
ATOM   2925  S1e ILE  1322     826.630 731.490 723.800  1.00  0.00            
ATOM   2926  BBe ALA  1323     826.550 725.980 724.150  1.00  0.00            
ATOM   2927  BBe PRO  1324     825.000 723.890 721.330  1.00  0.00            
ATOM   2928  S1e PRO  1324     824.940 724.180 719.460  1.00  0.00            
ATOM   2929  BBc ARG  1325     821.730 722.150 721.870  1.00  0.00            
ATOM   2930  S1c ARG  1325     821.760 720.940 723.840  1.00  0.00            
ATOM   2931  S2c ARG  1325     819.770 719.460 725.890  1.00  0.00            
ATOM   2932  BBe GLY  1326     822.560 719.760 719.090  1.00  0.00            
ATOM   2933  BBe TYR  1327     823.270 719.840 715.320  1.00  0.00            
ATOM   2934  S1e TYR  1327     825.900 717.760 715.890  1.00  0.00            
ATOM   2935  S2e TYR  1327     823.930 716.400 716.090  1.00  0.00            
ATOM   2936  S3e TYR  1327     826.360 715.210 717.600  1.00  0.00            
ATOM   2937  BBe PHE  1328     821.580 720.630 712.020  1.00  0.00            
ATOM   2938  S1e PHE  1328     820.960 723.760 710.840  1.00  0.00            
ATOM   2939  S2e PHE  1328     822.350 722.430 709.410  1.00  0.00            
ATOM   2940  S3e PHE  1328     820.840 724.040 708.460  1.00  0.00            
ATOM   2941  BBe LYS  1329     821.030 718.000 709.360  1.00  0.00            
ATOM   2942  S1e LYS  1329     820.470 716.150 710.330  1.00  0.00            
ATOM   2943  S2e LYS  1329     818.580 713.840 710.770  1.00  0.00            
ATOM   2944  BBc MET  1330     823.030 718.850 706.190  1.00  0.00            
ATOM   2945  S1c MET  1330     825.680 720.630 706.350  1.00  0.00            
ATOM   2946  BBc ARG  1331     821.890 718.210 702.680  1.00  0.00            
ATOM   2947  S1c ARG  1331     819.530 717.900 702.450  1.00  0.00            
ATOM   2948  S2c ARG  1331     816.380 719.370 701.220  1.00  0.00            
ATOM   2949  BBc THR  1332     822.890 719.080 699.090  1.00  0.00            
ATOM   2950  S1c THR  1332     824.610 718.620 698.290  1.00  0.00            
ATOM   2951  BBs GLY  1333     820.410 719.860 696.300  1.00  0.00            
ATOM   2952  BBs LYS  1334     818.780 722.620 694.200  1.00  0.00            
ATOM   2953  S1s LYS  1334     816.820 721.510 693.420  1.00  0.00            
ATOM   2954  S2s LYS  1334     813.980 721.650 693.160  1.00  0.00            
ATOM   2955  BBc SER  1335     817.800 724.680 697.360  1.00  0.00            
ATOM   2956  S1c SER  1335     817.910 723.150 698.570  1.00  0.00            
ATOM   2957  BBe SER  1336     818.490 728.290 697.810  1.00  0.00            
ATOM   2958  S1e SER  1336     820.390 728.620 697.570  1.00  0.00            
ATOM   2959  BBe ILE  1337     817.510 731.700 699.060  1.00  0.00            
ATOM   2960  S1e ILE  1337     819.490 732.720 699.630  1.00  0.00            
ATOM   2961  BBe MET  1338     816.340 734.870 697.300  1.00  0.00            
ATOM   2962  S1e MET  1338     815.150 734.170 694.780  1.00  0.00            
ATOM   2963  BBe ARG  1339     815.680 738.400 698.650  1.00  0.00            
ATOM   2964  S1e ARG  1339     818.120 739.350 698.890  1.00  0.00            
ATOM   2965  S2e ARG  1339     819.890 738.840 696.260  1.00  0.00            
ATOM   2966  BBc SER  1340     812.230 739.660 697.580  1.00  0.00            
ATOM   2967  S1c SER  1340     811.650 738.010 696.720  1.00  0.00            
ATOM   2968  BBc ASP  1341     808.940 741.510 698.280  1.00  0.00            
ATOM   2969  S1c ASP  1341     809.200 744.020 698.000  1.00  0.00            
ATOM   2970  BBc ALA  1342     807.170 739.540 695.650  1.00  0.00            
ATOM   2971  BBc PRO  1343     803.630 738.240 696.620  1.00  0.00            
ATOM   2972  S1c PRO  1343     802.430 738.420 698.080  1.00  0.00            
ATOM   2973  BBe ILE  1344     803.790 734.530 696.670  1.00  0.00            
ATOM   2974  S1e ILE  1344     804.750 733.620 698.550  1.00  0.00            
ATOM   2975  BBe ASP  1345     800.720 733.250 694.800  1.00  0.00            
ATOM   2976  S1e ASP  1345     799.030 734.200 696.470  1.00  0.00            
ATOM   2977  BBe THR  1346     799.410 729.870 693.630  1.00  0.00            
ATOM   2978  S1e THR  1346     798.370 728.270 694.040  1.00  0.00            
ATOM   2979  BBe CYS  1347     800.660 729.180 690.030  1.00  0.00            
ATOM   2980  S1e CYS  1347     798.600 729.410 688.820  1.00  0.00            
ATOM   2981  BBe ILE  1348     803.200 727.160 688.100  1.00  0.00            
ATOM   2982  S1e ILE  1348     801.930 726.300 686.380  1.00  0.00            
ATOM   2983  BBc SER  1349     806.170 729.070 686.650  1.00  0.00            
ATOM   2984  S1c SER  1349     806.060 730.280 685.130  1.00  0.00            
ATOM   2985  BBs GLU  1350     809.420 727.090 686.440  1.00  0.00            
ATOM   2986  S1s GLU  1350     810.400 724.780 687.520  1.00  0.00            
ATOM   2987  BBc CYS  1351     811.570 730.230 686.640  1.00  0.00            
ATOM   2988  S1c CYS  1351     811.920 732.080 685.020  1.00  0.00            
ATOM   2989  BBe ILE  1352     811.740 732.650 689.590  1.00  0.00            
ATOM   2990  S1e ILE  1352     811.390 732.640 691.660  1.00  0.00            
ATOM   2991  BBe THR  1353     813.000 736.210 689.590  1.00  0.00            
ATOM   2992  S1e THR  1353     812.940 737.210 687.920  1.00  0.00            
ATOM   2993  BBt PRO  1354     813.250 738.730 692.570  1.00  0.00            
ATOM   2994  S1t PRO  1354     815.050 738.920 693.140  1.00  0.00            
ATOM   2995  BBt ASN  1355     810.560 740.720 690.660  1.00  0.00            
ATOM   2996  S1t ASN  1355     811.170 742.640 689.140  1.00  0.00            
ATOM   2997  BBe GLY  1356     808.370 737.600 690.570  1.00  0.00            
ATOM   2998  BBe SER  1357     807.910 734.490 688.270  1.00  0.00            
ATOM   2999  S1e SER  1357     806.100 733.770 688.120  1.00  0.00            
ATOM   3000  BBc ILE  1358     808.500 735.100 684.520  1.00  0.00            
ATOM   3001  S1c ILE  1358     810.040 736.380 684.020  1.00  0.00            
ATOM   3002  BBc PRO  1359     807.960 732.680 681.480  1.00  0.00            
ATOM   3003  S1c PRO  1359     806.260 732.960 680.690  1.00  0.00            
ATOM   3004  BBc ASN  1360     810.610 730.500 680.100  1.00  0.00            
ATOM   3005  S1c ASN  1360     810.760 728.700 681.940  1.00  0.00            
ATOM   3006  BBs ASP  1361     809.960 730.050 676.350  1.00  0.00            
ATOM   3007  S1s ASP  1361     807.750 729.920 675.290  1.00  0.00            
ATOM   3008  BBs LYS  1362     812.150 733.070 675.510  1.00  0.00            
ATOM   3009  S1s LYS  1362     810.130 734.560 674.540  1.00  0.00            
ATOM   3010  S2s LYS  1362     808.170 733.940 672.150  1.00  0.00            
ATOM   3011  BBs PRO  1363     815.920 732.560 675.280  1.00  0.00            
ATOM   3012  S1s PRO  1363     816.860 731.050 674.620  1.00  0.00            
ATOM   3013  BBe PHE  1364     816.610 736.100 676.830  1.00  0.00            
ATOM   3014  S1e PHE  1364     820.000 735.790 675.940  1.00  0.00            
ATOM   3015  S2e PHE  1364     818.730 735.680 673.910  1.00  0.00            
ATOM   3016  S3e PHE  1364     820.610 734.230 674.220  1.00  0.00            
ATOM   3017  BBe GLN  1365     815.340 738.180 679.840  1.00  0.00            
ATOM   3018  S1e GLN  1365     815.210 736.750 682.620  1.00  0.00            
ATOM   3019  BBc ASN  1366     815.560 741.880 680.770  1.00  0.00            
ATOM   3020  S1c ASN  1366     816.240 744.240 680.970  1.00  0.00            
ATOM   3021  BBs VAL  1367     813.930 741.400 684.250  1.00  0.00            
ATOM   3022  S1s VAL  1367     812.130 740.560 684.030  1.00  0.00            
ATOM   3023  BBc ASN  1368     816.480 740.760 687.030  1.00  0.00            
ATOM   3024  S1c ASN  1368     815.760 741.460 689.280  1.00  0.00            
ATOM   3025  BBs LYS  1369     819.790 738.930 686.880  1.00  0.00            
ATOM   3026  S1s LYS  1369     820.840 740.950 688.130  1.00  0.00            
ATOM   3027  S2s LYS  1369     820.330 742.760 690.490  1.00  0.00            
ATOM   3028  BBc ILE  1370     818.670 737.310 690.130  1.00  0.00            
ATOM   3029  S1c ILE  1370     819.790 737.130 692.150  1.00  0.00            
ATOM   3030  BBc THR  1371     817.290 733.920 688.860  1.00  0.00            
ATOM   3031  S1c THR  1371     817.080 734.050 686.930  1.00  0.00            
ATOM   3032  BBe TYR  1372     816.390 730.610 690.300  1.00  0.00            
ATOM   3033  S1e TYR  1372     816.840 729.630 693.660  1.00  0.00            
ATOM   3034  S2e TYR  1372     814.710 729.610 692.560  1.00  0.00            
ATOM   3035  S3e TYR  1372     815.340 726.940 693.990  1.00  0.00            
ATOM   3036  BBe GLY  1373     815.010 727.740 688.330  1.00  0.00            
ATOM   3037  BBe ALA  1374     815.190 727.150 684.540  1.00  0.00            
ATOM   3038  BBe CYS  1375     815.910 730.760 683.410  1.00  0.00            
ATOM   3039  S1e CYS  1375     818.340 730.510 683.890  1.00  0.00            
ATOM   3040  BBc PRO  1376     816.300 732.970 680.300  1.00  0.00            
ATOM   3041  S1c PRO  1376     814.490 733.410 679.900  1.00  0.00            
ATOM   3042  BBe LYS  1377     819.730 734.520 680.350  1.00  0.00            
ATOM   3043  S1e LYS  1377     821.810 733.510 681.220  1.00  0.00            
ATOM   3044  S2e LYS  1377     822.910 730.810 682.540  1.00  0.00            
ATOM   3045  BBe TYR  1378     819.520 738.160 681.510  1.00  0.00            
ATOM   3046  S1e TYR  1378     821.620 741.050 683.130  1.00  0.00            
ATOM   3047  S2e TYR  1378     819.230 741.200 683.110  1.00  0.00            
ATOM   3048  S3e TYR  1378     820.580 743.780 684.150  1.00  0.00            
ATOM   3049  BBc VAL  1379     820.720 740.510 678.630  1.00  0.00            
ATOM   3050  S1c VAL  1379     819.540 740.210 677.040  1.00  0.00            
ATOM   3051  BBs LYS  1380     820.980 744.290 678.770  1.00  0.00            
ATOM   3052  S1s LYS  1380     823.410 744.270 679.830  1.00  0.00            
ATOM   3053  S2s LYS  1380     825.570 744.490 681.790  1.00  0.00            
ATOM   3054  BBc GLN  1381     818.890 744.670 675.540  1.00  0.00            
ATOM   3055  S1c GLN  1381     819.250 744.000 672.860  1.00  0.00            
ATOM   3056  BBs ASN  1382     815.160 745.100 676.080  1.00  0.00            
ATOM   3057  S1s ASN  1382     813.690 746.870 676.940  1.00  0.00            
ATOM   3058  BBc THR  1383     813.910 743.940 672.700  1.00  0.00            
ATOM   3059  S1c THR  1383     812.770 745.060 671.570  1.00  0.00            
ATOM   3060  BBc LEU  1384     815.290 741.240 670.370  1.00  0.00            
ATOM   3061  S1c LEU  1384     817.090 739.470 671.240  1.00  0.00            
ATOM   3062  BBe LYS  1385     813.120 740.370 667.460  1.00  0.00            
ATOM   3063  S1e LYS  1385     811.580 742.640 666.790  1.00  0.00            
ATOM   3064  S2e LYS  1385     810.220 745.020 666.760  1.00  0.00            
ATOM   3065  BBe LEU  1386     813.830 737.320 665.290  1.00  0.00            
ATOM   3066  S1e LEU  1386     815.120 734.930 665.250  1.00  0.00            
ATOM   3067  BBe ALA  1387     812.610 737.670 661.710  1.00  0.00            
ATOM   3068  BBc THR  1388     809.900 735.090 660.950  1.00  0.00            
ATOM   3069  S1c THR  1388     809.930 733.210 661.480  1.00  0.00            
ATOM   3070  BBs GLY  1389     809.270 736.260 657.380  1.00  0.00            
ATOM   3071  BBc MET  1390     810.850 737.650 654.150  1.00  0.00            
ATOM   3072  S1c MET  1390     807.820 738.290 653.330  1.00  0.00            
ATOM   3073  BBe ARG  1391     811.650 741.280 653.790  1.00  0.00            
ATOM   3074  S1e ARG  1391     812.510 741.440 651.480  1.00  0.00            
ATOM   3075  S2e ARG  1391     815.590 742.610 651.400  1.00  0.00            
ATOM   3076  BBc ASN  1392     808.590 743.490 653.430  1.00  0.00            
ATOM   3077  S1c ASN  1392     807.230 745.220 654.550  1.00  0.00            
ATOM   3078  BBc VAL  1393     808.250 745.400 650.080  1.00  0.00            
ATOM   3079  S1c VAL  1393     809.750 746.400 649.220  1.00  0.00            
ATOM   3080  BBc PRO  1394     804.720 747.030 650.060  1.00  0.00            
ATOM   3081  S1c PRO  1394     803.530 746.460 651.420  1.00  0.00            
ATOM   3082  BBc GLU  1395     803.210 748.060 646.780  1.00  0.00            
ATOM   3083  S1c GLU  1395     802.090 746.170 645.290  1.00  0.00            
ATOM   3084  BBc LYS  1396     803.340 751.840 647.140  1.00  0.00            
ATOM   3085  S1c LYS  1396     805.810 752.290 646.780  1.00  0.00            
ATOM   3086  S2c LYS  1396     808.250 751.740 648.030  1.00  0.00            
ATOM   3087  BBc GLY  1397     819.320 739.960 649.560  1.00  0.00            
ATOM   3088  BBt LEU  1398     822.020 737.730 647.910  1.00  0.00            
ATOM   3089  S1t LEU  1398     823.690 737.950 649.950  1.00  0.00            
ATOM   3090  BBt PHE  1399     819.580 736.810 645.290  1.00  0.00            
ATOM   3091  S1t PHE  1399     821.610 734.820 643.660  1.00  0.00            
ATOM   3092  S2t PHE  1399     820.610 736.440 642.200  1.00  0.00            
ATOM   3093  S3t PHE  1399     821.900 734.630 641.290  1.00  0.00            
ATOM   3094  BBs GLY  1400     818.110 740.170 644.290  1.00  0.00            
ATOM   3095  BBt ALA  1401     814.620 738.720 643.850  1.00  0.00            
ATOM   3096  BBe ILE  1402     812.630 740.270 646.680  1.00  0.00            
ATOM   3097  S1e ILE  1402     810.560 740.000 646.160  1.00  0.00            
ATOM   3098  BBt ALA  1403     813.460 743.970 646.870  1.00  0.00            
ATOM   3099  BBt GLY  1404     815.100 743.250 643.510  1.00  0.00            
ATOM   3100  BBt PHE  1405     814.210 742.310 639.930  1.00  0.00            
ATOM   3101  S1t PHE  1405     817.390 741.030 639.650  1.00  0.00            
ATOM   3102  S2t PHE  1405     816.100 739.850 638.000  1.00  0.00            
ATOM   3103  S3t PHE  1405     817.570 738.640 639.470  1.00  0.00            
ATOM   3104  BBe ILE  1406     810.690 741.720 641.370  1.00  0.00            
ATOM   3105  S1e ILE  1406     808.880 740.570 641.770  1.00  0.00            
ATOM   3106  BBc GLU  1407     809.470 745.350 641.680  1.00  0.00            
ATOM   3107  S1c GLU  1407     809.660 747.510 640.660  1.00  0.00            
ATOM   3108  BBc ASN  1408     807.670 744.900 644.840  1.00  0.00            
ATOM   3109  S1c ASN  1408     807.530 747.350 645.230  1.00  0.00            
ATOM   3110  BBc GLY  1409     805.360 742.620 646.880  1.00  0.00            
ATOM   3111  BBe TRP  1410     801.740 741.550 646.750  1.00  0.00            
ATOM   3112  S1e TRP  1410     801.720 740.500 644.370  1.00  0.00            
ATOM   3113  S2e TRP  1410     800.470 739.310 643.000  1.00  0.00            
ATOM   3114  S3e TRP  1410     802.010 739.350 641.030  1.00  0.00            
ATOM   3115  S4e TRP  1410     803.570 740.990 642.680  1.00  0.00            
ATOM   3116  BBt GLU  1411     799.570 742.370 649.740  1.00  0.00            
ATOM   3117  S1t GLU  1411     799.270 745.070 649.450  1.00  0.00            
ATOM   3118  BBt GLY  1412     796.610 740.980 647.840  1.00  0.00            
ATOM   3119  BBc MET  1413     798.250 737.500 647.960  1.00  0.00            
ATOM   3120  S1c MET  1413     800.210 736.190 646.780  1.00  0.00            
ATOM   3121  BBc ILE  1414     796.710 736.590 651.200  1.00  0.00            
ATOM   3122  S1c ILE  1414     796.860 738.230 652.860  1.00  0.00            
ATOM   3123  BBs ASP  1415     796.960 732.770 650.760  1.00  0.00            
ATOM   3124  S1s ASP  1415     796.320 731.220 648.710  1.00  0.00            
ATOM   3125  BBc GLY  1416     800.700 732.440 650.590  1.00  0.00            
ATOM   3126  BBs TRP  1417     804.310 733.550 650.580  1.00  0.00            
ATOM   3127  S1s TRP  1417     806.410 733.370 652.150  1.00  0.00            
ATOM   3128  S2s TRP  1417     808.560 732.990 652.460  1.00  0.00            
ATOM   3129  S3s TRP  1417     808.470 732.840 654.950  1.00  0.00            
ATOM   3130  S4s TRP  1417     805.740 733.350 654.610  1.00  0.00            
ATOM   3131  BBe TYR  1418     804.320 732.890 646.880  1.00  0.00            
ATOM   3132  S1e TYR  1418     807.160 732.790 645.680  1.00  0.00            
ATOM   3133  S2e TYR  1418     806.290 730.560 645.760  1.00  0.00            
ATOM   3134  S3e TYR  1418     808.460 731.070 647.910  1.00  0.00            
ATOM   3135  BBe GLY  1419     802.110 732.830 643.860  1.00  0.00            
ATOM   3136  BBe PHE  1420     801.440 733.910 640.290  1.00  0.00            
ATOM   3137  S1e PHE  1420     802.630 730.710 639.580  1.00  0.00            
ATOM   3138  S2e PHE  1420     801.420 731.660 637.730  1.00  0.00            
ATOM   3139  S3e PHE  1420     803.490 730.490 637.340  1.00  0.00            
ATOM   3140  BBe ARG  1421     799.340 736.340 638.310  1.00  0.00            
ATOM   3141  S1e ARG  1421     798.260 738.630 638.160  1.00  0.00            
ATOM   3142  S2e ARG  1421     796.410 741.060 639.650  1.00  0.00            
ATOM   3143  BBe HIS  1422     798.350 735.640 634.710  1.00  0.00            
ATOM   3144  S1e HIS  1422     797.260 734.030 634.860  1.00  0.00            
ATOM   3145  S2e HIS  1422     796.080 732.500 634.770  1.00  0.00            
ATOM   3146  S3e HIS  1422     797.010 731.590 636.500  1.00  0.00            
ATOM   3147  BBe GLN  1423     796.800 737.660 631.840  1.00  0.00            
ATOM   3148  S1e GLN  1423     796.880 740.340 630.750  1.00  0.00            
ATOM   3149  BBe ASN  1424     795.250 735.320 629.130  1.00  0.00            
ATOM   3150  S1e ASN  1424     794.930 733.250 630.290  1.00  0.00            
ATOM   3151  BBt SER  1425     792.300 735.170 626.670  1.00  0.00            
ATOM   3152  S1t SER  1425     793.040 734.390 625.040  1.00  0.00            
ATOM   3153  BBt GLU  1426     790.080 734.230 629.630  1.00  0.00            
ATOM   3154  S1t GLU  1426     788.940 731.830 631.350  1.00  0.00            
ATOM   3155  BBe GLY  1427     791.360 736.850 631.890  1.00  0.00            
ATOM   3156  BBe THR  1428     793.730 737.790 634.690  1.00  0.00            
ATOM   3157  S1e THR  1428     793.960 739.700 635.010  1.00  0.00            
ATOM   3158  BBe GLY  1429     793.970 735.630 637.780  1.00  0.00            
ATOM   3159  BBe GLN  1430     796.070 734.780 640.900  1.00  0.00            
ATOM   3160  S1e GLN  1430     796.480 736.120 643.410  1.00  0.00            
ATOM   3161  BBe ALA  1431     797.080 731.550 642.620  1.00  0.00            
ATOM   3162  BBe ALA  1432     799.450 731.150 645.550  1.00  0.00            
ATOM   3163  BBc ASP  1433     802.080 728.420 645.310  1.00  0.00            
ATOM   3164  S1c ASP  1433     803.110 727.320 643.260  1.00  0.00            
ATOM   3165  BBh LEU  1434     801.550 725.770 647.930  1.00  0.00            
ATOM   3166  S1h LEU  1434     799.140 726.620 647.960  1.00  0.00            
ATOM   3167  BBh LYS  1435     804.750 723.910 647.810  1.00  0.00            
ATOM   3168  S1h LYS  1435     804.520 721.550 647.750  1.00  0.00            
ATOM   3169  S2h LYS  1435     804.440 718.980 648.630  1.00  0.00            
ATOM   3170  BBh SER  1436     807.280 726.600 647.650  1.00  0.00            
ATOM   3171  S1h SER  1436     809.080 726.390 646.920  1.00  0.00            
ATOM   3172  BBh THR  1437     805.700 728.690 650.480  1.00  0.00            
ATOM   3173  S1h THR  1437     803.790 728.960 650.230  1.00  0.00            
ATOM   3174  BBh GLN  1438     805.560 725.780 652.900  1.00  0.00            
ATOM   3175  S1h GLN  1438     804.020 723.860 652.340  1.00  0.00            
ATOM   3176  BBh ALA  1439     809.140 725.240 651.940  1.00  0.00            
ATOM   3177  BBh ALA  1440     810.140 728.640 653.400  1.00  0.00            
ATOM   3178  BBh ILE  1441     807.760 728.320 656.300  1.00  0.00            
ATOM   3179  S1h ILE  1441     807.170 729.510 658.100  1.00  0.00            
ATOM   3180  BBh ASP  1442     808.880 724.860 657.430  1.00  0.00            
ATOM   3181  S1h ASP  1442     807.930 722.690 656.540  1.00  0.00            
ATOM   3182  BBh GLN  1443     812.500 726.240 657.320  1.00  0.00            
ATOM   3183  S1h GLN  1443     813.620 724.130 655.090  1.00  0.00            
ATOM   3184  BBh ILE  1444     812.240 729.470 659.220  1.00  0.00            
ATOM   3185  S1h ILE  1444     812.340 730.750 657.980  1.00  0.00            
ATOM   3186  BBh ASN  1445     810.140 727.660 661.780  1.00  0.00            
ATOM   3187  S1h ASN  1445     808.190 728.620 663.030  1.00  0.00            
ATOM   3188  BBh ARG  1446     812.710 724.960 662.380  1.00  0.00            
ATOM   3189  S1h ARG  1446     811.720 722.960 661.030  1.00  0.00            
ATOM   3190  S2h ARG  1446     811.760 720.920 658.450  1.00  0.00            
ATOM   3191  BBh LYS  1447     815.120 727.930 662.380  1.00  0.00            
ATOM   3192  S1h LYS  1447     816.600 729.880 661.630  1.00  0.00            
ATOM   3193  S2h LYS  1447     817.800 730.550 658.810  1.00  0.00            
ATOM   3194  BBh LEU  1448     813.220 729.590 665.220  1.00  0.00            
ATOM   3195  S1h LEU  1448     812.240 731.390 666.970  1.00  0.00            
ATOM   3196  BBh ASN  1449     812.340 726.550 667.420  1.00  0.00            
ATOM   3197  S1h ASN  1449     810.200 725.560 666.580  1.00  0.00            
ATOM   3198  BBh ARG  1450     816.200 726.170 667.600  1.00  0.00            
ATOM   3199  S1h ARG  1450     816.370 724.580 665.950  1.00  0.00            
ATOM   3200  S2h ARG  1450     813.940 721.790 665.950  1.00  0.00            
ATOM   3201  BBh VAL  1451     816.400 729.470 669.480  1.00  0.00            
ATOM   3202  S1h VAL  1451     817.150 731.290 669.130  1.00  0.00            
ATOM   3203  BBh ILE  1452     813.390 729.220 671.750  1.00  0.00            
ATOM   3204  S1h ILE  1452     811.320 730.150 671.630  1.00  0.00            
ATOM   3205  BBs GLU  1453     812.830 725.790 673.270  1.00  0.00            
ATOM   3206  S1s GLU  1453     811.320 724.430 672.530  1.00  0.00            
ATOM   3207  BBc LYS  1454     816.140 726.030 675.240  1.00  0.00            
ATOM   3208  S1c LYS  1454     817.710 726.190 673.430  1.00  0.00            
ATOM   3209  S2c LYS  1454     819.780 726.260 671.170  1.00  0.00            
ATOM   3210  BBc THR  1455     816.640 727.160 678.910  1.00  0.00            
ATOM   3211  S1c THR  1455     815.080 728.160 679.510  1.00  0.00            
ATOM   3212  BBe ASN  1456     819.310 726.240 681.440  1.00  0.00            
ATOM   3213  S1e ASN  1456     821.240 725.300 680.210  1.00  0.00            
ATOM   3214  BBe GLU  1457     818.720 725.610 685.140  1.00  0.00            
ATOM   3215  S1e GLU  1457     819.210 723.020 684.860  1.00  0.00            
ATOM   3216  BBe LYS  1458     820.700 727.590 687.690  1.00  0.00            
ATOM   3217  S1e LYS  1458     823.050 728.200 688.100  1.00  0.00            
ATOM   3218  S2e LYS  1458     825.710 727.230 688.620  1.00  0.00            
ATOM   3219  BBc PHE  1459     819.780 727.070 691.320  1.00  0.00            
ATOM   3220  S1c PHE  1459     818.660 724.010 689.760  1.00  0.00            
ATOM   3221  S2c PHE  1459     821.000 723.960 690.290  1.00  0.00            
ATOM   3222  S3c PHE  1459     819.920 721.990 689.440  1.00  0.00            
ATOM   3223  BBs HIS  1460     822.520 727.760 693.860  1.00  0.00            
ATOM   3224  S1s HIS  1460     823.810 726.310 694.040  1.00  0.00            
ATOM   3225  S2s HIS  1460     825.280 725.060 694.100  1.00  0.00            
ATOM   3226  S3s HIS  1460     823.960 723.370 693.800  1.00  0.00            
ATOM   3227  BBc GLN  1461     824.420 730.730 692.610  1.00  0.00            
ATOM   3228  S1c GLN  1461     821.760 731.800 690.900  1.00  0.00            
ATOM   3229  BBc ILE  1462     826.310 733.790 693.880  1.00  0.00            
ATOM   3230  S1c ILE  1462     827.160 733.290 695.820  1.00  0.00            
ATOM   3231  BBc GLU  1463     824.790 736.930 695.180  1.00  0.00            
ATOM   3232  S1c GLU  1463     823.920 736.730 698.200  1.00  0.00            
ATOM   3233  BBc LYS  1464     824.450 740.100 693.090  1.00  0.00            
ATOM   3234  S1c LYS  1464     824.220 738.960 691.110  1.00  0.00            
ATOM   3235  S2c LYS  1464     824.030 736.400 689.870  1.00  0.00            
ATOM   3236  BBc GLU  1465     823.120 742.880 695.400  1.00  0.00            
ATOM   3237  S1c GLU  1465     823.670 745.340 694.130  1.00  0.00            
ATOM   3238  BBc PHE  1466     824.710 744.080 698.610  1.00  0.00            
ATOM   3239  S1c PHE  1466     823.890 741.290 699.920  1.00  0.00            
ATOM   3240  S2c PHE  1466     825.490 742.200 701.460  1.00  0.00            
ATOM   3241  S3c PHE  1466     824.430 740.100 701.940  1.00  0.00            
ATOM   3242  BBs SER  1467     823.440 746.380 701.410  1.00  0.00            
ATOM   3243  S1s SER  1467     821.990 746.950 702.570  1.00  0.00            
ATOM   3244  BBs GLU  1468     827.020 747.280 702.510  1.00  0.00            
ATOM   3245  S1s GLU  1468     826.930 746.200 705.030  1.00  0.00            
ATOM   3246  BBc VAL  1469     830.650 747.940 701.380  1.00  0.00            
ATOM   3247  S1c VAL  1469     831.350 749.160 702.800  1.00  0.00            
ATOM   3248  BBc GLU  1470     833.280 745.130 701.530  1.00  0.00            
ATOM   3249  S1c GLU  1470     831.080 742.930 701.540  1.00  0.00            
ATOM   3250  BBc GLY  1471     835.670 745.640 698.690  1.00  0.00            
ATOM   3251  BBh ARG  1472     838.030 743.040 697.160  1.00  0.00            
ATOM   3252  S1h ARG  1472     840.580 742.330 697.640  1.00  0.00            
ATOM   3253  S2h ARG  1472     843.250 740.340 697.840  1.00  0.00            
ATOM   3254  BBh ILE  1473     835.650 740.070 697.580  1.00  0.00            
ATOM   3255  S1h ILE  1473     835.390 737.810 696.780  1.00  0.00            
ATOM   3256  BBh GLN  1474     832.660 742.160 696.520  1.00  0.00            
ATOM   3257  S1h GLN  1474     830.980 744.760 696.720  1.00  0.00            
ATOM   3258  BBh ASP  1475     834.130 743.740 693.340  1.00  0.00            
ATOM   3259  S1h ASP  1475     834.900 746.220 693.340  1.00  0.00            
ATOM   3260  BBh LEU  1476     835.140 740.280 692.320  1.00  0.00            
ATOM   3261  S1h LEU  1476     837.250 738.770 692.070  1.00  0.00            
ATOM   3262  BBh GLU  1477     831.630 739.120 692.480  1.00  0.00            
ATOM   3263  S1h GLU  1477     828.880 737.770 692.320  1.00  0.00            
ATOM   3264  BBh LYS  1478     830.220 742.100 690.580  1.00  0.00            
ATOM   3265  S1h LYS  1478     828.880 743.380 692.000  1.00  0.00            
ATOM   3266  S2h LYS  1478     828.400 746.080 692.670  1.00  0.00            
ATOM   3267  BBh TYR  1479     832.940 741.900 687.930  1.00  0.00            
ATOM   3268  S1h TYR  1479     836.050 741.190 687.520  1.00  0.00            
ATOM   3269  S2h TYR  1479     834.670 741.470 685.570  1.00  0.00            
ATOM   3270  S3h TYR  1479     837.680 741.920 684.990  1.00  0.00            
ATOM   3271  BBh VAL  1480     832.010 738.270 687.460  1.00  0.00            
ATOM   3272  S1h VAL  1480     832.490 736.640 688.520  1.00  0.00            
ATOM   3273  BBh GLU  1481     828.320 738.950 686.890  1.00  0.00            
ATOM   3274  S1h GLU  1481     825.020 739.150 685.940  1.00  0.00            
ATOM   3275  BBh ASP  1482     828.780 742.120 684.930  1.00  0.00            
ATOM   3276  S1h ASP  1482     830.060 744.210 685.060  1.00  0.00            
ATOM   3277  BBh THR  1483     831.240 740.190 682.770  1.00  0.00            
ATOM   3278  S1h THR  1483     831.960 741.540 681.570  1.00  0.00            
ATOM   3279  BBh LYS  1484     828.950 737.280 682.120  1.00  0.00            
ATOM   3280  S1h LYS  1484     830.510 735.410 681.490  1.00  0.00            
ATOM   3281  S2h LYS  1484     831.940 734.930 678.810  1.00  0.00            
ATOM   3282  BBh ILE  1485     826.030 739.440 681.110  1.00  0.00            
ATOM   3283  S1h ILE  1485     824.220 737.770 681.310  1.00  0.00            
ATOM   3284  BBh ASP  1486     827.910 741.590 678.620  1.00  0.00            
ATOM   3285  S1h ASP  1486     828.050 743.900 677.340  1.00  0.00            
ATOM   3286  BBh LEU  1487     829.000 738.310 676.990  1.00  0.00            
ATOM   3287  S1h LEU  1487     830.080 737.360 674.730  1.00  0.00            
ATOM   3288  BBh TRP  1488     825.380 737.170 676.730  1.00  0.00            
ATOM   3289  S1h TRP  1488     824.970 734.690 677.490  1.00  0.00            
ATOM   3290  S2h TRP  1488     823.980 732.840 676.820  1.00  0.00            
ATOM   3291  S3h TRP  1488     825.300 731.230 678.220  1.00  0.00            
ATOM   3292  S4h TRP  1488     826.630 733.550 679.050  1.00  0.00            
ATOM   3293  BBh SER  1489     824.150 740.600 675.550  1.00  0.00            
ATOM   3294  S1h SER  1489     823.080 742.020 674.740  1.00  0.00            
ATOM   3295  BBh TYR  1490     826.860 740.200 672.930  1.00  0.00            
ATOM   3296  S1h TYR  1490     829.030 742.200 671.650  1.00  0.00            
ATOM   3297  S2h TYR  1490     828.960 740.170 670.370  1.00  0.00            
ATOM   3298  S3h TYR  1490     829.170 742.700 668.600  1.00  0.00            
ATOM   3299  BBh ASN  1491     825.750 736.670 672.070  1.00  0.00            
ATOM   3300  S1h ASN  1491     826.720 734.440 672.390  1.00  0.00            
ATOM   3301  BBh ALA  1492     822.220 738.020 671.760  1.00  0.00            
ATOM   3302  BBh GLU  1493     822.830 740.940 669.430  1.00  0.00            
ATOM   3303  S1h GLU  1493     824.000 742.850 669.570  1.00  0.00            
ATOM   3304  BBh LEU  1494     824.880 738.670 667.220  1.00  0.00            
ATOM   3305  S1h LEU  1494     826.290 739.360 665.070  1.00  0.00            
ATOM   3306  BBh LEU  1495     822.480 735.790 667.250  1.00  0.00            
ATOM   3307  S1h LEU  1495     822.590 733.700 668.860  1.00  0.00            
ATOM   3308  BBh VAL  1496     819.490 737.740 665.880  1.00  0.00            
ATOM   3309  S1h VAL  1496     818.100 739.120 666.290  1.00  0.00            
ATOM   3310  BBh ALA  1497     821.700 739.680 663.420  1.00  0.00            
ATOM   3311  BBh LEU  1498     823.290 736.600 662.030  1.00  0.00            
ATOM   3312  S1h LEU  1498     825.490 736.110 660.830  1.00  0.00            
ATOM   3313  BBh GLU  1499     819.950 734.800 662.130  1.00  0.00            
ATOM   3314  S1h GLU  1499     819.780 732.590 663.900  1.00  0.00            
ATOM   3315  BBh ASN  1500     818.080 737.630 660.360  1.00  0.00            
ATOM   3316  S1h ASN  1500     817.000 739.180 661.970  1.00  0.00            
ATOM   3317  BBh GLN  1501     820.440 737.970 657.440  1.00  0.00            
ATOM   3318  S1h GLN  1501     820.560 739.240 654.620  1.00  0.00            
ATOM   3319  BBh HIS  1502     820.200 734.230 656.660  1.00  0.00            
ATOM   3320  S1h HIS  1502     821.780 733.240 657.240  1.00  0.00            
ATOM   3321  S2h HIS  1502     823.300 732.140 657.680  1.00  0.00            
ATOM   3322  S3h HIS  1502     822.490 731.650 659.620  1.00  0.00            
ATOM   3323  BBh THR  1503     816.390 734.610 657.090  1.00  0.00            
ATOM   3324  S1h THR  1503     814.880 734.510 658.320  1.00  0.00            
ATOM   3325  BBh ILE  1504     815.940 737.290 654.530  1.00  0.00            
ATOM   3326  S1h ILE  1504     816.260 739.500 654.980  1.00  0.00            
ATOM   3327  BBh ASP  1505     818.410 735.500 652.170  1.00  0.00            
ATOM   3328  S1h ASP  1505     820.150 734.330 650.650  1.00  0.00            
ATOM   3329  BBh LEU  1506     816.420 732.250 652.310  1.00  0.00            
ATOM   3330  S1h LEU  1506     815.480 730.830 654.260  1.00  0.00            
ATOM   3331  BBh ALA  1507     813.120 733.810 651.560  1.00  0.00            
ATOM   3332  BBh ASP  1508     815.140 735.350 648.660  1.00  0.00            
ATOM   3333  S1h ASP  1508     815.020 737.540 649.820  1.00  0.00            
ATOM   3334  BBh SER  1509     816.530 732.040 647.690  1.00  0.00            
ATOM   3335  S1h SER  1509     817.970 731.870 646.370  1.00  0.00            
ATOM   3336  BBh GLU  1510     813.110 730.410 647.870  1.00  0.00            
ATOM   3337  S1h GLU  1510     814.130 728.380 650.030  1.00  0.00            
ATOM   3338  BBh MET  1511     811.710 733.230 645.720  1.00  0.00            
ATOM   3339  S1h MET  1511     810.610 735.600 644.190  1.00  0.00            
ATOM   3340  BBh ASN  1512     814.240 732.640 642.960  1.00  0.00            
ATOM   3341  S1h ASN  1512     815.920 734.380 642.910  1.00  0.00            
ATOM   3342  BBh LYS  1513     813.840 728.950 643.400  1.00  0.00            
ATOM   3343  S1h LYS  1513     813.780 726.850 644.860  1.00  0.00            
ATOM   3344  S2h LYS  1513     813.680 724.450 646.530  1.00  0.00            
ATOM   3345  BBh LEU  1514     810.190 729.330 642.170  1.00  0.00            
ATOM   3346  S1h LEU  1514     808.000 727.860 642.180  1.00  0.00            
ATOM   3347  BBh PHE  1515     811.130 731.570 639.340  1.00  0.00            
ATOM   3348  S1h PHE  1515     812.140 734.030 637.630  1.00  0.00            
ATOM   3349  S2h PHE  1515     811.210 734.860 639.680  1.00  0.00            
ATOM   3350  S3h PHE  1515     812.980 736.050 638.600  1.00  0.00            
ATOM   3351  BBh GLU  1516     813.830 729.300 637.810  1.00  0.00            
ATOM   3352  S1h GLU  1516     815.700 729.420 639.440  1.00  0.00            
ATOM   3353  BBh LYS  1517     811.700 726.220 638.520  1.00  0.00            
ATOM   3354  S1h LYS  1517     811.550 723.820 637.910  1.00  0.00            
ATOM   3355  S2h LYS  1517     811.630 720.850 637.950  1.00  0.00            
ATOM   3356  BBh THR  1518     808.900 727.990 636.590  1.00  0.00            
ATOM   3357  S1h THR  1518     807.020 727.540 636.810  1.00  0.00            
ATOM   3358  BBh ARG  1519     811.300 729.130 633.730  1.00  0.00            
ATOM   3359  S1h ARG  1519     811.240 730.890 631.580  1.00  0.00            
ATOM   3360  S2h ARG  1519     812.990 730.520 628.890  1.00  0.00            
ATOM   3361  BBh ARG  1520     812.560 725.650 633.160  1.00  0.00            
ATOM   3362  S1h ARG  1520     814.740 725.820 632.860  1.00  0.00            
ATOM   3363  S2h ARG  1520     817.400 726.520 634.880  1.00  0.00            
ATOM   3364  BBh GLN  1521     809.070 724.410 632.710  1.00  0.00            
ATOM   3365  S1h GLN  1521     807.450 721.900 633.860  1.00  0.00            
ATOM   3366  BBh LEU  1522     808.570 727.030 630.000  1.00  0.00            
ATOM   3367  S1h LEU  1522     806.790 728.270 631.510  1.00  0.00            
ATOM   3368  BBt ARG  1523     811.460 726.090 627.670  1.00  0.00            
ATOM   3369  S1t ARG  1523     813.200 724.420 628.070  1.00  0.00            
ATOM   3370  S2t ARG  1523     813.860 721.530 626.500  1.00  0.00            
ATOM   3371  BBt GLU  1524     811.340 728.090 624.500  1.00  0.00            
ATOM   3372  S1t GLU  1524     813.210 727.380 623.110  1.00  0.00            
ATOM   3373  BBs ASN  1525     807.590 728.850 624.560  1.00  0.00            
ATOM   3374  S1s ASN  1525     806.750 726.800 625.730  1.00  0.00            
ATOM   3375  BBe ALA  1526     808.210 731.800 626.810  1.00  0.00            
ATOM   3376  BBe GLU  1527     810.510 734.800 627.770  1.00  0.00            
ATOM   3377  S1e GLU  1527     812.780 734.670 626.350  1.00  0.00            
ATOM   3378  BBe ASP  1528     811.710 736.320 631.010  1.00  0.00            
ATOM   3379  S1e ASP  1528     813.000 735.290 632.890  1.00  0.00            
ATOM   3380  BBc MET  1529     810.600 739.940 630.870  1.00  0.00            
ATOM   3381  S1c MET  1529     810.110 742.210 629.170  1.00  0.00            
ATOM   3382  BBs GLY  1530     812.890 741.210 633.610  1.00  0.00            
ATOM   3383  BBs ASN  1531     810.160 742.080 636.150  1.00  0.00            
ATOM   3384  S1s ASN  1531     810.780 744.400 636.650  1.00  0.00            
ATOM   3385  BBs GLY  1532     809.340 738.530 637.210  1.00  0.00            
ATOM   3386  BBe CYS  1533     807.190 738.130 634.150  1.00  0.00            
ATOM   3387  S1e CYS  1533     806.150 739.970 633.030  1.00  0.00            
ATOM   3388  BBe PHE  1534     807.200 735.230 631.660  1.00  0.00            
ATOM   3389  S1e PHE  1534     809.110 733.850 634.390  1.00  0.00            
ATOM   3390  S2e PHE  1534     807.070 732.690 633.920  1.00  0.00            
ATOM   3391  S3e PHE  1534     807.930 732.740 636.150  1.00  0.00            
ATOM   3392  BBe LYS  1535     805.740 736.230 628.410  1.00  0.00            
ATOM   3393  S1e LYS  1535     806.760 738.540 628.550  1.00  0.00            
ATOM   3394  S2e LYS  1535     805.490 741.550 627.950  1.00  0.00            
ATOM   3395  BBe ILE  1536     804.330 732.990 627.190  1.00  0.00            
ATOM   3396  S1e ILE  1536     803.910 731.330 628.380  1.00  0.00            
ATOM   3397  BBs TYR  1537     804.040 733.020 623.390  1.00  0.00            
ATOM   3398  S1s TYR  1537     806.450 735.250 623.280  1.00  0.00            
ATOM   3399  S2s TYR  1537     804.690 735.790 621.750  1.00  0.00            
ATOM   3400  S3s TYR  1537     805.440 738.170 623.590  1.00  0.00            
ATOM   3401  BBs HIS  1538     801.170 730.570 622.910  1.00  0.00            
ATOM   3402  S1s HIS  1538     801.660 729.240 624.250  1.00  0.00            
ATOM   3403  S2s HIS  1538     802.250 728.020 625.630  1.00  0.00            
ATOM   3404  S3s HIS  1538     800.550 726.720 625.330  1.00  0.00            
ATOM   3405  BBc LYS  1539     797.590 730.650 624.130  1.00  0.00            
ATOM   3406  S1c LYS  1539     796.110 730.130 622.230  1.00  0.00            
ATOM   3407  S2c LYS  1539     795.840 729.320 619.340  1.00  0.00            
ATOM   3408  BBc CYS  1540     797.690 729.550 627.670  1.00  0.00            
ATOM   3409  S1c CYS  1540     799.290 730.460 629.190  1.00  0.00            
ATOM   3410  BBc ASP  1541     794.180 728.770 628.920  1.00  0.00            
ATOM   3411  S1c ASP  1541     792.620 729.970 627.400  1.00  0.00            
ATOM   3412  BBh ASN  1542     793.170 728.350 632.510  1.00  0.00            
ATOM   3413  S1h ASN  1542     792.500 729.270 634.760  1.00  0.00            
ATOM   3414  BBh ALA  1543     793.920 724.650 632.210  1.00  0.00            
ATOM   3415  BBh CYS  1544     797.150 725.590 630.370  1.00  0.00            
ATOM   3416  S1h CYS  1544     796.860 724.400 628.160  1.00  0.00            
ATOM   3417  BBh ILE  1545     798.100 727.740 633.260  1.00  0.00            
ATOM   3418  S1h ILE  1545     799.580 728.650 634.250  1.00  0.00            
ATOM   3419  BBh GLU  1546     796.940 725.290 635.970  1.00  0.00            
ATOM   3420  S1h GLU  1546     795.160 726.210 637.080  1.00  0.00            
ATOM   3421  BBh SER  1547     799.270 722.650 634.210  1.00  0.00            
ATOM   3422  S1h SER  1547     798.280 721.610 632.890  1.00  0.00            
ATOM   3423  BBh ILE  1548     802.220 724.940 634.760  1.00  0.00            
ATOM   3424  S1h ILE  1548     804.220 725.050 634.460  1.00  0.00            
ATOM   3425  BBh ARG  1549     801.320 725.710 638.370  1.00  0.00            
ATOM   3426  S1h ARG  1549     799.810 727.090 639.690  1.00  0.00            
ATOM   3427  S2h ARG  1549     798.170 726.110 642.200  1.00  0.00            
ATOM   3428  BBt ASN  1550     800.800 722.160 639.660  1.00  0.00            
ATOM   3429  S1t ASN  1550     798.910 720.690 638.580  1.00  0.00            
ATOM   3430  BBt GLY  1551     803.840 721.410 637.480  1.00  0.00            
ATOM   3431  BBc THR  1552     802.330 719.280 634.470  1.00  0.00            
ATOM   3432  S1c THR  1552     801.660 717.460 634.290  1.00  0.00            
ATOM   3433  BBc TYR  1553     803.020 721.760 631.620  1.00  0.00            
ATOM   3434  S1c TYR  1553     804.080 724.490 630.120  1.00  0.00            
ATOM   3435  S2c TYR  1553     801.800 723.960 629.560  1.00  0.00            
ATOM   3436  S3c TYR  1553     802.240 726.990 630.060  1.00  0.00            
ATOM   3437  BBc ASP  1554     804.210 719.860 628.500  1.00  0.00            
ATOM   3438  S1c ASP  1554     803.330 717.440 628.370  1.00  0.00            
ATOM   3439  BBh HIS  1555     806.480 722.110 626.360  1.00  0.00            
ATOM   3440  S1h HIS  1555     808.040 721.860 627.500  1.00  0.00            
ATOM   3441  S2h HIS  1555     809.490 721.600 628.750  1.00  0.00            
ATOM   3442  S3h HIS  1555     809.320 719.450 628.620  1.00  0.00            
ATOM   3443  BBh ASP  1556     806.370 720.020 623.180  1.00  0.00            
ATOM   3444  S1h ASP  1556     807.210 719.480 620.990  1.00  0.00            
ATOM   3445  BBh ILE  1557     802.570 720.640 622.910  1.00  0.00            
ATOM   3446  S1h ILE  1557     801.180 720.960 624.730  1.00  0.00            
ATOM   3447  BBh TYR  1558     802.870 724.400 622.140  1.00  0.00            
ATOM   3448  S1h TYR  1558     799.710 725.820 621.100  1.00  0.00            
ATOM   3449  S2h TYR  1558     800.460 723.820 620.010  1.00  0.00            
ATOM   3450  S3h TYR  1558     797.530 724.550 619.290  1.00  0.00            
ATOM   3451  BBh ARG  1559     806.590 724.640 621.230  1.00  0.00            
ATOM   3452  S1h ARG  1559     808.790 724.990 621.620  1.00  0.00            
ATOM   3453  S2h ARG  1559     810.300 722.600 623.410  1.00  0.00            
ATOM   3454  BBh ASP  1560     805.420 724.770 617.630  1.00  0.00            
ATOM   3455  S1h ASP  1560     804.200 722.570 617.390  1.00  0.00            
ATOM   3456  BBh GLU  1561     803.020 727.650 617.950  1.00  0.00            
ATOM   3457  S1h GLU  1561     800.390 728.910 617.790  1.00  0.00            
ATOM   3458  BBh ALA  1562     805.490 729.450 620.310  1.00  0.00            
ATOM   3459  BBh LEU  1563     808.610 729.510 618.180  1.00  0.00            
ATOM   3460  S1h LEU  1563     810.620 728.650 619.490  1.00  0.00            
ATOM   3461  BBh ASN  1564     806.500 730.990 615.040  1.00  0.00            
ATOM   3462  S1h ASN  1564     806.870 732.310 612.830  1.00  0.00            
ATOM   3463  BBh ASN  1565     805.120 733.950 617.150  1.00  0.00            
ATOM   3464  S1h ASN  1565     802.930 733.260 618.350  1.00  0.00            
ATOM   3465  BBh ARG  1566     808.480 734.580 618.650  1.00  0.00            
ATOM   3466  S1h ARG  1566     808.560 736.830 619.380  1.00  0.00            
ATOM   3467  S2h ARG  1566     806.400 739.700 618.950  1.00  0.00            
ATOM   3468  BBh PHE  1567     810.490 734.300 615.480  1.00  0.00            
ATOM   3469  S1h PHE  1567     813.080 731.790 616.450  1.00  0.00            
ATOM   3470  S2h PHE  1567     812.990 733.830 617.710  1.00  0.00            
ATOM   3471  S3h PHE  1567     814.430 732.050 618.410  1.00  0.00            
ATOM   3472  BBh GLN  1568     808.520 737.110 614.120  1.00  0.00            
ATOM   3473  S1h GLN  1568     805.580 737.790 614.510  1.00  0.00            
ATOM   3474  BBh ILE  1569     811.030 738.700 616.090  1.00  0.00            
ATOM   3475  S1h ILE  1569     810.750 740.360 616.800  1.00  0.00            
ATOM   3476  BBh LYS  1570     813.350 738.000 613.010  1.00  0.00            
ATOM   3477  S1h LYS  1570     814.290 735.530 613.370  1.00  0.00            
ATOM   3478  S2h LYS  1570     814.140 732.780 611.910  1.00  0.00            
ATOM   3479  BBh GLY  1571     811.580 736.440 610.060  1.00  0.00            
ATOM   3480  BBh VAL  1572     808.810 738.880 610.890  1.00  0.00            
ATOM   3481  S1h VAL  1572     806.970 738.900 610.120  1.00  0.00            
ATOM   3482  BBh GLU  1573     811.020 741.380 609.050  1.00  0.00            
ATOM   3483  S1h GLU  1573     809.310 743.710 608.600  1.00  0.00            
ATOM   3484  BBh LEU  1574     812.920 739.200 606.620  1.00  0.00            
ATOM   3485  S1h LEU  1574     814.550 738.210 604.770  1.00  0.00            
ATOM   3486  BBh LYS  1575     809.480 738.250 605.730  1.00  0.00            
ATOM   3487  S1h LYS  1575     808.470 736.130 605.990  1.00  0.00            
ATOM   3488  S2h LYS  1575     807.760 734.460 608.370  1.00  0.00            
ATOM   3489  BBh SER  1576     809.080 741.600 604.000  1.00  0.00            
ATOM   3490  S1h SER  1576     808.370 743.380 603.640  1.00  0.00            
ATOM   3491  BBh GLY  1577     812.100 741.440 601.690  1.00  0.00            
ATOM   3492  BBh TYR  1578     811.420 737.770 600.890  1.00  0.00            
ATOM   3493  S1h TYR  1578     811.730 734.970 599.480  1.00  0.00            
ATOM   3494  S2h TYR  1578     810.700 734.720 601.630  1.00  0.00            
ATOM   3495  S3h TYR  1578     812.610 732.380 600.940  1.00  0.00            
ATOM   3496  BBh LYS  1579     807.730 737.880 599.690  1.00  0.00            
ATOM   3497  S1h LYS  1579     806.120 737.930 601.720  1.00  0.00            
ATOM   3498  S2h LYS  1579     803.160 737.900 601.730  1.00  0.00            
ATOM   3499  BBh ASP  1580     808.570 740.930 597.630  1.00  0.00            
ATOM   3500  S1h ASP  1580     808.880 743.460 598.170  1.00  0.00            
ATOM   3501  BBh TRP  1581     811.540 739.080 596.110  1.00  0.00            
ATOM   3502  S1h TRP  1581     811.940 740.300 593.840  1.00  0.00            
ATOM   3503  S2h TRP  1581     813.060 740.130 591.950  1.00  0.00            
ATOM   3504  S3h TRP  1581     812.570 742.430 591.080  1.00  0.00            
ATOM   3505  S4h TRP  1581     811.190 742.710 593.490  1.00  0.00            
ATOM   3506  BBh ILE  1582     812.140 735.520 594.700  1.00  0.00            
ATOM   3507  S1h ILE  1582     813.540 735.710 593.200  1.00  0.00            
ATOM   3508  BBh LEU  1583     808.520 734.150 595.290  1.00  0.00            
ATOM   3509  S1h LEU  1583     807.300 731.970 595.570  1.00  0.00            
ATOM   3510  BBh TRP  1584     806.850 736.840 593.240  1.00  0.00            
ATOM   3511  S1h TRP  1584     804.690 737.100 594.800  1.00  0.00            
ATOM   3512  S2h TRP  1584     803.770 736.430 596.690  1.00  0.00            
ATOM   3513  S3h TRP  1584     801.650 737.720 596.430  1.00  0.00            
ATOM   3514  S4h TRP  1584     802.770 738.590 594.010  1.00  0.00            
ATOM   3515  BBh ILE  1585     809.610 736.350 590.740  1.00  0.00            
ATOM   3516  S1h ILE  1585     810.690 737.070 589.380  1.00  0.00            
ATOM   3517  BBh SER  1586     808.210 732.770 589.640  1.00  0.00            
ATOM   3518  S1h SER  1586     808.360 730.830 589.740  1.00  0.00            
ATOM   3519  BBh PHE  1587     804.590 734.220 589.850  1.00  0.00            
ATOM   3520  S1h PHE  1587     803.740 732.130 591.990  1.00  0.00            
ATOM   3521  S2h PHE  1587     801.990 733.770 592.030  1.00  0.00            
ATOM   3522  S3h PHE  1587     802.670 732.710 594.060  1.00  0.00            
ATOM   3523  BBh ALA  1588     805.660 736.760 587.280  1.00  0.00            
ATOM   3524  BBh ILE  1589     807.410 734.350 584.800  1.00  0.00            
ATOM   3525  S1h ILE  1589     809.560 734.850 585.190  1.00  0.00            
ATOM   3526  BBh SER  1590     804.560 731.730 584.860  1.00  0.00            
ATOM   3527  S1h SER  1590     804.700 729.880 584.260  1.00  0.00            
ATOM   3528  BBh CYS  1591     802.320 734.770 584.250  1.00  0.00            
ATOM   3529  S1h CYS  1591     801.120 734.890 586.370  1.00  0.00            
ATOM   3530  BBh LEU  1592     804.440 735.760 581.230  1.00  0.00            
ATOM   3531  S1h LEU  1592     802.360 737.010 580.040  1.00  0.00            
ATOM   3532  BBh LEU  1593     804.350 732.190 579.590  1.00  0.00            
ATOM   3533  S1h LEU  1593     805.350 729.760 579.410  1.00  0.00            
ATOM   3534  BBh LEU  1594     800.830 731.680 580.640  1.00  0.00            
ATOM   3535  S1h LEU  1594     799.760 729.280 579.920  1.00  0.00            
ATOM   3536  BBh CYS  1595     797.870 734.030 580.060  1.00  0.00            
ATOM   3537  S1h CYS  1595     795.690 733.000 579.730  1.00  0.00            
ATOM   3538  BBh VAL  1596     799.570 735.210 576.830  1.00  0.00            
ATOM   3539  S1h VAL  1596     799.680 736.800 575.620  1.00  0.00            
ATOM   3540  BBh VAL  1597     800.160 731.760 575.230  1.00  0.00            
ATOM   3541  S1h VAL  1597     801.970 730.900 575.270  1.00  0.00            
ATOM   3542  BBh LEU  1598     796.650 730.100 575.900  1.00  0.00            
ATOM   3543  S1h LEU  1598     795.020 728.880 577.550  1.00  0.00            
ATOM   3544  BBh LEU  1599     794.870 733.030 574.200  1.00  0.00            
ATOM   3545  S1h LEU  1599     792.710 733.570 575.510  1.00  0.00            
ATOM   3546  BBh GLY  1600     797.470 732.470 571.400  1.00  0.00            
ATOM   3547  BBh PHE  1601     797.910 728.830 570.020  1.00  0.00            
ATOM   3548  S1h PHE  1601     801.040 729.710 568.660  1.00  0.00            
ATOM   3549  S2h PHE  1601     801.350 728.980 570.930  1.00  0.00            
ATOM   3550  S3h PHE  1601     803.180 728.920 569.380  1.00  0.00            
ATOM   3551  BBh ILE  1602     794.270 728.070 570.500  1.00  0.00            
ATOM   3552  S1h ILE  1602     793.710 728.050 572.340  1.00  0.00            
ATOM   3553  BBh MET  1603     793.350 731.070 568.340  1.00  0.00            
ATOM   3554  S1h MET  1603     793.110 733.360 569.890  1.00  0.00            
ATOM   3555  BBh TRP  1604     796.190 729.930 566.010  1.00  0.00            
ATOM   3556  S1h TRP  1604     797.500 732.330 566.250  1.00  0.00            
ATOM   3557  S2h TRP  1604     797.020 734.330 567.040  1.00  0.00            
ATOM   3558  S3h TRP  1604     799.320 735.300 566.970  1.00  0.00            
ATOM   3559  S4h TRP  1604     800.000 732.770 565.970  1.00  0.00            
ATOM   3560  BBh ALA  1605     795.100 726.180 565.980  1.00  0.00            
ATOM   3561  BBh CYS  1606     791.360 727.120 565.710  1.00  0.00            
ATOM   3562  S1h CYS  1606     790.730 726.090 567.810  1.00  0.00            
ATOM   3563  BBh GLN  1607     792.730 729.170 562.700  1.00  0.00            
ATOM   3564  S1h GLN  1607     792.840 731.530 561.490  1.00  0.00            
ATOM   3565  BBc ARG  1608     794.820 726.400 561.100  1.00  0.00            
ATOM   3566  S1c ARG  1608     797.160 725.220 560.580  1.00  0.00            
ATOM   3567  S2c ARG  1608     799.410 723.270 559.300  1.00  0.00            
ATOM   3568  BBc GLY  1609     792.180 723.610 560.610  1.00  0.00            
ATOM   3569  BBc ASN  1610     789.710 725.590 558.580  1.00  0.00            
ATOM   3570  S1c ASN  1610     787.750 725.400 557.190  1.00  0.00            
ATOM   3571  BBc ILE  1611     792.740 727.380 556.980  1.00  0.00            
ATOM   3572  S1c ILE  1611     793.220 729.620 557.090  1.00  0.00            
ATOM   3573  BBc ARG  1612     793.520 723.780 555.750  1.00  0.00            
ATOM   3574  S1c ARG  1612     795.910 723.800 556.330  1.00  0.00            
ATOM   3575  S2c ARG  1612     798.730 723.130 554.050  1.00  0.00            
ATOM   3576  BBc CYS  1613     791.120 720.740 555.510  1.00  0.00            
ATOM   3577  S1c CYS  1613     791.460 718.590 556.450  1.00  0.00            
ATOM   3578  BBc ASN  1614     787.660 721.540 553.940  1.00  0.00            
ATOM   3579  S1c ASN  1614     786.300 721.080 551.840  1.00  0.00            
ATOM   3580  BBc ILE  1615     784.770 721.260 556.650  1.00  0.00            
ATOM   3581  S1c ILE  1615     783.130 723.170 556.720  1.00  0.00            
ATOM   3582  BBc CYS  1616     787.670 720.690 559.310  1.00  0.00            
ATOM   3583  S1c CYS  1616     787.590 718.390 559.690  1.00  0.00            
ATOM   3584  BBc ILE  1617     787.100 722.680 562.520  1.00  0.00            
ATOM   3585  S1c ILE  1617     788.690 721.910 564.000  1.00  0.00            
ATOM   3586  SC1 PLM  1618     807.060 741.650 563.900  1.00  0.00            
ATOM   3587  SC2 PLM  1618     807.010 742.890 567.910  1.00  0.00            
ATOM   3588  SC3 PLM  1618     809.800 741.920 572.220  1.00  0.00            
ATOM   3589  SC4 PLM  1618     811.910 742.430 576.440  1.00  0.00            
ATOM   3590  SC1 PLM  1619     800.640 744.740 562.290  1.00  0.00            
ATOM   3591  SC2 PLM  1619     802.950 746.020 564.770  1.00  0.00            
ATOM   3592  SC3 PLM  1619     802.500 746.000 568.870  1.00  0.00            
ATOM   3593  SC4 PLM  1619     804.750 745.480 572.800  1.00  0.00            
ATOM   3594  SC1 PLM  1620     806.830 747.640 562.240  1.00  0.00            
ATOM   3595  SC2 PLM  1620     807.590 747.690 566.410  1.00  0.00            
ATOM   3596  SC3 PLM  1620     809.660 748.090 571.230  1.00  0.00            
ATOM   3597  SC4 PLM  1620     812.240 746.440 573.730  1.00  0.00            
ATOM   3598  SC1 PLM  1621     804.310 713.840 568.680  1.00  0.00            
ATOM   3599  SC2 PLM  1621     802.330 710.690 571.070  1.00  0.00            
ATOM   3600  SC3 PLM  1621     804.190 707.030 575.030  1.00  0.00            
ATOM   3601  SC4 PLM  1621     803.690 703.900 578.710  1.00  0.00            
ATOM   3602  SC1 PLM  1622     815.200 720.170 560.640  1.00  0.00            
ATOM   3603  SC2 PLM  1622     817.180 718.600 563.150  1.00  0.00            
ATOM   3604  SC3 PLM  1622     818.220 716.670 566.890  1.00  0.00            
ATOM   3605  SC4 PLM  1622     820.240 712.500 568.020  1.00  0.00            
ATOM   3606  SC1 PLM  1623     819.840 722.300 560.640  1.00  0.00            
ATOM   3607  SC2 PLM  1623     821.830 721.550 564.330  1.00  0.00            
ATOM   3608  SC3 PLM  1623     823.390 721.880 567.440  1.00  0.00            
ATOM   3609  SC4 PLM  1623     826.860 722.540 569.320  1.00  0.00            
ATOM   3610  SC1 PLM  1624     789.750 724.880 572.830  1.00  0.00            
ATOM   3611  SC2 PLM  1624     791.000 726.050 576.280  1.00  0.00            
ATOM   3612  SC3 PLM  1624     790.630 725.690 580.790  1.00  0.00            
ATOM   3613  SC4 PLM  1624     790.150 723.880 585.550  1.00  0.00            
ATOM   3614  SC1 PLM  1625     790.440 714.950 558.030  1.00  0.00            
ATOM   3615  SC2 PLM  1625     792.000 710.400 559.010  1.00  0.00            
ATOM   3616  SC3 PLM  1625     792.480 706.270 560.240  1.00  0.00            
ATOM   3617  SC4 PLM  1625     794.940 702.920 561.600  1.00  0.00            
ATOM   3618  SC1 PLM  1626     787.390 715.870 562.410  1.00  0.00            
ATOM   3619  SC2 PLM  1626     787.340 711.650 563.700  1.00  0.00            
ATOM   3620  SC3 PLM  1626     789.950 708.300 564.100  1.00  0.00            
ATOM   3621  SC4 PLM  1626     794.000 706.770 564.900  1.00  0.00            
ATOM   3622  BBc SER     1     448.580 650.100 224.860  1.00  0.00            
ATOM   3623  S1c SER     1     449.360 651.840 224.440  1.00  0.00            
ATOM   3624  BBc THR     2     445.630 647.540 224.770  1.00  0.00            
ATOM   3625  S1c THR     2     445.330 647.070 226.640  1.00  0.00            
ATOM   3626  BBe ALA     3     442.350 647.040 222.820  1.00  0.00            
ATOM   3627  BBe THR     4     439.090 645.200 223.600  1.00  0.00            
ATOM   3628  S1e THR     4     437.910 645.540 225.120  1.00  0.00            
ATOM   3629  BBe LEU     5     437.100 643.800 220.660  1.00  0.00            
ATOM   3630  S1e LEU     5     439.430 643.490 219.500  1.00  0.00            
ATOM   3631  BBe CYS     6     433.640 642.370 221.500  1.00  0.00            
ATOM   3632  S1e CYS     6     433.440 643.960 223.300  1.00  0.00            
ATOM   3633  BBe LEU     7     431.500 640.110 219.360  1.00  0.00            
ATOM   3634  S1e LEU     7     431.530 638.490 217.200  1.00  0.00            
ATOM   3635  BBe GLY     8     427.700 639.660 219.680  1.00  0.00            
ATOM   3636  BBe HIS     9     424.240 639.470 218.130  1.00  0.00            
ATOM   3637  S1e HIS     9     423.320 637.750 218.270  1.00  0.00            
ATOM   3638  S2e HIS     9     422.450 636.030 218.150  1.00  0.00            
ATOM   3639  S3e HIS     9     420.540 636.870 218.730  1.00  0.00            
ATOM   3640  BBe HIS    10     421.230 641.700 218.140  1.00  0.00            
ATOM   3641  S1e HIS    10     420.170 642.380 216.660  1.00  0.00            
ATOM   3642  S2e HIS    10     419.030 643.080 215.270  1.00  0.00            
ATOM   3643  S3e HIS    10     417.930 644.300 216.680  1.00  0.00            
ATOM   3644  BBc ALA    11     418.140 641.310 220.380  1.00  0.00            
ATOM   3645  BBc VAL    12     414.820 643.180 219.920  1.00  0.00            
ATOM   3646  S1c VAL    12     413.480 642.230 218.790  1.00  0.00            
ATOM   3647  BBs PRO    13     412.460 644.960 222.520  1.00  0.00            
ATOM   3648  S1s PRO    13     412.610 646.170 223.990  1.00  0.00            
ATOM   3649  BBs ASN    14     409.510 642.760 221.890  1.00  0.00            
ATOM   3650  S1s ASN    14     407.530 643.860 220.730  1.00  0.00            
ATOM   3651  BBc GLY    15     410.370 639.510 220.280  1.00  0.00            
ATOM   3652  BBe THR    16     408.350 636.330 219.670  1.00  0.00            
ATOM   3653  S1e THR    16     407.880 636.560 217.790  1.00  0.00            
ATOM   3654  BBe ILE    17     407.320 633.120 221.490  1.00  0.00            
ATOM   3655  S1e ILE    17     405.460 633.650 222.640  1.00  0.00            
ATOM   3656  BBe VAL    18     408.140 629.970 219.560  1.00  0.00            
ATOM   3657  S1e VAL    18     408.520 630.560 217.690  1.00  0.00            
ATOM   3658  BBc LYS    19     407.920 626.210 220.420  1.00  0.00            
ATOM   3659  S1c LYS    19     406.110 625.270 219.240  1.00  0.00            
ATOM   3660  S2c LYS    19     402.730 625.020 219.220  1.00  0.00            
ATOM   3661  BBc THR    20     410.970 623.930 219.860  1.00  0.00            
ATOM   3662  S1c THR    20     412.420 625.100 220.430  1.00  0.00            
ATOM   3663  BBs ILE    21     411.890 620.340 220.630  1.00  0.00            
ATOM   3664  S1s ILE    21     412.570 619.170 219.030  1.00  0.00            
ATOM   3665  BBs THR    22     413.330 621.270 224.000  1.00  0.00            
ATOM   3666  S1s THR    22     415.110 622.040 223.780  1.00  0.00            
ATOM   3667  BBc ASP    23     410.730 623.910 224.910  1.00  0.00            
ATOM   3668  S1c ASP    23     412.280 625.610 225.960  1.00  0.00            
ATOM   3669  BBs ASP    24     406.950 624.530 224.280  1.00  0.00            
ATOM   3670  S1s ASP    24     404.560 623.600 224.850  1.00  0.00            
ATOM   3671  BBs GLN    25     407.850 628.260 224.720  1.00  0.00            
ATOM   3672  S1s GLN    25     406.040 629.880 225.700  1.00  0.00            
ATOM   3673  BBe ILE    26     411.040 630.090 223.830  1.00  0.00            
ATOM   3674  S1e ILE    26     412.290 629.270 222.200  1.00  0.00            
ATOM   3675  BBe GLU    27     411.170 633.740 222.730  1.00  0.00            
ATOM   3676  S1e GLU    27     410.710 635.800 223.940  1.00  0.00            
ATOM   3677  BBe VAL    28     412.980 634.440 219.330  1.00  0.00            
ATOM   3678  S1e VAL    28     412.460 633.060 217.980  1.00  0.00            
ATOM   3679  BBs THR    29     413.700 637.690 217.350  1.00  0.00            
ATOM   3680  S1s THR    29     415.580 638.140 217.090  1.00  0.00            
ATOM   3681  BBc ASN    30     411.140 637.060 214.720  1.00  0.00            
ATOM   3682  S1c ASN    30     411.920 638.160 212.590  1.00  0.00            
ATOM   3683  BBe ALA    31     408.810 634.390 213.440  1.00  0.00            
ATOM   3684  BBe THR    32     406.250 634.010 210.690  1.00  0.00            
ATOM   3685  S1e THR    32     407.130 633.140 209.180  1.00  0.00            
ATOM   3686  BBe GLU    33     402.790 632.420 210.920  1.00  0.00            
ATOM   3687  S1e GLU    33     400.170 633.420 211.960  1.00  0.00            
ATOM   3688  BBc LEU    34     402.070 629.080 209.190  1.00  0.00            
ATOM   3689  S1c LEU    34     404.010 628.700 207.500  1.00  0.00            
ATOM   3690  BBe VAL    35     398.330 628.570 209.710  1.00  0.00            
ATOM   3691  S1e VAL    35     397.420 627.530 211.150  1.00  0.00            
ATOM   3692  BBe GLN    36     395.850 630.490 207.680  1.00  0.00            
ATOM   3693  S1e GLN    36     395.700 630.970 205.540  1.00  0.00            
ATOM   3694  BBc SER    37     393.460 631.320 210.480  1.00  0.00            
ATOM   3695  S1c SER    37     394.410 631.650 212.150  1.00  0.00            
ATOM   3696  BBc SER    38     391.160 634.050 208.970  1.00  0.00            
ATOM   3697  S1c SER    38     390.610 635.420 210.240  1.00  0.00            
ATOM   3698  BBc SER    39     388.810 634.500 205.990  1.00  0.00            
ATOM   3699  S1c SER    39     387.440 633.120 205.930  1.00  0.00            
ATOM   3700  BBc THR    40     387.670 637.670 204.360  1.00  0.00            
ATOM   3701  S1c THR    40     387.920 639.260 203.260  1.00  0.00            
ATOM   3702  BBs GLY    41     384.150 636.210 204.590  1.00  0.00            
ATOM   3703  BBs LYS    42     383.420 636.120 200.810  1.00  0.00            
ATOM   3704  S1s LYS    42     383.710 638.290 200.310  1.00  0.00            
ATOM   3705  S2s LYS    42     382.640 641.100 200.420  1.00  0.00            
ATOM   3706  BBc ILE    43     383.650 633.710 197.970  1.00  0.00            
ATOM   3707  S1c ILE    43     381.910 631.920 197.850  1.00  0.00            
ATOM   3708  BBc CYS    44     385.910 635.200 195.310  1.00  0.00            
ATOM   3709  S1c CYS    44     386.590 637.030 196.860  1.00  0.00            
ATOM   3710  BBc ASN    45     384.030 634.800 192.070  1.00  0.00            
ATOM   3711  S1c ASN    45     382.060 636.170 191.400  1.00  0.00            
ATOM   3712  BBe ASN    46     387.270 633.840 190.330  1.00  0.00            
ATOM   3713  S1e ASN    46     388.180 635.980 189.080  1.00  0.00            
ATOM   3714  BBt PRO    47     389.340 631.160 188.840  1.00  0.00            
ATOM   3715  S1t PRO    47     390.790 630.040 188.340  1.00  0.00            
ATOM   3716  BBt HIS    48     386.310 628.890 189.810  1.00  0.00            
ATOM   3717  S1t HIS    48     386.100 629.520 191.650  1.00  0.00            
ATOM   3718  S2t HIS    48     385.700 630.440 193.300  1.00  0.00            
ATOM   3719  S3t HIS    48     387.780 630.470 193.880  1.00  0.00            
ATOM   3720  BBt ARG    49     383.250 628.980 187.680  1.00  0.00            
ATOM   3721  S1t ARG    49     382.310 629.480 185.270  1.00  0.00            
ATOM   3722  S2t ARG    49     378.980 629.350 184.930  1.00  0.00            
ATOM   3723  BBe ILE    50     381.070 629.760 190.600  1.00  0.00            
ATOM   3724  S1e ILE    50     381.070 631.150 192.720  1.00  0.00            
ATOM   3725  BBe LEU    51     377.280 629.570 190.480  1.00  0.00            
ATOM   3726  S1e LEU    51     376.370 631.070 188.480  1.00  0.00            
ATOM   3727  BBe ASP    52     374.830 630.440 193.250  1.00  0.00            
ATOM   3728  S1e ASP    52     374.220 632.860 192.910  1.00  0.00            
ATOM   3729  BBc GLY    53     372.040 627.940 194.110  1.00  0.00            
ATOM   3730  BBt ARG    54     370.140 631.020 195.210  1.00  0.00            
ATOM   3731  S1t ARG    54     370.390 633.350 195.650  1.00  0.00            
ATOM   3732  S2t ARG    54     369.690 635.180 192.570  1.00  0.00            
ATOM   3733  BBt ALA    55     367.240 628.900 196.460  1.00  0.00            
ATOM   3734  BBc CYS    56     367.670 625.740 194.470  1.00  0.00            
ATOM   3735  S1c CYS    56     365.420 625.480 193.690  1.00  0.00            
ATOM   3736  BBc THR    57     369.470 622.540 195.410  1.00  0.00            
ATOM   3737  S1c THR    57     368.340 621.410 196.540  1.00  0.00            
ATOM   3738  BBh LEU    58     371.200 620.950 192.350  1.00  0.00            
ATOM   3739  S1h LEU    58     372.870 619.620 190.760  1.00  0.00            
ATOM   3740  BBh ILE    59     368.730 618.140 192.700  1.00  0.00            
ATOM   3741  S1h ILE    59     368.700 616.150 192.570  1.00  0.00            
ATOM   3742  BBh ASP    60     365.800 620.490 192.280  1.00  0.00            
ATOM   3743  S1h ASP    60     363.750 619.700 193.700  1.00  0.00            
ATOM   3744  BBh ALA    61     367.670 622.260 189.450  1.00  0.00            
ATOM   3745  BBh LEU    62     368.270 618.740 187.970  1.00  0.00            
ATOM   3746  S1h LEU    62     369.130 616.270 187.640  1.00  0.00            
ATOM   3747  BBh LEU    63     364.570 617.670 188.000  1.00  0.00            
ATOM   3748  S1h LEU    63     364.450 616.020 190.000  1.00  0.00            
ATOM   3749  BBt GLY    64     363.150 620.970 187.020  1.00  0.00            
ATOM   3750  BBc ASP    65     361.290 622.620 189.910  1.00  0.00            
ATOM   3751  S1c ASP    65     361.240 623.880 192.100  1.00  0.00            
ATOM   3752  BBh PRO    66     359.750 625.800 188.270  1.00  0.00            
ATOM   3753  S1h PRO    66     358.810 625.260 186.710  1.00  0.00            
ATOM   3754  BBh HIS    67     361.690 628.260 190.490  1.00  0.00            
ATOM   3755  S1h HIS    67     361.680 629.090 192.260  1.00  0.00            
ATOM   3756  S2h HIS    67     361.610 629.980 193.970  1.00  0.00            
ATOM   3757  S3h HIS    67     361.570 628.100 195.040  1.00  0.00            
ATOM   3758  BBh CYS    68     364.820 626.550 189.200  1.00  0.00            
ATOM   3759  S1h CYS    68     366.740 627.780 189.840  1.00  0.00            
ATOM   3760  BBh ASP    69     364.260 626.530 185.520  1.00  0.00            
ATOM   3761  S1h ASP    69     363.280 626.150 183.160  1.00  0.00            
ATOM   3762  BBh VAL    70     366.930 629.320 185.440  1.00  0.00            
ATOM   3763  S1h VAL    70     367.810 630.960 184.710  1.00  0.00            
ATOM   3764  BBh PHE    71     369.600 626.720 185.940  1.00  0.00            
ATOM   3765  S1h PHE    71     372.140 628.860 186.480  1.00  0.00            
ATOM   3766  S2h PHE    71     371.610 628.240 188.740  1.00  0.00            
ATOM   3767  S3h PHE    71     371.630 630.560 188.090  1.00  0.00            
ATOM   3768  BBt GLN    72     368.400 624.660 182.950  1.00  0.00            
ATOM   3769  S1t GLN    72     366.670 622.420 183.520  1.00  0.00            
ATOM   3770  BBt ASN    73     371.630 623.800 181.160  1.00  0.00            
ATOM   3771  S1t ASN    73     372.090 624.810 178.870  1.00  0.00            
ATOM   3772  BBc GLU    74     374.000 625.520 183.510  1.00  0.00            
ATOM   3773  S1c GLU    74     374.870 627.800 182.610  1.00  0.00            
ATOM   3774  BBe THR    75     377.650 624.550 184.050  1.00  0.00            
ATOM   3775  S1e THR    75     378.930 624.470 182.580  1.00  0.00            
ATOM   3776  BBc TRP    76     379.640 624.880 187.260  1.00  0.00            
ATOM   3777  S1c TRP    76     377.110 624.600 188.290  1.00  0.00            
ATOM   3778  S2c TRP    76     375.380 625.950 188.450  1.00  0.00            
ATOM   3779  S3c TRP    76     373.610 624.220 188.750  1.00  0.00            
ATOM   3780  S4c TRP    76     375.760 622.440 188.430  1.00  0.00            
ATOM   3781  BBs ASP    77     383.170 624.720 188.650  1.00  0.00            
ATOM   3782  S1s ASP    77     384.450 624.400 186.670  1.00  0.00            
ATOM   3783  BBe LEU    78     381.810 624.810 192.130  1.00  0.00            
ATOM   3784  S1e LEU    78     382.580 626.790 193.850  1.00  0.00            
ATOM   3785  BBe PHE    79     378.010 625.030 192.920  1.00  0.00            
ATOM   3786  S1e PHE    79     376.200 622.610 192.660  1.00  0.00            
ATOM   3787  S2e PHE    79     374.700 624.470 192.840  1.00  0.00            
ATOM   3788  S3e PHE    79     374.630 622.720 194.480  1.00  0.00            
ATOM   3789  BBe VAL    80     377.130 626.680 196.170  1.00  0.00            
ATOM   3790  S1e VAL    80     378.000 628.480 196.030  1.00  0.00            
ATOM   3791  BBe GLU    81     373.960 625.540 198.040  1.00  0.00            
ATOM   3792  S1e GLU    81     372.450 623.210 199.910  1.00  0.00            
ATOM   3793  BBc ARG    82     372.530 628.150 200.410  1.00  0.00            
ATOM   3794  S1c ARG    82     371.630 630.440 200.340  1.00  0.00            
ATOM   3795  S2c ARG    82     370.790 632.940 202.540  1.00  0.00            
ATOM   3796  BBt SER    83     370.680 627.000 203.580  1.00  0.00            
ATOM   3797  S1t SER    83     371.800 625.910 204.730  1.00  0.00            
ATOM   3798  BBt ASN    84     367.400 628.640 202.820  1.00  0.00            
ATOM   3799  S1t ASN    84     365.570 629.310 204.360  1.00  0.00            
ATOM   3800  BBc ALA    85     366.880 626.850 199.510  1.00  0.00            
ATOM   3801  BBc PHE    86     363.380 625.280 199.490  1.00  0.00            
ATOM   3802  S1c PHE    86     363.330 623.040 202.220  1.00  0.00            
ATOM   3803  S2c PHE    86     363.160 625.350 202.840  1.00  0.00            
ATOM   3804  S3c PHE    86     364.130 623.760 204.360  1.00  0.00            
ATOM   3805  BBc SER    87     361.360 622.920 197.370  1.00  0.00            
ATOM   3806  S1c SER    87     362.160 621.190 197.750  1.00  0.00            
ATOM   3807  BBc ASN    88     358.100 623.990 195.740  1.00  0.00            
ATOM   3808  S1c ASN    88     356.740 626.060 195.780  1.00  0.00            
ATOM   3809  BBs CYS    89     357.330 621.080 193.420  1.00  0.00            
ATOM   3810  S1s CYS    89     359.340 619.910 194.000  1.00  0.00            
ATOM   3811  BBs TYR    90     355.580 617.620 193.530  1.00  0.00            
ATOM   3812  S1s TYR    90     354.440 614.650 192.530  1.00  0.00            
ATOM   3813  S2s TYR    90     352.920 615.860 193.940  1.00  0.00            
ATOM   3814  S3s TYR    90     351.580 614.850 191.340  1.00  0.00            
ATOM   3815  BBc PRO    91     356.820 615.780 196.590  1.00  0.00            
ATOM   3816  S1c PRO    91     355.510 615.540 197.950  1.00  0.00            
ATOM   3817  BBe TYR    92     359.660 613.460 195.880  1.00  0.00            
ATOM   3818  S1e TYR    92     362.330 614.450 194.230  1.00  0.00            
ATOM   3819  S2e TYR    92     361.870 616.040 195.970  1.00  0.00            
ATOM   3820  S3e TYR    92     364.900 615.490 195.620  1.00  0.00            
ATOM   3821  BBe ASP    93     362.010 611.020 197.460  1.00  0.00            
ATOM   3822  S1e ASP    93     362.740 612.290 199.620  1.00  0.00            
ATOM   3823  BBc ILE    94     365.360 609.790 196.050  1.00  0.00            
ATOM   3824  S1c ILE    94     366.180 611.050 194.480  1.00  0.00            
ATOM   3825  BBt PRO    95     367.010 606.550 197.030  1.00  0.00            
ATOM   3826  S1t PRO    95     366.340 605.120 195.980  1.00  0.00            
ATOM   3827  BBt ASP    96     370.740 607.200 197.740  1.00  0.00            
ATOM   3828  S1t ASP    96     372.060 607.260 199.900  1.00  0.00            
ATOM   3829  BBh TYR    97     370.080 610.990 197.310  1.00  0.00            
ATOM   3830  S1h TYR    97     369.160 613.980 196.630  1.00  0.00            
ATOM   3831  S2h TYR    97     367.930 613.160 198.520  1.00  0.00            
ATOM   3832  S3h TYR    97     368.350 616.230 198.590  1.00  0.00            
ATOM   3833  BBh ALA    98     373.590 611.650 198.340  1.00  0.00            
ATOM   3834  BBh SER    99     374.880 609.350 195.630  1.00  0.00            
ATOM   3835  S1h SER    99     374.800 607.420 195.330  1.00  0.00            
ATOM   3836  BBh LEU   100     373.130 611.400 192.910  1.00  0.00            
ATOM   3837  S1h LEU   100     370.590 611.020 192.350  1.00  0.00            
ATOM   3838  BBh ARG   101     373.970 614.860 194.130  1.00  0.00            
ATOM   3839  S1h ARG   101     373.930 616.850 195.400  1.00  0.00            
ATOM   3840  S2h ARG   101     372.380 618.920 197.110  1.00  0.00            
ATOM   3841  BBh SER   102     377.550 613.660 194.130  1.00  0.00            
ATOM   3842  S1h SER   102     378.390 612.690 195.600  1.00  0.00            
ATOM   3843  BBh LEU   103     377.780 612.380 190.570  1.00  0.00            
ATOM   3844  S1h LEU   103     376.600 610.530 189.260  1.00  0.00            
ATOM   3845  BBh VAL   104     375.890 615.360 189.200  1.00  0.00            
ATOM   3846  S1h VAL   104     373.920 615.210 189.540  1.00  0.00            
ATOM   3847  BBh ALA   105     378.000 617.920 191.160  1.00  0.00            
ATOM   3848  BBh SER   106     381.180 616.190 190.070  1.00  0.00            
ATOM   3849  S1h SER   106     381.790 615.120 191.570  1.00  0.00            
ATOM   3850  BBh SER   107     379.880 616.200 186.460  1.00  0.00            
ATOM   3851  S1h SER   107     379.390 614.380 185.990  1.00  0.00            
ATOM   3852  BBt GLY   108     379.120 619.990 186.840  1.00  0.00            
ATOM   3853  BBe THR   109     376.860 620.440 183.790  1.00  0.00            
ATOM   3854  S1e THR   109     377.490 619.250 182.370  1.00  0.00            
ATOM   3855  BBc LEU   110     373.020 620.560 183.560  1.00  0.00            
ATOM   3856  S1c LEU   110     372.600 619.780 186.020  1.00  0.00            
ATOM   3857  BBc GLU   111     373.250 620.070 179.780  1.00  0.00            
ATOM   3858  S1c GLU   111     374.610 620.490 178.210  1.00  0.00            
ATOM   3859  BBe PHE   112     369.930 618.260 179.000  1.00  0.00            
ATOM   3860  S1e PHE   112     367.310 616.670 180.490  1.00  0.00            
ATOM   3861  S2e PHE   112     368.590 617.610 182.290  1.00  0.00            
ATOM   3862  S3e PHE   112     367.290 615.620 182.650  1.00  0.00            
ATOM   3863  BBe ILE   113     369.250 616.890 175.510  1.00  0.00            
ATOM   3864  S1e ILE   113     371.370 616.100 174.570  1.00  0.00            
ATOM   3865  BBe THR   114     365.580 616.200 174.690  1.00  0.00            
ATOM   3866  S1e THR   114     364.240 617.430 175.400  1.00  0.00            
ATOM   3867  BBc GLU   115     364.800 612.800 173.210  1.00  0.00            
ATOM   3868  S1c GLU   115     367.280 612.410 171.040  1.00  0.00            
ATOM   3869  BBc GLY   116     362.180 611.350 170.740  1.00  0.00            
ATOM   3870  BBc PHE   117     359.480 610.320 173.260  1.00  0.00            
ATOM   3871  S1c PHE   117     359.540 609.080 176.350  1.00  0.00            
ATOM   3872  S2c PHE   117     361.280 608.170 174.980  1.00  0.00            
ATOM   3873  S3c PHE   117     361.220 607.670 177.330  1.00  0.00            
ATOM   3874  BBc THR   118     357.540 607.180 172.240  1.00  0.00            
ATOM   3875  S1c THR   118     357.720 606.940 170.320  1.00  0.00            
ATOM   3876  BBc TRP   119     354.480 607.010 174.410  1.00  0.00            
ATOM   3877  S1c TRP   119     354.100 609.700 174.330  1.00  0.00            
ATOM   3878  S2c TRP   119     355.120 611.610 174.770  1.00  0.00            
ATOM   3879  S3c TRP   119     354.540 612.740 172.610  1.00  0.00            
ATOM   3880  S4c TRP   119     353.160 610.360 172.060  1.00  0.00            
ATOM   3881  BBt THR   120     351.880 605.300 172.170  1.00  0.00            
ATOM   3882  S1t THR   120     352.220 605.480 170.260  1.00  0.00            
ATOM   3883  BBt GLY   121     348.780 604.800 174.100  1.00  0.00            
ATOM   3884  BBe VAL   122     349.160 607.130 177.150  1.00  0.00            
ATOM   3885  S1e VAL   122     350.990 606.360 177.450  1.00  0.00            
ATOM   3886  BBe THR   123     348.560 610.640 178.340  1.00  0.00            
ATOM   3887  S1e THR   123     346.750 611.270 177.950  1.00  0.00            
ATOM   3888  BBc GLN   124     351.690 612.760 178.440  1.00  0.00            
ATOM   3889  S1c GLN   124     351.290 614.170 175.920  1.00  0.00            
ATOM   3890  BBc ASN   125     352.610 615.730 180.730  1.00  0.00            
ATOM   3891  S1c ASN   125     354.320 617.410 181.470  1.00  0.00            
ATOM   3892  BBc GLY   126     350.620 614.980 183.820  1.00  0.00            
ATOM   3893  BBc GLY   127     350.910 617.790 186.280  1.00  0.00            
ATOM   3894  BBe SER   128     349.760 618.890 189.720  1.00  0.00            
ATOM   3895  S1e SER   128     348.160 617.770 189.800  1.00  0.00            
ATOM   3896  BBe SER   129     348.850 622.010 191.750  1.00  0.00            
ATOM   3897  S1e SER   129     347.890 623.640 192.200  1.00  0.00            
ATOM   3898  BBe ALA   130     351.720 620.990 194.020  1.00  0.00            
ATOM   3899  BBe CYS   131     354.130 622.320 191.210  1.00  0.00            
ATOM   3900  S1e CYS   131     355.790 623.110 189.730  1.00  0.00            
ATOM   3901  BBe LYS   132     352.050 625.190 189.860  1.00  0.00            
ATOM   3902  S1e LYS   132     351.100 627.080 190.900  1.00  0.00            
ATOM   3903  S2e LYS   132     351.460 629.580 192.470  1.00  0.00            
ATOM   3904  BBe ARG   133     353.800 626.540 186.740  1.00  0.00            
ATOM   3905  S1e ARG   133     353.760 625.750 184.310  1.00  0.00            
ATOM   3906  S2e ARG   133     352.280 625.230 181.690  1.00  0.00            
ATOM   3907  BBt GLY   134     352.760 630.030 187.440  1.00  0.00            
ATOM   3908  BBt PRO   135     349.040 629.920 186.510  1.00  0.00            
ATOM   3909  S1t PRO   135     348.110 630.980 187.790  1.00  0.00            
ATOM   3910  BBe ALA   136     348.750 626.170 185.790  1.00  0.00            
ATOM   3911  BBe ASN   137     349.630 622.820 187.430  1.00  0.00            
ATOM   3912  S1e ASN   137     347.630 621.700 186.530  1.00  0.00            
ATOM   3913  BBe GLY   138     353.040 621.630 186.410  1.00  0.00            
ATOM   3914  BBc PHE   139     355.870 619.200 186.870  1.00  0.00            
ATOM   3915  S1c PHE   139     355.510 615.850 186.360  1.00  0.00            
ATOM   3916  S2c PHE   139     355.310 616.810 188.560  1.00  0.00            
ATOM   3917  S3c PHE   139     355.230 614.420 188.270  1.00  0.00            
ATOM   3918  BBc PHE   140     359.630 618.740 186.970  1.00  0.00            
ATOM   3919  S1c PHE   140     359.800 618.060 189.830  1.00  0.00            
ATOM   3920  S2c PHE   140     359.520 615.910 188.790  1.00  0.00            
ATOM   3921  S3c PHE   140     359.570 616.090 191.190  1.00  0.00            
ATOM   3922  BBt SER   141     360.630 620.220 183.650  1.00  0.00            
ATOM   3923  S1t SER   141     361.000 621.580 182.310  1.00  0.00            
ATOM   3924  BBt ARG   142     362.650 617.100 182.830  1.00  0.00            
ATOM   3925  S1t ARG   142     362.490 617.560 180.410  1.00  0.00            
ATOM   3926  S2t ARG   142     358.920 617.470 179.780  1.00  0.00            
ATOM   3927  BBe LEU   143     360.180 614.370 183.750  1.00  0.00            
ATOM   3928  S1e LEU   143     361.890 613.520 185.720  1.00  0.00            
ATOM   3929  BBe ASN   144     356.960 613.330 181.920  1.00  0.00            
ATOM   3930  S1e ASN   144     356.930 612.940 179.480  1.00  0.00            
ATOM   3931  BBe TRP   145     353.940 612.120 184.050  1.00  0.00            
ATOM   3932  S1e TRP   145     352.670 611.260 186.290  1.00  0.00            
ATOM   3933  S2e TRP   145     350.990 612.060 187.470  1.00  0.00            
ATOM   3934  S3e TRP   145     349.890 609.870 187.930  1.00  0.00            
ATOM   3935  S4e TRP   145     352.080 608.790 186.560  1.00  0.00            
ATOM   3936  BBc LEU   146     352.250 609.560 181.750  1.00  0.00            
ATOM   3937  S1c LEU   146     354.290 609.360 180.100  1.00  0.00            
ATOM   3938  BBe THR   147     348.610 608.450 182.530  1.00  0.00            
ATOM   3939  S1e THR   147     347.760 610.100 183.110  1.00  0.00            
ATOM   3940  BBe LYS   148     346.030 606.300 180.810  1.00  0.00            
ATOM   3941  S1e LYS   148     344.170 606.030 182.190  1.00  0.00            
ATOM   3942  S2e LYS   148     341.540 606.390 183.570  1.00  0.00            
ATOM   3943  BBs SER   149     344.350 607.000 177.430  1.00  0.00            
ATOM   3944  S1s SER   149     344.760 607.560 175.610  1.00  0.00            
ATOM   3945  BBs GLU   150     340.700 606.000 176.940  1.00  0.00            
ATOM   3946  S1s GLU   150     338.520 607.560 175.160  1.00  0.00            
ATOM   3947  BBs SER   151     340.300 603.350 179.640  1.00  0.00            
ATOM   3948  S1s SER   151     338.660 602.880 180.570  1.00  0.00            
ATOM   3949  BBc ALA   152     343.870 602.140 179.340  1.00  0.00            
ATOM   3950  BBc TYR   153     347.530 601.680 180.180  1.00  0.00            
ATOM   3951  S1c TYR   153     351.000 602.670 180.190  1.00  0.00            
ATOM   3952  S2c TYR   153     349.800 604.210 181.590  1.00  0.00            
ATOM   3953  S3c TYR   153     352.820 604.870 181.380  1.00  0.00            
ATOM   3954  BBc PRO   154     349.390 599.610 177.540  1.00  0.00            
ATOM   3955  S1c PRO   154     349.180 600.240 175.760  1.00  0.00            
ATOM   3956  BBc VAL   155     352.460 597.700 178.650  1.00  0.00            
ATOM   3957  S1c VAL   155     352.420 595.710 178.490  1.00  0.00            
ATOM   3958  BBe LEU   156     355.000 600.250 177.490  1.00  0.00            
ATOM   3959  S1e LEU   156     353.960 602.220 176.100  1.00  0.00            
ATOM   3960  BBe ASN   157     358.160 599.260 175.660  1.00  0.00            
ATOM   3961  S1e ASN   157     358.490 597.200 174.410  1.00  0.00            
ATOM   3962  BBe VAL   158     360.510 602.170 174.730  1.00  0.00            
ATOM   3963  S1e VAL   158     359.770 604.020 174.490  1.00  0.00            
ATOM   3964  BBe THR   159     364.070 601.700 173.420  1.00  0.00            
ATOM   3965  S1e THR   159     364.870 600.190 172.470  1.00  0.00            
ATOM   3966  BBe MET   160     366.600 604.560 173.390  1.00  0.00            
ATOM   3967  S1e MET   160     365.060 606.590 172.580  1.00  0.00            
ATOM   3968  BBe PRO   161     370.010 603.670 171.860  1.00  0.00            
ATOM   3969  S1e PRO   161     370.000 603.730 169.960  1.00  0.00            
ATOM   3970  BBc ASN   162     373.180 605.340 173.070  1.00  0.00            
ATOM   3971  S1c ASN   162     374.240 606.890 174.580  1.00  0.00            
ATOM   3972  BBc ASN   163     374.550 605.980 169.530  1.00  0.00            
ATOM   3973  S1c ASN   163     375.870 604.910 167.790  1.00  0.00            
ATOM   3974  BBs ASP   164     376.680 608.970 170.570  1.00  0.00            
ATOM   3975  S1s ASP   164     376.180 610.650 168.760  1.00  0.00            
ATOM   3976  BBs ASN   165     380.250 609.090 171.880  1.00  0.00            
ATOM   3977  S1s ASN   165     382.210 610.670 171.260  1.00  0.00            
ATOM   3978  BBs PHE   166     379.640 610.040 175.560  1.00  0.00            
ATOM   3979  S1s PHE   166     380.020 612.670 177.260  1.00  0.00            
ATOM   3980  S2s PHE   166     378.990 613.190 175.160  1.00  0.00            
ATOM   3981  S3s PHE   166     380.240 614.870 176.330  1.00  0.00            
ATOM   3982  BBc ASP   167     377.890 608.370 178.590  1.00  0.00            
ATOM   3983  S1c ASP   167     379.650 607.480 180.040  1.00  0.00            
ATOM   3984  BBe LYS   168     374.260 609.480 179.000  1.00  0.00            
ATOM   3985  S1e LYS   168     374.500 611.050 177.020  1.00  0.00            
ATOM   3986  S2e LYS   168     374.470 611.910 174.060  1.00  0.00            
ATOM   3987  BBe LEU   169     372.500 610.230 182.340  1.00  0.00            
ATOM   3988  S1e LEU   169     372.570 610.100 184.980  1.00  0.00            
ATOM   3989  BBe TYR   170     368.840 609.460 182.200  1.00  0.00            
ATOM   3990  S1e TYR   170     367.060 608.370 180.350  1.00  0.00            
ATOM   3991  S2e TYR   170     368.760 606.960 179.420  1.00  0.00            
ATOM   3992  S3e TYR   170     366.200 607.030 177.690  1.00  0.00            
ATOM   3993  BBe ILE   171     366.860 610.200 185.360  1.00  0.00            
ATOM   3994  S1e ILE   171     367.290 611.710 187.080  1.00  0.00            
ATOM   3995  BBe TRP   172     363.560 608.650 185.840  1.00  0.00            
ATOM   3996  S1e TRP   172     363.880 606.950 183.820  1.00  0.00            
ATOM   3997  S2e TRP   172     362.880 606.310 181.970  1.00  0.00            
ATOM   3998  S3e TRP   172     364.740 604.870 181.100  1.00  0.00            
ATOM   3999  S4e TRP   172     366.000 605.580 183.500  1.00  0.00            
ATOM   4000  BBe GLY   173     360.880 607.860 188.340  1.00  0.00            
ATOM   4001  BBe VAL   174     357.950 605.870 189.570  1.00  0.00            
ATOM   4002  S1e VAL   174     358.960 604.550 190.680  1.00  0.00            
ATOM   4003  BBe HIS   175     354.630 607.040 191.040  1.00  0.00            
ATOM   4004  S1e HIS   175     353.950 608.860 190.880  1.00  0.00            
ATOM   4005  S2e HIS   175     353.470 610.720 190.650  1.00  0.00            
ATOM   4006  S3e HIS   175     351.950 610.590 192.180  1.00  0.00            
ATOM   4007  BBe HIS   176     353.260 605.880 194.390  1.00  0.00            
ATOM   4008  S1e HIS   176     354.920 605.860 195.420  1.00  0.00            
ATOM   4009  S2e HIS   176     356.680 606.200 196.150  1.00  0.00            
ATOM   4010  S3e HIS   176     357.220 604.110 196.020  1.00  0.00            
ATOM   4011  BBc PRO   177     349.450 606.360 194.550  1.00  0.00            
ATOM   4012  S1c PRO   177     348.870 607.790 193.430  1.00  0.00            
ATOM   4013  BBs SER   178     347.740 607.430 197.760  1.00  0.00            
ATOM   4014  S1s SER   178     346.880 609.170 197.590  1.00  0.00            
ATOM   4015  BBs THR   179     344.930 604.910 197.480  1.00  0.00            
ATOM   4016  S1s THR   179     343.280 605.880 197.840  1.00  0.00            
ATOM   4017  BBh ASN   180     343.820 602.130 195.230  1.00  0.00            
ATOM   4018  S1h ASN   180     343.820 599.570 194.850  1.00  0.00            
ATOM   4019  BBh GLN   181     341.160 604.300 193.500  1.00  0.00            
ATOM   4020  S1h GLN   181     339.190 602.280 193.970  1.00  0.00            
ATOM   4021  BBh GLU   182     343.710 606.720 192.240  1.00  0.00            
ATOM   4022  S1h GLU   182     343.310 608.780 193.990  1.00  0.00            
ATOM   4023  BBh GLN   183     345.860 603.820 191.050  1.00  0.00            
ATOM   4024  S1h GLN   183     347.630 601.610 191.510  1.00  0.00            
ATOM   4025  BBh THR   184     343.260 602.150 188.860  1.00  0.00            
ATOM   4026  S1h THR   184     342.210 600.950 189.980  1.00  0.00            
ATOM   4027  BBh ASN   185     341.700 605.530 188.090  1.00  0.00            
ATOM   4028  S1h ASN   185     339.430 606.350 188.130  1.00  0.00            
ATOM   4029  BBh LEU   186     345.130 606.610 186.790  1.00  0.00            
ATOM   4030  S1h LEU   186     344.570 609.230 186.920  1.00  0.00            
ATOM   4031  BBh TYR   187     346.790 603.510 185.290  1.00  0.00            
ATOM   4032  S1h TYR   187     349.070 605.290 186.280  1.00  0.00            
ATOM   4033  S2h TYR   187     348.760 603.340 187.650  1.00  0.00            
ATOM   4034  S3h TYR   187     349.340 605.890 189.310  1.00  0.00            
ATOM   4035  BBs VAL   188     343.590 601.370 185.340  1.00  0.00            
ATOM   4036  S1s VAL   188     341.940 601.580 184.230  1.00  0.00            
ATOM   4037  BBs GLN   189     345.860 598.400 186.360  1.00  0.00            
ATOM   4038  S1s GLN   189     347.660 598.770 184.540  1.00  0.00            
ATOM   4039  BBs ALA   190     345.430 597.560 190.070  1.00  0.00            
ATOM   4040  BBs SER   191     349.260 597.280 190.410  1.00  0.00            
ATOM   4041  S1s SER   191     349.740 596.800 192.240  1.00  0.00            
ATOM   4042  BBc GLY   192     351.730 599.130 188.200  1.00  0.00            
ATOM   4043  BBc ARG   193     355.390 598.350 187.290  1.00  0.00            
ATOM   4044  S1c ARG   193     356.040 596.080 187.020  1.00  0.00            
ATOM   4045  S2c ARG   193     357.500 595.180 184.440  1.00  0.00            
ATOM   4046  BBe VAL   194     358.570 599.990 185.920  1.00  0.00            
ATOM   4047  S1e VAL   194     358.890 601.140 187.530  1.00  0.00            
ATOM   4048  BBe THR   195     361.690 598.400 184.540  1.00  0.00            
ATOM   4049  S1e THR   195     361.900 596.740 183.530  1.00  0.00            
ATOM   4050  BBe VAL   196     364.660 600.350 183.100  1.00  0.00            
ATOM   4051  S1e VAL   196     365.760 601.240 184.510  1.00  0.00            
ATOM   4052  BBe SER   197     367.560 598.300 181.730  1.00  0.00            
ATOM   4053  S1e SER   197     366.430 596.920 180.940  1.00  0.00            
ATOM   4054  BBc THR   198     370.620 598.130 179.480  1.00  0.00            
ATOM   4055  S1c THR   198     371.880 599.590 179.820  1.00  0.00            
ATOM   4056  BBs ARG   199     372.660 595.170 178.130  1.00  0.00            
ATOM   4057  S1s ARG   199     372.040 595.620 175.980  1.00  0.00            
ATOM   4058  S2s ARG   199     373.240 595.740 172.960  1.00  0.00            
ATOM   4059  BBs ARG   200     374.620 595.820 181.310  1.00  0.00            
ATOM   4060  S1s ARG   200     376.710 596.010 181.520  1.00  0.00            
ATOM   4061  S2s ARG   200     379.270 596.950 179.910  1.00  0.00            
ATOM   4062  BBc SER   201     372.120 596.720 184.010  1.00  0.00            
ATOM   4063  S1c SER   201     372.640 598.430 184.790  1.00  0.00            
ATOM   4064  BBe GLN   202     368.430 596.260 185.090  1.00  0.00            
ATOM   4065  S1e GLN   202     368.780 593.700 187.050  1.00  0.00            
ATOM   4066  BBe GLN   203     366.490 597.910 187.880  1.00  0.00            
ATOM   4067  S1e GLN   203     367.020 598.080 190.430  1.00  0.00            
ATOM   4068  BBe THR   204     362.730 597.130 188.360  1.00  0.00            
ATOM   4069  S1e THR   204     362.600 595.200 188.670  1.00  0.00            
ATOM   4070  BBe ILE   205     360.900 599.160 191.050  1.00  0.00            
ATOM   4071  S1e ILE   205     362.100 600.380 192.510  1.00  0.00            
ATOM   4072  BBc ILE   206     357.270 598.500 191.930  1.00  0.00            
ATOM   4073  S1c ILE   206     356.430 596.500 191.610  1.00  0.00            
ATOM   4074  BBc PRO   207     354.770 601.000 193.170  1.00  0.00            
ATOM   4075  S1c PRO   207     353.050 601.320 192.430  1.00  0.00            
ATOM   4076  BBc ASN   208     353.410 601.080 196.720  1.00  0.00            
ATOM   4077  S1c ASN   208     352.890 598.590 197.120  1.00  0.00            
ATOM   4078  BBc ILE   209     350.030 602.560 197.390  1.00  0.00            
ATOM   4079  S1c ILE   209     348.770 601.840 195.740  1.00  0.00            
ATOM   4080  BBc GLY   210     349.360 604.470 200.620  1.00  0.00            
ATOM   4081  BBc SER   211     348.560 607.620 202.600  1.00  0.00            
ATOM   4082  S1c SER   211     346.750 608.340 202.490  1.00  0.00            
ATOM   4083  BBc ARG   212     351.390 610.130 203.130  1.00  0.00            
ATOM   4084  S1c ARG   212     353.070 609.540 201.270  1.00  0.00            
ATOM   4085  S2c ARG   212     353.530 606.460 200.000  1.00  0.00            
ATOM   4086  BBc PRO   213     351.900 613.240 205.170  1.00  0.00            
ATOM   4087  S1c PRO   213     352.850 612.700 206.730  1.00  0.00            
ATOM   4088  BBc TRP   214     350.390 615.760 202.780  1.00  0.00            
ATOM   4089  S1c TRP   214     348.410 617.130 203.800  1.00  0.00            
ATOM   4090  S2c TRP   214     346.210 617.090 203.770  1.00  0.00            
ATOM   4091  S3c TRP   214     345.830 618.520 205.770  1.00  0.00            
ATOM   4092  S4c TRP   214     348.610 618.790 205.730  1.00  0.00            
ATOM   4093  BBe VAL   215     352.790 618.040 201.080  1.00  0.00            
ATOM   4094  S1e VAL   215     354.730 618.140 201.560  1.00  0.00            
ATOM   4095  BBt ARG   216     351.590 620.980 198.950  1.00  0.00            
ATOM   4096  S1t ARG   216     353.990 621.700 198.280  1.00  0.00            
ATOM   4097  S2t ARG   216     356.770 620.930 199.100  1.00  0.00            
ATOM   4098  BBt GLY   217     348.390 618.980 199.100  1.00  0.00            
ATOM   4099  BBe GLN   218     349.840 615.760 197.720  1.00  0.00            
ATOM   4100  S1e GLN   218     348.280 614.340 195.480  1.00  0.00            
ATOM   4101  BBs PRO   219     349.550 612.530 199.870  1.00  0.00            
ATOM   4102  S1s PRO   219     347.850 612.570 200.710  1.00  0.00            
ATOM   4103  BBc GLY   220     351.420 610.610 197.110  1.00  0.00            
ATOM   4104  BBe ARG   221     355.120 610.710 196.080  1.00  0.00            
ATOM   4105  S1e ARG   221     356.540 610.350 198.050  1.00  0.00            
ATOM   4106  S2e ARG   221     357.390 612.150 200.720  1.00  0.00            
ATOM   4107  BBe ILE   222     357.700 610.090 193.350  1.00  0.00            
ATOM   4108  S1e ILE   222     358.430 611.170 191.400  1.00  0.00            
ATOM   4109  BBe SER   223     360.820 607.960 194.010  1.00  0.00            
ATOM   4110  S1e SER   223     361.270 606.820 195.530  1.00  0.00            
ATOM   4111  BBe ILE   224     363.470 608.970 191.450  1.00  0.00            
ATOM   4112  S1e ILE   224     363.170 611.270 190.950  1.00  0.00            
ATOM   4113  BBe TYR   225     366.170 606.680 189.930  1.00  0.00            
ATOM   4114  S1e TYR   225     365.970 603.700 188.510  1.00  0.00            
ATOM   4115  S2e TYR   225     364.710 603.980 190.530  1.00  0.00            
ATOM   4116  S3e TYR   225     363.010 602.830 188.200  1.00  0.00            
ATOM   4117  BBe TRP   226     368.890 607.150 187.290  1.00  0.00            
ATOM   4118  S1e TRP   226     371.150 607.140 188.610  1.00  0.00            
ATOM   4119  S2e TRP   226     373.310 607.030 188.240  1.00  0.00            
ATOM   4120  S3e TRP   226     374.110 606.250 190.470  1.00  0.00            
ATOM   4121  S4e TRP   226     371.390 606.550 191.080  1.00  0.00            
ATOM   4122  BBe THR   227     370.600 605.010 184.740  1.00  0.00            
ATOM   4123  S1e THR   227     370.380 603.070 184.840  1.00  0.00            
ATOM   4124  BBe ILE   228     373.720 605.640 182.710  1.00  0.00            
ATOM   4125  S1e ILE   228     375.700 606.300 183.680  1.00  0.00            
ATOM   4126  BBe VAL   229     373.970 604.390 179.230  1.00  0.00            
ATOM   4127  S1e VAL   229     372.480 604.480 177.900  1.00  0.00            
ATOM   4128  BBc LYS   230     377.440 603.670 177.930  1.00  0.00            
ATOM   4129  S1c LYS   230     379.380 602.560 179.050  1.00  0.00            
ATOM   4130  S2c LYS   230     382.000 602.050 179.670  1.00  0.00            
ATOM   4131  BBt PRO   231     378.450 604.360 174.340  1.00  0.00            
ATOM   4132  S1t PRO   231     380.320 604.590 174.520  1.00  0.00            
ATOM   4133  BBt GLY   232     377.140 601.550 172.300  1.00  0.00            
ATOM   4134  BBc ASP   233     374.550 600.440 174.900  1.00  0.00            
ATOM   4135  S1c ASP   233     375.810 599.270 176.930  1.00  0.00            
ATOM   4136  BBe VAL   234     370.860 601.110 174.660  1.00  0.00            
ATOM   4137  S1e VAL   234     370.280 599.430 173.750  1.00  0.00            
ATOM   4138  BBe LEU   235     367.960 602.030 177.010  1.00  0.00            
ATOM   4139  S1e LEU   235     368.270 602.300 179.640  1.00  0.00            
ATOM   4140  BBe VAL   236     364.720 600.160 177.300  1.00  0.00            
ATOM   4141  S1e VAL   236     363.880 598.390 176.890  1.00  0.00            
ATOM   4142  BBe ILE   237     361.880 601.250 179.650  1.00  0.00            
ATOM   4143  S1e ILE   237     360.750 603.230 179.430  1.00  0.00            
ATOM   4144  BBe ASN   238     359.250 598.570 180.020  1.00  0.00            
ATOM   4145  S1e ASN   238     358.010 596.540 179.680  1.00  0.00            
ATOM   4146  BBe SER   239     356.210 599.870 182.140  1.00  0.00            
ATOM   4147  S1e SER   239     356.330 601.750 181.620  1.00  0.00            
ATOM   4148  BBs ASN   240     352.560 598.910 182.310  1.00  0.00            
ATOM   4149  S1s ASN   240     352.200 596.720 183.410  1.00  0.00            
ATOM   4150  BBs GLY   241     351.990 601.550 185.000  1.00  0.00            
ATOM   4151  BBc ASN   242     353.450 604.300 187.270  1.00  0.00            
ATOM   4152  S1c ASN   242     354.670 602.830 188.630  1.00  0.00            
ATOM   4153  BBe LEU   243     356.400 605.460 185.200  1.00  0.00            
ATOM   4154  S1e LEU   243     358.940 604.890 184.500  1.00  0.00            
ATOM   4155  BBe ILE   244     357.470 609.110 185.160  1.00  0.00            
ATOM   4156  S1e ILE   244     357.760 610.760 186.810  1.00  0.00            
ATOM   4157  BBe ALA   245     359.080 609.080 181.680  1.00  0.00            
ATOM   4158  BBe PRO   246     362.390 610.950 181.100  1.00  0.00            
ATOM   4159  S1e PRO   246     363.920 611.630 182.000  1.00  0.00            
ATOM   4160  BBc ARG   247     362.110 613.320 178.210  1.00  0.00            
ATOM   4161  S1c ARG   247     360.650 614.340 176.530  1.00  0.00            
ATOM   4162  S2c ARG   247     359.950 615.610 173.370  1.00  0.00            
ATOM   4163  BBe GLY   248     365.840 612.840 177.410  1.00  0.00            
ATOM   4164  BBe TYR   249     369.420 612.890 178.750  1.00  0.00            
ATOM   4165  S1e TYR   249     369.940 610.410 177.420  1.00  0.00            
ATOM   4166  S2e TYR   249     369.930 611.810 175.470  1.00  0.00            
ATOM   4167  S3e TYR   249     369.080 608.890 174.860  1.00  0.00            
ATOM   4168  BBe PHE   250     372.210 614.920 180.470  1.00  0.00            
ATOM   4169  S1e PHE   250     371.980 615.040 183.960  1.00  0.00            
ATOM   4170  S2e PHE   250     373.930 616.050 183.000  1.00  0.00            
ATOM   4171  S3e PHE   250     374.110 614.780 185.030  1.00  0.00            
ATOM   4172  BBe LYS   251     375.660 615.020 178.960  1.00  0.00            
ATOM   4173  S1e LYS   251     375.510 616.010 177.040  1.00  0.00            
ATOM   4174  S2e LYS   251     376.500 617.490 174.470  1.00  0.00            
ATOM   4175  BBc MET   252     378.150 613.510 181.420  1.00  0.00            
ATOM   4176  S1c MET   252     377.050 611.640 182.380  1.00  0.00            
ATOM   4177  BBc ARG   253     381.580 615.060 181.820  1.00  0.00            
ATOM   4178  S1c ARG   253     382.320 617.070 180.640  1.00  0.00            
ATOM   4179  S2c ARG   253     382.120 620.260 181.840  1.00  0.00            
ATOM   4180  BBc THR   254     384.620 614.590 183.970  1.00  0.00            
ATOM   4181  S1c THR   254     384.400 613.110 185.220  1.00  0.00            
ATOM   4182  BBs GLY   255     386.690 617.170 185.710  1.00  0.00            
ATOM   4183  BBs LYS   256     387.520 619.440 188.600  1.00  0.00            
ATOM   4184  S1s LYS   256     388.230 622.000 188.110  1.00  0.00            
ATOM   4185  S2s LYS   256     389.590 624.820 188.640  1.00  0.00            
ATOM   4186  BBc SER   257     383.800 620.250 189.270  1.00  0.00            
ATOM   4187  S1c SER   257     383.210 619.640 187.520  1.00  0.00            
ATOM   4188  BBe SER   258     382.130 620.220 192.680  1.00  0.00            
ATOM   4189  S1e SER   258     383.500 620.250 194.060  1.00  0.00            
ATOM   4190  BBe ILE   259     379.420 621.140 195.290  1.00  0.00            
ATOM   4191  S1e ILE   259     377.880 619.410 196.150  1.00  0.00            
ATOM   4192  BBe MET   260     379.670 623.250 198.470  1.00  0.00            
ATOM   4193  S1e MET   260     382.220 624.840 198.970  1.00  0.00            
ATOM   4194  BBe ARG   261     377.110 624.350 201.000  1.00  0.00            
ATOM   4195  S1e ARG   261     377.310 622.720 202.780  1.00  0.00            
ATOM   4196  S2e ARG   261     376.960 619.610 203.770  1.00  0.00            
ATOM   4197  BBc SER   262     377.700 628.050 201.960  1.00  0.00            
ATOM   4198  S1c SER   262     378.920 628.560 200.530  1.00  0.00            
ATOM   4199  BBc ASP   263     375.820 631.180 202.780  1.00  0.00            
ATOM   4200  S1c ASP   263     374.690 630.610 204.910  1.00  0.00            
ATOM   4201  BBc ALA   264     378.950 633.220 202.120  1.00  0.00            
ATOM   4202  BBc PRO   265     378.700 636.150 199.620  1.00  0.00            
ATOM   4203  S1c PRO   265     378.170 637.970 199.540  1.00  0.00            
ATOM   4204  BBc ILE   266     380.020 635.940 196.010  1.00  0.00            
ATOM   4205  S1c ILE   266     378.580 634.830 194.600  1.00  0.00            
ATOM   4206  BBc ASP   267     382.210 639.070 195.820  1.00  0.00            
ATOM   4207  S1c ASP   267     380.440 640.740 195.440  1.00  0.00            
ATOM   4208  BBs THR   268     384.560 640.150 192.940  1.00  0.00            
ATOM   4209  S1s THR   268     383.630 640.990 191.450  1.00  0.00            
ATOM   4210  BBs CYS   269     388.170 639.170 193.470  1.00  0.00            
ATOM   4211  S1s CYS   269     389.530 641.180 193.090  1.00  0.00            
ATOM   4212  BBe ILE   270     390.680 636.360 193.040  1.00  0.00            
ATOM   4213  S1e ILE   270     392.280 635.540 191.450  1.00  0.00            
ATOM   4214  BBc SER   271     391.250 633.510 195.540  1.00  0.00            
ATOM   4215  S1c SER   271     391.920 633.810 197.340  1.00  0.00            
ATOM   4216  BBs GLU   272     392.730 630.110 194.480  1.00  0.00            
ATOM   4217  S1s GLU   272     391.900 628.590 192.610  1.00  0.00            
ATOM   4218  BBe CYS   273     391.200 628.600 197.590  1.00  0.00            
ATOM   4219  S1e CYS   273     391.860 628.290 199.780  1.00  0.00            
ATOM   4220  BBe ILE   274     387.510 628.510 198.560  1.00  0.00            
ATOM   4221  S1e ILE   274     385.550 628.940 197.630  1.00  0.00            
ATOM   4222  BBe THR   275     386.170 627.290 201.870  1.00  0.00            
ATOM   4223  S1e THR   275     387.490 627.770 203.220  1.00  0.00            
ATOM   4224  BBt PRO   276     382.580 627.510 203.290  1.00  0.00            
ATOM   4225  S1t PRO   276     381.340 626.130 203.690  1.00  0.00            
ATOM   4226  BBt ASN   277     383.680 630.410 205.410  1.00  0.00            
ATOM   4227  S1t ASN   277     381.820 632.000 206.230  1.00  0.00            
ATOM   4228  BBe GLY   278     384.480 632.030 202.080  1.00  0.00            
ATOM   4229  BBe SER   279     387.860 632.700 200.520  1.00  0.00            
ATOM   4230  S1e SER   279     388.080 634.610 200.200  1.00  0.00            
ATOM   4231  BBe ILE   280     391.430 632.320 201.870  1.00  0.00            
ATOM   4232  S1e ILE   280     391.340 630.890 203.540  1.00  0.00            
ATOM   4233  BBc PRO   281     395.140 633.020 201.150  1.00  0.00            
ATOM   4234  S1c PRO   281     395.610 634.480 200.040  1.00  0.00            
ATOM   4235  BBc ASN   282     397.070 629.950 199.920  1.00  0.00            
ATOM   4236  S1c ASN   282     396.750 629.550 197.530  1.00  0.00            
ATOM   4237  BBs ASP   283     400.390 631.440 200.840  1.00  0.00            
ATOM   4238  S1s ASP   283     402.060 631.890 199.160  1.00  0.00            
ATOM   4239  BBs LYS   284     400.740 629.510 204.120  1.00  0.00            
ATOM   4240  S1s LYS   284     400.520 631.610 205.450  1.00  0.00            
ATOM   4241  S2s LYS   284     399.360 634.020 207.020  1.00  0.00            
ATOM   4242  BBs PRO   285     401.080 625.680 204.470  1.00  0.00            
ATOM   4243  S1s PRO   285     402.660 624.970 203.680  1.00  0.00            
ATOM   4244  BBe PHE   286     398.330 625.180 207.040  1.00  0.00            
ATOM   4245  S1e PHE   286     400.190 621.980 207.690  1.00  0.00            
ATOM   4246  S2e PHE   286     400.810 623.970 208.880  1.00  0.00            
ATOM   4247  S3e PHE   286     402.480 622.710 207.700  1.00  0.00            
ATOM   4248  BBe GLN   287     394.860 626.600 207.560  1.00  0.00            
ATOM   4249  S1e GLN   287     392.390 626.050 205.050  1.00  0.00            
ATOM   4250  BBc ASN   288     392.360 626.670 210.420  1.00  0.00            
ATOM   4251  S1c ASN   288     391.670 626.150 212.840  1.00  0.00            
ATOM   4252  BBs VAL   289     389.200 627.760 208.600  1.00  0.00            
ATOM   4253  S1s VAL   289     389.910 629.440 207.780  1.00  0.00            
ATOM   4254  BBc ASN   290     387.270 624.820 207.340  1.00  0.00            
ATOM   4255  S1c ASN   290     384.870 625.200 207.790  1.00  0.00            
ATOM   4256  BBs LYS   291     387.780 621.090 206.770  1.00  0.00            
ATOM   4257  S1s LYS   291     385.800 620.000 208.180  1.00  0.00            
ATOM   4258  S2s LYS   291     385.260 617.750 210.130  1.00  0.00            
ATOM   4259  BBc ILE   292     385.680 621.880 203.820  1.00  0.00            
ATOM   4260  S1c ILE   292     383.440 622.010 203.360  1.00  0.00            
ATOM   4261  BBc THR   293     387.780 623.180 200.960  1.00  0.00            
ATOM   4262  S1c THR   293     389.490 623.860 201.590  1.00  0.00            
ATOM   4263  BBe TYR   294     387.790 623.500 197.190  1.00  0.00            
ATOM   4264  S1e TYR   294     385.830 623.880 195.430  1.00  0.00            
ATOM   4265  S2e TYR   294     386.970 625.790 194.530  1.00  0.00            
ATOM   4266  S3e TYR   294     386.660 623.510 192.460  1.00  0.00            
ATOM   4267  BBe GLY   295     390.980 624.480 195.190  1.00  0.00            
ATOM   4268  BBe ALA   296     394.690 625.130 195.910  1.00  0.00            
ATOM   4269  BBc CYS   297     394.290 624.600 199.660  1.00  0.00            
ATOM   4270  S1c CYS   297     393.480 622.290 199.870  1.00  0.00            
ATOM   4271  BBc PRO   298     396.480 624.510 202.720  1.00  0.00            
ATOM   4272  S1c PRO   298     396.680 626.400 202.800  1.00  0.00            
ATOM   4273  BBe LYS   299     395.840 621.470 204.980  1.00  0.00            
ATOM   4274  S1e LYS   299     395.390 619.570 203.860  1.00  0.00            
ATOM   4275  S2e LYS   299     395.480 618.070 201.600  1.00  0.00            
ATOM   4276  BBe TYR   300     393.320 621.740 207.780  1.00  0.00            
ATOM   4277  S1e TYR   300     390.800 620.100 209.880  1.00  0.00            
ATOM   4278  S2e TYR   300     390.920 622.480 210.120  1.00  0.00            
ATOM   4279  S3e TYR   300     388.760 621.200 211.940  1.00  0.00            
ATOM   4280  BBc VAL   301     395.070 621.490 211.170  1.00  0.00            
ATOM   4281  S1c VAL   301     396.410 622.950 210.960  1.00  0.00            
ATOM   4282  BBs LYS   302     393.440 621.800 214.580  1.00  0.00            
ATOM   4283  S1s LYS   302     393.340 620.270 216.600  1.00  0.00            
ATOM   4284  S2s LYS   302     393.150 620.610 219.640  1.00  0.00            
ATOM   4285  BBc GLN   303     396.110 624.390 215.670  1.00  0.00            
ATOM   4286  S1c GLN   303     397.740 622.950 218.530  1.00  0.00            
ATOM   4287  BBs ASN   304     395.110 628.060 215.530  1.00  0.00            
ATOM   4288  S1s ASN   304     393.090 629.300 216.350  1.00  0.00            
ATOM   4289  BBc THR   305     398.780 629.140 215.550  1.00  0.00            
ATOM   4290  S1c THR   305     399.010 630.640 216.780  1.00  0.00            
ATOM   4291  BBc LEU   306     402.000 627.460 214.520  1.00  0.00            
ATOM   4292  S1c LEU   306     400.830 625.150 213.890  1.00  0.00            
ATOM   4293  BBe LYS   307     404.900 629.930 214.230  1.00  0.00            
ATOM   4294  S1e LYS   307     404.830 632.230 215.520  1.00  0.00            
ATOM   4295  S2e LYS   307     403.650 635.000 215.390  1.00  0.00            
ATOM   4296  BBe LEU   308     407.950 629.330 212.160  1.00  0.00            
ATOM   4297  S1e LEU   308     409.040 627.850 210.180  1.00  0.00            
ATOM   4298  BBe ALA   309     411.010 630.960 213.660  1.00  0.00            
ATOM   4299  BBc THR   310     412.880 633.220 211.300  1.00  0.00            
ATOM   4300  S1c THR   310     413.000 632.180 209.650  1.00  0.00            
ATOM   4301  BBs GLY   311     415.540 634.670 213.570  1.00  0.00            
ATOM   4302  BBc MET   312     417.970 633.670 216.370  1.00  0.00            
ATOM   4303  S1c MET   312     420.070 635.340 214.080  1.00  0.00            
ATOM   4304  BBe ARG   313     416.860 633.230 219.940  1.00  0.00            
ATOM   4305  S1e ARG   313     416.680 632.120 222.010  1.00  0.00            
ATOM   4306  S2e ARG   313     415.240 632.290 225.220  1.00  0.00            
ATOM   4307  BBc ASN   314     416.190 636.570 221.620  1.00  0.00            
ATOM   4308  S1c ASN   314     414.540 638.330 221.960  1.00  0.00            
ATOM   4309  BBc VAL   315     418.460 637.420 224.530  1.00  0.00            
ATOM   4310  S1c VAL   315     418.690 635.930 225.850  1.00  0.00            
ATOM   4311  BBc PRO   316     417.520 640.840 226.160  1.00  0.00            
ATOM   4312  S1c PRO   316     416.590 641.730 224.760  1.00  0.00            
ATOM   4313  BBc GLU   317     419.510 642.890 228.740  1.00  0.00            
ATOM   4314  S1c GLU   317     419.130 645.820 227.650  1.00  0.00            
ATOM   4315  BBc LYS   318     418.720 641.870 232.270  1.00  0.00            
ATOM   4316  S1c LYS   318     419.320 640.610 234.440  1.00  0.00            
ATOM   4317  S2c LYS   318     419.550 641.200 237.210  1.00  0.00            
ATOM   4318  BBc GLY   319     421.860 626.160 221.950  1.00  0.00            
ATOM   4319  BBt LEU   320     424.210 623.270 221.170  1.00  0.00            
ATOM   4320  S1t LEU   320     422.590 621.480 220.240  1.00  0.00            
ATOM   4321  BBt PHE   321     427.020 625.720 220.550  1.00  0.00            
ATOM   4322  S1t PHE   321     429.790 624.100 219.610  1.00  0.00            
ATOM   4323  S2t PHE   321     429.970 624.150 222.010  1.00  0.00            
ATOM   4324  S3t PHE   321     431.950 624.000 220.660  1.00  0.00            
ATOM   4325  BBs GLY   322     426.870 627.930 223.630  1.00  0.00            
ATOM   4326  BBt ALA   323     427.600 631.360 222.140  1.00  0.00            
ATOM   4327  BBe ILE   324     424.140 633.030 222.030  1.00  0.00            
ATOM   4328  S1e ILE   324     424.570 635.090 222.250  1.00  0.00            
ATOM   4329  BBt ALA   325     422.210 632.590 225.280  1.00  0.00            
ATOM   4330  BBt GLY   326     425.620 631.390 226.430  1.00  0.00            
ATOM   4331  BBt PHE   327     429.220 632.540 226.980  1.00  0.00            
ATOM   4332  S1t PHE   327     431.290 630.580 225.530  1.00  0.00            
ATOM   4333  S2t PHE   327     430.360 629.500 227.460  1.00  0.00            
ATOM   4334  S3t PHE   327     431.040 628.190 225.570  1.00  0.00            
ATOM   4335  BBe ILE   328     427.830 635.790 225.610  1.00  0.00            
ATOM   4336  S1e ILE   328     428.430 636.770 223.700  1.00  0.00            
ATOM   4337  BBc GLU   329     425.590 637.120 228.370  1.00  0.00            
ATOM   4338  S1c GLU   329     424.570 635.050 229.650  1.00  0.00            
ATOM   4339  BBc ASN   330     423.110 639.040 226.170  1.00  0.00            
ATOM   4340  S1c ASN   330     423.670 641.280 227.220  1.00  0.00            
ATOM   4341  BBc GLY   331     422.150 640.210 222.720  1.00  0.00            
ATOM   4342  BBe TRP   332     422.440 643.910 221.760  1.00  0.00            
ATOM   4343  S1e TRP   332     425.100 644.050 221.660  1.00  0.00            
ATOM   4344  S2e TRP   332     426.970 644.780 220.770  1.00  0.00            
ATOM   4345  S3e TRP   332     428.590 643.570 222.240  1.00  0.00            
ATOM   4346  S4e TRP   332     426.240 642.560 223.390  1.00  0.00            
ATOM   4347  BBt GLU   333     419.490 646.190 221.150  1.00  0.00            
ATOM   4348  S1t GLU   333     417.520 645.860 222.980  1.00  0.00            
ATOM   4349  BBt GLY   334     421.620 648.970 219.760  1.00  0.00            
ATOM   4350  BBc MET   335     422.450 646.660 216.940  1.00  0.00            
ATOM   4351  S1c MET   335     424.820 644.500 216.300  1.00  0.00            
ATOM   4352  BBc ILE   336     420.000 647.950 214.360  1.00  0.00            
ATOM   4353  S1c ILE   336     418.250 648.900 213.990  1.00  0.00            
ATOM   4354  BBs ASP   337     421.390 646.880 210.920  1.00  0.00            
ATOM   4355  S1s ASP   337     421.250 648.610 209.100  1.00  0.00            
ATOM   4356  BBc GLY   338     422.600 643.540 212.020  1.00  0.00            
ATOM   4357  BBs TRP   339     422.390 640.060 213.440  1.00  0.00            
ATOM   4358  S1s TRP   339     419.910 639.850 212.440  1.00  0.00            
ATOM   4359  S2s TRP   339     417.830 639.450 213.030  1.00  0.00            
ATOM   4360  S3s TRP   339     416.880 638.900 210.780  1.00  0.00            
ATOM   4361  S4s TRP   339     419.450 639.630 209.940  1.00  0.00            
ATOM   4362  BBe TYR   340     426.040 639.690 214.390  1.00  0.00            
ATOM   4363  S1e TYR   340     425.370 636.720 214.990  1.00  0.00            
ATOM   4364  S2e TYR   340     427.070 636.980 213.310  1.00  0.00            
ATOM   4365  S3e TYR   340     424.710 635.200 212.370  1.00  0.00            
ATOM   4366  BBe GLY   341     428.700 642.350 214.990  1.00  0.00            
ATOM   4367  BBe PHE   342     431.560 643.760 216.940  1.00  0.00            
ATOM   4368  S1e PHE   342     434.870 643.520 216.700  1.00  0.00            
ATOM   4369  S2e PHE   342     433.950 641.740 215.380  1.00  0.00            
ATOM   4370  S3e PHE   342     436.280 641.720 215.970  1.00  0.00            
ATOM   4371  BBe ARG   343     431.670 646.590 219.590  1.00  0.00            
ATOM   4372  S1e ARG   343     430.680 648.120 221.580  1.00  0.00            
ATOM   4373  S2e ARG   343     431.010 648.620 224.810  1.00  0.00            
ATOM   4374  BBe HIS   344     435.260 647.590 220.450  1.00  0.00            
ATOM   4375  S1e HIS   344     435.720 648.450 218.760  1.00  0.00            
ATOM   4376  S2e HIS   344     436.240 649.400 217.160  1.00  0.00            
ATOM   4377  S3e HIS   344     434.850 648.270 215.950  1.00  0.00            
ATOM   4378  BBe GLN   345     436.560 649.950 223.070  1.00  0.00            
ATOM   4379  S1e GLN   345     435.760 650.010 225.560  1.00  0.00            
ATOM   4380  BBe ASN   346     440.070 651.190 222.030  1.00  0.00            
ATOM   4381  S1e ASN   346     440.030 650.920 219.640  1.00  0.00            
ATOM   4382  BBt SER   347     442.410 654.210 222.310  1.00  0.00            
ATOM   4383  S1t SER   347     444.180 653.490 222.700  1.00  0.00            
ATOM   4384  BBt GLU   348     440.100 656.430 220.140  1.00  0.00            
ATOM   4385  S1t GLU   348     441.790 657.850 219.220  1.00  0.00            
ATOM   4386  BBe GLY   349     437.160 655.350 222.180  1.00  0.00            
ATOM   4387  BBe THR   350     434.200 652.980 221.380  1.00  0.00            
ATOM   4388  S1e THR   350     432.860 653.190 222.780  1.00  0.00            
ATOM   4389  BBe GLY   351     432.270 651.830 218.280  1.00  0.00            
ATOM   4390  BBe GLN   352     430.060 649.280 216.740  1.00  0.00            
ATOM   4391  S1e GLN   352     427.570 648.910 218.160  1.00  0.00            
ATOM   4392  BBe ALA   353     429.640 647.880 213.210  1.00  0.00            
ATOM   4393  BBe ALA   354     427.610 644.950 212.270  1.00  0.00            
ATOM   4394  BBc ASP   355     428.980 641.990 210.380  1.00  0.00            
ATOM   4395  S1c ASP   355     431.080 640.710 211.030  1.00  0.00            
ATOM   4396  BBh LEU   356     427.630 641.980 206.810  1.00  0.00            
ATOM   4397  S1h LEU   356     426.950 643.460 204.690  1.00  0.00            
ATOM   4398  BBh LYS   357     429.100 638.540 205.770  1.00  0.00            
ATOM   4399  S1h LYS   357     428.240 636.880 203.940  1.00  0.00            
ATOM   4400  S2h LYS   357     428.800 634.250 203.290  1.00  0.00            
ATOM   4401  BBh SER   358     427.900 636.520 208.770  1.00  0.00            
ATOM   4402  S1h SER   358     428.610 634.730 209.100  1.00  0.00            
ATOM   4403  BBh THR   359     424.670 638.350 209.180  1.00  0.00            
ATOM   4404  S1h THR   359     424.260 640.260 209.330  1.00  0.00            
ATOM   4405  BBh GLN   360     423.780 637.410 205.650  1.00  0.00            
ATOM   4406  S1h GLN   360     423.770 638.260 203.860  1.00  0.00            
ATOM   4407  BBh ALA   361     424.810 633.600 205.980  1.00  0.00            
ATOM   4408  BBh ALA   362     422.050 633.280 208.720  1.00  0.00            
ATOM   4409  BBh ILE   363     419.520 635.340 206.830  1.00  0.00            
ATOM   4410  S1h ILE   363     417.490 636.140 206.530  1.00  0.00            
ATOM   4411  BBh ASP   364     420.110 633.520 203.520  1.00  0.00            
ATOM   4412  S1h ASP   364     419.540 635.040 201.590  1.00  0.00            
ATOM   4413  BBh GLN   365     419.810 630.100 205.170  1.00  0.00            
ATOM   4414  S1h GLN   365     422.420 629.220 205.870  1.00  0.00            
ATOM   4415  BBh ILE   366     416.810 630.920 207.380  1.00  0.00            
ATOM   4416  S1h ILE   366     417.770 631.440 209.440  1.00  0.00            
ATOM   4417  BBh ASN   367     415.510 632.300 204.110  1.00  0.00            
ATOM   4418  S1h ASN   367     414.560 634.220 202.950  1.00  0.00            
ATOM   4419  BBh ARG   368     415.660 629.130 202.100  1.00  0.00            
ATOM   4420  S1h ARG   368     417.670 629.260 200.980  1.00  0.00            
ATOM   4421  S2h ARG   368     420.870 630.070 199.860  1.00  0.00            
ATOM   4422  BBh LYS   369     414.480 627.300 205.210  1.00  0.00            
ATOM   4423  S1h LYS   369     414.720 626.410 207.290  1.00  0.00            
ATOM   4424  S2h LYS   369     416.090 625.650 209.430  1.00  0.00            
ATOM   4425  BBh LEU   370     411.200 629.220 205.010  1.00  0.00            
ATOM   4426  S1h LEU   370     408.900 629.910 205.940  1.00  0.00            
ATOM   4427  BBh ASN   371     410.480 628.850 201.320  1.00  0.00            
ATOM   4428  S1h ASN   371     411.530 630.750 200.000  1.00  0.00            
ATOM   4429  BBh ARG   372     410.750 625.030 201.720  1.00  0.00            
ATOM   4430  S1h ARG   372     412.830 623.690 201.460  1.00  0.00            
ATOM   4431  S2h ARG   372     412.930 620.210 201.310  1.00  0.00            
ATOM   4432  BBh VAL   373     407.650 625.590 203.760  1.00  0.00            
ATOM   4433  S1h VAL   373     407.300 625.290 205.700  1.00  0.00            
ATOM   4434  BBh ILE   374     405.630 628.410 202.180  1.00  0.00            
ATOM   4435  S1h ILE   374     405.010 630.400 202.790  1.00  0.00            
ATOM   4436  BBs GLU   375     405.480 628.430 198.450  1.00  0.00            
ATOM   4437  S1s GLU   375     407.900 627.760 197.310  1.00  0.00            
ATOM   4438  BBc LYS   376     403.830 624.990 198.510  1.00  0.00            
ATOM   4439  S1c LYS   376     404.680 622.570 199.430  1.00  0.00            
ATOM   4440  S2c LYS   376     407.270 621.360 200.090  1.00  0.00            
ATOM   4441  BBc THR   377     400.210 623.810 198.520  1.00  0.00            
ATOM   4442  S1c THR   377     399.230 625.410 199.060  1.00  0.00            
ATOM   4443  BBc ASN   378     398.080 620.910 196.950  1.00  0.00            
ATOM   4444  S1c ASN   378     399.820 619.240 196.540  1.00  0.00            
ATOM   4445  BBe GLU   379     394.880 621.080 194.770  1.00  0.00            
ATOM   4446  S1e GLU   379     396.010 618.130 193.390  1.00  0.00            
ATOM   4447  BBe LYS   380     392.030 619.050 196.030  1.00  0.00            
ATOM   4448  S1e LYS   380     393.090 617.300 197.530  1.00  0.00            
ATOM   4449  S2e LYS   380     395.090 615.120 197.920  1.00  0.00            
ATOM   4450  BBc PHE   381     388.690 619.560 194.130  1.00  0.00            
ATOM   4451  S1c PHE   381     390.940 620.950 191.960  1.00  0.00            
ATOM   4452  S2c PHE   381     391.020 618.570 191.730  1.00  0.00            
ATOM   4453  S3c PHE   381     392.630 619.930 190.590  1.00  0.00            
ATOM   4454  BBs HIS   382     386.180 616.680 194.300  1.00  0.00            
ATOM   4455  S1s HIS   382     386.440 615.850 192.550  1.00  0.00            
ATOM   4456  S2s HIS   382     386.700 615.130 190.780  1.00  0.00            
ATOM   4457  S3s HIS   382     388.840 615.030 191.040  1.00  0.00            
ATOM   4458  BBc GLN   383     386.230 615.070 197.710  1.00  0.00            
ATOM   4459  S1c GLN   383     388.430 616.970 198.700  1.00  0.00            
ATOM   4460  BBc ILE   384     383.940 613.560 200.330  1.00  0.00            
ATOM   4461  S1c ILE   384     382.920 611.460 200.170  1.00  0.00            
ATOM   4462  BBc GLU   385     381.330 615.470 202.310  1.00  0.00            
ATOM   4463  S1c GLU   385     380.680 618.000 201.170  1.00  0.00            
ATOM   4464  BBc LYS   386     382.090 616.290 206.010  1.00  0.00            
ATOM   4465  S1c LYS   386     384.590 616.320 205.580  1.00  0.00            
ATOM   4466  S2c LYS   386     386.560 616.670 203.020  1.00  0.00            
ATOM   4467  BBc GLU   387     379.050 617.650 207.790  1.00  0.00            
ATOM   4468  S1c GLU   387     379.920 617.460 210.970  1.00  0.00            
ATOM   4469  BBc PHE   388     375.780 615.710 207.700  1.00  0.00            
ATOM   4470  S1c PHE   388     377.180 614.170 205.080  1.00  0.00            
ATOM   4471  S2c PHE   388     374.940 613.350 205.370  1.00  0.00            
ATOM   4472  S3c PHE   388     376.150 612.830 203.370  1.00  0.00            
ATOM   4473  BBs SER   389     372.280 616.930 208.590  1.00  0.00            
ATOM   4474  S1s SER   389     371.200 618.360 209.350  1.00  0.00            
ATOM   4475  BBs GLU   390     370.820 613.530 209.580  1.00  0.00            
ATOM   4476  S1s GLU   390     368.200 613.360 209.870  1.00  0.00            
ATOM   4477  BBc VAL   391     371.730 610.280 211.260  1.00  0.00            
ATOM   4478  S1c VAL   391     370.060 609.700 212.200  1.00  0.00            
ATOM   4479  BBc GLU   392     372.600 607.400 208.900  1.00  0.00            
ATOM   4480  S1c GLU   392     371.530 606.220 206.250  1.00  0.00            
ATOM   4481  BBc GLY   393     375.200 605.370 210.640  1.00  0.00            
ATOM   4482  BBh ARG   394     377.740 602.960 209.180  1.00  0.00            
ATOM   4483  S1h ARG   394     378.180 600.630 208.820  1.00  0.00            
ATOM   4484  S2h ARG   394     378.040 598.030 206.520  1.00  0.00            
ATOM   4485  BBh ILE   395     378.880 604.910 206.230  1.00  0.00            
ATOM   4486  S1h ILE   395     379.840 604.870 204.340  1.00  0.00            
ATOM   4487  BBh GLN   396     378.760 608.310 207.870  1.00  0.00            
ATOM   4488  S1h GLN   396     377.290 610.700 208.580  1.00  0.00            
ATOM   4489  BBh ASP   397     380.840 606.880 210.730  1.00  0.00            
ATOM   4490  S1h ASP   397     379.730 607.250 212.950  1.00  0.00            
ATOM   4491  BBh LEU   398     383.490 605.890 208.240  1.00  0.00            
ATOM   4492  S1h LEU   398     383.640 603.740 206.610  1.00  0.00            
ATOM   4493  BBh GLU   399     383.200 609.210 206.380  1.00  0.00            
ATOM   4494  S1h GLU   399     384.280 611.270 204.370  1.00  0.00            
ATOM   4495  BBh LYS   400     384.050 611.110 209.600  1.00  0.00            
ATOM   4496  S1h LYS   400     383.320 613.410 210.240  1.00  0.00            
ATOM   4497  S2h LYS   400     380.740 612.800 212.240  1.00  0.00            
ATOM   4498  BBh TYR   401     386.570 608.680 210.940  1.00  0.00            
ATOM   4499  S1h TYR   401     387.230 605.670 211.580  1.00  0.00            
ATOM   4500  S2h TYR   401     388.190 607.330 213.020  1.00  0.00            
ATOM   4501  S3h TYR   401     390.280 605.290 211.980  1.00  0.00            
ATOM   4502  BBh VAL   402     388.730 609.100 207.730  1.00  0.00            
ATOM   4503  S1h VAL   402     388.150 608.740 205.850  1.00  0.00            
ATOM   4504  BBh GLU   403     388.460 612.940 207.860  1.00  0.00            
ATOM   4505  S1h GLU   403     389.460 616.230 207.300  1.00  0.00            
ATOM   4506  BBh ASP   404     389.300 613.100 211.530  1.00  0.00            
ATOM   4507  S1h ASP   404     387.430 614.030 212.840  1.00  0.00            
ATOM   4508  BBh THR   405     392.030 610.460 211.200  1.00  0.00            
ATOM   4509  S1h THR   405     393.450 610.130 212.510  1.00  0.00            
ATOM   4510  BBh LYS   406     393.440 612.610 208.320  1.00  0.00            
ATOM   4511  S1h LYS   406     393.520 610.780 206.640  1.00  0.00            
ATOM   4512  S2h LYS   406     393.270 607.720 206.710  1.00  0.00            
ATOM   4513  BBh ILE   407     393.330 615.830 210.250  1.00  0.00            
ATOM   4514  S1h ILE   407     394.180 616.890 208.470  1.00  0.00            
ATOM   4515  BBh ASP   408     395.070 614.490 213.410  1.00  0.00            
ATOM   4516  S1h ASP   408     394.700 615.260 215.780  1.00  0.00            
ATOM   4517  BBh LEU   409     397.910 613.010 211.390  1.00  0.00            
ATOM   4518  S1h LEU   409     400.370 612.090 211.020  1.00  0.00            
ATOM   4519  BBh TRP   410     398.660 616.420 210.010  1.00  0.00            
ATOM   4520  S1h TRP   410     398.810 616.310 207.430  1.00  0.00            
ATOM   4521  S2h TRP   410     397.810 615.690 205.570  1.00  0.00            
ATOM   4522  S3h TRP   410     399.450 616.700 203.980  1.00  0.00            
ATOM   4523  S4h TRP   410     400.860 617.350 206.310  1.00  0.00            
ATOM   4524  BBh SER   411     397.950 618.340 213.190  1.00  0.00            
ATOM   4525  S1h SER   411     398.340 619.800 214.430  1.00  0.00            
ATOM   4526  BBh TYR   412     400.830 616.130 214.330  1.00  0.00            
ATOM   4527  S1h TYR   412     402.150 615.620 217.030  1.00  0.00            
ATOM   4528  S2h TYR   412     403.070 614.150 215.370  1.00  0.00            
ATOM   4529  S3h TYR   412     403.870 613.340 218.250  1.00  0.00            
ATOM   4530  BBh ASN   413     402.920 616.780 211.220  1.00  0.00            
ATOM   4531  S1h ASN   413     405.080 615.850 210.580  1.00  0.00            
ATOM   4532  BBh ALA   414     402.780 620.560 211.670  1.00  0.00            
ATOM   4533  BBh GLU   415     403.190 620.440 215.390  1.00  0.00            
ATOM   4534  S1h GLU   415     402.770 620.440 218.180  1.00  0.00            
ATOM   4535  BBh LEU   416     406.560 618.680 214.690  1.00  0.00            
ATOM   4536  S1h LEU   416     408.190 616.790 215.720  1.00  0.00            
ATOM   4537  BBh LEU   417     407.790 620.630 211.590  1.00  0.00            
ATOM   4538  S1h LEU   417     407.310 620.590 209.080  1.00  0.00            
ATOM   4539  BBh VAL   418     408.000 623.960 213.450  1.00  0.00            
ATOM   4540  S1h VAL   418     406.230 624.680 214.040  1.00  0.00            
ATOM   4541  BBh ALA   419     409.100 621.990 216.520  1.00  0.00            
ATOM   4542  BBh LEU   420     412.090 620.620 214.570  1.00  0.00            
ATOM   4543  S1h LEU   420     414.210 619.380 213.990  1.00  0.00            
ATOM   4544  BBh GLU   421     412.830 623.650 212.350  1.00  0.00            
ATOM   4545  S1h GLU   421     411.090 624.100 209.790  1.00  0.00            
ATOM   4546  BBh ASN   422     412.640 625.940 215.220  1.00  0.00            
ATOM   4547  S1h ASN   422     410.520 626.900 215.920  1.00  0.00            
ATOM   4548  BBh GLN   423     415.030 623.850 217.270  1.00  0.00            
ATOM   4549  S1h GLN   423     417.490 623.870 219.530  1.00  0.00            
ATOM   4550  BBh HIS   424     417.480 623.790 214.320  1.00  0.00            
ATOM   4551  S1h HIS   424     418.630 623.210 212.860  1.00  0.00            
ATOM   4552  S2h HIS   424     419.770 622.650 211.410  1.00  0.00            
ATOM   4553  S3h HIS   424     418.370 621.120 210.790  1.00  0.00            
ATOM   4554  BBh THR   425     416.860 627.490 213.530  1.00  0.00            
ATOM   4555  S1h THR   425     415.830 628.980 212.810  1.00  0.00            
ATOM   4556  BBh ILE   426     417.950 628.290 217.100  1.00  0.00            
ATOM   4557  S1h ILE   426     415.610 628.930 217.990  1.00  0.00            
ATOM   4558  BBh ASP   427     421.040 626.070 216.800  1.00  0.00            
ATOM   4559  S1h ASP   427     422.110 623.810 216.510  1.00  0.00            
ATOM   4560  BBh LEU   428     422.140 627.340 213.300  1.00  0.00            
ATOM   4561  S1h LEU   428     421.180 627.900 210.810  1.00  0.00            
ATOM   4562  BBh ALA   429     421.870 631.090 214.250  1.00  0.00            
ATOM   4563  BBh ASP   430     423.760 630.010 217.430  1.00  0.00            
ATOM   4564  S1h ASP   430     421.700 630.430 219.040  1.00  0.00            
ATOM   4565  BBh SER   431     426.390 628.250 215.290  1.00  0.00            
ATOM   4566  S1h SER   431     427.110 626.500 215.740  1.00  0.00            
ATOM   4567  BBh GLU   432     426.930 630.970 212.710  1.00  0.00            
ATOM   4568  S1h GLU   432     426.200 629.410 209.940  1.00  0.00            
ATOM   4569  BBh MET   433     427.660 633.080 215.890  1.00  0.00            
ATOM   4570  S1h MET   433     427.520 634.690 218.520  1.00  0.00            
ATOM   4571  BBh ASN   434     430.400 630.720 217.060  1.00  0.00            
ATOM   4572  S1h ASN   434     430.270 629.000 218.980  1.00  0.00            
ATOM   4573  BBh LYS   435     431.610 630.800 213.480  1.00  0.00            
ATOM   4574  S1h LYS   435     431.150 630.640 210.840  1.00  0.00            
ATOM   4575  S2h LYS   435     431.460 630.920 207.930  1.00  0.00            
ATOM   4576  BBh LEU   436     432.200 634.550 213.670  1.00  0.00            
ATOM   4577  S1h LEU   436     432.120 636.360 211.740  1.00  0.00            
ATOM   4578  BBh PHE   437     433.980 634.110 216.960  1.00  0.00            
ATOM   4579  S1h PHE   437     434.780 633.840 220.010  1.00  0.00            
ATOM   4580  S2h PHE   437     432.420 634.070 219.660  1.00  0.00            
ATOM   4581  S3h PHE   437     433.240 632.790 221.520  1.00  0.00            
ATOM   4582  BBh GLU   438     436.320 631.670 215.450  1.00  0.00            
ATOM   4583  S1h GLU   438     435.440 629.380 216.420  1.00  0.00            
ATOM   4584  BBh LYS   439     436.880 633.410 212.170  1.00  0.00            
ATOM   4585  S1h LYS   439     438.380 633.010 210.540  1.00  0.00            
ATOM   4586  S2h LYS   439     440.130 633.160 207.800  1.00  0.00            
ATOM   4587  BBh THR   440     437.990 636.280 214.430  1.00  0.00            
ATOM   4588  S1h THR   440     436.410 637.420 214.420  1.00  0.00            
ATOM   4589  BBh ARG   441     440.090 634.270 216.920  1.00  0.00            
ATOM   4590  S1h ARG   441     441.160 634.930 218.860  1.00  0.00            
ATOM   4591  S2h ARG   441     443.770 633.770 220.000  1.00  0.00            
ATOM   4592  BBh ARG   442     442.150 632.620 214.300  1.00  0.00            
ATOM   4593  S1h ARG   442     442.380 630.560 214.670  1.00  0.00            
ATOM   4594  S2h ARG   442     440.100 628.360 214.150  1.00  0.00            
ATOM   4595  BBh GLN   443     442.580 636.000 212.600  1.00  0.00            
ATOM   4596  S1h GLN   443     442.390 637.610 210.200  1.00  0.00            
ATOM   4597  BBh LEU   444     444.270 637.500 215.700  1.00  0.00            
ATOM   4598  S1h LEU   444     442.720 639.020 217.160  1.00  0.00            
ATOM   4599  BBt ARG   445     446.550 634.460 216.270  1.00  0.00            
ATOM   4600  S1t ARG   445     447.250 632.020 215.450  1.00  0.00            
ATOM   4601  S2t ARG   445     449.830 631.790 213.330  1.00  0.00            
ATOM   4602  BBt GLU   446     448.870 635.140 219.270  1.00  0.00            
ATOM   4603  S1t GLU   446     448.360 632.410 220.520  1.00  0.00            
ATOM   4604  BBs ASN   447     448.150 638.920 219.700  1.00  0.00            
ATOM   4605  S1s ASN   447     447.820 639.780 217.450  1.00  0.00            
ATOM   4606  BBe ALA   448     444.770 638.690 221.490  1.00  0.00            
ATOM   4607  BBe GLU   449     443.140 636.520 224.130  1.00  0.00            
ATOM   4608  S1e GLU   449     443.880 633.180 224.520  1.00  0.00            
ATOM   4609  BBe ASP   450     439.580 635.370 224.720  1.00  0.00            
ATOM   4610  S1e ASP   450     438.860 633.590 223.270  1.00  0.00            
ATOM   4611  BBc MET   451     438.610 636.630 228.130  1.00  0.00            
ATOM   4612  S1c MET   451     438.850 639.150 229.750  1.00  0.00            
ATOM   4613  BBs GLY   452     435.640 634.350 227.920  1.00  0.00            
ATOM   4614  BBs ASN   453     432.710 636.730 227.390  1.00  0.00            
ATOM   4615  S1s ASN   453     430.950 636.990 229.090  1.00  0.00            
ATOM   4616  BBs GLY   454     432.950 637.050 223.620  1.00  0.00            
ATOM   4617  BBe CYS   455     435.410 639.870 224.080  1.00  0.00            
ATOM   4618  S1e CYS   455     435.770 640.600 226.310  1.00  0.00            
ATOM   4619  BBe PHE   456     438.970 639.310 222.860  1.00  0.00            
ATOM   4620  S1e PHE   456     437.450 637.150 220.620  1.00  0.00            
ATOM   4621  S2e PHE   456     438.210 639.050 219.370  1.00  0.00            
ATOM   4622  S3e PHE   456     435.940 638.310 219.160  1.00  0.00            
ATOM   4623  BBe LYS   457     441.690 641.370 224.540  1.00  0.00            
ATOM   4624  S1e LYS   457     441.730 642.280 226.860  1.00  0.00            
ATOM   4625  S2e LYS   457     441.540 644.700 228.090  1.00  0.00            
ATOM   4626  BBe ILE   458     444.110 642.470 221.830  1.00  0.00            
ATOM   4627  S1e ILE   458     444.040 642.870 219.700  1.00  0.00            
ATOM   4628  BBs TYR   459     447.620 643.010 223.300  1.00  0.00            
ATOM   4629  S1s TYR   459     446.570 641.030 225.200  1.00  0.00            
ATOM   4630  S2s TYR   459     447.570 642.890 226.360  1.00  0.00            
ATOM   4631  S3s TYR   459     446.010 640.990 228.250  1.00  0.00            
ATOM   4632  BBs HIS   460     448.390 645.920 221.090  1.00  0.00            
ATOM   4633  S1s HIS   460     448.040 645.250 219.290  1.00  0.00            
ATOM   4634  S2s HIS   460     447.740 644.430 217.570  1.00  0.00            
ATOM   4635  S3s HIS   460     448.210 646.270 216.530  1.00  0.00            
ATOM   4636  BBc LYS   461     447.430 649.550 220.520  1.00  0.00            
ATOM   4637  S1c LYS   461     448.960 650.850 219.000  1.00  0.00            
ATOM   4638  S2c LYS   461     448.850 651.940 216.050  1.00  0.00            
ATOM   4639  BBc CYS   462     444.770 649.160 217.960  1.00  0.00            
ATOM   4640  S1c CYS   462     443.280 647.330 217.950  1.00  0.00            
ATOM   4641  BBc ASP   463     443.160 652.200 216.360  1.00  0.00            
ATOM   4642  S1c ASP   463     444.150 653.930 217.760  1.00  0.00            
ATOM   4643  BBh ASN   464     440.000 652.510 214.270  1.00  0.00            
ATOM   4644  S1h ASN   464     437.850 652.980 213.130  1.00  0.00            
ATOM   4645  BBh ALA   465     442.100 651.450 211.260  1.00  0.00            
ATOM   4646  BBh CYS   466     443.640 648.540 213.200  1.00  0.00            
ATOM   4647  S1h CYS   466     445.990 648.900 213.270  1.00  0.00            
ATOM   4648  BBh ILE   467     440.250 647.220 214.230  1.00  0.00            
ATOM   4649  S1h ILE   467     439.080 645.810 215.350  1.00  0.00            
ATOM   4650  BBh GLU   468     438.620 647.920 210.770  1.00  0.00            
ATOM   4651  S1h GLU   468     436.240 648.950 210.470  1.00  0.00            
ATOM   4652  BBh SER   469     441.270 645.690 209.290  1.00  0.00            
ATOM   4653  S1h SER   469     442.750 646.680 208.510  1.00  0.00            
ATOM   4654  BBh ILE   470     440.030 642.960 211.710  1.00  0.00            
ATOM   4655  S1h ILE   470     440.100 641.210 213.280  1.00  0.00            
ATOM   4656  BBh ARG   471     436.360 643.280 210.700  1.00  0.00            
ATOM   4657  S1h ARG   471     434.330 644.320 211.270  1.00  0.00            
ATOM   4658  S2h ARG   471     432.140 645.790 209.070  1.00  0.00            
ATOM   4659  BBt ASN   472     437.190 643.430 207.020  1.00  0.00            
ATOM   4660  S1t ASN   472     437.300 645.870 206.010  1.00  0.00            
ATOM   4661  BBt GLY   473     439.750 640.690 207.510  1.00  0.00            
ATOM   4662  BBc THR   474     443.160 641.980 206.280  1.00  0.00            
ATOM   4663  S1c THR   474     443.430 643.050 204.670  1.00  0.00            
ATOM   4664  BBc TYR   475     444.520 642.180 209.770  1.00  0.00            
ATOM   4665  S1c TYR   475     444.880 641.580 212.950  1.00  0.00            
ATOM   4666  S2c TYR   475     445.700 643.760 212.380  1.00  0.00            
ATOM   4667  S3c TYR   475     444.280 643.690 215.140  1.00  0.00            
ATOM   4668  BBc ASP   476     448.190 641.120 209.440  1.00  0.00            
ATOM   4669  S1c ASP   476     449.860 640.750 207.600  1.00  0.00            
ATOM   4670  BBt HIS   477     449.200 639.440 212.760  1.00  0.00            
ATOM   4671  S1t HIS   477     448.430 637.700 212.330  1.00  0.00            
ATOM   4672  S2t HIS   477     447.670 635.940 212.070  1.00  0.00            
ATOM   4673  S3t HIS   477     447.350 636.310 209.960  1.00  0.00            
ATOM   4674  BBh ASP   478     453.020 639.710 212.170  1.00  0.00            
ATOM   4675  S1h ASP   478     455.070 638.600 211.330  1.00  0.00            
ATOM   4676  BBh ILE   479     453.040 643.490 212.110  1.00  0.00            
ATOM   4677  S1h ILE   479     451.800 644.590 210.830  1.00  0.00            
ATOM   4678  BBh TYR   480     451.970 643.300 215.740  1.00  0.00            
ATOM   4679  S1h TYR   480     454.640 645.650 215.870  1.00  0.00            
ATOM   4680  S2h TYR   480     452.490 646.570 216.400  1.00  0.00            
ATOM   4681  S3h TYR   480     454.830 648.320 217.430  1.00  0.00            
ATOM   4682  BBh ARG   481     453.170 639.980 217.100  1.00  0.00            
ATOM   4683  S1h ARG   481     452.290 637.820 216.500  1.00  0.00            
ATOM   4684  S2h ARG   481     452.950 635.400 214.590  1.00  0.00            
ATOM   4685  BBh ASP   482     456.180 641.220 218.920  1.00  0.00            
ATOM   4686  S1h ASP   482     457.680 642.010 217.130  1.00  0.00            
ATOM   4687  BBh GLU   483     454.550 644.320 220.600  1.00  0.00            
ATOM   4688  S1h GLU   483     456.950 645.400 221.990  1.00  0.00            
ATOM   4689  BBh ALA   484     451.480 642.080 221.390  1.00  0.00            
ATOM   4690  BBh LEU   485     453.680 639.220 222.650  1.00  0.00            
ATOM   4691  S1h LEU   485     451.840 637.320 222.180  1.00  0.00            
ATOM   4692  BBh ASN   486     456.020 641.660 225.170  1.00  0.00            
ATOM   4693  S1h ASN   486     458.360 641.690 225.460  1.00  0.00            
ATOM   4694  BBh ASN   487     452.470 642.710 226.350  1.00  0.00            
ATOM   4695  S1h ASN   487     452.240 644.790 225.240  1.00  0.00            
ATOM   4696  BBh ARG   488     451.310 639.160 226.630  1.00  0.00            
ATOM   4697  S1h ARG   488     449.380 637.560 227.410  1.00  0.00            
ATOM   4698  S2h ARG   488     447.930 636.440 224.380  1.00  0.00            
ATOM   4699  BBh PHE   489     454.600 637.990 228.300  1.00  0.00            
ATOM   4700  S1h PHE   489     457.820 637.890 228.720  1.00  0.00            
ATOM   4701  S2h PHE   489     457.320 635.630 228.070  1.00  0.00            
ATOM   4702  S3h PHE   489     459.330 636.680 227.290  1.00  0.00            
ATOM   4703  BBh GLN   490     454.660 640.900 230.780  1.00  0.00            
ATOM   4704  S1h GLN   490     455.960 643.640 229.640  1.00  0.00            
ATOM   4705  BBh ILE   491     451.820 638.690 231.720  1.00  0.00            
ATOM   4706  S1h ILE   491     449.870 640.060 232.440  1.00  0.00            
ATOM   4707  BBh LYS   492     454.510 637.500 234.370  1.00  0.00            
ATOM   4708  S1h LYS   492     453.390 639.450 235.720  1.00  0.00            
ATOM   4709  S2h LYS   492     450.850 638.920 237.180  1.00  0.00            
ATOM   4710  BBh GLY   493     458.060 637.970 233.230  1.00  0.00            
ATOM   4711  BBh VAL   494     457.000 641.390 234.190  1.00  0.00            
ATOM   4712  S1h VAL   494     457.330 643.360 234.070  1.00  0.00            
ATOM   4713  BBh GLU   495     456.800 640.800 238.090  1.00  0.00            
ATOM   4714  S1h GLU   495     455.040 640.980 239.940  1.00  0.00            
ATOM   4715  BBh LEU   496     459.690 638.570 237.870  1.00  0.00            
ATOM   4716  S1h LEU   496     459.210 636.080 238.350  1.00  0.00            
ATOM   4717  BBh LYS   497     461.470 641.730 236.470  1.00  0.00            
ATOM   4718  S1h LYS   497     462.090 642.740 234.530  1.00  0.00            
ATOM   4719  S2h LYS   497     461.740 645.720 232.730  1.00  0.00            
ATOM   4720  BBh SER   498     462.010 643.010 240.130  1.00  0.00            
ATOM   4721  S1h SER   498     461.620 643.210 242.030  1.00  0.00            
ATOM   4722  BBh GLY   499     464.360 640.010 239.740  1.00  0.00            
ATOM   4723  BBh TYR   500     465.970 639.420 236.110  1.00  0.00            
ATOM   4724  S1h TYR   500     468.570 637.850 235.210  1.00  0.00            
ATOM   4725  S2h TYR   500     467.440 636.920 237.120  1.00  0.00            
ATOM   4726  S3h TYR   500     467.700 634.910 234.780  1.00  0.00            
ATOM   4727  BBh LYS   501     466.990 642.850 234.780  1.00  0.00            
ATOM   4728  S1h LYS   501     468.330 644.830 233.510  1.00  0.00            
ATOM   4729  S2h LYS   501     466.680 647.430 232.820  1.00  0.00            
ATOM   4730  BBh ASP   502     467.460 644.140 238.490  1.00  0.00            
ATOM   4731  S1h ASP   502     466.240 646.100 239.870  1.00  0.00            
ATOM   4732  BBh TRP   503     469.700 641.310 239.520  1.00  0.00            
ATOM   4733  S1h TRP   503     469.460 639.200 241.090  1.00  0.00            
ATOM   4734  S2h TRP   503     468.360 637.430 241.800  1.00  0.00            
ATOM   4735  S3h TRP   503     470.280 636.270 242.890  1.00  0.00            
ATOM   4736  S4h TRP   503     471.730 638.520 242.050  1.00  0.00            
ATOM   4737  BBh ILE   504     472.350 640.910 236.760  1.00  0.00            
ATOM   4738  S1h ILE   504     473.690 639.110 236.060  1.00  0.00            
ATOM   4739  BBh LEU   505     473.130 643.470 234.000  1.00  0.00            
ATOM   4740  S1h LEU   505     474.740 642.970 231.970  1.00  0.00            
ATOM   4741  BBh TRP   506     473.420 645.620 237.290  1.00  0.00            
ATOM   4742  S1h TRP   506     471.550 647.360 236.750  1.00  0.00            
ATOM   4743  S2h TRP   506     471.250 648.740 235.060  1.00  0.00            
ATOM   4744  S3h TRP   506     469.630 650.240 236.230  1.00  0.00            
ATOM   4745  S4h TRP   506     469.950 648.490 238.390  1.00  0.00            
ATOM   4746  BBh ILE   507     475.750 644.170 239.990  1.00  0.00            
ATOM   4747  S1h ILE   507     474.680 642.270 241.100  1.00  0.00            
ATOM   4748  BBh SER   508     478.010 643.590 236.980  1.00  0.00            
ATOM   4749  S1h SER   508     477.870 642.780 235.220  1.00  0.00            
ATOM   4750  BBh PHE   509     477.850 647.440 236.340  1.00  0.00            
ATOM   4751  S1h PHE   509     477.470 650.130 234.380  1.00  0.00            
ATOM   4752  S2h PHE   509     476.270 648.330 233.360  1.00  0.00            
ATOM   4753  S3h PHE   509     475.560 650.590 233.010  1.00  0.00            
ATOM   4754  BBh ALA   510     478.390 648.670 239.920  1.00  0.00            
ATOM   4755  BBh ILE   511     481.460 646.330 239.990  1.00  0.00            
ATOM   4756  S1h ILE   511     480.730 644.340 240.640  1.00  0.00            
ATOM   4757  BBh SER   512     482.410 648.180 236.680  1.00  0.00            
ATOM   4758  S1h SER   512     482.920 647.190 235.080  1.00  0.00            
ATOM   4759  BBh CYS   513     481.730 651.620 238.080  1.00  0.00            
ATOM   4760  S1h CYS   513     481.380 653.260 236.360  1.00  0.00            
ATOM   4761  BBh LEU   514     484.060 651.060 240.920  1.00  0.00            
ATOM   4762  S1h LEU   514     484.580 653.200 242.370  1.00  0.00            
ATOM   4763  BBh LEU   515     487.140 650.110 238.920  1.00  0.00            
ATOM   4764  S1h LEU   515     489.160 649.550 240.470  1.00  0.00            
ATOM   4765  BBh LEU   516     486.880 652.910 236.430  1.00  0.00            
ATOM   4766  S1h LEU   516     485.360 651.700 234.590  1.00  0.00            
ATOM   4767  BBh CYS   517     486.900 656.350 238.400  1.00  0.00            
ATOM   4768  S1h CYS   517     484.770 657.590 238.830  1.00  0.00            
ATOM   4769  BBh VAL   518     489.200 654.830 241.340  1.00  0.00            
ATOM   4770  S1h VAL   518     488.590 655.940 242.890  1.00  0.00            
ATOM   4771  BBh VAL   519     491.210 653.920 238.120  1.00  0.00            
ATOM   4772  S1h VAL   519     492.170 652.530 237.050  1.00  0.00            
ATOM   4773  BBh LEU   520     491.560 657.540 236.630  1.00  0.00            
ATOM   4774  S1h LEU   520     492.860 658.530 234.590  1.00  0.00            
ATOM   4775  BBh LEU   521     492.530 658.560 240.200  1.00  0.00            
ATOM   4776  S1h LEU   521     493.830 660.560 241.450  1.00  0.00            
ATOM   4777  BBh GLY   522     495.330 655.940 240.150  1.00  0.00            
ATOM   4778  BBh PHE   523     497.440 656.910 237.170  1.00  0.00            
ATOM   4779  S1h PHE   523     495.820 654.820 235.130  1.00  0.00            
ATOM   4780  S2h PHE   523     497.400 656.150 233.910  1.00  0.00            
ATOM   4781  S3h PHE   523     496.720 654.020 233.060  1.00  0.00            
ATOM   4782  BBh ILE   524     496.990 660.690 236.770  1.00  0.00            
ATOM   4783  S1h ILE   524     496.850 661.530 234.550  1.00  0.00            
ATOM   4784  BBh MET   525     498.720 661.040 240.240  1.00  0.00            
ATOM   4785  S1h MET   525     497.900 663.650 241.350  1.00  0.00            
ATOM   4786  BBh TRP   526     501.290 658.350 239.540  1.00  0.00            
ATOM   4787  S1h TRP   526     500.580 657.040 241.750  1.00  0.00            
ATOM   4788  S2h TRP   526     501.040 657.120 243.900  1.00  0.00            
ATOM   4789  S3h TRP   526     500.310 654.790 244.440  1.00  0.00            
ATOM   4790  S4h TRP   526     499.670 654.660 241.720  1.00  0.00            
ATOM   4791  BBh ALA   527     502.370 660.080 236.250  1.00  0.00            
ATOM   4792  BBh CYS   528     502.360 663.330 238.220  1.00  0.00            
ATOM   4793  S1h CYS   528     501.120 665.260 237.570  1.00  0.00            
ATOM   4794  BBh GLN   529     504.680 661.960 240.980  1.00  0.00            
ATOM   4795  S1h GLN   529     503.280 661.490 242.640  1.00  0.00            
ATOM   4796  BBc ARG   530     506.970 659.850 238.700  1.00  0.00            
ATOM   4797  S1c ARG   530     506.130 657.630 238.540  1.00  0.00            
ATOM   4798  S2c ARG   530     507.540 654.680 238.070  1.00  0.00            
ATOM   4799  BBc GLY   531     507.280 662.940 236.460  1.00  0.00            
ATOM   4800  BBc ASN   532     508.940 666.020 234.890  1.00  0.00            
ATOM   4801  S1c ASN   532     509.950 667.470 236.600  1.00  0.00            
ATOM   4802  BBc ILE   533     510.860 664.090 232.210  1.00  0.00            
ATOM   4803  S1c ILE   533     509.790 662.460 231.220  1.00  0.00            
ATOM   4804  BBc ARG   534     513.700 666.850 232.380  1.00  0.00            
ATOM   4805  S1c ARG   534     515.190 667.320 234.010  1.00  0.00            
ATOM   4806  S2c ARG   534     515.200 669.240 236.700  1.00  0.00            
ATOM   4807  BBc CYS   535     511.590 668.810 229.770  1.00  0.00            
ATOM   4808  S1c CYS   535     510.290 667.680 228.120  1.00  0.00            
ATOM   4809  BBc ASN   536     510.280 670.950 232.850  1.00  0.00            
ATOM   4810  S1c ASN   536     512.150 672.030 234.180  1.00  0.00            
ATOM   4811  BBc ILE   537     507.220 670.930 235.070  1.00  0.00            
ATOM   4812  S1c ILE   537     506.680 671.050 237.260  1.00  0.00            
ATOM   4813  BBc CYS   538     505.870 668.960 232.040  1.00  0.00            
ATOM   4814  S1c CYS   538     505.320 668.560 229.780  1.00  0.00            
ATOM   4815  BBc ILE   539     504.080 666.030 233.780  1.00  0.00            
ATOM   4816  S1c ILE   539     503.100 663.940 233.090  1.00  0.00            
ATOM   4817  BBc SER   540     454.200 622.530 241.560  1.00  0.00            
ATOM   4818  S1c SER   540     455.190 624.140 241.040  1.00  0.00            
ATOM   4819  BBc THR   541     451.610 621.680 238.840  1.00  0.00            
ATOM   4820  S1c THR   541     452.420 620.210 237.850  1.00  0.00            
ATOM   4821  BBe ALA   542     448.010 620.460 239.470  1.00  0.00            
ATOM   4822  BBe THR   543     445.870 618.400 237.110  1.00  0.00            
ATOM   4823  S1e THR   543     446.640 616.810 236.290  1.00  0.00            
ATOM   4824  BBe LEU   544     442.050 618.990 236.800  1.00  0.00            
ATOM   4825  S1e LEU   544     442.530 621.590 236.690  1.00  0.00            
ATOM   4826  BBe CYS   545     439.860 616.710 234.730  1.00  0.00            
ATOM   4827  S1e CYS   545     440.730 614.460 234.970  1.00  0.00            
ATOM   4828  BBe LEU   546     436.410 617.140 233.240  1.00  0.00            
ATOM   4829  S1e LEU   546     435.850 619.460 232.290  1.00  0.00            
ATOM   4830  BBe GLY   547     434.110 614.150 232.740  1.00  0.00            
ATOM   4831  BBe HIS   548     430.590 612.760 232.870  1.00  0.00            
ATOM   4832  S1e HIS   548     430.100 612.280 231.040  1.00  0.00            
ATOM   4833  S2e HIS   548     429.440 612.040 229.240  1.00  0.00            
ATOM   4834  S3e HIS   548     428.760 610.030 229.680  1.00  0.00            
ATOM   4835  BBe HIS   549     428.770 609.810 234.520  1.00  0.00            
ATOM   4836  S1e HIS   549     427.180 609.710 235.650  1.00  0.00            
ATOM   4837  S2e HIS   549     425.530 609.640 236.660  1.00  0.00            
ATOM   4838  S3e HIS   549     426.040 607.710 237.500  1.00  0.00            
ATOM   4839  BBc ALA   550     428.190 606.270 233.190  1.00  0.00            
ATOM   4840  BBc VAL   551     426.100 603.470 234.530  1.00  0.00            
ATOM   4841  S1c VAL   551     424.260 603.560 235.300  1.00  0.00            
ATOM   4842  BBs PRO   552     426.890 599.700 235.010  1.00  0.00            
ATOM   4843  S1s PRO   552     428.460 599.210 235.970  1.00  0.00            
ATOM   4844  BBs ASN   553     423.610 598.520 233.500  1.00  0.00            
ATOM   4845  S1s ASN   553     421.750 597.750 234.690  1.00  0.00            
ATOM   4846  BBc GLY   554     422.440 600.950 230.810  1.00  0.00            
ATOM   4847  BBe THR   555     419.600 601.230 228.210  1.00  0.00            
ATOM   4848  S1e THR   555     418.070 602.160 228.980  1.00  0.00            
ATOM   4849  BBe ILE   556     419.590 600.350 224.520  1.00  0.00            
ATOM   4850  S1e ILE   556     419.940 598.190 224.080  1.00  0.00            
ATOM   4851  BBe VAL   557     417.990 602.930 222.180  1.00  0.00            
ATOM   4852  S1e VAL   557     417.380 604.020 223.750  1.00  0.00            
ATOM   4853  BBc LYS   558     417.590 603.680 218.440  1.00  0.00            
ATOM   4854  S1c LYS   558     415.340 602.790 217.870  1.00  0.00            
ATOM   4855  S2c LYS   558     412.770 601.030 217.910  1.00  0.00            
ATOM   4856  BBc THR   559     418.990 606.770 216.770  1.00  0.00            
ATOM   4857  S1c THR   559     420.640 606.960 217.790  1.00  0.00            
ATOM   4858  BBs ILE   560     419.320 607.990 213.220  1.00  0.00            
ATOM   4859  S1s ILE   560     419.220 610.020 213.600  1.00  0.00            
ATOM   4860  BBs THR   561     422.740 606.330 213.180  1.00  0.00            
ATOM   4861  S1s THR   561     424.180 607.530 213.720  1.00  0.00            
ATOM   4862  BBc ASP   562     422.190 603.290 215.440  1.00  0.00            
ATOM   4863  S1c ASP   562     424.620 602.790 216.240  1.00  0.00            
ATOM   4864  BBs ASP   563     419.360 600.780 215.610  1.00  0.00            
ATOM   4865  S1s ASP   563     417.450 599.550 214.850  1.00  0.00            
ATOM   4866  BBs GLN   564     421.210 600.170 218.890  1.00  0.00            
ATOM   4867  S1s GLN   564     421.130 597.390 219.340  1.00  0.00            
ATOM   4868  BBe ILE   565     423.230 602.710 220.900  1.00  0.00            
ATOM   4869  S1e ILE   565     423.060 604.990 221.180  1.00  0.00            
ATOM   4870  BBe GLU   566     423.210 602.390 224.730  1.00  0.00            
ATOM   4871  S1e GLU   566     424.770 599.950 225.070  1.00  0.00            
ATOM   4872  BBe VAL   567     422.090 605.220 227.050  1.00  0.00            
ATOM   4873  S1e VAL   567     420.620 606.320 226.270  1.00  0.00            
ATOM   4874  BBs THR   568     422.200 605.910 230.760  1.00  0.00            
ATOM   4875  S1s THR   568     423.450 607.100 231.680  1.00  0.00            
ATOM   4876  BBc ASN   569     418.400 606.650 231.140  1.00  0.00            
ATOM   4877  S1c ASN   569     417.450 607.760 233.100  1.00  0.00            
ATOM   4878  BBe ALA   570     415.390 606.200 228.810  1.00  0.00            
ATOM   4879  BBe THR   571     411.670 606.140 229.490  1.00  0.00            
ATOM   4880  S1e THR   571     411.030 607.970 229.700  1.00  0.00            
ATOM   4881  BBe GLU   572     409.190 603.940 227.780  1.00  0.00            
ATOM   4882  S1e GLU   572     407.920 601.350 227.900  1.00  0.00            
ATOM   4883  BBc LEU   573     407.060 605.400 225.020  1.00  0.00            
ATOM   4884  S1c LEU   573     407.860 607.990 225.130  1.00  0.00            
ATOM   4885  BBe VAL   574     404.500 602.700 224.420  1.00  0.00            
ATOM   4886  S1e VAL   574     404.630 601.610 222.750  1.00  0.00            
ATOM   4887  BBe GLN   575     401.780 601.190 226.560  1.00  0.00            
ATOM   4888  S1e GLN   575     399.990 603.010 227.660  1.00  0.00            
ATOM   4889  BBc SER   576     402.310 597.450 226.530  1.00  0.00            
ATOM   4890  S1c SER   576     404.150 596.950 226.100  1.00  0.00            
ATOM   4891  BBc SER   577     400.310 596.530 229.650  1.00  0.00            
ATOM   4892  S1c SER   577     401.270 595.580 231.050  1.00  0.00            
ATOM   4893  BBc SER   578     396.590 596.090 230.300  1.00  0.00            
ATOM   4894  S1c SER   578     395.550 595.160 228.940  1.00  0.00            
ATOM   4895  BBc THR   579     395.280 595.230 233.800  1.00  0.00            
ATOM   4896  S1c THR   579     396.500 595.650 235.260  1.00  0.00            
ATOM   4897  BBs GLY   580     392.570 593.180 232.150  1.00  0.00            
ATOM   4898  BBs LYS   581     389.700 594.920 233.880  1.00  0.00            
ATOM   4899  S1s LYS   581     390.280 595.140 236.080  1.00  0.00            
ATOM   4900  S2s LYS   581     391.990 596.510 237.810  1.00  0.00            
ATOM   4901  BBe ILE   582     387.370 597.770 233.130  1.00  0.00            
ATOM   4902  S1e ILE   582     386.330 597.350 231.170  1.00  0.00            
ATOM   4903  BBe CYS   583     387.360 600.970 235.160  1.00  0.00            
ATOM   4904  S1e CYS   583     387.100 602.710 233.480  1.00  0.00            
ATOM   4905  BBs ASN   584     384.140 601.750 236.820  1.00  0.00            
ATOM   4906  S1s ASN   584     382.230 600.220 237.140  1.00  0.00            
ATOM   4907  BBt ASN   585     384.270 605.420 236.340  1.00  0.00            
ATOM   4908  S1t ASN   585     382.030 605.930 237.490  1.00  0.00            
ATOM   4909  BBt PRO   586     385.220 608.230 234.430  1.00  0.00            
ATOM   4910  S1t PRO   586     385.720 610.020 234.820  1.00  0.00            
ATOM   4911  BBt HIS   587     382.560 606.850 231.940  1.00  0.00            
ATOM   4912  S1t HIS   587     382.590 608.370 230.720  1.00  0.00            
ATOM   4913  S2t HIS   587     382.810 609.690 229.330  1.00  0.00            
ATOM   4914  S3t HIS   587     383.080 611.280 230.770  1.00  0.00            
ATOM   4915  BBt ARG   588     379.170 605.570 232.770  1.00  0.00            
ATOM   4916  S1t ARG   588     376.890 606.030 233.230  1.00  0.00            
ATOM   4917  S2t ARG   588     375.160 608.540 233.200  1.00  0.00            
ATOM   4918  BBe ILE   589     379.560 601.960 231.940  1.00  0.00            
ATOM   4919  S1e ILE   589     381.750 601.120 232.210  1.00  0.00            
ATOM   4920  BBe LEU   590     376.630 599.640 231.460  1.00  0.00            
ATOM   4921  S1e LEU   590     375.240 600.410 233.580  1.00  0.00            
ATOM   4922  BBe ASP   591     377.250 595.950 230.850  1.00  0.00            
ATOM   4923  S1e ASP   591     378.140 595.360 233.110  1.00  0.00            
ATOM   4924  BBc GLY   592     374.920 594.380 228.430  1.00  0.00            
ATOM   4925  BBt ARG   593     375.370 591.340 230.510  1.00  0.00            
ATOM   4926  S1t ARG   593     376.270 591.060 232.640  1.00  0.00            
ATOM   4927  S2t ARG   593     375.890 590.070 235.710  1.00  0.00            
ATOM   4928  BBt ALA   594     373.580 588.800 228.400  1.00  0.00            
ATOM   4929  BBc CYS   595     371.920 591.180 225.890  1.00  0.00            
ATOM   4930  S1c CYS   595     370.310 589.780 224.920  1.00  0.00            
ATOM   4931  BBc THR   596     373.150 592.930 222.890  1.00  0.00            
ATOM   4932  S1c THR   596     372.940 591.930 221.230  1.00  0.00            
ATOM   4933  BBh LEU   597     371.810 596.530 222.910  1.00  0.00            
ATOM   4934  S1h LEU   597     370.950 598.970 222.610  1.00  0.00            
ATOM   4935  BBh ILE   598     369.650 595.690 219.920  1.00  0.00            
ATOM   4936  S1h ILE   598     368.980 596.960 218.450  1.00  0.00            
ATOM   4937  BBh ASP   599     367.670 593.260 222.100  1.00  0.00            
ATOM   4938  S1h ASP   599     367.530 591.210 220.590  1.00  0.00            
ATOM   4939  BBh ALA   600     367.380 595.810 224.910  1.00  0.00            
ATOM   4940  BBh LEU   601     366.210 598.290 222.390  1.00  0.00            
ATOM   4941  S1h LEU   601     366.240 599.940 220.480  1.00  0.00            
ATOM   4942  BBh LEU   602     363.650 595.740 221.280  1.00  0.00            
ATOM   4943  S1h LEU   602     364.300 595.120 218.810  1.00  0.00            
ATOM   4944  BBt GLY   603     362.630 594.780 224.720  1.00  0.00            
ATOM   4945  BBc ASP   604     363.540 591.140 224.670  1.00  0.00            
ATOM   4946  S1c ASP   604     365.600 589.450 224.750  1.00  0.00            
ATOM   4947  BBh PRO   605     361.950 589.460 227.740  1.00  0.00            
ATOM   4948  S1h PRO   605     360.710 590.140 229.010  1.00  0.00            
ATOM   4949  BBh HIS   606     365.360 588.890 229.360  1.00  0.00            
ATOM   4950  S1h HIS   606     366.320 587.220 229.040  1.00  0.00            
ATOM   4951  S2h HIS   606     367.100 585.500 228.620  1.00  0.00            
ATOM   4952  S3h HIS   606     369.100 586.300 228.670  1.00  0.00            
ATOM   4953  BBh CYS   607     366.700 592.340 228.460  1.00  0.00            
ATOM   4954  S1h CYS   607     368.550 592.460 229.850  1.00  0.00            
ATOM   4955  BBh ASP   608     363.900 594.170 230.150  1.00  0.00            
ATOM   4956  S1h ASP   608     361.550 594.940 229.910  1.00  0.00            
ATOM   4957  BBh VAL   609     366.000 595.430 232.990  1.00  0.00            
ATOM   4958  S1h VAL   609     365.120 596.600 234.350  1.00  0.00            
ATOM   4959  BBh PHE   610     367.800 597.650 230.380  1.00  0.00            
ATOM   4960  S1h PHE   610     370.380 596.800 232.520  1.00  0.00            
ATOM   4961  S2h PHE   610     371.390 596.760 230.340  1.00  0.00            
ATOM   4962  S3h PHE   610     372.380 595.520 232.140  1.00  0.00            
ATOM   4963  BBt GLN   611     364.590 599.590 229.760  1.00  0.00            
ATOM   4964  S1t GLN   611     362.260 599.770 231.750  1.00  0.00            
ATOM   4965  BBt ASN   612     365.350 603.420 229.750  1.00  0.00            
ATOM   4966  S1t ASN   612     364.670 604.290 232.030  1.00  0.00            
ATOM   4967  BBc GLU   613     368.980 602.840 230.640  1.00  0.00            
ATOM   4968  S1c GLU   613     369.920 601.480 232.520  1.00  0.00            
ATOM   4969  BBe THR   614     371.650 605.540 229.970  1.00  0.00            
ATOM   4970  S1e THR   614     371.340 607.340 230.660  1.00  0.00            
ATOM   4971  BBc TRP   615     375.210 604.780 228.920  1.00  0.00            
ATOM   4972  S1c TRP   615     374.100 602.480 228.090  1.00  0.00            
ATOM   4973  S2c TRP   615     373.190 600.710 229.030  1.00  0.00            
ATOM   4974  S3c TRP   615     371.700 599.990 227.160  1.00  0.00            
ATOM   4975  S4c TRP   615     373.000 602.080 225.820  1.00  0.00            
ATOM   4976  BBs ASP   616     378.570 606.390 228.330  1.00  0.00            
ATOM   4977  S1s ASP   616     378.070 608.780 229.120  1.00  0.00            
ATOM   4978  BBe LEU   617     379.860 603.230 226.760  1.00  0.00            
ATOM   4979  S1e LEU   617     381.910 601.880 227.320  1.00  0.00            
ATOM   4980  BBe PHE   618     377.660 600.190 226.510  1.00  0.00            
ATOM   4981  S1e PHE   618     375.630 599.520 224.020  1.00  0.00            
ATOM   4982  S2e PHE   618     375.320 597.640 225.470  1.00  0.00            
ATOM   4983  S3e PHE   618     376.210 597.320 223.270  1.00  0.00            
ATOM   4984  BBe VAL   619     379.450 596.760 226.830  1.00  0.00            
ATOM   4985  S1e VAL   619     380.790 597.330 228.210  1.00  0.00            
ATOM   4986  BBe GLU   620     378.240 593.730 224.920  1.00  0.00            
ATOM   4987  S1e GLU   620     378.000 592.430 221.840  1.00  0.00            
ATOM   4988  BBc ARG   621     379.330 590.190 225.820  1.00  0.00            
ATOM   4989  S1c ARG   621     379.000 589.140 227.710  1.00  0.00            
ATOM   4990  S2c ARG   621     380.120 586.980 229.790  1.00  0.00            
ATOM   4991  BBt SER   622     380.240 587.780 223.120  1.00  0.00            
ATOM   4992  S1t SER   622     381.370 586.610 222.040  1.00  0.00            
ATOM   4993  BBt ASN   623     378.060 585.350 225.130  1.00  0.00            
ATOM   4994  S1t ASN   623     378.090 582.930 224.600  1.00  0.00            
ATOM   4995  BBc ALA   624     374.880 587.370 225.100  1.00  0.00            
ATOM   4996  BBc PHE   625     371.930 585.370 223.720  1.00  0.00            
ATOM   4997  S1c PHE   625     370.310 583.400 225.580  1.00  0.00            
ATOM   4998  S2c PHE   625     372.320 582.360 224.790  1.00  0.00            
ATOM   4999  S3c PHE   625     370.890 581.200 226.330  1.00  0.00            
ATOM   5000  BBc SER   626     368.500 585.870 222.210  1.00  0.00            
ATOM   5001  S1c SER   626     368.570 586.330 220.320  1.00  0.00            
ATOM   5002  BBc ASN   627     365.310 584.470 223.600  1.00  0.00            
ATOM   5003  S1c ASN   627     365.570 581.920 223.870  1.00  0.00            
ATOM   5004  BBs CYS   628     362.720 586.250 221.480  1.00  0.00            
ATOM   5005  S1s CYS   628     364.220 587.870 220.690  1.00  0.00            
ATOM   5006  BBs TYR   629     360.720 585.940 218.290  1.00  0.00            
ATOM   5007  S1s TYR   629     358.490 586.400 216.020  1.00  0.00            
ATOM   5008  S2s TYR   629     358.020 585.110 217.990  1.00  0.00            
ATOM   5009  S3s TYR   629     355.490 585.650 216.280  1.00  0.00            
ATOM   5010  BBc PRO   630     363.010 585.280 215.140  1.00  0.00            
ATOM   5011  S1c PRO   630     362.350 583.510 214.980  1.00  0.00            
ATOM   5012  BBe TYR   631     363.970 588.750 213.750  1.00  0.00            
ATOM   5013  S1e TYR   631     366.520 589.760 216.040  1.00  0.00            
ATOM   5014  S2e TYR   631     364.800 591.390 215.620  1.00  0.00            
ATOM   5015  S3e TYR   631     367.640 592.640 215.750  1.00  0.00            
ATOM   5016  BBe ASP   632     366.130 590.300 210.990  1.00  0.00            
ATOM   5017  S1e ASP   632     368.120 588.820 210.930  1.00  0.00            
ATOM   5018  BBc ILE   633     367.360 593.900 210.940  1.00  0.00            
ATOM   5019  S1c ILE   633     367.100 595.780 212.130  1.00  0.00            
ATOM   5020  BBt PRO   634     368.230 595.340 207.510  1.00  0.00            
ATOM   5021  S1t PRO   634     366.690 596.450 207.400  1.00  0.00            
ATOM   5022  BBt ASP   635     371.390 597.330 208.090  1.00  0.00            
ATOM   5023  S1t ASP   635     373.200 597.520 206.150  1.00  0.00            
ATOM   5024  BBh TYR   636     371.560 596.280 211.710  1.00  0.00            
ATOM   5025  S1h TYR   636     371.820 593.380 213.340  1.00  0.00            
ATOM   5026  S2h TYR   636     371.560 595.390 214.640  1.00  0.00            
ATOM   5027  S3h TYR   636     372.150 592.890 216.390  1.00  0.00            
ATOM   5028  BBh ALA   637     375.010 597.730 212.030  1.00  0.00            
ATOM   5029  BBh SER   638     373.580 601.180 211.240  1.00  0.00            
ATOM   5030  S1h SER   638     373.270 601.180 209.320  1.00  0.00            
ATOM   5031  BBh LEU   639     370.930 600.870 213.960  1.00  0.00            
ATOM   5032  S1h LEU   639     368.500 600.100 214.810  1.00  0.00            
ATOM   5033  BBh ARG   640     373.330 599.400 216.540  1.00  0.00            
ATOM   5034  S1h ARG   640     373.790 598.150 218.610  1.00  0.00            
ATOM   5035  S2h ARG   640     375.990 595.490 218.560  1.00  0.00            
ATOM   5036  BBh SER   641     375.640 602.310 215.760  1.00  0.00            
ATOM   5037  S1h SER   641     376.880 602.840 214.350  1.00  0.00            
ATOM   5038  BBh LEU   642     373.110 605.200 216.040  1.00  0.00            
ATOM   5039  S1h LEU   642     371.470 605.620 213.940  1.00  0.00            
ATOM   5040  BBh VAL   643     371.610 603.930 219.200  1.00  0.00            
ATOM   5041  S1h VAL   643     370.440 602.330 218.930  1.00  0.00            
ATOM   5042  BBh ALA   644     375.010 603.220 220.750  1.00  0.00            
ATOM   5043  BBh SER   645     376.180 606.730 219.810  1.00  0.00            
ATOM   5044  S1h SER   645     377.190 606.560 218.150  1.00  0.00            
ATOM   5045  BBh SER   646     372.830 608.180 221.050  1.00  0.00            
ATOM   5046  S1h SER   646     372.030 608.890 219.420  1.00  0.00            
ATOM   5047  BBt GLY   647     373.130 606.050 224.170  1.00  0.00            
ATOM   5048  BBe THR   648     369.770 606.360 225.920  1.00  0.00            
ATOM   5049  S1e THR   648     368.770 607.860 225.160  1.00  0.00            
ATOM   5050  BBc LEU   649     367.040 603.830 226.100  1.00  0.00            
ATOM   5051  S1c LEU   649     367.320 601.200 225.820  1.00  0.00            
ATOM   5052  BBc GLU   650     364.370 606.360 227.150  1.00  0.00            
ATOM   5053  S1c GLU   650     366.470 608.070 229.330  1.00  0.00            
ATOM   5054  BBe PHE   651     361.420 605.020 225.140  1.00  0.00            
ATOM   5055  S1e PHE   651     362.000 601.840 225.460  1.00  0.00            
ATOM   5056  S2e PHE   651     359.610 602.030 225.570  1.00  0.00            
ATOM   5057  S3e PHE   651     360.730 600.220 226.700  1.00  0.00            
ATOM   5058  BBe ILE   652     358.310 606.990 225.760  1.00  0.00            
ATOM   5059  S1e ILE   652     359.070 608.590 226.880  1.00  0.00            
ATOM   5060  BBe THR   653     354.930 605.400 225.120  1.00  0.00            
ATOM   5061  S1e THR   653     354.320 603.900 226.220  1.00  0.00
[truncated: 64,206,314 more chars]
