# Supplementary material for: Nothing to Sneeze At: A Dynamic and Integrative Computational Model of an Influenza A Virion
Source: Structure. 2015 Mar 3;23(3):584–97. doi: 10.1016/j.str.2014.12.019 (PMC4353694; doi:10.1016/j.str.2014.12.019)
Supplement: Document S5. virion_FORS_295K_final_snapshot.zip [file mmc5.zip › virion_FORS_295K_final_snapshot.pdb]

TITLE     Generated by trjconv : Forssman-inclusive system (by conversion after proteins embedded by g_membed-based code using -rad 0.80) t=   0.00000
REMARK    THIS IS A SIMULATION BOX
CRYST1  970.783  970.783  970.783  60.00  60.00  90.00 P 1           1
MODEL        1
ATOM      1  BBc SER     1     750.370 751.390 643.790  1.00  0.00            
ATOM      2  S1c SER     1     749.330 750.930 642.210  1.00  0.00            
ATOM      3  BBc THR     2     750.660 749.820 647.310  1.00  0.00            
ATOM      4  S1c THR     2     752.000 748.450 646.960  1.00  0.00            
ATOM      5  BBe ALA     3     751.320 751.100 650.870  1.00  0.00            
ATOM      6  BBe THR     4     753.170 749.740 653.870  1.00  0.00            
ATOM      7  S1e THR     4     755.040 749.200 653.920  1.00  0.00            
ATOM      8  BBe LEU     5     751.550 749.990 657.330  1.00  0.00            
ATOM      9  S1e LEU     5     749.160 749.860 656.290  1.00  0.00            
ATOM     10  BBe CYS     6     753.600 748.850 660.360  1.00  0.00            
ATOM     11  S1e CYS     6     755.860 749.570 659.640  1.00  0.00            
ATOM     12  BBe LEU     7     752.260 748.290 663.930  1.00  0.00            
ATOM     13  S1e LEU     7     750.180 747.940 665.440  1.00  0.00            
ATOM     14  BBe GLY     8     754.450 748.950 666.930  1.00  0.00            
ATOM     15  BBe HIS     9     755.360 749.970 670.420  1.00  0.00            
ATOM     16  S1e HIS     9     755.540 748.440 671.610  1.00  0.00            
ATOM     17  S2e HIS     9     755.840 746.800 672.590  1.00  0.00            
ATOM     18  S3e HIS     9     757.440 747.690 673.740  1.00  0.00            
ATOM     19  BBe HIS    10     757.700 752.360 672.200  1.00  0.00            
ATOM     20  S1e HIS    10     757.370 753.910 673.330  1.00  0.00            
ATOM     21  S2e HIS    10     757.000 755.280 674.640  1.00  0.00            
ATOM     22  S3e HIS    10     759.080 755.870 674.730  1.00  0.00            
ATOM     23  BBc ALA    11     761.090 751.560 673.690  1.00  0.00            
ATOM     24  BBc VAL    12     763.090 753.810 676.090  1.00  0.00            
ATOM     25  S1c VAL    12     762.380 754.370 677.870  1.00  0.00            
ATOM     26  BBs PRO    13     766.820 754.710 676.190  1.00  0.00            
ATOM     27  S1s PRO    13     766.970 756.540 675.700  1.00  0.00            
ATOM     28  BBs ASN    14     767.190 753.730 679.800  1.00  0.00            
ATOM     29  S1s ASN    14     769.220 752.790 680.860  1.00  0.00            
ATOM     30  BBc GLY    15     764.670 751.210 681.110  1.00  0.00            
ATOM     31  BBe THR    16     764.050 749.470 684.510  1.00  0.00            
ATOM     32  S1e THR    16     763.070 750.850 685.490  1.00  0.00            
ATOM     33  BBe ILE    17     765.190 745.990 685.660  1.00  0.00            
ATOM     34  S1e ILE    17     766.550 746.340 687.190  1.00  0.00            
ATOM     35  BBe VAL    18     762.280 744.180 687.250  1.00  0.00            
ATOM     36  S1e VAL    18     760.820 745.540 687.420  1.00  0.00            
ATOM     37  BBc LYS    19     761.670 740.600 688.360  1.00  0.00            
ATOM     38  S1c LYS    19     761.300 740.500 690.640  1.00  0.00            
ATOM     39  S2c LYS    19     761.730 740.320 693.650  1.00  0.00            
ATOM     40  BBc THR    20     758.960 738.210 687.010  1.00  0.00            
ATOM     41  S1c THR    20     759.090 738.700 685.130  1.00  0.00            
ATOM     42  BBs ILE    21     757.950 734.560 687.350  1.00  0.00            
ATOM     43  S1s ILE    21     755.930 733.880 688.220  1.00  0.00            
ATOM     44  BBs THR    22     760.250 733.750 684.540  1.00  0.00            
ATOM     45  S1s THR    22     759.540 733.450 682.750  1.00  0.00            
ATOM     46  BBc ASP    23     763.160 736.160 685.120  1.00  0.00            
ATOM     47  S1c ASP    23     763.700 736.980 682.740  1.00  0.00            
ATOM     48  BBs ASP    24     764.900 737.470 688.120  1.00  0.00            
ATOM     49  S1s ASP    24     765.150 737.120 690.610  1.00  0.00            
ATOM     50  BBs GLN    25     766.080 740.270 685.810  1.00  0.00            
ATOM     51  S1s GLN    25     767.630 741.420 687.380  1.00  0.00            
ATOM     52  BBe ILE    26     764.080 741.740 683.040  1.00  0.00            
ATOM     53  S1e ILE    26     761.870 741.610 682.930  1.00  0.00            
ATOM     54  BBe GLU    27     763.900 745.400 681.920  1.00  0.00            
ATOM     55  S1e GLU    27     765.380 746.180 680.450  1.00  0.00            
ATOM     56  BBe VAL    28     760.680 747.340 681.400  1.00  0.00            
ATOM     57  S1e VAL    28     759.380 747.090 682.900  1.00  0.00            
ATOM     58  BBs THR    29     760.100 750.920 680.210  1.00  0.00            
ATOM     59  S1s THR    29     758.940 751.280 678.690  1.00  0.00            
ATOM     60  BBc ASN    30     758.650 751.760 683.680  1.00  0.00            
ATOM     61  S1c ASN    30     757.480 754.070 683.270  1.00  0.00            
ATOM     62  BBe ALA    31     758.440 750.650 687.300  1.00  0.00            
ATOM     63  BBe THR    32     757.700 751.980 690.820  1.00  0.00            
ATOM     64  S1e THR    32     755.900 751.880 691.550  1.00  0.00            
ATOM     65  BBe GLU    33     759.370 751.190 694.210  1.00  0.00            
ATOM     66  S1e GLU    33     761.730 751.650 696.200  1.00  0.00            
ATOM     67  BBc LEU    34     757.170 749.230 696.650  1.00  0.00            
ATOM     68  S1c LEU    34     755.140 747.820 695.700  1.00  0.00            
ATOM     69  BBe VAL    35     759.450 749.330 699.710  1.00  0.00            
ATOM     70  S1e VAL    35     760.440 747.600 699.920  1.00  0.00            
ATOM     71  BBe GLN    36     759.860 752.580 701.410  1.00  0.00            
ATOM     72  S1e GLN    36     758.520 754.670 702.130  1.00  0.00            
ATOM     73  BBc SER    37     763.600 752.390 702.240  1.00  0.00            
ATOM     74  S1c SER    37     764.450 751.810 700.580  1.00  0.00            
ATOM     75  BBc SER    38     764.660 755.800 703.710  1.00  0.00            
ATOM     76  S1c SER    38     766.290 756.440 702.850  1.00  0.00            
ATOM     77  BBc SER    39     763.530 757.930 706.640  1.00  0.00            
ATOM     78  S1c SER    39     763.730 756.800 708.210  1.00  0.00            
ATOM     79  BBc THR    40     763.720 761.610 707.050  1.00  0.00            
ATOM     80  S1c THR    40     763.250 763.490 707.270  1.00  0.00            
ATOM     81  BBs GLY    41     765.430 760.680 710.270  1.00  0.00            
ATOM     82  BBs LYS    42     762.850 762.410 712.460  1.00  0.00            
ATOM     83  S1s LYS    42     764.000 764.650 712.180  1.00  0.00            
ATOM     84  S2s LYS    42     766.580 766.200 711.170  1.00  0.00            
ATOM     85  BBc ILE    43     759.770 761.800 714.570  1.00  0.00            
ATOM     86  S1c ILE    43     760.170 760.910 716.520  1.00  0.00            
ATOM     87  BBc CYS    44     757.300 764.290 713.080  1.00  0.00            
ATOM     88  S1c CYS    44     758.450 764.580 711.140  1.00  0.00            
ATOM     89  BBc ASN    45     755.330 765.910 715.890  1.00  0.00            
ATOM     90  S1c ASN    45     754.870 767.060 718.060  1.00  0.00            
ATOM     91  BBe ASN    46     752.040 764.840 714.340  1.00  0.00            
ATOM     92  S1e ASN    46     751.370 767.160 713.720  1.00  0.00            
ATOM     93  BBt PRO    47     748.670 763.200 714.620  1.00  0.00            
ATOM     94  S1t PRO    47     747.170 763.700 713.570  1.00  0.00            
ATOM     95  BBt HIS    48     750.300 761.030 717.330  1.00  0.00            
ATOM     96  S1t HIS    48     752.130 761.010 716.670  1.00  0.00            
ATOM     97  S2t HIS    48     754.010 760.960 716.230  1.00  0.00            
ATOM     98  S3t HIS    48     753.610 760.190 714.250  1.00  0.00            
ATOM     99  BBt ARG    49     750.510 763.020 720.540  1.00  0.00            
ATOM    100  S1t ARG    49     749.740 765.650 720.050  1.00  0.00            
ATOM    101  S2t ARG    49     748.160 767.270 717.840  1.00  0.00            
ATOM    102  BBe ILE    50     754.120 762.370 721.150  1.00  0.00            
ATOM    103  S1e ILE    50     755.940 762.590 719.890  1.00  0.00            
ATOM    104  BBe LEU    51     755.980 762.860 724.400  1.00  0.00            
ATOM    105  S1e LEU    51     755.320 765.340 725.270  1.00  0.00            
ATOM    106  BBe ASP    52     759.740 762.840 724.980  1.00  0.00            
ATOM    107  S1e ASP    52     760.510 765.300 724.610  1.00  0.00            
ATOM    108  BBc GLY    53     760.880 761.010 728.040  1.00  0.00            
ATOM    109  BBt ARG    54     763.940 763.250 727.790  1.00  0.00            
ATOM    110  S1t ARG    54     763.500 765.400 728.730  1.00  0.00            
ATOM    111  S2t ARG    54     763.710 768.480 726.900  1.00  0.00            
ATOM    112  BBt ALA    55     765.900 761.490 730.510  1.00  0.00            
ATOM    113  BBc CYS    56     762.920 759.890 732.200  1.00  0.00            
ATOM    114  S1c CYS    56     763.740 759.700 734.350  1.00  0.00            
ATOM    115  BBc THR    57     761.930 756.230 731.790  1.00  0.00            
ATOM    116  S1c THR    57     763.220 755.130 732.760  1.00  0.00            
ATOM    117  BBh LEU    58     758.170 755.810 731.790  1.00  0.00            
ATOM    118  S1h LEU    58     755.530 755.640 732.170  1.00  0.00            
ATOM    119  BBh ILE    59     758.620 753.750 734.910  1.00  0.00            
ATOM    120  S1h ILE    59     757.240 752.000 735.720  1.00  0.00            
ATOM    121  BBh ASP    60     760.430 756.550 736.700  1.00  0.00            
ATOM    122  S1h ASP    60     761.230 755.260 738.750  1.00  0.00            
ATOM    123  BBh ALA    61     757.860 759.190 735.710  1.00  0.00            
ATOM    124  BBh LEU    62     755.300 756.610 736.960  1.00  0.00            
ATOM    125  S1h LEU    62     753.430 754.750 737.090  1.00  0.00            
ATOM    126  BBh LEU    63     757.090 756.220 740.250  1.00  0.00            
ATOM    127  S1h LEU    63     757.310 753.800 741.130  1.00  0.00            
ATOM    128  BBt GLY    64     757.760 759.910 740.790  1.00  0.00            
ATOM    129  BBc ASP    65     761.600 760.290 740.610  1.00  0.00            
ATOM    130  S1c ASP    65     763.510 759.920 738.980  1.00  0.00            
ATOM    131  BBh PRO    66     762.380 763.950 741.470  1.00  0.00            
ATOM    132  S1h PRO    66     761.540 764.920 742.870  1.00  0.00            
ATOM    133  BBh HIS    67     763.630 764.890 738.030  1.00  0.00            
ATOM    134  S1h HIS    67     765.510 764.410 737.900  1.00  0.00            
ATOM    135  S2h HIS    67     767.410 764.150 737.680  1.00  0.00            
ATOM    136  S3h HIS    67     767.110 762.440 736.390  1.00  0.00            
ATOM    137  BBh CYS    68     760.600 763.230 736.500  1.00  0.00            
ATOM    138  S1h CYS    68     761.070 764.420 734.420  1.00  0.00            
ATOM    139  BBh ASP    69     758.070 765.140 738.500  1.00  0.00            
ATOM    140  S1h ASP    69     756.710 765.010 740.710  1.00  0.00            
ATOM    141  BBh VAL    70     757.490 767.230 735.300  1.00  0.00            
ATOM    142  S1h VAL    70     756.740 768.980 735.930  1.00  0.00            
ATOM    143  BBh PHE    71     755.720 764.320 733.570  1.00  0.00            
ATOM    144  S1h PHE    71     756.450 765.670 730.600  1.00  0.00            
ATOM    145  S2h PHE    71     757.510 763.520 730.660  1.00  0.00            
ATOM    146  S3h PHE    71     758.670 765.410 729.730  1.00  0.00            
ATOM    147  BBt GLN    72     753.170 764.240 736.410  1.00  0.00            
ATOM    148  S1t GLN    72     752.520 765.870 738.910  1.00  0.00            
ATOM    149  BBt ASN    73     749.830 763.610 734.870  1.00  0.00            
ATOM    150  S1t ASN    73     748.530 765.350 736.160  1.00  0.00            
ATOM    151  BBc GLU    74     751.050 763.440 731.320  1.00  0.00            
ATOM    152  S1c GLU    74     751.880 766.050 729.360  1.00  0.00            
ATOM    153  BBe THR    75     749.050 761.880 728.510  1.00  0.00            
ATOM    154  S1e THR    75     747.160 762.320 728.470  1.00  0.00            
ATOM    155  BBc TRP    76     750.810 760.500 725.420  1.00  0.00            
ATOM    156  S1c TRP    76     752.850 760.310 727.270  1.00  0.00            
ATOM    157  S2c TRP    76     754.190 761.550 728.500  1.00  0.00            
ATOM    158  S3c TRP    76     754.960 759.810 730.120  1.00  0.00            
ATOM    159  S4c TRP    76     753.090 758.240 728.750  1.00  0.00            
ATOM    160  BBs ASP    77     749.950 759.010 722.130  1.00  0.00            
ATOM    161  S1s ASP    77     747.480 759.170 721.400  1.00  0.00            
ATOM    162  BBe LEU    78     753.470 757.650 721.910  1.00  0.00            
ATOM    163  S1e LEU    78     755.380 757.830 720.050  1.00  0.00            
ATOM    164  BBe PHE    79     755.920 757.930 724.720  1.00  0.00            
ATOM    165  S1e PHE    79     756.260 755.940 727.330  1.00  0.00            
ATOM    166  S2e PHE    79     757.840 757.720 727.630  1.00  0.00            
ATOM    167  S3e PHE    79     758.610 755.450 727.460  1.00  0.00            
ATOM    168  BBe VAL    80     759.450 758.170 723.440  1.00  0.00            
ATOM    169  S1e VAL    80     759.320 759.510 721.970  1.00  0.00            
ATOM    170  BBe GLU    81     762.290 756.900 725.600  1.00  0.00            
ATOM    171  S1e GLU    81     763.660 754.830 727.480  1.00  0.00            
ATOM    172  BBc ARG    82     765.860 758.250 725.140  1.00  0.00            
ATOM    173  S1c ARG    82     766.740 760.430 724.450  1.00  0.00            
ATOM    174  S2c ARG    82     768.650 763.090 722.350  1.00  0.00            
ATOM    175  BBt SER    83     768.840 755.980 725.670  1.00  0.00            
ATOM    176  S1t SER    83     768.960 754.380 726.770  1.00  0.00            
ATOM    177  BBt ASN    84     770.170 758.900 727.790  1.00  0.00            
ATOM    178  S1t ASN    84     771.550 760.940 727.520  1.00  0.00            
ATOM    179  BBc ALA    85     767.620 758.640 730.490  1.00  0.00            
ATOM    180  BBc PHE    86     768.930 758.120 733.950  1.00  0.00            
ATOM    181  S1c PHE    86     771.580 756.640 731.970  1.00  0.00            
ATOM    182  S2c PHE    86     772.220 758.920 732.380  1.00  0.00            
ATOM    183  S3c PHE    86     773.710 757.450 731.210  1.00  0.00            
ATOM    184  BBc SER    87     767.630 757.040 737.420  1.00  0.00            
ATOM    185  S1c SER    87     766.590 755.430 737.100  1.00  0.00            
ATOM    186  BBc ASN    88     768.430 759.260 740.330  1.00  0.00            
ATOM    187  S1c ASN    88     770.210 760.620 741.230  1.00  0.00            
ATOM    188  BBs CYS    89     766.060 757.850 742.960  1.00  0.00            
ATOM    189  S1s CYS    89     765.170 756.060 741.490  1.00  0.00            
ATOM    190  BBs TYR    90     766.080 755.270 745.880  1.00  0.00            
ATOM    191  S1s TYR    90     767.400 754.710 748.730  1.00  0.00            
ATOM    192  S2s TYR    90     765.410 753.430 748.350  1.00  0.00            
ATOM    193  S3s TYR    90     765.540 754.630 751.210  1.00  0.00            
ATOM    194  BBc PRO    91     767.270 751.880 744.410  1.00  0.00            
ATOM    195  S1c PRO    91     768.940 751.310 745.120  1.00  0.00            
ATOM    196  BBe TYR    92     764.350 749.990 742.920  1.00  0.00            
ATOM    197  S1e TYR    92     761.800 750.950 740.930  1.00  0.00            
ATOM    198  S2e TYR    92     763.890 751.410 739.840  1.00  0.00            
ATOM    199  S3e TYR    92     761.620 750.710 737.850  1.00  0.00            
ATOM    200  BBe ASP    93     763.720 746.630 741.380  1.00  0.00            
ATOM    201  S1e ASP    93     765.300 746.220 739.380  1.00  0.00            
ATOM    202  BBc ILE    94     760.490 745.410 739.710  1.00  0.00            
ATOM    203  S1c ILE    94     758.770 746.620 739.030  1.00  0.00            
ATOM    204  BBt PRO    95     759.240 741.900 739.480  1.00  0.00            
ATOM    205  S1t PRO    95     757.930 741.780 740.850  1.00  0.00            
ATOM    206  BBt ASP    96     758.180 741.830 735.880  1.00  0.00            
ATOM    207  S1t ASP    96     759.430 739.820 734.790  1.00  0.00            
ATOM    208  BBh TYR    97     759.500 745.190 734.680  1.00  0.00            
ATOM    209  S1h TYR    97     761.900 747.130 733.870  1.00  0.00            
ATOM    210  S2h TYR    97     759.960 748.440 734.410  1.00  0.00            
ATOM    211  S3h TYR    97     762.400 750.180 733.610  1.00  0.00            
ATOM    212  BBh ALA    98     758.480 744.570 731.160  1.00  0.00            
ATOM    213  BBh SER    99     754.650 744.150 731.880  1.00  0.00            
ATOM    214  S1h SER    99     754.640 742.750 733.240  1.00  0.00            
ATOM    215  BBh LEU   100     754.190 747.330 733.960  1.00  0.00            
ATOM    216  S1h LEU   100     754.980 748.020 736.440  1.00  0.00            
ATOM    217  BBh ARG   101     756.210 749.380 731.470  1.00  0.00            
ATOM    218  S1h ARG   101     757.940 750.910 730.390  1.00  0.00            
ATOM    219  S2h ARG   101     760.960 750.840 728.790  1.00  0.00            
ATOM    220  BBh SER   102     753.890 747.720 728.920  1.00  0.00            
ATOM    221  S1h SER   102     753.910 746.170 727.730  1.00  0.00            
ATOM    222  BBh LEU   103     750.440 748.250 730.440  1.00  0.00            
ATOM    223  S1h LEU   103     749.240 747.760 732.730  1.00  0.00            
ATOM    224  BBh VAL   104     751.430 751.730 731.510  1.00  0.00            
ATOM    225  S1h VAL   104     752.330 751.980 733.280  1.00  0.00            
ATOM    226  BBh ALA   105     752.610 752.680 728.030  1.00  0.00            
ATOM    227  BBh SER   106     749.430 751.180 726.500  1.00  0.00            
ATOM    228  S1h SER   106     749.910 749.400 725.860  1.00  0.00            
ATOM    229  BBh SER   107     747.310 753.180 729.110  1.00  0.00            
ATOM    230  S1h SER   107     746.920 752.070 730.670  1.00  0.00            
ATOM    231  BBt GLY   108     749.110 756.330 728.060  1.00  0.00            
ATOM    232  BBe THR   109     748.090 758.430 731.050  1.00  0.00            
ATOM    233  S1e THR   109     746.220 758.190 731.540  1.00  0.00            
ATOM    234  BBc LEU   110     749.780 759.600 734.250  1.00  0.00            
ATOM    235  S1c LEU   110     752.340 758.860 733.980  1.00  0.00            
ATOM    236  BBc GLU   111     746.590 760.840 735.740  1.00  0.00            
ATOM    237  S1c GLU   111     745.090 762.310 733.950  1.00  0.00            
ATOM    238  BBe PHE   112     747.240 760.370 739.490  1.00  0.00            
ATOM    239  S1e PHE   112     750.520 761.350 739.310  1.00  0.00            
ATOM    240  S2e PHE   112     750.110 758.990 739.220  1.00  0.00            
ATOM    241  S3e PHE   112     752.360 759.810 739.260  1.00  0.00            
ATOM    242  BBe ILE   113     744.660 760.480 742.240  1.00  0.00            
ATOM    243  S1e ILE   113     742.500 760.470 741.750  1.00  0.00            
ATOM    244  BBe THR   114     745.740 761.190 745.810  1.00  0.00            
ATOM    245  S1e THR   114     747.440 762.150 745.840  1.00  0.00            
ATOM    246  BBc GLU   115     743.580 759.080 748.130  1.00  0.00            
ATOM    247  S1c GLU   115     740.710 760.100 746.400  1.00  0.00            
ATOM    248  BBc GLY   116     742.840 759.380 751.780  1.00  0.00            
ATOM    249  BBc PHE   117     745.660 757.760 753.790  1.00  0.00            
ATOM    250  S1c PHE   117     744.320 754.650 752.280  1.00  0.00            
ATOM    251  S2c PHE   117     746.340 755.400 751.240  1.00  0.00            
ATOM    252  S3c PHE   117     744.660 754.310 749.930  1.00  0.00            
ATOM    253  BBc THR   118     744.880 756.290 757.220  1.00  0.00            
ATOM    254  S1c THR   118     743.180 755.980 758.130  1.00  0.00            
ATOM    255  BBc TRP   119     748.310 755.300 758.430  1.00  0.00            
ATOM    256  S1c TRP   119     748.980 753.570 756.590  1.00  0.00            
ATOM    257  S2c TRP   119     749.300 751.400 756.380  1.00  0.00            
ATOM    258  S3c TRP   119     749.290 751.250 753.880  1.00  0.00            
ATOM    259  S4c TRP   119     749.090 754.030 754.080  1.00  0.00            
ATOM    260  BBt THR   120     747.770 755.260 762.160  1.00  0.00            
ATOM    261  S1t THR   120     746.310 756.210 763.030  1.00  0.00            
ATOM    262  BBt GLY   121     750.690 754.270 764.280  1.00  0.00            
ATOM    263  BBe VAL   122     753.360 755.080 761.580  1.00  0.00            
ATOM    264  S1e VAL   122     752.270 755.080 759.900  1.00  0.00            
ATOM    265  BBe THR   123     755.780 757.850 760.550  1.00  0.00            
ATOM    266  S1e THR   123     755.970 759.210 761.930  1.00  0.00            
ATOM    267  BBc GLN   124     755.080 758.780 756.940  1.00  0.00            
ATOM    268  S1c GLN   124     753.620 761.620 757.720  1.00  0.00            
ATOM    269  BBc ASN   125     757.170 760.380 754.140  1.00  0.00            
ATOM    270  S1c ASN   125     757.310 760.900 751.730  1.00  0.00            
ATOM    271  BBc GLY   126     760.490 758.640 754.890  1.00  0.00            
ATOM    272  BBc GLY   127     763.170 759.560 752.490  1.00  0.00            
ATOM    273  BBe SER   128     766.870 759.020 751.500  1.00  0.00            
ATOM    274  S1e SER   128     767.750 758.160 753.010  1.00  0.00            
ATOM    275  BBe SER   129     769.970 760.880 750.190  1.00  0.00            
ATOM    276  S1e SER   129     771.660 760.890 751.170  1.00  0.00            
ATOM    277  BBe ALA   130     769.900 758.740 747.080  1.00  0.00            
ATOM    278  BBe CYS   131     766.780 760.670 746.120  1.00  0.00            
ATOM    279  S1e CYS   131     764.710 761.420 745.180  1.00  0.00            
ATOM    280  BBe LYS   132     767.430 764.140 747.350  1.00  0.00            
ATOM    281  S1e LYS   132     769.400 765.350 746.840  1.00  0.00            
ATOM    282  S2e LYS   132     771.280 767.470 745.890  1.00  0.00            
ATOM    283  BBe ARG   133     764.290 766.300 746.840  1.00  0.00            
ATOM    284  S1e ARG   133     761.980 767.170 747.460  1.00  0.00            
ATOM    285  S2e ARG   133     759.490 765.670 749.060  1.00  0.00            
ATOM    286  BBt GLY   134     766.190 769.550 746.610  1.00  0.00            
ATOM    287  BBt PRO   135     768.170 769.660 749.860  1.00  0.00            
ATOM    288  S1t PRO   135     770.070 769.810 749.900  1.00  0.00            
ATOM    289  BBe ALA   136     765.610 767.530 751.660  1.00  0.00            
ATOM    290  BBe ASN   137     766.430 763.880 751.200  1.00  0.00            
ATOM    291  S1e ASN   137     767.050 763.430 753.610  1.00  0.00            
ATOM    292  BBe GLY   138     763.540 762.340 749.370  1.00  0.00            
ATOM    293  BBc PHE   139     761.290 759.680 747.770  1.00  0.00            
ATOM    294  S1c PHE   139     759.880 757.080 749.140  1.00  0.00            
ATOM    295  S2c PHE   139     762.240 757.030 748.710  1.00  0.00            
ATOM    296  S3c PHE   139     761.130 755.060 749.500  1.00  0.00            
ATOM    297  BBc PHE   140     759.390 758.670 744.660  1.00  0.00            
ATOM    298  S1c PHE   140     761.500 756.660 744.100  1.00  0.00            
ATOM    299  S2c PHE   140     759.540 755.550 744.920  1.00  0.00            
ATOM    300  S3c PHE   140     761.690 754.510 745.160  1.00  0.00            
ATOM    301  BBt SER   141     756.500 761.230 744.830  1.00  0.00            
ATOM    302  S1t SER   141     757.540 762.750 745.490  1.00  0.00            
ATOM    303  BBt ARG   142     753.850 758.600 744.370  1.00  0.00            
ATOM    304  S1t ARG   142     751.750 758.020 743.750  1.00  0.00            
ATOM    305  S2t ARG   142     750.820 755.550 742.130  1.00  0.00            
ATOM    306  BBe LEU   143     755.060 756.450 747.270  1.00  0.00            
ATOM    307  S1e LEU   143     755.100 754.180 745.790  1.00  0.00            
ATOM    308  BBe ASN   144     755.000 756.560 751.050  1.00  0.00            
ATOM    309  S1e ASN   144     752.910 757.690 751.950  1.00  0.00            
ATOM    310  BBe TRP   145     757.990 755.340 753.170  1.00  0.00            
ATOM    311  S1e TRP   145     760.150 753.950 753.840  1.00  0.00            
ATOM    312  S2e TRP   145     762.270 754.370 754.270  1.00  0.00            
ATOM    313  S3e TRP   145     762.730 752.370 755.700  1.00  0.00            
ATOM    314  S4e TRP   145     760.120 751.670 755.000  1.00  0.00            
ATOM    315  BBc LEU   146     756.310 754.150 756.420  1.00  0.00            
ATOM    316  S1c LEU   146     753.790 754.640 755.410  1.00  0.00            
ATOM    317  BBe THR   147     758.390 753.830 759.670  1.00  0.00            
ATOM    318  S1e THR   147     760.110 754.560 759.110  1.00  0.00            
ATOM    319  BBe LYS   148     758.030 753.050 763.380  1.00  0.00            
ATOM    320  S1e LYS   148     760.170 752.990 764.600  1.00  0.00            
ATOM    321  S2e LYS   148     762.080 755.180 764.820  1.00  0.00            
ATOM    322  BBs SER   149     756.140 755.630 765.550  1.00  0.00            
ATOM    323  S1s SER   149     754.490 756.660 765.680  1.00  0.00            
ATOM    324  BBs GLU   150     757.550 755.880 769.020  1.00  0.00            
ATOM    325  S1s GLU   150     757.000 758.250 770.150  1.00  0.00            
ATOM    326  BBs SER   151     759.100 752.440 769.140  1.00  0.00            
ATOM    327  S1s SER   151     760.830 752.280 770.020  1.00  0.00            
ATOM    328  BBc ALA   152     756.150 750.680 767.370  1.00  0.00            
ATOM    329  BBc TYR   153     755.120 749.140 764.110  1.00  0.00            
ATOM    330  S1c TYR   153     753.970 751.020 762.140  1.00  0.00            
ATOM    331  S2c TYR   153     755.660 749.740 761.020  1.00  0.00            
ATOM    332  S3c TYR   153     753.180 750.250 759.240  1.00  0.00            
ATOM    333  BBc PRO   154     751.350 748.300 764.380  1.00  0.00            
ATOM    334  S1c PRO   154     750.590 749.210 765.870  1.00  0.00            
ATOM    335  BBc VAL   155     749.620 745.670 762.260  1.00  0.00            
ATOM    336  S1c VAL   155     748.650 743.930 762.330  1.00  0.00            
ATOM    337  BBe LEU   156     748.640 747.990 759.450  1.00  0.00            
ATOM    338  S1e LEU   156     748.370 750.220 760.910  1.00  0.00            
ATOM    339  BBe ASN   157     745.280 747.270 757.810  1.00  0.00            
ATOM    340  S1e ASN   157     743.410 745.850 758.740  1.00  0.00            
ATOM    341  BBe VAL   158     743.670 749.710 755.400  1.00  0.00            
ATOM    342  S1e VAL   158     744.530 751.500 755.710  1.00  0.00            
ATOM    343  BBe THR   159     740.650 749.700 753.240  1.00  0.00            
ATOM    344  S1e THR   159     739.070 748.570 753.470  1.00  0.00            
ATOM    345  BBe MET   160     740.140 751.800 750.120  1.00  0.00            
ATOM    346  S1e MET   160     738.890 755.010 750.290  1.00  0.00            
ATOM    347  BBe PRO   161     736.910 751.230 748.090  1.00  0.00            
ATOM    348  S1e PRO   161     735.200 751.170 748.900  1.00  0.00            
ATOM    349  BBc ASN   162     736.690 751.540 744.330  1.00  0.00            
ATOM    350  S1c ASN   162     738.740 752.260 743.020  1.00  0.00            
ATOM    351  BBc ASN   163     733.390 753.500 744.230  1.00  0.00            
ATOM    352  S1c ASN   163     731.870 753.030 746.110  1.00  0.00            
ATOM    353  BBs ASP   164     734.420 754.830 740.780  1.00  0.00            
ATOM    354  S1s ASP   164     734.300 757.240 740.300  1.00  0.00            
ATOM    355  BBs ASN   165     733.290 753.440 737.380  1.00  0.00            
ATOM    356  S1s ASN   165     731.790 751.880 736.200  1.00  0.00            
ATOM    357  BBs PHE   166     736.890 752.630 736.290  1.00  0.00            
ATOM    358  S1s PHE   166     737.100 755.900 735.860  1.00  0.00            
ATOM    359  S2s PHE   166     738.760 754.820 734.510  1.00  0.00            
ATOM    360  S3s PHE   166     738.110 757.080 734.020  1.00  0.00            
ATOM    361  BBc ASP   167     739.730 750.130 737.160  1.00  0.00            
ATOM    362  S1c ASP   167     739.810 748.380 735.380  1.00  0.00            
ATOM    363  BBe LYS   168     742.350 751.720 739.420  1.00  0.00            
ATOM    364  S1e LYS   168     741.310 754.170 739.420  1.00  0.00            
ATOM    365  S2e LYS   168     739.500 756.180 739.950  1.00  0.00            
ATOM    366  BBe LEU   169     746.100 751.260 739.250  1.00  0.00            
ATOM    367  S1e LEU   169     748.170 749.930 738.210  1.00  0.00            
ATOM    368  BBe TYR   170     747.710 750.990 742.650  1.00  0.00            
ATOM    369  S1e TYR   170     747.470 749.340 745.350  1.00  0.00            
ATOM    370  S2e TYR   170     745.280 749.340 744.360  1.00  0.00            
ATOM    371  S3e TYR   170     745.450 751.120 746.900  1.00  0.00            
ATOM    372  BBe ILE   171     751.450 750.710 742.740  1.00  0.00            
ATOM    373  S1e ILE   171     752.560 751.180 740.950  1.00  0.00            
ATOM    374  BBe TRP   172     752.970 749.860 746.100  1.00  0.00            
ATOM    375  S1e TRP   172     751.620 748.670 748.010  1.00  0.00            
ATOM    376  S2e TRP   172     750.020 749.190 749.420  1.00  0.00            
ATOM    377  S3e TRP   172     750.820 747.790 751.330  1.00  0.00            
ATOM    378  S4e TRP   172     752.830 747.030 749.530  1.00  0.00            
ATOM    379  BBe GLY   173     756.300 748.370 747.180  1.00  0.00            
ATOM    380  BBe VAL   174     758.010 746.500 750.060  1.00  0.00            
ATOM    381  S1e VAL   174     758.040 744.670 749.250  1.00  0.00            
ATOM    382  BBe HIS   175     761.510 747.530 751.400  1.00  0.00            
ATOM    383  S1e HIS   175     762.160 749.370 751.460  1.00  0.00            
ATOM    384  S2e HIS   175     762.830 751.180 751.450  1.00  0.00            
ATOM    385  S3e HIS   175     764.730 750.570 752.290  1.00  0.00            
ATOM    386  BBe HIS   176     764.440 745.200 751.940  1.00  0.00            
ATOM    387  S1e HIS   176     764.360 744.500 750.110  1.00  0.00            
ATOM    388  S2e HIS   176     764.100 743.940 748.290  1.00  0.00            
ATOM    389  S3e HIS   176     764.640 741.900 748.740  1.00  0.00            
ATOM    390  BBc PRO   177     766.670 746.220 754.890  1.00  0.00            
ATOM    391  S1c PRO   177     766.590 747.680 756.110  1.00  0.00            
ATOM    392  BBs SER   178     770.470 745.840 754.540  1.00  0.00            
ATOM    393  S1s SER   178     771.510 747.490 754.680  1.00  0.00            
ATOM    394  BBs THR   179     770.570 744.190 758.080  1.00  0.00            
ATOM    395  S1s THR   179     772.340 744.570 758.820  1.00  0.00            
ATOM    396  BBh ASN   180     768.650 743.180 761.170  1.00  0.00            
ATOM    397  S1h ASN   180     767.270 741.270 761.980  1.00  0.00            
ATOM    398  BBh GLN   181     769.730 746.210 763.150  1.00  0.00            
ATOM    399  S1h GLN   181     772.360 746.840 763.740  1.00  0.00            
ATOM    400  BBh GLU   182     768.090 748.290 760.460  1.00  0.00            
ATOM    401  S1h GLU   182     770.520 749.510 759.070  1.00  0.00            
ATOM    402  BBh GLN   183     765.030 746.010 760.380  1.00  0.00            
ATOM    403  S1h GLN   183     764.070 743.730 758.350  1.00  0.00            
ATOM    404  BBh THR   184     764.390 745.840 764.100  1.00  0.00            
ATOM    405  S1h THR   184     765.290 744.590 765.300  1.00  0.00            
ATOM    406  BBh ASN   185     765.370 749.540 764.230  1.00  0.00            
ATOM    407  S1h ASN   185     764.690 750.900 766.240  1.00  0.00            
ATOM    408  BBh LEU   186     763.280 750.880 761.400  1.00  0.00            
ATOM    409  S1h LEU   186     764.650 753.040 760.630  1.00  0.00            
ATOM    410  BBh TYR   187     760.220 748.720 761.930  1.00  0.00            
ATOM    411  S1h TYR   187     759.730 749.350 758.740  1.00  0.00            
ATOM    412  S2h TYR   187     760.580 747.230 759.470  1.00  0.00            
ATOM    413  S3h TYR   187     762.360 748.570 757.310  1.00  0.00            
ATOM    414  BBs VAL   188     760.730 747.070 765.270  1.00  0.00            
ATOM    415  S1s VAL   188     760.500 748.240 766.870  1.00  0.00            
ATOM    416  BBs GLN   189     759.340 743.620 764.330  1.00  0.00            
ATOM    417  S1s GLN   189     756.990 744.690 763.560  1.00  0.00            
ATOM    418  BBs ALA   190     762.280 741.390 763.140  1.00  0.00            
ATOM    419  BBs SER   191     760.670 740.200 759.880  1.00  0.00            
ATOM    420  S1s SER   191     761.520 738.810 758.810  1.00  0.00            
ATOM    421  BBc GLY   192     758.170 742.560 758.230  1.00  0.00            
ATOM    422  BBc ARG   193     755.400 741.400 755.800  1.00  0.00            
ATOM    423  S1c ARG   193     754.490 739.380 756.690  1.00  0.00            
ATOM    424  S2c ARG   193     751.230 739.760 757.060  1.00  0.00            
ATOM    425  BBe VAL   194     752.980 742.950 753.240  1.00  0.00            
ATOM    426  S1e VAL   194     754.470 743.690 752.130  1.00  0.00            
ATOM    427  BBe THR   195     749.640 741.780 752.030  1.00  0.00            
ATOM    428  S1e THR   195     748.370 740.860 753.180  1.00  0.00            
ATOM    429  BBe VAL   196     747.740 743.520 749.200  1.00  0.00            
ATOM    430  S1e VAL   196     748.110 745.220 748.220  1.00  0.00            
ATOM    431  BBe SER   197     744.440 741.960 748.330  1.00  0.00            
ATOM    432  S1e SER   197     743.950 741.620 750.190  1.00  0.00            
ATOM    433  BBc THR   198     741.180 742.430 746.470  1.00  0.00            
ATOM    434  S1c THR   198     740.670 743.600 745.000  1.00  0.00            
ATOM    435  BBs ARG   199     738.070 740.170 746.540  1.00  0.00            
ATOM    436  S1s ARG   199     736.440 741.770 747.610  1.00  0.00            
ATOM    437  S2s ARG   199     733.690 742.650 748.360  1.00  0.00            
ATOM    438  BBs ARG   200     739.780 738.780 743.370  1.00  0.00            
ATOM    439  S1s ARG   200     739.210 739.990 741.360  1.00  0.00            
ATOM    440  S2s ARG   200     741.130 742.430 740.040  1.00  0.00            
ATOM    441  BBc SER   201     743.500 739.000 744.110  1.00  0.00            
ATOM    442  S1c SER   201     744.470 740.290 743.020  1.00  0.00            
ATOM    443  BBe GLN   202     745.890 738.390 747.020  1.00  0.00            
ATOM    444  S1e GLN   202     746.160 735.680 746.920  1.00  0.00            
ATOM    445  BBe GLN   203     749.590 739.040 747.000  1.00  0.00            
ATOM    446  S1e GLN   203     750.700 738.490 745.060  1.00  0.00            
ATOM    447  BBe THR   204     751.670 738.770 750.160  1.00  0.00            
ATOM    448  S1e THR   204     751.080 737.170 751.110  1.00  0.00            
ATOM    449  BBe ILE   205     755.470 739.620 750.050  1.00  0.00            
ATOM    450  S1e ILE   205     756.570 739.860 747.840  1.00  0.00            
ATOM    451  BBc ILE   206     758.020 738.890 752.790  1.00  0.00            
ATOM    452  S1c ILE   206     758.050 737.610 754.720  1.00  0.00            
ATOM    453  BBc PRO   207     760.900 741.340 752.960  1.00  0.00            
ATOM    454  S1c PRO   207     760.750 741.620 751.090  1.00  0.00            
ATOM    455  BBc ASN   208     764.390 739.770 753.050  1.00  0.00            
ATOM    456  S1c ASN   208     763.740 737.500 753.760  1.00  0.00            
ATOM    457  BBc ILE   209     767.490 741.270 754.730  1.00  0.00            
ATOM    458  S1c ILE   209     767.530 740.350 756.930  1.00  0.00            
ATOM    459  BBc GLY   210     771.020 741.520 753.600  1.00  0.00            
ATOM    460  BBc SER   211     773.780 743.560 751.870  1.00  0.00            
ATOM    461  S1c SER   211     774.950 744.250 753.270  1.00  0.00            
ATOM    462  BBc ARG   212     773.720 744.970 748.410  1.00  0.00            
ATOM    463  S1c ARG   212     771.140 745.470 747.690  1.00  0.00            
ATOM    464  S2c ARG   212     769.310 743.590 749.350  1.00  0.00            
ATOM    465  BBc PRO   213     776.020 746.710 745.950  1.00  0.00            
ATOM    466  S1c PRO   213     777.820 746.160 746.190  1.00  0.00            
ATOM    467  BBc TRP   214     775.590 750.370 746.940  1.00  0.00            
ATOM    468  S1c TRP   214     778.070 751.310 747.280  1.00  0.00            
ATOM    469  S2c TRP   214     779.920 750.970 748.410  1.00  0.00            
ATOM    470  S3c TRP   214     781.320 752.490 747.000  1.00  0.00            
ATOM    471  S4c TRP   214     778.980 752.900 745.510  1.00  0.00            
ATOM    472  BBe VAL   215     773.640 752.560 744.530  1.00  0.00            
ATOM    473  S1e VAL   215     773.110 751.500 742.920  1.00  0.00            
ATOM    474  BBt ARG   216     773.810 756.200 745.420  1.00  0.00            
ATOM    475  S1t ARG   216     774.290 758.030 744.500  1.00  0.00            
ATOM    476  S2t ARG   216     775.030 759.850 741.550  1.00  0.00            
ATOM    477  BBt GLY   217     774.940 755.070 748.870  1.00  0.00            
ATOM    478  BBe GLN   218     771.940 752.830 749.540  1.00  0.00            
ATOM    479  S1e GLN   218     770.470 753.290 752.010  1.00  0.00            
ATOM    480  BBs PRO   219     772.420 749.030 750.170  1.00  0.00            
ATOM    481  S1s PRO   219     774.140 748.690 750.900  1.00  0.00            
ATOM    482  BBc GLY   220     768.690 748.660 750.810  1.00  0.00            
ATOM    483  BBe ARG   221     766.070 748.510 747.990  1.00  0.00            
ATOM    484  S1e ARG   221     766.930 747.170 746.440  1.00  0.00            
ATOM    485  S2e ARG   221     768.560 747.030 743.350  1.00  0.00            
ATOM    486  BBe ILE   222     762.460 748.470 747.100  1.00  0.00            
ATOM    487  S1e ILE   222     761.110 750.150 746.720  1.00  0.00            
ATOM    488  BBe SER   223     760.580 745.650 745.270  1.00  0.00            
ATOM    489  S1e SER   223     761.230 743.910 744.690  1.00  0.00            
ATOM    490  BBe ILE   224     757.690 747.210 743.460  1.00  0.00            
ATOM    491  S1e ILE   224     757.270 749.270 742.880  1.00  0.00            
ATOM    492  BBe TYR   225     754.370 745.580 742.760  1.00  0.00            
ATOM    493  S1e TYR   225     752.340 743.700 744.750  1.00  0.00            
ATOM    494  S2e TYR   225     754.610 743.740 745.530  1.00  0.00            
ATOM    495  S3e TYR   225     752.590 743.000 747.760  1.00  0.00            
ATOM    496  BBe TRP   226     750.950 746.630 741.480  1.00  0.00            
ATOM    497  S1e TRP   226     751.020 745.790 739.030  1.00  0.00            
ATOM    498  S2e TRP   226     749.820 745.770 737.180  1.00  0.00            
ATOM    499  S3e TRP   226     751.060 743.930 736.020  1.00  0.00            
ATOM    500  S4e TRP   226     752.630 743.950 738.340  1.00  0.00            
ATOM    501  BBe THR   227     747.330 745.740 741.920  1.00  0.00            
ATOM    502  S1e THR   227     746.430 744.620 743.230  1.00  0.00            
ATOM    503  BBe ILE   228     744.320 746.760 739.870  1.00  0.00            
ATOM    504  S1e ILE   228     744.130 746.500 737.560  1.00  0.00            
ATOM    505  BBe VAL   229     741.020 747.070 741.660  1.00  0.00            
ATOM    506  S1e VAL   229     740.530 748.190 743.240  1.00  0.00            
ATOM    507  BBc LYS   230     737.900 746.560 739.520  1.00  0.00            
ATOM    508  S1c LYS   230     737.200 744.480 738.130  1.00  0.00            
ATOM    509  S2c LYS   230     736.020 742.760 736.230  1.00  0.00            
ATOM    510  BBt PRO   231     734.780 748.670 740.090  1.00  0.00            
ATOM    511  S1t PRO   231     735.570 750.400 740.180  1.00  0.00            
ATOM    512  BBt GLY   232     732.490 747.500 742.990  1.00  0.00            
ATOM    513  BBc ASP   233     735.620 746.040 744.680  1.00  0.00            
ATOM    514  S1c ASP   233     736.020 744.150 743.190  1.00  0.00            
ATOM    515  BBe VAL   234     737.940 747.330 747.440  1.00  0.00            
ATOM    516  S1e VAL   234     736.990 746.340 748.890  1.00  0.00            
ATOM    517  BBe LEU   235     741.700 747.490 748.400  1.00  0.00            
ATOM    518  S1e LEU   235     743.720 746.360 747.200  1.00  0.00            
ATOM    519  BBe VAL   236     742.910 746.040 751.690  1.00  0.00            
ATOM    520  S1e VAL   236     742.440 744.790 753.180  1.00  0.00            
ATOM    521  BBe ILE   237     746.550 746.570 752.750  1.00  0.00            
ATOM    522  S1e ILE   237     746.470 748.590 751.750  1.00  0.00            
ATOM    523  BBe ASN   238     747.700 744.680 755.880  1.00  0.00            
ATOM    524  S1e ASN   238     747.350 743.060 757.810  1.00  0.00            
ATOM    525  BBe SER   239     751.450 745.010 756.710  1.00  0.00            
ATOM    526  S1e SER   239     751.880 746.690 755.820  1.00  0.00            
ATOM    527  BBs ASN   240     753.110 745.000 760.160  1.00  0.00            
ATOM    528  S1s ASN   240     753.070 742.560 760.450  1.00  0.00            
ATOM    529  BBs GLY   241     756.300 746.180 758.560  1.00  0.00            
ATOM    530  BBc ASN   242     758.380 747.040 755.430  1.00  0.00            
ATOM    531  S1c ASN   242     759.800 745.210 754.840  1.00  0.00            
ATOM    532  BBe LEU   243     755.490 748.360 753.290  1.00  0.00            
ATOM    533  S1e LEU   243     755.170 750.070 755.120  1.00  0.00            
ATOM    534  BBe ILE   244     755.980 751.300 750.920  1.00  0.00            
ATOM    535  S1e ILE   244     758.040 751.760 750.190  1.00  0.00            
ATOM    536  BBe ALA   245     752.530 752.830 750.790  1.00  0.00            
ATOM    537  BBe PRO   246     750.340 754.150 747.930  1.00  0.00            
ATOM    538  S1e PRO   246     749.980 753.510 746.180  1.00  0.00            
ATOM    539  BBc ARG   247     749.340 757.820 747.920  1.00  0.00            
ATOM    540  S1c ARG   247     748.290 759.350 749.960  1.00  0.00            
ATOM    541  S2c ARG   247     747.750 762.080 751.410  1.00  0.00            
ATOM    542  BBe GLY   248     746.580 757.100 745.570  1.00  0.00            
ATOM    543  BBe TYR   249     745.900 755.520 742.180  1.00  0.00            
ATOM    544  S1e TYR   249     743.420 753.910 743.890  1.00  0.00            
ATOM    545  S2e TYR   249     742.540 756.140 743.720  1.00  0.00            
ATOM    546  S3e TYR   249     741.730 754.710 746.360  1.00  0.00            
ATOM    547  BBe PHE   250     746.390 755.810 738.450  1.00  0.00            
ATOM    548  S1e PHE   250     747.620 753.710 735.770  1.00  0.00            
ATOM    549  S2e PHE   250     748.900 755.580 736.580  1.00  0.00            
ATOM    550  S3e PHE   250     748.960 754.990 734.250  1.00  0.00            
ATOM    551  BBe LYS   251     743.530 756.210 736.030  1.00  0.00            
ATOM    552  S1e LYS   251     742.410 758.320 736.040  1.00  0.00            
ATOM    553  S2e LYS   251     740.670 760.780 736.320  1.00  0.00            
ATOM    554  BBc MET   252     743.300 753.360 733.510  1.00  0.00            
ATOM    555  S1c MET   252     744.020 750.730 733.820  1.00  0.00            
ATOM    556  BBc ARG   253     742.280 754.100 729.950  1.00  0.00            
ATOM    557  S1c ARG   253     741.170 756.300 730.290  1.00  0.00            
ATOM    558  S2c ARG   253     741.700 759.400 731.380  1.00  0.00            
ATOM    559  BBc THR   254     742.670 752.010 726.890  1.00  0.00            
ATOM    560  S1c THR   254     742.850 750.100 727.200  1.00  0.00            
ATOM    561  BBs GLY   255     743.300 753.070 723.240  1.00  0.00            
ATOM    562  BBs LYS   256     746.000 753.590 720.670  1.00  0.00            
ATOM    563  S1s LYS   256     745.610 755.520 718.850  1.00  0.00            
ATOM    564  S2s LYS   256     746.370 757.550 716.610  1.00  0.00            
ATOM    565  BBc SER   257     748.760 754.790 723.020  1.00  0.00            
ATOM    566  S1c SER   257     747.440 755.510 724.260  1.00  0.00            
ATOM    567  BBe SER   258     752.260 753.330 723.310  1.00  0.00            
ATOM    568  S1e SER   258     752.420 752.300 721.660  1.00  0.00            
ATOM    569  BBe ILE   259     756.060 753.300 723.810  1.00  0.00            
ATOM    570  S1e ILE   259     756.470 751.650 725.310  1.00  0.00            
ATOM    571  BBe MET   260     759.100 753.510 721.600  1.00  0.00            
ATOM    572  S1e MET   260     758.840 754.510 718.700  1.00  0.00            
ATOM    573  BBe ARG   261     762.750 753.650 722.440  1.00  0.00            
ATOM    574  S1e ARG   261     764.830 752.380 722.570  1.00  0.00            
ATOM    575  S2e ARG   261     767.900 753.000 720.900  1.00  0.00            
ATOM    576  BBc SER   262     764.130 756.290 720.010  1.00  0.00            
ATOM    577  S1c SER   262     762.570 757.310 719.430  1.00  0.00            
ATOM    578  BBc ASP   263     766.940 758.850 719.930  1.00  0.00            
ATOM    579  S1c ASP   263     769.240 758.300 720.920  1.00  0.00            
ATOM    580  BBc ALA   264     765.460 760.560 716.820  1.00  0.00            
ATOM    581  BBc PRO   265     764.590 764.240 717.120  1.00  0.00            
ATOM    582  S1c PRO   265     765.920 765.570 716.850  1.00  0.00            
ATOM    583  BBc ILE   266     761.010 765.400 717.250  1.00  0.00            
ATOM    584  S1c ILE   266     760.520 765.900 719.640  1.00  0.00            
ATOM    585  BBc ASP   267     760.640 767.760 714.210  1.00  0.00            
ATOM    586  S1c ASP   267     762.860 769.090 713.960  1.00  0.00            
ATOM    587  BBs THR   268     757.340 769.460 713.100  1.00  0.00            
ATOM    588  S1s THR   268     756.490 770.550 714.470  1.00  0.00            
ATOM    589  BBs CYS   269     755.330 767.950 710.190  1.00  0.00            
ATOM    590  S1s CYS   269     756.670 768.810 708.370  1.00  0.00            
ATOM    591  BBe ILE   270     752.780 765.270 709.460  1.00  0.00            
ATOM    592  S1e ILE   270     750.590 765.610 709.120  1.00  0.00            
ATOM    593  BBc SER   271     753.290 761.520 709.190  1.00  0.00            
ATOM    594  S1c SER   271     754.020 761.240 707.410  1.00  0.00            
ATOM    595  BBs GLU   272     751.080 758.660 710.190  1.00  0.00            
ATOM    596  S1s GLU   272     749.140 758.620 712.800  1.00  0.00            
ATOM    597  BBe CYS   273     753.880 756.190 710.710  1.00  0.00            
ATOM    598  S1e CYS   273     755.260 754.960 709.230  1.00  0.00            
ATOM    599  BBe ILE   274     756.670 756.320 713.330  1.00  0.00            
ATOM    600  S1e ILE   274     757.340 757.380 715.020  1.00  0.00            
ATOM    601  BBe THR   275     759.830 754.190 713.330  1.00  0.00            
ATOM    602  S1e THR   275     760.190 753.730 711.470  1.00  0.00            
ATOM    603  BBt PRO   276     762.740 754.410 715.800  1.00  0.00            
ATOM    604  S1t PRO   276     763.480 753.000 716.840  1.00  0.00            
ATOM    605  BBt ASN   277     764.720 755.770 712.880  1.00  0.00            
ATOM    606  S1t ASN   277     766.620 755.160 711.370  1.00  0.00            
ATOM    607  BBe GLY   278     762.220 758.590 712.460  1.00  0.00            
ATOM    608  BBe SER   279     759.080 758.890 710.460  1.00  0.00            
ATOM    609  S1e SER   279     757.470 759.970 710.690  1.00  0.00            
ATOM    610  BBe ILE   280     758.500 757.630 706.940  1.00  0.00            
ATOM    611  S1e ILE   280     759.500 755.400 707.130  1.00  0.00            
ATOM    612  BBc PRO   281     755.660 757.850 704.250  1.00  0.00            
ATOM    613  S1c PRO   281     755.810 759.520 703.360  1.00  0.00            
ATOM    614  BBc ASN   282     752.970 755.120 704.140  1.00  0.00            
ATOM    615  S1c ASN   282     751.360 756.160 705.660  1.00  0.00            
ATOM    616  BBs ASP   283     752.390 755.410 700.440  1.00  0.00            
ATOM    617  S1s ASP   283     750.300 756.680 699.820  1.00  0.00            
ATOM    618  BBs LYS   284     754.500 752.320 699.610  1.00  0.00            
ATOM    619  S1s LYS   284     756.200 753.420 698.160  1.00  0.00            
ATOM    620  S2s LYS   284     758.280 755.000 696.870  1.00  0.00            
ATOM    621  BBs PRO   285     753.300 748.900 700.860  1.00  0.00            
ATOM    622  S1s PRO   285     751.510 748.340 701.170  1.00  0.00            
ATOM    623  BBe PHE   286     756.480 747.580 702.270  1.00  0.00            
ATOM    624  S1e PHE   286     755.000 744.490 701.980  1.00  0.00            
ATOM    625  S2e PHE   286     755.770 745.240 699.840  1.00  0.00            
ATOM    626  S3e PHE   286     753.530 744.420 700.090  1.00  0.00            
ATOM    627  BBe GLN   287     759.290 749.220 704.190  1.00  0.00            
ATOM    628  S1e GLN   287     758.550 750.200 707.230  1.00  0.00            
ATOM    629  BBc ASN   288     762.910 748.390 704.980  1.00  0.00            
ATOM    630  S1c ASN   288     764.720 746.840 705.160  1.00  0.00            
ATOM    631  BBs VAL   289     763.510 750.870 707.720  1.00  0.00            
ATOM    632  S1s VAL   289     765.000 752.170 707.410  1.00  0.00            
ATOM    633  BBc ASN   290     762.870 749.130 711.060  1.00  0.00            
ATOM    634  S1c ASN   290     763.840 750.490 712.870  1.00  0.00            
ATOM    635  BBs LYS   291     760.470 746.440 712.430  1.00  0.00            
ATOM    636  S1s LYS   291     762.170 745.090 713.630  1.00  0.00            
ATOM    637  S2s LYS   291     764.030 746.400 715.570  1.00  0.00            
ATOM    638  BBc ILE   292     759.310 748.620 715.290  1.00  0.00            
ATOM    639  S1c ILE   292     759.890 749.850 716.960  1.00  0.00            
ATOM    640  BBc THR   293     756.510 750.700 713.970  1.00  0.00            
ATOM    641  S1c THR   293     756.360 750.630 712.020  1.00  0.00            
ATOM    642  BBe TYR   294     753.760 752.900 715.350  1.00  0.00            
ATOM    643  S1e TYR   294     753.080 754.350 717.810  1.00  0.00            
ATOM    644  S2e TYR   294     752.700 756.310 716.480  1.00  0.00            
ATOM    645  S3e TYR   294     750.240 755.530 718.200  1.00  0.00            
ATOM    646  BBe GLY   295     750.820 754.010 713.190  1.00  0.00            
ATOM    647  BBe ALA   296     749.640 753.310 709.600  1.00  0.00            
ATOM    648  BBc CYS   297     752.780 751.470 708.740  1.00  0.00            
ATOM    649  S1c CYS   297     752.190 749.600 710.010  1.00  0.00            
ATOM    650  BBc PRO   298     753.870 749.480 705.560  1.00  0.00            
ATOM    651  S1c PRO   298     754.720 750.970 704.750  1.00  0.00            
ATOM    652  BBe LYS   299     754.800 745.930 706.510  1.00  0.00            
ATOM    653  S1e LYS   299     753.810 745.060 708.600  1.00  0.00            
ATOM    654  S2e LYS   299     751.190 745.040 709.860  1.00  0.00            
ATOM    655  BBe TYR   300     758.570 745.380 707.120  1.00  0.00            
ATOM    656  S1e TYR   300     760.910 743.450 709.110  1.00  0.00            
ATOM    657  S2e TYR   300     761.690 745.460 708.040  1.00  0.00            
ATOM    658  S3e TYR   300     763.970 743.850 709.400  1.00  0.00            
ATOM    659  BBc VAL   301     760.290 743.250 704.520  1.00  0.00            
ATOM    660  S1c VAL   301     759.810 744.180 702.820  1.00  0.00            
ATOM    661  BBs LYS   302     763.880 742.020 704.250  1.00  0.00            
ATOM    662  S1s LYS   302     763.490 740.280 705.830  1.00  0.00            
ATOM    663  S2s LYS   302     763.550 738.450 708.160  1.00  0.00            
ATOM    664  BBc GLN   303     764.190 743.150 700.690  1.00  0.00            
ATOM    665  S1c GLN   303     763.350 741.870 698.530  1.00  0.00            
ATOM    666  BBs ASN   304     765.670 746.510 700.350  1.00  0.00            
ATOM    667  S1s ASN   304     767.780 747.700 700.170  1.00  0.00            
ATOM    668  BBc THR   305     763.950 747.020 697.050  1.00  0.00            
ATOM    669  S1c THR   305     764.980 747.950 695.680  1.00  0.00            
ATOM    670  BBc LEU   306     760.830 745.640 695.240  1.00  0.00            
ATOM    671  S1c LEU   306     759.170 744.120 696.590  1.00  0.00            
ATOM    672  BBe LYS   307     760.120 746.880 691.770  1.00  0.00            
ATOM    673  S1e LYS   307     762.370 748.070 691.160  1.00  0.00            
ATOM    674  S2e LYS   307     763.020 750.750 691.020  1.00  0.00            
ATOM    675  BBe LEU   308     756.480 746.840 690.590  1.00  0.00            
ATOM    676  S1e LEU   308     753.940 746.180 691.070  1.00  0.00            
ATOM    677  BBe ALA   309     756.290 747.040 686.830  1.00  0.00            
ATOM    678  BBc THR   310     754.460 749.960 685.170  1.00  0.00            
ATOM    679  S1c THR   310     753.590 751.540 685.900  1.00  0.00            
ATOM    680  BBs GLY   311     755.080 749.640 681.470  1.00  0.00            
ATOM    681  BBc MET   312     755.750 747.030 678.830  1.00  0.00            
ATOM    682  S1c MET   312     754.280 748.510 677.120  1.00  0.00            
ATOM    683  BBe ARG   313     758.880 745.170 678.100  1.00  0.00            
ATOM    684  S1e ARG   313     759.660 742.860 678.290  1.00  0.00            
ATOM    685  S2e ARG   313     763.250 742.250 677.880  1.00  0.00            
ATOM    686  BBc ASN   314     761.570 747.440 676.780  1.00  0.00            
ATOM    687  S1c ASN   314     763.390 749.040 677.020  1.00  0.00            
ATOM    688  BBc VAL   315     762.910 746.200 673.440  1.00  0.00            
ATOM    689  S1c VAL   315     763.220 744.260 673.820  1.00  0.00            
ATOM    690  BBc PRO   316     765.750 748.570 672.220  1.00  0.00            
ATOM    691  S1c PRO   316     766.480 750.050 673.170  1.00  0.00            
ATOM    692  BBc GLU   317     767.110 748.510 668.720  1.00  0.00            
ATOM    693  S1c GLU   317     768.790 750.800 667.640  1.00  0.00            
ATOM    694  BBc LYS   318     770.000 746.050 668.220  1.00  0.00            
ATOM    695  S1c LYS   318     772.270 747.230 668.050  1.00  0.00            
ATOM    696  S2c LYS   318     774.330 748.370 666.010  1.00  0.00            
ATOM    697  BBc GLY   319     755.530 737.180 676.640  1.00  0.00            
ATOM    698  BBt LEU   320     752.520 734.960 675.730  1.00  0.00            
ATOM    699  S1t LEU   320     751.690 733.510 677.700  1.00  0.00            
ATOM    700  BBt PHE   321     751.220 736.470 672.480  1.00  0.00            
ATOM    701  S1t PHE   321     748.630 735.220 671.030  1.00  0.00            
ATOM    702  S2t PHE   321     750.430 734.250 669.770  1.00  0.00            
ATOM    703  S3t PHE   321     748.410 734.930 668.660  1.00  0.00            
ATOM    704  BBs GLY   322     754.750 736.840 670.960  1.00  0.00            
ATOM    705  BBt ALA   323     754.180 740.320 669.580  1.00  0.00            
ATOM    706  BBe ILE   324     756.440 742.260 671.880  1.00  0.00            
ATOM    707  S1e ILE   324     756.730 742.660 674.270  1.00  0.00            
ATOM    708  BBt ALA   325     759.980 741.080 671.640  1.00  0.00            
ATOM    709  BBt GLY   326     758.580 738.390 669.290  1.00  0.00            
ATOM    710  BBt PHE   327     757.300 738.940 665.720  1.00  0.00            
ATOM    711  S1t PHE   327     755.390 735.960 665.860  1.00  0.00            
ATOM    712  S2t PHE   327     754.190 737.590 664.570  1.00  0.00            
ATOM    713  S3t PHE   327     753.000 736.010 665.920  1.00  0.00            
ATOM    714  BBe ILE   328     757.640 742.640 666.160  1.00  0.00            
ATOM    715  S1e ILE   328     757.020 744.570 667.180  1.00  0.00            
ATOM    716  BBc GLU   329     761.330 742.740 666.220  1.00  0.00            
ATOM    717  S1c GLU   329     762.580 740.780 665.290  1.00  0.00            
ATOM    718  BBc ASN   330     761.770 745.990 668.030  1.00  0.00            
ATOM    719  S1c ASN   330     763.180 747.020 666.280  1.00  0.00            
ATOM    720  BBc GLY   331     760.330 748.980 669.860  1.00  0.00            
ATOM    721  BBe TRP   332     760.150 752.600 668.660  1.00  0.00            
ATOM    722  S1e TRP   332     758.950 752.190 666.430  1.00  0.00            
ATOM    723  S2e TRP   332     757.310 752.720 665.070  1.00  0.00            
ATOM    724  S3e TRP   332     757.370 750.640 663.670  1.00  0.00            
ATOM    725  S4e TRP   332     759.420 749.890 665.440  1.00  0.00            
ATOM    726  BBt GLU   333     762.220 755.120 670.460  1.00  0.00            
ATOM    727  S1t GLU   333     764.730 754.080 670.470  1.00  0.00            
ATOM    728  BBt GLY   334     760.790 758.040 668.360  1.00  0.00            
ATOM    729  BBc MET   335     757.420 757.290 669.680  1.00  0.00            
ATOM    730  S1c MET   335     755.630 755.530 668.720  1.00  0.00            
ATOM    731  BBc ILE   336     757.300 759.730 672.610  1.00  0.00            
ATOM    732  S1c ILE   336     758.740 761.120 671.900  1.00  0.00            
ATOM    733  BBs ASP   337     753.550 760.350 672.800  1.00  0.00            
ATOM    734  S1s ASP   337     753.420 762.640 674.030  1.00  0.00            
ATOM    735  BBc GLY   338     752.510 756.700 672.980  1.00  0.00            
ATOM    736  BBs TRP   339     752.830 753.030 673.970  1.00  0.00            
ATOM    737  S1s TRP   339     753.120 753.670 676.580  1.00  0.00            
ATOM    738  S2s TRP   339     754.610 753.590 678.200  1.00  0.00            
ATOM    739  S3s TRP   339     753.220 754.540 680.050  1.00  0.00            
ATOM    740  S4s TRP   339     751.290 754.690 678.030  1.00  0.00            
ATOM    741  BBe TYR   340     751.640 751.630 670.640  1.00  0.00            
ATOM    742  S1e TYR   340     751.650 748.950 672.740  1.00  0.00            
ATOM    743  S2e TYR   340     749.580 749.770 671.850  1.00  0.00            
ATOM    744  S3e TYR   340     749.310 748.740 674.760  1.00  0.00            
ATOM    745  BBe GLY   341     751.280 753.070 667.180  1.00  0.00            
ATOM    746  BBe PHE   342     751.370 753.100 663.440  1.00  0.00            
ATOM    747  S1e PHE   342     749.210 752.710 661.070  1.00  0.00            
ATOM    748  S2e PHE   342     748.370 751.730 663.100  1.00  0.00            
ATOM    749  S3e PHE   342     748.020 750.620 661.000  1.00  0.00            
ATOM    750  BBe ARG   343     754.230 753.800 661.040  1.00  0.00            
ATOM    751  S1e ARG   343     756.620 754.430 660.580  1.00  0.00            
ATOM    752  S2e ARG   343     758.970 753.370 658.440  1.00  0.00            
ATOM    753  BBe HIS   344     753.410 754.040 657.320  1.00  0.00            
ATOM    754  S1e HIS   344     751.940 755.310 657.510  1.00  0.00            
ATOM    755  S2e HIS   344     750.660 756.760 657.520  1.00  0.00            
ATOM    756  S3e HIS   344     750.460 756.660 659.670  1.00  0.00            
ATOM    757  BBe GLN   345     755.500 754.380 654.170  1.00  0.00            
ATOM    758  S1e GLN   345     757.680 753.480 652.870  1.00  0.00            
ATOM    759  BBe ASN   346     752.910 755.300 651.530  1.00  0.00            
ATOM    760  S1e ASN   346     751.460 756.780 652.890  1.00  0.00            
ATOM    761  BBt SER   347     752.850 757.250 648.340  1.00  0.00            
ATOM    762  S1t SER   347     751.330 756.790 647.220  1.00  0.00            
ATOM    763  BBt GLU   348     752.980 760.480 650.150  1.00  0.00            
ATOM    764  S1t GLU   348     750.970 762.710 650.570  1.00  0.00            
ATOM    765  BBe GLY   349     756.050 759.550 652.040  1.00  0.00            
ATOM    766  BBe THR   350     756.660 757.920 655.490  1.00  0.00            
ATOM    767  S1e THR   350     758.610 757.850 655.600  1.00  0.00            
ATOM    768  BBe GLY   351     755.000 758.700 658.840  1.00  0.00            
ATOM    769  BBe GLN   352     753.980 758.170 662.550  1.00  0.00            
ATOM    770  S1e GLN   352     756.130 757.300 664.560  1.00  0.00            
ATOM    771  BBe ALA   353     750.910 758.010 664.750  1.00  0.00            
ATOM    772  BBe ALA   354     750.400 756.530 668.210  1.00  0.00            
ATOM    773  BBc ASP   355     747.030 754.920 668.810  1.00  0.00            
ATOM    774  S1c ASP   355     745.150 754.060 667.310  1.00  0.00            
ATOM    775  BBh LEU   356     745.360 756.960 671.450  1.00  0.00            
ATOM    776  S1h LEU   356     745.340 758.450 673.720  1.00  0.00            
ATOM    777  BBh LYS   357     742.860 754.250 672.140  1.00  0.00            
ATOM    778  S1h LYS   357     741.290 754.500 674.110  1.00  0.00            
ATOM    779  S2h LYS   357     739.990 754.550 676.920  1.00  0.00            
ATOM    780  BBh SER   358     745.200 751.270 672.680  1.00  0.00            
ATOM    781  S1h SER   358     744.520 749.470 673.010  1.00  0.00            
ATOM    782  BBh THR   359     747.750 753.060 674.830  1.00  0.00            
ATOM    783  S1h THR   359     748.590 754.680 674.130  1.00  0.00            
ATOM    784  BBh GLN   360     745.400 754.550 677.480  1.00  0.00            
ATOM    785  S1h GLN   360     746.730 756.600 678.430  1.00  0.00            
ATOM    786  BBh ALA   361     743.800 751.020 677.650  1.00  0.00            
ATOM    787  BBh ALA   362     747.140 749.370 678.740  1.00  0.00            
ATOM    788  BBh ILE   363     747.940 752.410 680.950  1.00  0.00            
ATOM    789  S1h ILE   363     748.900 753.900 682.400  1.00  0.00            
ATOM    790  BBh ASP   364     744.440 752.360 682.350  1.00  0.00            
ATOM    791  S1h ASP   364     742.840 754.220 682.420  1.00  0.00            
ATOM    792  BBh GLN   365     744.630 748.700 683.360  1.00  0.00            
ATOM    793  S1h GLN   365     741.960 748.630 684.080  1.00  0.00            
ATOM    794  BBh ILE   366     748.160 748.980 684.690  1.00  0.00            
ATOM    795  S1h ILE   366     749.610 748.290 683.460  1.00  0.00            
ATOM    796  BBh ASN   367     747.170 752.060 686.700  1.00  0.00            
ATOM    797  S1h ASN   367     748.980 753.690 687.170  1.00  0.00            
ATOM    798  BBh ARG   368     744.250 750.110 688.110  1.00  0.00            
ATOM    799  S1h ARG   368     742.350 751.980 687.970  1.00  0.00            
ATOM    800  S2h ARG   368     739.750 753.420 686.230  1.00  0.00            
ATOM    801  BBh LYS   369     746.780 747.300 688.720  1.00  0.00            
ATOM    802  S1h LYS   369     748.260 745.120 687.970  1.00  0.00            
ATOM    803  S2h LYS   369     747.880 742.230 686.470  1.00  0.00            
ATOM    804  BBh LEU   370     749.140 749.580 690.700  1.00  0.00            
ATOM    805  S1h LEU   370     751.450 749.640 689.470  1.00  0.00            
ATOM    806  BBh ASN   371     746.560 751.400 692.920  1.00  0.00            
ATOM    807  S1h ASN   371     745.180 753.160 691.790  1.00  0.00            
ATOM    808  BBh ARG   372     745.310 747.900 694.220  1.00  0.00            
ATOM    809  S1h ARG   372     743.330 747.990 692.530  1.00  0.00            
ATOM    810  S2h ARG   372     741.100 750.100 692.080  1.00  0.00            
ATOM    811  BBh VAL   373     748.870 747.710 695.740  1.00  0.00            
ATOM    812  S1h VAL   373     750.360 746.390 695.910  1.00  0.00            
ATOM    813  BBh ILE   374     749.480 751.340 696.740  1.00  0.00            
ATOM    814  S1h ILE   374     751.580 751.360 696.000  1.00  0.00            
ATOM    815  BBs GLU   375     746.610 753.110 698.590  1.00  0.00            
ATOM    816  S1s GLU   375     744.840 753.140 697.220  1.00  0.00            
ATOM    817  BBc LYS   376     746.570 750.310 701.180  1.00  0.00            
ATOM    818  S1c LYS   376     745.880 748.250 699.920  1.00  0.00            
ATOM    819  S2c LYS   376     744.560 745.700 698.850  1.00  0.00            
ATOM    820  BBc THR   377     748.130 750.170 704.630  1.00  0.00            
ATOM    821  S1c THR   377     749.570 751.440 705.000  1.00  0.00            
ATOM    822  BBc ASN   378     747.040 748.820 708.070  1.00  0.00            
ATOM    823  S1c ASN   378     745.430 746.920 707.840  1.00  0.00            
ATOM    824  BBe GLU   379     747.430 750.370 711.530  1.00  0.00            
ATOM    825  S1e GLU   379     744.030 750.160 711.680  1.00  0.00            
ATOM    826  BBe LYS   380     749.350 748.700 714.330  1.00  0.00            
ATOM    827  S1e LYS   380     748.400 746.310 714.120  1.00  0.00            
ATOM    828  S2e LYS   380     746.980 744.100 713.150  1.00  0.00            
ATOM    829  BBc PHE   381     749.580 750.450 717.720  1.00  0.00            
ATOM    830  S1c PHE   381     747.110 751.810 716.570  1.00  0.00            
ATOM    831  S2c PHE   381     746.510 749.900 717.900  1.00  0.00            
ATOM    832  S3c PHE   381     744.870 750.960 716.500  1.00  0.00            
ATOM    833  BBs HIS   382     750.360 748.500 720.870  1.00  0.00            
ATOM    834  S1s HIS   382     748.640 747.850 721.510  1.00  0.00            
ATOM    835  S2s HIS   382     746.990 747.100 722.180  1.00  0.00            
ATOM    836  S3s HIS   382     746.210 749.050 722.680  1.00  0.00            
ATOM    837  BBc GLN   383     752.440 745.520 719.900  1.00  0.00            
ATOM    838  S1c GLN   383     752.590 745.370 716.790  1.00  0.00            
ATOM    839  BBc ILE   384     755.410 743.540 721.360  1.00  0.00            
ATOM    840  S1c ILE   384     755.050 742.050 723.060  1.00  0.00            
ATOM    841  BBc GLU   385     758.990 744.610 722.210  1.00  0.00            
ATOM    842  S1c GLU   385     758.950 747.620 721.350  1.00  0.00            
ATOM    843  BBc LYS   386     761.440 743.670 719.400  1.00  0.00            
ATOM    844  S1c LYS   386     759.940 743.800 717.290  1.00  0.00            
ATOM    845  S2c LYS   386     757.270 744.320 716.620  1.00  0.00            
ATOM    846  BBc GLU   387     764.990 744.390 720.580  1.00  0.00            
ATOM    847  S1c GLU   387     766.860 744.020 718.780  1.00  0.00            
ATOM    848  BBc PHE   388     766.240 743.670 724.060  1.00  0.00            
ATOM    849  S1c PHE   388     764.620 742.240 726.480  1.00  0.00            
ATOM    850  S2c PHE   388     763.060 742.480 724.670  1.00  0.00            
ATOM    851  S3c PHE   388     762.320 741.640 726.790  1.00  0.00            
ATOM    852  BBs SER   389     769.070 744.790 726.350  1.00  0.00            
ATOM    853  S1s SER   389     770.760 745.760 726.370  1.00  0.00            
ATOM    854  BBs GLU   390     769.130 741.640 728.590  1.00  0.00            
ATOM    855  S1s GLU   390     767.740 742.070 730.540  1.00  0.00            
ATOM    856  BBc VAL   391     769.270 737.850 728.040  1.00  0.00            
ATOM    857  S1c VAL   391     770.830 736.950 728.910  1.00  0.00            
ATOM    858  BBc GLU   392     766.140 736.210 729.550  1.00  0.00            
ATOM    859  S1c GLU   392     764.420 738.440 729.430  1.00  0.00            
ATOM    860  BBc GLY   393     765.480 733.030 727.600  1.00  0.00            
ATOM    861  BBh ARG   394     762.300 731.320 726.550  1.00  0.00            
ATOM    862  S1h ARG   394     761.540 729.080 727.050  1.00  0.00            
ATOM    863  S2h ARG   394     758.450 728.320 728.930  1.00  0.00            
ATOM    864  BBh ILE   395     759.720 734.100 726.780  1.00  0.00            
ATOM    865  S1h ILE   395     757.910 735.350 726.650  1.00  0.00            
ATOM    866  BBh GLN   396     762.060 736.330 724.760  1.00  0.00            
ATOM    867  S1h GLN   396     764.580 737.360 724.970  1.00  0.00            
ATOM    868  BBh ASP   397     762.950 733.580 722.270  1.00  0.00            
ATOM    869  S1h ASP   397     764.780 733.120 720.520  1.00  0.00            
ATOM    870  BBh LEU   398     759.220 733.290 721.470  1.00  0.00            
ATOM    871  S1h LEU   398     757.020 732.020 722.430  1.00  0.00            
ATOM    872  BBh GLU   399     759.020 736.970 721.160  1.00  0.00            
ATOM    873  S1h GLU   399     759.610 739.810 721.880  1.00  0.00            
ATOM    874  BBh LYS   400     761.670 736.770 718.530  1.00  0.00            
ATOM    875  S1h LYS   400     763.550 737.750 719.660  1.00  0.00            
ATOM    876  S2h LYS   400     765.660 739.220 720.700  1.00  0.00            
ATOM    877  BBh TYR   401     760.500 733.710 716.700  1.00  0.00            
ATOM    878  S1h TYR   401     760.250 730.780 716.960  1.00  0.00            
ATOM    879  S2h TYR   401     758.520 730.920 715.300  1.00  0.00            
ATOM    880  S3h TYR   401     757.500 729.790 718.000  1.00  0.00            
ATOM    881  BBh VAL   402     757.060 735.300 716.220  1.00  0.00            
ATOM    882  S1h VAL   402     755.830 735.280 717.790  1.00  0.00            
ATOM    883  BBh GLU   403     758.660 738.450 714.820  1.00  0.00            
ATOM    884  S1h GLU   403     759.180 741.210 713.260  1.00  0.00            
ATOM    885  BBh ASP   404     761.090 736.730 712.510  1.00  0.00            
ATOM    886  S1h ASP   404     763.250 737.770 712.980  1.00  0.00            
ATOM    887  BBh THR   405     758.300 734.370 711.200  1.00  0.00            
ATOM    888  S1h THR   405     759.070 733.320 709.740  1.00  0.00            
ATOM    889  BBh LYS   406     755.920 737.280 710.470  1.00  0.00            
ATOM    890  S1h LYS   406     754.630 738.230 712.200  1.00  0.00            
ATOM    891  S2h LYS   406     754.440 741.520 712.390  1.00  0.00            
ATOM    892  BBh ILE   407     758.740 738.910 708.760  1.00  0.00            
ATOM    893  S1h ILE   407     757.560 740.810 708.520  1.00  0.00            
ATOM    894  BBh ASP   408     759.580 736.180 706.260  1.00  0.00            
ATOM    895  S1h ASP   408     761.320 735.180 704.780  1.00  0.00            
ATOM    896  BBh LEU   409     755.920 735.310 705.530  1.00  0.00            
ATOM    897  S1h LEU   409     754.190 733.970 704.200  1.00  0.00            
ATOM    898  BBh TRP   410     755.700 738.870 704.300  1.00  0.00            
ATOM    899  S1h TRP   410     753.460 739.490 705.560  1.00  0.00            
ATOM    900  S2h TRP   410     752.430 739.520 707.510  1.00  0.00            
ATOM    901  S3h TRP   410     750.790 741.320 706.980  1.00  0.00            
ATOM    902  S4h TRP   410     752.160 741.430 704.540  1.00  0.00            
ATOM    903  BBh SER   411     759.110 739.110 702.750  1.00  0.00            
ATOM    904  S1h SER   411     760.740 739.320 701.700  1.00  0.00            
ATOM    905  BBh TYR   412     757.680 736.180 700.840  1.00  0.00            
ATOM    906  S1h TYR   412     759.180 733.220 700.070  1.00  0.00            
ATOM    907  S2h TYR   412     756.990 733.290 699.090  1.00  0.00            
ATOM    908  S3h TYR   412     758.850 731.230 697.710  1.00  0.00            
ATOM    909  BBh ASN   413     754.330 737.660 700.010  1.00  0.00            
ATOM    910  S1h ASN   413     752.040 736.440 700.360  1.00  0.00            
ATOM    911  BBh ALA   414     755.990 740.720 698.510  1.00  0.00            
ATOM    912  BBh GLU   415     758.450 738.730 696.360  1.00  0.00            
ATOM    913  S1h GLU   415     760.610 736.840 697.090  1.00  0.00            
ATOM    914  BBh LEU   416     755.610 736.590 694.870  1.00  0.00            
ATOM    915  S1h LEU   416     755.760 734.260 693.440  1.00  0.00            
ATOM    916  BBh LEU   417     753.440 739.730 694.700  1.00  0.00            
ATOM    917  S1h LEU   417     751.720 740.480 696.590  1.00  0.00            
ATOM    918  BBh VAL   418     755.620 741.760 692.290  1.00  0.00            
ATOM    919  S1h VAL   418     757.260 742.810 692.750  1.00  0.00            
ATOM    920  BBh ALA   419     756.750 738.540 690.550  1.00  0.00            
ATOM    921  BBh LEU   420     753.190 737.440 689.850  1.00  0.00            
ATOM    922  S1h LEU   420     751.300 736.350 691.320  1.00  0.00            
ATOM    923  BBh GLU   421     752.250 741.060 689.050  1.00  0.00            
ATOM    924  S1h GLU   421     750.130 741.560 691.030  1.00  0.00            
ATOM    925  BBh ASN   422     755.050 741.790 686.760  1.00  0.00            
ATOM    926  S1h ASN   422     757.080 742.580 687.840  1.00  0.00            
ATOM    927  BBh GLN   423     754.780 738.520 684.720  1.00  0.00            
ATOM    928  S1h GLN   423     755.150 736.640 683.010  1.00  0.00            
ATOM    929  BBh HIS   424     751.080 739.450 684.290  1.00  0.00            
ATOM    930  S1h HIS   424     750.050 738.300 685.490  1.00  0.00            
ATOM    931  S2h HIS   424     749.150 737.120 686.720  1.00  0.00            
ATOM    932  S3h HIS   424     747.780 736.440 685.190  1.00  0.00            
ATOM    933  BBh THR   425     752.110 743.020 683.440  1.00  0.00            
ATOM    934  S1h THR   425     752.260 744.460 684.750  1.00  0.00            
ATOM    935  BBh ILE   426     754.490 742.200 680.590  1.00  0.00            
ATOM    936  S1h ILE   426     756.500 741.890 681.770  1.00  0.00            
ATOM    937  BBh ASP   427     751.970 739.640 679.090  1.00  0.00            
ATOM    938  S1h ASP   427     750.920 737.380 679.820  1.00  0.00            
ATOM    939  BBh LEU   428     749.240 742.340 679.220  1.00  0.00            
ATOM    940  S1h LEU   428     748.080 743.890 681.020  1.00  0.00            
ATOM    941  BBh ALA   429     751.070 745.120 677.360  1.00  0.00            
ATOM    942  BBh ASP   430     751.910 742.350 675.010  1.00  0.00            
ATOM    943  S1h ASP   430     752.820 740.320 674.330  1.00  0.00            
ATOM    944  BBh SER   431     748.210 741.410 674.510  1.00  0.00            
ATOM    945  S1h SER   431     747.930 739.530 674.050  1.00  0.00            
ATOM    946  BBh GLU   432     747.230 744.900 673.930  1.00  0.00            
ATOM    947  S1h GLU   432     744.570 745.380 675.650  1.00  0.00            
ATOM    948  BBh MET   433     749.870 745.020 671.170  1.00  0.00            
ATOM    949  S1h MET   433     752.220 744.740 669.920  1.00  0.00            
ATOM    950  BBh ASN   434     748.470 741.920 669.430  1.00  0.00            
ATOM    951  S1h ASN   434     749.480 739.790 668.800  1.00  0.00            
ATOM    952  BBh LYS   435     744.930 743.180 669.800  1.00  0.00            
ATOM    953  S1h LYS   435     742.960 743.500 671.220  1.00  0.00            
ATOM    954  S2h LYS   435     740.910 745.830 671.700  1.00  0.00            
ATOM    955  BBh LEU   436     745.780 746.380 668.000  1.00  0.00            
ATOM    956  S1h LEU   436     745.970 749.100 667.590  1.00  0.00            
ATOM    957  BBh PHE   437     747.390 744.040 665.510  1.00  0.00            
ATOM    958  S1h PHE   437     749.020 741.460 663.950  1.00  0.00            
ATOM    959  S2h PHE   437     750.350 743.130 665.060  1.00  0.00            
ATOM    960  S3h PHE   437     751.220 740.910 664.750  1.00  0.00            
ATOM    961  BBh GLU   438     744.240 742.010 664.960  1.00  0.00            
ATOM    962  S1h GLU   438     745.710 738.830 665.650  1.00  0.00            
ATOM    963  BBh LYS   439     741.990 744.990 665.110  1.00  0.00            
ATOM    964  S1h LYS   439     739.830 746.400 665.880  1.00  0.00            
ATOM    965  S2h LYS   439     737.780 748.390 665.720  1.00  0.00            
ATOM    966  BBh THR   440     743.840 746.190 662.090  1.00  0.00            
ATOM    967  S1h THR   440     745.130 747.600 662.500  1.00  0.00            
ATOM    968  BBh ARG   441     743.950 743.120 659.860  1.00  0.00            
ATOM    969  S1h ARG   441     744.860 741.380 658.410  1.00  0.00            
ATOM    970  S2h ARG   441     743.500 738.930 656.910  1.00  0.00            
ATOM    971  BBh ARG   442     740.220 742.560 660.440  1.00  0.00            
ATOM    972  S1h ARG   442     740.460 740.750 662.140  1.00  0.00            
ATOM    973  S2h ARG   442     741.390 737.480 663.380  1.00  0.00            
ATOM    974  BBh GLN   443     739.740 746.150 659.250  1.00  0.00            
ATOM    975  S1h GLN   443     739.140 748.840 659.310  1.00  0.00            
ATOM    976  BBh LEU   444     741.890 745.720 656.190  1.00  0.00            
ATOM    977  S1h LEU   444     744.310 746.640 656.360  1.00  0.00            
ATOM    978  BBt ARG   445     740.190 742.460 655.170  1.00  0.00            
ATOM    979  S1t ARG   445     738.620 740.810 656.110  1.00  0.00            
ATOM    980  S2t ARG   445     735.190 741.020 654.570  1.00  0.00            
ATOM    981  BBt GLU   446     741.380 741.180 651.790  1.00  0.00            
ATOM    982  S1t GLU   446     742.080 738.450 652.170  1.00  0.00            
ATOM    983  BBs ASN   447     743.160 744.420 650.640  1.00  0.00            
ATOM    984  S1s ASN   447     741.730 746.240 651.470  1.00  0.00            
ATOM    985  BBe ALA   448     746.170 743.750 652.910  1.00  0.00            
ATOM    986  BBe GLU   449     748.450 740.780 653.840  1.00  0.00            
ATOM    987  S1e GLU   449     747.210 737.750 653.800  1.00  0.00            
ATOM    988  BBe ASP   450     750.610 740.350 656.940  1.00  0.00            
ATOM    989  S1e ASP   450     749.250 738.890 658.250  1.00  0.00            
ATOM    990  BBc MET   451     754.290 740.500 656.100  1.00  0.00            
ATOM    991  S1c MET   451     756.470 740.760 654.620  1.00  0.00            
ATOM    992  BBs GLY   452     755.190 738.620 659.290  1.00  0.00            
ATOM    993  BBs ASN   453     757.060 741.540 660.950  1.00  0.00            
ATOM    994  S1s ASN   453     759.380 741.230 661.690  1.00  0.00            
ATOM    995  BBs GLY   454     754.080 743.370 662.290  1.00  0.00            
ATOM    996  BBe CYS   455     753.500 745.360 659.010  1.00  0.00            
ATOM    997  S1e CYS   455     755.440 744.770 657.540  1.00  0.00            
ATOM    998  BBe PHE   456     750.470 744.790 656.680  1.00  0.00            
ATOM    999  S1e PHE   456     749.120 743.890 659.540  1.00  0.00            
ATOM   1000  S2e PHE   456     748.370 746.070 658.870  1.00  0.00            
ATOM   1001  S3e PHE   456     749.140 745.700 661.120  1.00  0.00            
ATOM   1002  BBe LYS   457     751.260 745.350 653.050  1.00  0.00            
ATOM   1003  S1e LYS   457     753.200 745.460 651.230  1.00  0.00            
ATOM   1004  S2e LYS   457     755.800 746.440 650.180  1.00  0.00            
ATOM   1005  BBe ILE   458     748.240 747.060 651.620  1.00  0.00            
ATOM   1006  S1e ILE   458     746.690 748.580 652.310  1.00  0.00            
ATOM   1007  BBs TYR   459     747.790 746.460 647.960  1.00  0.00            
ATOM   1008  S1s TYR   459     749.830 743.900 647.100  1.00  0.00            
ATOM   1009  S2s TYR   459     748.360 743.100 648.820  1.00  0.00            
ATOM   1010  S3s TYR   459     751.100 741.660 648.830  1.00  0.00            
ATOM   1011  BBs HIS   460     746.030 749.730 647.180  1.00  0.00            
ATOM   1012  S1s HIS   460     744.610 750.250 648.410  1.00  0.00            
ATOM   1013  S2s HIS   460     743.260 750.540 649.760  1.00  0.00            
ATOM   1014  S3s HIS   460     742.610 752.380 648.820  1.00  0.00            
ATOM   1015  BBc LYS   461     747.240 753.330 646.470  1.00  0.00            
ATOM   1016  S1c LYS   461     745.180 754.180 645.050  1.00  0.00            
ATOM   1017  S2c LYS   461     743.230 756.290 645.140  1.00  0.00            
ATOM   1018  BBc CYS   462     746.730 754.570 649.980  1.00  0.00            
ATOM   1019  S1c CYS   462     747.540 753.380 651.910  1.00  0.00            
ATOM   1020  BBc ASP   463     747.430 758.210 650.510  1.00  0.00            
ATOM   1021  S1c ASP   463     746.690 759.540 648.360  1.00  0.00            
ATOM   1022  BBh ASN   464     747.480 759.850 654.070  1.00  0.00            
ATOM   1023  S1h ASN   464     747.750 760.900 656.310  1.00  0.00            
ATOM   1024  BBh ALA   465     743.660 760.290 653.870  1.00  0.00            
ATOM   1025  BBh CYS   466     743.410 756.520 653.390  1.00  0.00            
ATOM   1026  S1h CYS   466     741.860 756.140 651.630  1.00  0.00            
ATOM   1027  BBh ILE   467     745.850 755.590 656.100  1.00  0.00            
ATOM   1028  S1h ILE   467     746.890 754.120 657.330  1.00  0.00            
ATOM   1029  BBh GLU   468     744.100 757.990 658.570  1.00  0.00            
ATOM   1030  S1h GLU   468     742.920 760.650 658.970  1.00  0.00            
ATOM   1031  BBh SER   469     740.820 756.270 657.740  1.00  0.00            
ATOM   1032  S1h SER   469     739.650 757.170 656.470  1.00  0.00            
ATOM   1033  BBh ILE   470     742.470 753.070 659.100  1.00  0.00            
ATOM   1034  S1h ILE   470     743.430 751.030 659.100  1.00  0.00            
ATOM   1035  BBh ARG   471     744.100 754.480 662.180  1.00  0.00            
ATOM   1036  S1h ARG   471     746.110 756.000 662.870  1.00  0.00            
ATOM   1037  S2h ARG   471     746.770 759.410 662.490  1.00  0.00            
ATOM   1038  BBt ASN   472     740.910 756.320 663.020  1.00  0.00            
ATOM   1039  S1t ASN   472     741.680 758.570 663.870  1.00  0.00            
ATOM   1040  BBt GLY   473     739.080 753.140 662.040  1.00  0.00            
ATOM   1041  BBc THR   474     736.630 754.300 659.310  1.00  0.00            
ATOM   1042  S1c THR   474     735.300 755.640 658.820  1.00  0.00            
ATOM   1043  BBc TYR   475     738.150 752.550 656.350  1.00  0.00            
ATOM   1044  S1c TYR   475     740.420 750.420 655.250  1.00  0.00            
ATOM   1045  S2c TYR   475     740.260 752.200 653.660  1.00  0.00            
ATOM   1046  S3c TYR   475     743.190 751.420 654.290  1.00  0.00            
ATOM   1047  BBc ASP   476     735.610 751.170 653.900  1.00  0.00            
ATOM   1048  S1c ASP   476     733.270 750.730 653.160  1.00  0.00            
ATOM   1049  BBt HIS   477     737.360 748.130 652.590  1.00  0.00            
ATOM   1050  S1t HIS   477     737.070 747.080 654.210  1.00  0.00            
ATOM   1051  S2t HIS   477     736.630 745.910 655.680  1.00  0.00            
ATOM   1052  S3t HIS   477     735.470 747.450 656.660  1.00  0.00            
ATOM   1053  BBh ASP   478     734.950 747.610 649.600  1.00  0.00            
ATOM   1054  S1h ASP   478     733.310 745.800 648.720  1.00  0.00            
ATOM   1055  BBh ILE   479     736.090 750.930 648.090  1.00  0.00            
ATOM   1056  S1h ILE   479     736.640 752.590 649.250  1.00  0.00            
ATOM   1057  BBh TYR   480     739.410 749.390 647.120  1.00  0.00            
ATOM   1058  S1h TYR   480     740.590 751.590 645.190  1.00  0.00            
ATOM   1059  S2h TYR   480     738.680 750.720 644.040  1.00  0.00            
ATOM   1060  S3h TYR   480     740.010 753.090 642.540  1.00  0.00            
ATOM   1061  BBh ARG   481     738.790 745.560 647.200  1.00  0.00            
ATOM   1062  S1h ARG   481     738.640 743.220 648.190  1.00  0.00            
ATOM   1063  S2h ARG   481     737.000 742.910 650.800  1.00  0.00            
ATOM   1064  BBh ASP   482     738.670 745.540 643.320  1.00  0.00            
ATOM   1065  S1h ASP   482     736.270 746.660 642.770  1.00  0.00            
ATOM   1066  BBh GLU   483     741.970 747.360 642.960  1.00  0.00            
ATOM   1067  S1h GLU   483     743.970 748.730 641.660  1.00  0.00            
ATOM   1068  BBh ALA   484     743.430 745.560 645.990  1.00  0.00            
ATOM   1069  BBh LEU   485     742.500 742.090 644.750  1.00  0.00            
ATOM   1070  S1h LEU   485     742.670 740.840 647.080  1.00  0.00            
ATOM   1071  BBh ASN   486     743.980 742.790 640.920  1.00  0.00            
ATOM   1072  S1h ASN   486     742.370 744.000 639.600  1.00  0.00            
ATOM   1073  BBh ASN   487     747.280 743.570 642.660  1.00  0.00            
ATOM   1074  S1h ASN   487     748.010 745.730 643.010  1.00  0.00            
ATOM   1075  BBh ARG   488     747.020 740.660 645.030  1.00  0.00            
ATOM   1076  S1h ARG   488     747.010 738.820 646.830  1.00  0.00            
ATOM   1077  S2h ARG   488     745.270 736.270 648.830  1.00  0.00            
ATOM   1078  BBh PHE   489     746.300 738.390 642.120  1.00  0.00            
ATOM   1079  S1h PHE   489     743.870 736.880 643.280  1.00  0.00            
ATOM   1080  S2h PHE   489     745.320 735.340 642.140  1.00  0.00            
ATOM   1081  S3h PHE   489     743.600 734.520 643.600  1.00  0.00            
ATOM   1082  BBh GLN   490     748.830 739.780 639.610  1.00  0.00            
ATOM   1083  S1h GLN   490     747.890 742.550 638.000  1.00  0.00            
ATOM   1084  BBh ILE   491     750.730 738.120 642.360  1.00  0.00            
ATOM   1085  S1h ILE   491     751.450 739.840 643.260  1.00  0.00            
ATOM   1086  BBh LYS   492     751.180 735.170 639.900  1.00  0.00            
ATOM   1087  S1h LYS   492     753.870 736.230 639.670  1.00  0.00            
ATOM   1088  S2h LYS   492     755.230 738.770 639.320  1.00  0.00            
ATOM   1089  BBh GLY   493     748.510 735.860 637.210  1.00  0.00            
ATOM   1090  BBh VAL   494     750.680 738.570 636.630  1.00  0.00            
ATOM   1091  S1h VAL   494     751.120 740.140 635.460  1.00  0.00            
ATOM   1092  BBh GLU   495     753.620 736.350 635.210  1.00  0.00            
ATOM   1093  S1h GLU   495     755.470 737.140 634.300  1.00  0.00            
ATOM   1094  BBh LEU   496     751.560 733.690 633.760  1.00  0.00            
ATOM   1095  S1h LEU   496     751.880 731.640 635.240  1.00  0.00            
ATOM   1096  BBh LYS   497     750.650 736.610 631.490  1.00  0.00            
ATOM   1097  S1h LYS   497     749.380 738.700 631.390  1.00  0.00            
ATOM   1098  S2h LYS   497     748.320 741.180 631.630  1.00  0.00            
ATOM   1099  BBh SER   498     753.640 735.460 629.370  1.00  0.00            
ATOM   1100  S1h SER   498     755.190 736.650 629.360  1.00  0.00            
ATOM   1101  BBh GLY   499     750.530 733.260 628.490  1.00  0.00            
ATOM   1102  BBh TYR   500     746.770 734.250 629.410  1.00  0.00            
ATOM   1103  S1h TYR   500     745.310 732.810 631.760  1.00  0.00            
ATOM   1104  S2h TYR   500     746.980 734.080 632.920  1.00  0.00            
ATOM   1105  S3h TYR   500     747.040 731.070 633.660  1.00  0.00            
ATOM   1106  BBh LYS   501     745.890 737.480 627.500  1.00  0.00            
ATOM   1107  S1h LYS   501     744.160 739.380 626.960  1.00  0.00            
ATOM   1108  S2h LYS   501     744.000 741.850 625.350  1.00  0.00            
ATOM   1109  BBh ASP   502     749.280 737.900 625.520  1.00  0.00            
ATOM   1110  S1h ASP   502     751.260 739.330 626.110  1.00  0.00            
ATOM   1111  BBh TRP   503     748.140 734.740 623.910  1.00  0.00            
ATOM   1112  S1h TRP   503     749.740 732.970 622.720  1.00  0.00            
ATOM   1113  S2h TRP   503     750.500 732.600 620.680  1.00  0.00            
ATOM   1114  S3h TRP   503     752.350 731.040 621.310  1.00  0.00            
ATOM   1115  S4h TRP   503     751.570 731.660 623.920  1.00  0.00            
ATOM   1116  BBh ILE   504     744.430 734.030 623.190  1.00  0.00            
ATOM   1117  S1h ILE   504     744.330 732.520 621.630  1.00  0.00            
ATOM   1118  BBh LEU   505     742.770 737.420 622.370  1.00  0.00            
ATOM   1119  S1h LEU   505     740.810 738.140 620.770  1.00  0.00            
ATOM   1120  BBh TRP   506     745.840 738.060 620.040  1.00  0.00            
ATOM   1121  S1h TRP   506     746.470 740.460 621.270  1.00  0.00            
ATOM   1122  S2h TRP   506     748.130 741.530 622.240  1.00  0.00            
ATOM   1123  S3h TRP   506     747.170 743.840 622.180  1.00  0.00            
ATOM   1124  S4h TRP   506     745.060 742.550 620.880  1.00  0.00            
ATOM   1125  BBh ILE   507     746.230 734.900 617.800  1.00  0.00            
ATOM   1126  S1h ILE   507     748.190 735.110 617.130  1.00  0.00            
ATOM   1127  BBh SER   508     742.430 735.230 617.540  1.00  0.00            
ATOM   1128  S1h SER   508     741.770 733.400 617.680  1.00  0.00            
ATOM   1129  BBh PHE   509     743.080 738.670 615.910  1.00  0.00            
ATOM   1130  S1h PHE   509     742.260 741.690 617.230  1.00  0.00            
ATOM   1131  S2h PHE   509     744.250 741.640 615.880  1.00  0.00            
ATOM   1132  S3h PHE   509     742.840 743.570 615.860  1.00  0.00            
ATOM   1133  BBh ALA   510     745.950 737.700 613.580  1.00  0.00            
ATOM   1134  BBh ILE   511     743.660 735.210 611.880  1.00  0.00            
ATOM   1135  S1h ILE   511     742.230 733.680 612.620  1.00  0.00            
ATOM   1136  BBh SER   512     741.000 738.120 611.570  1.00  0.00            
ATOM   1137  S1h SER   512     739.050 738.140 611.580  1.00  0.00            
ATOM   1138  BBh CYS   513     743.340 740.830 610.250  1.00  0.00            
ATOM   1139  S1h CYS   513     742.470 743.020 610.630  1.00  0.00            
ATOM   1140  BBh LEU   514     744.390 738.390 607.640  1.00  0.00            
ATOM   1141  S1h LEU   514     746.550 737.070 608.340  1.00  0.00            
ATOM   1142  BBh LEU   515     740.920 737.830 606.220  1.00  0.00            
ATOM   1143  S1h LEU   515     740.840 736.110 604.190  1.00  0.00            
ATOM   1144  BBh LEU   516     740.010 741.470 605.920  1.00  0.00            
ATOM   1145  S1h LEU   516     738.400 742.570 607.750  1.00  0.00            
ATOM   1146  BBh CYS   517     742.400 743.800 603.800  1.00  0.00            
ATOM   1147  S1h CYS   517     743.010 745.540 602.230  1.00  0.00            
ATOM   1148  BBh VAL   518     742.870 740.450 601.810  1.00  0.00            
ATOM   1149  S1h VAL   518     744.220 739.010 602.130  1.00  0.00            
ATOM   1150  BBh VAL   519     739.030 740.700 601.330  1.00  0.00            
ATOM   1151  S1h VAL   519     737.770 739.310 600.640  1.00  0.00            
ATOM   1152  BBh LEU   520     738.770 744.460 600.230  1.00  0.00            
ATOM   1153  S1h LEU   520     737.070 746.250 599.490  1.00  0.00            
ATOM   1154  BBh LEU   521     741.610 743.610 597.860  1.00  0.00            
ATOM   1155  S1h LEU   521     742.520 745.930 597.010  1.00  0.00            
ATOM   1156  BBh GLY   522     739.520 740.640 596.350  1.00  0.00            
ATOM   1157  BBh PHE   523     736.240 742.470 595.590  1.00  0.00            
ATOM   1158  S1h PHE   523     734.080 741.030 597.550  1.00  0.00            
ATOM   1159  S2h PHE   523     733.910 743.420 597.550  1.00  0.00            
ATOM   1160  S3h PHE   523     732.350 742.110 598.820  1.00  0.00            
ATOM   1161  BBh ILE   524     736.910 746.010 594.230  1.00  0.00            
ATOM   1162  S1h ILE   524     735.510 747.680 594.670  1.00  0.00            
ATOM   1163  BBh MET   525     739.180 744.410 591.530  1.00  0.00            
ATOM   1164  S1h MET   525     740.730 743.180 592.700  1.00  0.00            
ATOM   1165  BBh TRP   526     736.790 741.660 590.510  1.00  0.00            
ATOM   1166  S1h TRP   526     737.890 739.110 590.830  1.00  0.00            
ATOM   1167  S2h TRP   526     739.680 737.990 590.200  1.00  0.00            
ATOM   1168  S3h TRP   526     739.980 736.690 592.310  1.00  0.00            
ATOM   1169  S4h TRP   526     737.730 738.120 593.170  1.00  0.00            
ATOM   1170  BBh ALA   527     733.990 744.480 590.550  1.00  0.00            
ATOM   1171  BBh CYS   528     736.190 746.760 588.270  1.00  0.00            
ATOM   1172  S1h CYS   528     736.500 748.870 589.210  1.00  0.00            
ATOM   1173  BBh GLN   529     736.740 743.570 586.130  1.00  0.00            
ATOM   1174  S1h GLN   529     738.870 742.200 585.570  1.00  0.00            
ATOM   1175  BBc ARG   530     733.100 742.210 586.280  1.00  0.00            
ATOM   1176  S1c ARG   530     732.950 740.250 587.760  1.00  0.00            
ATOM   1177  S2c ARG   530     730.360 738.590 588.020  1.00  0.00            
ATOM   1178  BBc GLY   531     731.660 745.740 585.420  1.00  0.00            
ATOM   1179  BBc ASN   532     729.830 746.820 582.110  1.00  0.00            
ATOM   1180  S1c ASN   532     730.730 747.970 580.180  1.00  0.00            
ATOM   1181  BBc ILE   533     727.010 747.960 584.530  1.00  0.00            
ATOM   1182  S1c ILE   533     726.990 747.870 586.590  1.00  0.00            
ATOM   1183  BBc ARG   534     726.080 750.380 581.590  1.00  0.00            
ATOM   1184  S1c ARG   534     724.740 751.340 579.890  1.00  0.00            
ATOM   1185  S2c ARG   534     721.990 749.350 579.030  1.00  0.00            
ATOM   1186  BBc CYS   535     727.080 753.320 583.860  1.00  0.00            
ATOM   1187  S1c CYS   535     725.900 752.960 585.840  1.00  0.00            
ATOM   1188  BBc ASN   536     729.750 754.220 581.170  1.00  0.00            
ATOM   1189  S1c ASN   536     730.980 753.060 579.230  1.00  0.00            
ATOM   1190  BBc ILE   537     731.210 757.660 582.320  1.00  0.00            
ATOM   1191  S1c ILE   537     732.680 759.500 581.990  1.00  0.00            
ATOM   1192  BBc CYS   538     731.940 755.850 585.660  1.00  0.00            
ATOM   1193  S1c CYS   538     731.550 756.040 588.010  1.00  0.00            
ATOM   1194  BBc ILE   539     735.350 757.730 585.500  1.00  0.00            
ATOM   1195  S1c ILE   539     735.680 759.070 587.390  1.00  0.00            
ATOM   1196  BBc SER   540     751.490 718.700 643.040  1.00  0.00            
ATOM   1197  S1c SER   540     751.310 719.390 641.220  1.00  0.00            
ATOM   1198  BBc THR   541     751.060 720.300 646.490  1.00  0.00            
ATOM   1199  S1c THR   541     749.170 719.920 646.790  1.00  0.00            
ATOM   1200  BBe ALA   542     752.700 719.480 649.870  1.00  0.00            
ATOM   1201  BBe THR   543     751.340 719.060 653.380  1.00  0.00            
ATOM   1202  S1e THR   543     750.080 717.650 653.860  1.00  0.00            
ATOM   1203  BBe LEU   544     753.220 720.460 656.380  1.00  0.00            
ATOM   1204  S1e LEU   544     754.930 721.450 654.700  1.00  0.00            
ATOM   1205  BBe CYS   545     752.250 719.710 659.980  1.00  0.00            
ATOM   1206  S1e CYS   545     751.480 717.340 659.470  1.00  0.00            
ATOM   1207  BBe LEU   546     753.170 721.290 663.310  1.00  0.00            
ATOM   1208  S1e LEU   546     754.420 723.360 664.290  1.00  0.00            
ATOM   1209  BBe GLY   547     753.300 719.500 666.580  1.00  0.00            
ATOM   1210  BBe HIS   548     754.660 718.890 670.010  1.00  0.00            
ATOM   1211  S1e HIS   548     753.600 719.520 671.530  1.00  0.00            
ATOM   1212  S2e HIS   548     752.550 720.160 673.010  1.00  0.00            
ATOM   1213  S3e HIS   548     752.230 718.150 673.750  1.00  0.00            
ATOM   1214  BBe HIS   549     756.030 715.890 671.930  1.00  0.00            
ATOM   1215  S1e HIS   549     757.760 715.360 672.660  1.00  0.00            
ATOM   1216  S2e HIS   549     759.540 715.010 673.330  1.00  0.00            
ATOM   1217  S3e HIS   549     759.050 712.960 673.800  1.00  0.00            
ATOM   1218  BBc ALA   550     754.210 713.660 674.380  1.00  0.00            
ATOM   1219  BBc VAL   551     755.400 710.640 676.390  1.00  0.00            
ATOM   1220  S1c VAL   551     756.690 711.060 677.860  1.00  0.00            
ATOM   1221  BBs PRO   552     754.100 707.210 677.290  1.00  0.00            
ATOM   1222  S1s PRO   552     754.820 705.770 676.290  1.00  0.00            
ATOM   1223  BBs ASN   553     754.620 707.840 680.950  1.00  0.00            
ATOM   1224  S1s ASN   553     756.610 706.630 681.790  1.00  0.00            
ATOM   1225  BBc GLY   554     754.450 711.410 682.160  1.00  0.00            
ATOM   1226  BBe THR   555     753.640 712.940 685.500  1.00  0.00            
ATOM   1227  S1e THR   555     755.200 713.850 686.240  1.00  0.00            
ATOM   1228  BBe ILE   556     750.530 713.930 687.520  1.00  0.00            
ATOM   1229  S1e ILE   556     750.730 712.050 688.980  1.00  0.00            
ATOM   1230  BBe VAL   557     750.520 717.500 688.740  1.00  0.00            
ATOM   1231  S1e VAL   557     752.290 718.140 688.070  1.00  0.00            
ATOM   1232  BBc LYS   558     748.030 720.020 690.300  1.00  0.00            
ATOM   1233  S1c LYS   558     749.220 720.700 692.190  1.00  0.00            
ATOM   1234  S2c LYS   558     749.100 719.890 695.230  1.00  0.00            
ATOM   1235  BBc THR   559     746.760 723.360 688.910  1.00  0.00            
ATOM   1236  S1c THR   559     746.750 722.980 686.990  1.00  0.00            
ATOM   1237  BBs ILE   560     744.350 726.300 689.300  1.00  0.00            
ATOM   1238  S1s ILE   560     745.190 728.330 689.870  1.00  0.00            
ATOM   1239  BBs THR   561     741.880 724.250 687.270  1.00  0.00            
ATOM   1240  S1s THR   561     741.870 724.780 685.390  1.00  0.00            
ATOM   1241  BBc ASP   562     742.850 720.570 687.960  1.00  0.00            
ATOM   1242  S1c ASP   562     742.090 719.330 685.830  1.00  0.00            
ATOM   1243  BBs ASP   563     744.130 719.110 691.100  1.00  0.00            
ATOM   1244  S1s ASP   563     744.500 718.600 693.510  1.00  0.00            
ATOM   1245  BBs GLN   564     745.180 716.290 688.690  1.00  0.00            
ATOM   1246  S1s GLN   564     747.160 714.950 691.310  1.00  0.00            
ATOM   1247  BBe ILE   565     746.390 717.050 685.180  1.00  0.00            
ATOM   1248  S1e ILE   565     746.450 718.920 684.800  1.00  0.00            
ATOM   1249  BBe GLU   566     749.490 715.390 683.570  1.00  0.00            
ATOM   1250  S1e GLU   566     749.450 712.110 683.190  1.00  0.00            
ATOM   1251  BBe VAL   567     752.690 716.950 682.300  1.00  0.00            
ATOM   1252  S1e VAL   567     752.910 718.580 683.440  1.00  0.00            
ATOM   1253  BBs THR   568     755.720 715.610 680.350  1.00  0.00            
ATOM   1254  S1s THR   568     756.140 716.070 678.500  1.00  0.00            
ATOM   1255  BBc ASN   569     758.090 716.220 683.300  1.00  0.00            
ATOM   1256  S1c ASN   569     760.230 716.760 682.110  1.00  0.00            
ATOM   1257  BBe ALA   570     758.090 717.920 686.780  1.00  0.00            
ATOM   1258  BBe THR   571     760.470 718.500 689.690  1.00  0.00            
ATOM   1259  S1e THR   571     761.700 719.950 689.280  1.00  0.00            
ATOM   1260  BBe GLU   572     759.770 717.560 693.240  1.00  0.00            
ATOM   1261  S1e GLU   572     759.730 715.100 695.460  1.00  0.00            
ATOM   1262  BBc LEU   573     759.260 720.570 695.470  1.00  0.00            
ATOM   1263  S1c LEU   573     759.720 723.220 695.230  1.00  0.00            
ATOM   1264  BBe VAL   574     759.510 718.960 698.870  1.00  0.00            
ATOM   1265  S1e VAL   574     757.820 718.600 699.890  1.00  0.00            
ATOM   1266  BBe GLN   575     762.550 717.070 700.230  1.00  0.00            
ATOM   1267  S1e GLN   575     764.790 718.360 700.850  1.00  0.00            
ATOM   1268  BBc SER   576     760.630 714.110 701.790  1.00  0.00            
ATOM   1269  S1c SER   576     759.400 713.650 700.340  1.00  0.00            
ATOM   1270  BBc SER   577     763.640 711.910 702.740  1.00  0.00            
ATOM   1271  S1c SER   577     762.730 710.210 703.040  1.00  0.00            
ATOM   1272  BBc SER   578     766.630 712.120 705.070  1.00  0.00            
ATOM   1273  S1c SER   578     766.280 712.790 706.860  1.00  0.00            
ATOM   1274  BBc THR   579     769.920 710.120 705.210  1.00  0.00            
ATOM   1275  S1c THR   579     771.170 709.050 704.160  1.00  0.00            
ATOM   1276  BBs GLY   580     769.400 709.170 708.930  1.00  0.00            
ATOM   1277  BBs LYS   581     772.700 710.690 709.920  1.00  0.00            
ATOM   1278  S1s LYS   581     774.410 710.160 708.440  1.00  0.00            
ATOM   1279  S2s LYS   581     775.500 709.300 705.980  1.00  0.00            
ATOM   1280  BBe ILE   582     773.810 714.010 711.210  1.00  0.00            
ATOM   1281  S1e ILE   582     773.030 714.050 713.230  1.00  0.00            
ATOM   1282  BBe CYS   583     776.640 715.690 709.370  1.00  0.00            
ATOM   1283  S1e CYS   583     775.870 717.890 709.680  1.00  0.00            
ATOM   1284  BBs ASN   584     779.950 716.390 711.020  1.00  0.00            
ATOM   1285  S1s ASN   584     781.540 715.330 712.560  1.00  0.00            
ATOM   1286  BBt ASN   585     780.540 719.860 709.790  1.00  0.00            
ATOM   1287  S1t ASN   585     782.830 720.370 710.530  1.00  0.00            
ATOM   1288  BBt PRO   586     779.570 722.870 708.290  1.00  0.00            
ATOM   1289  S1t PRO   586     780.710 723.900 707.180  1.00  0.00            
ATOM   1290  BBt HIS   587     778.550 723.530 711.920  1.00  0.00            
ATOM   1291  S1t HIS   587     777.770 725.320 711.830  1.00  0.00            
ATOM   1292  S2t HIS   587     776.880 726.960 711.350  1.00  0.00            
ATOM   1293  S3t HIS   587     778.540 727.610 710.130  1.00  0.00            
ATOM   1294  BBt ARG   588     780.620 722.690 715.070  1.00  0.00            
ATOM   1295  S1t ARG   588     782.600 721.740 715.220  1.00  0.00            
ATOM   1296  S2t ARG   588     783.520 721.900 718.910  1.00  0.00            
ATOM   1297  BBe ILE   589     778.570 719.720 716.420  1.00  0.00            
ATOM   1298  S1e ILE   589     777.530 718.550 714.840  1.00  0.00            
ATOM   1299  BBe LEU   590     778.750 718.490 719.950  1.00  0.00            
ATOM   1300  S1e LEU   590     781.170 717.460 719.550  1.00  0.00            
ATOM   1301  BBe ASP   591     777.240 715.330 721.260  1.00  0.00            
ATOM   1302  S1e ASP   591     778.750 713.540 720.390  1.00  0.00            
ATOM   1303  BBc GLY   592     776.040 715.570 724.810  1.00  0.00            
ATOM   1304  BBt ARG   593     776.260 711.800 724.960  1.00  0.00            
ATOM   1305  S1t ARG   593     776.670 710.070 723.360  1.00  0.00            
ATOM   1306  S2t ARG   593     778.190 707.230 723.550  1.00  0.00            
ATOM   1307  BBt ALA   594     774.740 710.930 728.320  1.00  0.00            
ATOM   1308  BBc CYS   595     774.760 714.500 729.270  1.00  0.00            
ATOM   1309  S1c CYS   595     774.930 714.260 731.590  1.00  0.00            
ATOM   1310  BBc THR   596     772.120 717.190 729.040  1.00  0.00            
ATOM   1311  S1c THR   596     770.470 717.380 730.070  1.00  0.00            
ATOM   1312  BBh LEU   597     773.590 720.700 728.610  1.00  0.00            
ATOM   1313  S1h LEU   597     774.890 723.030 728.430  1.00  0.00            
ATOM   1314  BBh ILE   598     772.830 721.610 732.230  1.00  0.00            
ATOM   1315  S1h ILE   598     771.930 723.350 732.390  1.00  0.00            
ATOM   1316  BBh ASP   599     774.470 718.580 733.810  1.00  0.00            
ATOM   1317  S1h ASP   599     772.500 717.230 734.720  1.00  0.00            
ATOM   1318  BBh ALA   600     777.320 719.730 731.600  1.00  0.00            
ATOM   1319  BBh LEU   601     777.100 723.340 732.780  1.00  0.00            
ATOM   1320  S1h LEU   601     775.780 725.610 733.340  1.00  0.00            
ATOM   1321  BBh LEU   602     776.940 722.350 736.470  1.00  0.00            
ATOM   1322  S1h LEU   602     774.560 722.280 737.670  1.00  0.00            
ATOM   1323  BBt GLY   603     779.610 719.720 736.360  1.00  0.00            
ATOM   1324  BBc ASP   604     778.080 716.380 736.990  1.00  0.00            
ATOM   1325  S1c ASP   604     776.640 714.750 735.920  1.00  0.00            
ATOM   1326  BBh PRO   605     781.180 714.190 737.250  1.00  0.00            
ATOM   1327  S1h PRO   605     782.350 715.160 738.390  1.00  0.00            
ATOM   1328  BBh HIS   606     780.340 712.120 734.180  1.00  0.00            
ATOM   1329  S1h HIS   606     778.660 711.150 734.090  1.00  0.00            
ATOM   1330  S2h HIS   606     776.920 710.320 733.910  1.00  0.00            
ATOM   1331  S3h HIS   606     777.620 709.020 732.330  1.00  0.00            
ATOM   1332  BBh CYS   607     779.810 715.330 732.260  1.00  0.00            
ATOM   1333  S1h CYS   607     779.620 714.460 730.010  1.00  0.00            
ATOM   1334  BBh ASP   608     783.310 716.460 733.010  1.00  0.00            
ATOM   1335  S1h ASP   608     785.000 716.220 734.860  1.00  0.00            
ATOM   1336  BBh VAL   609     784.500 715.840 729.490  1.00  0.00            
ATOM   1337  S1h VAL   609     783.840 714.070 728.810  1.00  0.00            
ATOM   1338  BBh PHE   610     782.330 718.700 728.390  1.00  0.00            
ATOM   1339  S1h PHE   610     782.400 717.600 725.020  1.00  0.00            
ATOM   1340  S2h PHE   610     780.350 717.010 726.120  1.00  0.00            
ATOM   1341  S3h PHE   610     781.300 715.530 724.500  1.00  0.00            
ATOM   1342  BBt GLN   611     784.300 721.090 730.510  1.00  0.00            
ATOM   1343  S1t GLN   611     786.170 720.300 732.480  1.00  0.00            
ATOM   1344  BBt ASN   612     785.070 724.220 728.560  1.00  0.00            
ATOM   1345  S1t ASN   612     787.540 723.860 728.580  1.00  0.00            
ATOM   1346  BBc GLU   613     783.600 722.810 725.390  1.00  0.00            
ATOM   1347  S1c GLU   613     785.600 721.200 724.150  1.00  0.00            
ATOM   1348  BBe THR   614     782.380 725.160 722.640  1.00  0.00            
ATOM   1349  S1e THR   614     783.760 726.310 721.900  1.00  0.00            
ATOM   1350  BBc TRP   615     779.430 724.250 720.340  1.00  0.00            
ATOM   1351  S1c TRP   615     778.760 722.720 722.490  1.00  0.00            
ATOM   1352  S2c TRP   615     779.530 720.970 723.580  1.00  0.00            
ATOM   1353  S3c TRP   615     778.040 721.140 725.580  1.00  0.00            
ATOM   1354  S4c TRP   615     777.110 723.440 724.290  1.00  0.00            
ATOM   1355  BBs ASP   616     777.760 725.490 717.220  1.00  0.00            
ATOM   1356  S1s ASP   616     779.320 727.340 716.470  1.00  0.00            
ATOM   1357  BBe LEU   617     774.940 723.070 718.010  1.00  0.00            
ATOM   1358  S1e LEU   617     773.650 720.970 716.720  1.00  0.00            
ATOM   1359  BBe PHE   618     774.810 720.800 721.050  1.00  0.00            
ATOM   1360  S1e PHE   618     773.350 721.970 723.820  1.00  0.00            
ATOM   1361  S2e PHE   618     773.800 719.660 724.250  1.00  0.00            
ATOM   1362  S3e PHE   618     771.620 720.570 724.710  1.00  0.00            
ATOM   1363  BBe VAL   619     772.870 717.460 720.590  1.00  0.00            
ATOM   1364  S1e VAL   619     773.520 716.760 718.830  1.00  0.00            
ATOM   1365  BBe GLU   620     771.220 715.920 723.660  1.00  0.00            
ATOM   1366  S1e GLU   620     768.920 716.210 725.530  1.00  0.00            
ATOM   1367  BBc ARG   621     770.620 712.090 723.610  1.00  0.00            
ATOM   1368  S1c ARG   621     771.960 711.420 721.940  1.00  0.00            
ATOM   1369  S2c ARG   621     773.780 711.930 719.170  1.00  0.00            
ATOM   1370  BBt SER   622     767.280 710.710 724.670  1.00  0.00            
ATOM   1371  S1t SER   622     766.040 710.630 723.170  1.00  0.00            
ATOM   1372  BBt ASN   623     768.910 708.560 727.310  1.00  0.00            
ATOM   1373  S1t ASN   623     767.740 707.080 728.920  1.00  0.00            
ATOM   1374  BBc ALA   624     771.270 710.960 729.010  1.00  0.00            
ATOM   1375  BBc PHE   625     771.650 710.330 732.780  1.00  0.00            
ATOM   1376  S1c PHE   625     773.530 707.360 732.400  1.00  0.00            
ATOM   1377  S2c PHE   625     771.170 707.180 732.840  1.00  0.00            
ATOM   1378  S3c PHE   625     772.310 705.430 731.650  1.00  0.00            
ATOM   1379  BBc SER   626     772.100 712.440 735.870  1.00  0.00            
ATOM   1380  S1c SER   626     770.350 713.140 736.360  1.00  0.00            
ATOM   1381  BBc ASN   627     774.440 710.690 738.370  1.00  0.00            
ATOM   1382  S1c ASN   627     774.100 708.340 737.820  1.00  0.00            
ATOM   1383  BBs CYS   628     774.710 713.730 740.680  1.00  0.00            
ATOM   1384  S1s CYS   628     773.460 715.310 739.410  1.00  0.00            
ATOM   1385  BBs TYR   629     773.190 715.300 743.890  1.00  0.00            
ATOM   1386  S1s TYR   629     774.150 715.150 746.500  1.00  0.00            
ATOM   1387  S2s TYR   629     772.850 717.170 746.440  1.00  0.00            
ATOM   1388  S3s TYR   629     774.170 716.670 749.200  1.00  0.00            
ATOM   1389  BBc PRO   630     769.430 715.810 743.550  1.00  0.00            
ATOM   1390  S1c PRO   630     768.510 714.670 744.760  1.00  0.00            
ATOM   1391  BBe TYR   631     768.850 719.270 741.950  1.00  0.00            
ATOM   1392  S1e TYR   631     770.850 720.540 739.870  1.00  0.00            
ATOM   1393  S2e TYR   631     770.180 718.430 738.950  1.00  0.00            
ATOM   1394  S3e TYR   631     770.020 720.740 736.890  1.00  0.00            
ATOM   1395  BBe ASP   632     766.020 721.350 740.520  1.00  0.00            
ATOM   1396  S1e ASP   632     764.220 719.670 739.800  1.00  0.00            
ATOM   1397  BBc ILE   633     766.160 724.450 738.340  1.00  0.00            
ATOM   1398  S1c ILE   633     767.930 725.550 737.210  1.00  0.00            
ATOM   1399  BBt PRO   634     763.460 727.130 738.480  1.00  0.00            
ATOM   1400  S1t PRO   634     762.530 727.430 740.110  1.00  0.00            
ATOM   1401  BBt ASP   635     762.600 727.970 734.920  1.00  0.00            
ATOM   1402  S1t ASP   635     760.300 728.720 734.210  1.00  0.00            
ATOM   1403  BBh TYR   636     765.130 725.460 733.670  1.00  0.00            
ATOM   1404  S1h TYR   636     764.590 722.380 733.830  1.00  0.00            
ATOM   1405  S2h TYR   636     766.830 722.970 733.190  1.00  0.00            
ATOM   1406  S3h TYR   636     765.460 721.050 731.180  1.00  0.00            
ATOM   1407  BBh ALA   637     764.100 725.760 730.070  1.00  0.00            
ATOM   1408  BBh SER   638     765.380 729.410 729.980  1.00  0.00            
ATOM   1409  S1h SER   638     764.240 730.200 731.350  1.00  0.00            
ATOM   1410  BBh LEU   639     768.760 728.480 731.330  1.00  0.00            
ATOM   1411  S1h LEU   639     770.170 727.360 733.190  1.00  0.00            
ATOM   1412  BBh ARG   640     769.010 725.550 728.810  1.00  0.00            
ATOM   1413  S1h ARG   640     769.270 723.220 727.930  1.00  0.00            
ATOM   1414  S2h ARG   640     767.050 721.260 726.150  1.00  0.00            
ATOM   1415  BBh SER   641     768.040 728.020 726.240  1.00  0.00            
ATOM   1416  S1h SER   641     766.710 728.200 724.820  1.00  0.00            
ATOM   1417  BBh LEU   642     770.480 730.720 727.220  1.00  0.00            
ATOM   1418  S1h LEU   642     770.990 732.070 729.360  1.00  0.00            
ATOM   1419  BBh VAL   643     773.410 728.380 727.550  1.00  0.00            
ATOM   1420  S1h VAL   643     773.450 727.620 729.400  1.00  0.00            
ATOM   1421  BBh ALA   644     772.790 726.670 724.180  1.00  0.00            
ATOM   1422  BBh SER   645     772.510 729.990 722.450  1.00  0.00            
ATOM   1423  S1h SER   645     770.590 730.320 722.380  1.00  0.00            
ATOM   1424  BBh SER   646     775.740 730.960 724.200  1.00  0.00            
ATOM   1425  S1h SER   646     775.270 732.390 725.440  1.00  0.00            
ATOM   1426  BBt GLY   647     777.330 727.720 723.150  1.00  0.00            
ATOM   1427  BBe THR   648     780.370 728.110 725.370  1.00  0.00            
ATOM   1428  S1e THR   648     780.610 730.050 725.510  1.00  0.00            
ATOM   1429  BBc LEU   649     781.370 726.190 728.420  1.00  0.00            
ATOM   1430  S1c LEU   649     780.170 723.950 728.870  1.00  0.00            
ATOM   1431  BBc GLU   650     784.400 728.310 729.310  1.00  0.00            
ATOM   1432  S1c GLU   650     785.370 728.630 726.010  1.00  0.00            
ATOM   1433  BBe PHE   651     784.130 728.310 733.040  1.00  0.00            
ATOM   1434  S1e PHE   651     784.050 724.800 733.750  1.00  0.00            
ATOM   1435  S2e PHE   651     781.860 725.610 733.170  1.00  0.00            
ATOM   1436  S3e PHE   651     782.150 723.340 733.890  1.00  0.00            
ATOM   1437  BBe ILE   652     786.690 730.790 734.430  1.00  0.00            
ATOM   1438  S1e ILE   652     788.750 731.350 733.850  1.00  0.00            
ATOM   1439  BBe THR   653     787.210 730.150 738.220  1.00  0.00            
ATOM   1440  S1e THR   653     787.040 728.210 738.190  1.00  0.00            
ATOM   1441  BBc GLU   654     787.340 733.150 740.490  1.00  0.00            
ATOM   1442  S1c GLU   654     785.600 735.810 740.600  1.00  0.00            
ATOM   1443  BBc GLY   655     788.980 733.710 743.900  1.00  0.00            
ATOM   1444  BBc PHE   656     786.150 733.650 746.340  1.00  0.00            
ATOM   1445  S1c PHE   656     782.930 733.710 744.580  1.00  0.00            
ATOM   1446  S2c PHE   656     783.070 731.950 746.200  1.00  0.00            
ATOM   1447  S3c PHE   656     781.130 733.360 746.120  1.00  0.00            
ATOM   1448  BBc THR   657     786.550 734.530 750.040  1.00  0.00            
ATOM   1449  S1c THR   657     787.470 735.930 751.040  1.00  0.00            
ATOM   1450  BBc TRP   658     784.710 732.030 752.200  1.00  0.00            
ATOM   1451  S1c TRP   658     782.430 732.030 750.860  1.00  0.00            
ATOM   1452  S2c TRP   658     780.480 733.050 750.850  1.00  0.00            
ATOM   1453  S3c TRP   658     779.010 731.130 750.200  1.00  0.00            
ATOM   1454  S4c TRP   658     781.450 729.760 750.220  1.00  0.00            
ATOM   1455  BBt THR   659     785.570 732.920 755.790  1.00  0.00            
ATOM   1456  S1t THR   659     786.240 734.750 755.920  1.00  0.00            
ATOM   1457  BBt GLY   660     784.010 730.910 758.560  1.00  0.00            
ATOM   1458  BBe VAL   661     783.280 727.790 756.490  1.00  0.00            
ATOM   1459  S1e VAL   661     782.600 728.580 754.780  1.00  0.00            
ATOM   1460  BBe THR   662     783.720 724.170 755.380  1.00  0.00            
ATOM   1461  S1e THR   662     783.810 722.340 756.050  1.00  0.00            
ATOM   1462  BBc GLN   663     784.000 724.260 751.540  1.00  0.00            
ATOM   1463  S1c GLN   663     784.750 726.690 750.810  1.00  0.00            
ATOM   1464  BBs ASN   664     783.980 721.790 748.770  1.00  0.00            
ATOM   1465  S1s ASN   664     784.080 720.750 746.430  1.00  0.00            
ATOM   1466  BBc GLY   665     781.100 719.900 750.180  1.00  0.00            
ATOM   1467  BBc GLY   666     780.000 716.600 748.560  1.00  0.00            
ATOM   1468  BBe SER   667     777.830 713.460 748.790  1.00  0.00            
ATOM   1469  S1e SER   667     777.210 713.420 750.630  1.00  0.00            
ATOM   1470  BBe SER   668     777.590 709.780 747.970  1.00  0.00            
ATOM   1471  S1e SER   668     777.530 708.740 749.620  1.00  0.00            
ATOM   1472  BBe ALA   669     775.050 710.860 745.450  1.00  0.00            
ATOM   1473  BBe CYS   670     777.780 712.440 743.310  1.00  0.00            
ATOM   1474  S1e CYS   670     778.860 713.900 741.660  1.00  0.00            
ATOM   1475  BBe LYS   671     780.470 709.770 743.330  1.00  0.00            
ATOM   1476  S1e LYS   671     780.430 707.810 744.540  1.00  0.00            
ATOM   1477  S2e LYS   671     780.140 705.940 746.510  1.00  0.00            
ATOM   1478  BBe ARG   672     783.800 711.030 742.030  1.00  0.00            
ATOM   1479  S1e ARG   672     785.330 712.830 741.420  1.00  0.00            
ATOM   1480  S2e ARG   672     787.530 714.150 739.100  1.00  0.00            
ATOM   1481  BBt GLY   673     785.420 707.640 741.620  1.00  0.00            
ATOM   1482  BBt PRO   674     784.810 705.650 744.810  1.00  0.00            
ATOM   1483  S1t PRO   674     784.620 703.760 744.910  1.00  0.00            
ATOM   1484  BBe ALA   675     784.570 709.030 746.650  1.00  0.00            
ATOM   1485  BBe ASN   676     781.940 711.540 747.670  1.00  0.00            
ATOM   1486  S1e ASN   676     782.470 711.830 750.110  1.00  0.00            
ATOM   1487  BBe GLY   677     781.850 714.370 745.140  1.00  0.00            
ATOM   1488  BBc PHE   678     780.040 717.510 744.220  1.00  0.00            
ATOM   1489  S1c PHE   678     778.560 719.900 745.700  1.00  0.00            
ATOM   1490  S2c PHE   678     777.090 718.020 745.410  1.00  0.00            
ATOM   1491  S3c PHE   678     776.250 720.060 746.350  1.00  0.00            
ATOM   1492  BBc PHE   679     779.220 719.390 741.010  1.00  0.00            
ATOM   1493  S1c PHE   679     776.350 718.650 740.750  1.00  0.00            
ATOM   1494  S2c PHE   679     776.170 720.740 741.920  1.00  0.00            
ATOM   1495  S3c PHE   679     774.350 719.180 741.970  1.00  0.00            
ATOM   1496  BBt SER   680     782.420 720.930 739.600  1.00  0.00            
ATOM   1497  S1t SER   680     783.800 720.320 738.370  1.00  0.00            
ATOM   1498  BBt ARG   681     781.240 724.500 739.180  1.00  0.00            
ATOM   1499  S1t ARG   681     782.050 726.360 737.950  1.00  0.00            
ATOM   1500  S2t ARG   681     779.660 728.380 736.620  1.00  0.00            
ATOM   1501  BBe LEU   682     779.540 724.630 742.650  1.00  0.00            
ATOM   1502  S1e LEU   682     777.170 725.050 741.460  1.00  0.00            
ATOM   1503  BBe ASN   683     780.700 724.880 746.250  1.00  0.00            
ATOM   1504  S1e ASN   683     782.910 726.120 746.420  1.00  0.00            
ATOM   1505  BBe TRP   684     778.880 723.330 749.160  1.00  0.00            
ATOM   1506  S1e TRP   684     776.570 722.400 750.150  1.00  0.00            
ATOM   1507  S2e TRP   684     775.180 723.130 751.690  1.00  0.00            
ATOM   1508  S3e TRP   684     774.860 720.960 752.890  1.00  0.00            
ATOM   1509  S4e TRP   684     776.640 719.980 750.960  1.00  0.00            
ATOM   1510  BBc LEU   685     779.550 725.390 752.360  1.00  0.00            
ATOM   1511  S1c LEU   685     777.760 727.230 752.680  1.00  0.00            
ATOM   1512  BBe THR   686     778.760 723.880 755.700  1.00  0.00            
ATOM   1513  S1e THR   686     778.540 721.950 755.510  1.00  0.00            
ATOM   1514  BBe LYS   687     779.820 725.040 759.170  1.00  0.00            
ATOM   1515  S1e LYS   687     778.560 723.730 761.150  1.00  0.00            
ATOM   1516  S2e LYS   687     778.070 721.450 762.860  1.00  0.00            
ATOM   1517  BBe SER   688     783.180 725.610 760.670  1.00  0.00            
ATOM   1518  S1e SER   688     784.920 724.940 760.080  1.00  0.00            
ATOM   1519  BBt GLU   689     784.090 726.320 764.330  1.00  0.00            
ATOM   1520  S1t GLU   689     786.940 727.270 765.500  1.00  0.00            
ATOM   1521  BBt SER   690     780.690 725.340 765.440  1.00  0.00            
ATOM   1522  S1t SER   690     780.700 723.600 766.330  1.00  0.00            
ATOM   1523  BBe ALA   691     779.510 728.450 763.500  1.00  0.00            
ATOM   1524  BBc TYR   692     777.770 730.050 760.530  1.00  0.00            
ATOM   1525  S1c TYR   692     779.400 729.160 757.940  1.00  0.00            
ATOM   1526  S2c TYR   692     777.020 729.420 757.830  1.00  0.00            
ATOM   1527  S3c TYR   692     778.490 730.860 755.510  1.00  0.00            
ATOM   1528  BBc PRO   693     779.150 733.420 759.350  1.00  0.00            
ATOM   1529  S1c PRO   693     780.730 734.090 760.160  1.00  0.00            
ATOM   1530  BBc VAL   694     776.740 735.950 757.820  1.00  0.00            
ATOM   1531  S1c VAL   694     776.290 737.570 758.900  1.00  0.00            
ATOM   1532  BBe LEU   695     778.920 735.890 754.700  1.00  0.00            
ATOM   1533  S1e LEU   695     781.300 735.140 755.370  1.00  0.00            
ATOM   1534  BBe ASN   696     779.240 738.940 752.470  1.00  0.00            
ATOM   1535  S1e ASN   696     778.610 741.320 752.230  1.00  0.00            
ATOM   1536  BBe VAL   697     781.430 738.430 749.390  1.00  0.00            
ATOM   1537  S1e VAL   697     783.030 737.280 749.060  1.00  0.00            
ATOM   1538  BBe THR   698     781.820 740.940 746.420  1.00  0.00            
ATOM   1539  S1e THR   698     781.760 742.890 746.520  1.00  0.00            
ATOM   1540  BBe MET   699     783.030 739.830 743.050  1.00  0.00            
ATOM   1541  S1e MET   699     785.520 738.310 744.750  1.00  0.00            
ATOM   1542  BBe PRO   700     783.670 742.660 740.370  1.00  0.00            
ATOM   1543  S1e PRO   700     785.220 743.720 740.660  1.00  0.00            
ATOM   1544  BBc ASN   701     783.140 742.690 736.690  1.00  0.00            
ATOM   1545  S1c ASN   701     782.090 741.580 734.750  1.00  0.00            
ATOM   1546  BBc ASN   702     786.300 744.600 735.730  1.00  0.00            
ATOM   1547  S1c ASN   702     786.610 746.690 737.070  1.00  0.00            
ATOM   1548  BBs ASP   703     786.170 743.200 732.270  1.00  0.00            
ATOM   1549  S1s ASP   703     787.780 741.360 732.670  1.00  0.00            
ATOM   1550  BBs ASN   704     784.370 744.310 729.170  1.00  0.00            
ATOM   1551  S1s ASN   704     784.530 746.050 727.440  1.00  0.00            
ATOM   1552  BBs PHE   705     781.920 741.420 729.190  1.00  0.00            
ATOM   1553  S1s PHE   705     783.770 738.960 730.830  1.00  0.00            
ATOM   1554  S2s PHE   705     784.080 738.970 728.450  1.00  0.00            
ATOM   1555  S3s PHE   705     785.500 737.630 729.830  1.00  0.00            
ATOM   1556  BBc ASP   706     778.890 739.810 730.730  1.00  0.00            
ATOM   1557  S1c ASP   706     776.510 739.930 730.180  1.00  0.00            
ATOM   1558  BBe LYS   707     779.510 737.040 733.260  1.00  0.00            
ATOM   1559  S1e LYS   707     780.740 737.240 735.300  1.00  0.00            
ATOM   1560  S2e LYS   707     782.270 738.070 737.780  1.00  0.00            
ATOM   1561  BBe LEU   708     777.170 734.080 733.900  1.00  0.00            
ATOM   1562  S1e LEU   708     775.360 732.110 733.530  1.00  0.00            
ATOM   1563  BBe TYR   709     777.290 733.230 737.550  1.00  0.00            
ATOM   1564  S1e TYR   709     779.310 733.790 740.110  1.00  0.00            
ATOM   1565  S2e TYR   709     778.360 735.880 739.410  1.00  0.00            
ATOM   1566  S3e TYR   709     780.180 736.160 741.900  1.00  0.00            
ATOM   1567  BBe ILE   710     775.300 730.110 738.540  1.00  0.00            
ATOM   1568  S1e ILE   710     774.410 728.310 737.620  1.00  0.00            
ATOM   1569  BBe TRP   711     774.720 729.520 742.240  1.00  0.00            
ATOM   1570  S1e TRP   711     775.390 731.950 743.060  1.00  0.00            
ATOM   1571  S2e TRP   711     776.800 732.960 744.400  1.00  0.00            
ATOM   1572  S3e TRP   711     776.550 735.290 743.520  1.00  0.00            
ATOM   1573  S4e TRP   711     774.900 734.010 741.650  1.00  0.00            
ATOM   1574  BBe GLY   712     772.000 728.040 744.350  1.00  0.00            
ATOM   1575  BBe VAL   713     770.430 727.020 747.660  1.00  0.00            
ATOM   1576  S1e VAL   713     768.680 727.960 747.480  1.00  0.00            
ATOM   1577  BBe HIS   714     770.290 723.880 749.900  1.00  0.00            
ATOM   1578  S1e HIS   714     771.490 722.380 749.560  1.00  0.00            
ATOM   1579  S2e HIS   714     772.710 720.930 749.190  1.00  0.00            
ATOM   1580  S3e HIS   714     771.670 719.600 750.540  1.00  0.00            
ATOM   1581  BBe HIS   715     766.940 722.380 751.020  1.00  0.00            
ATOM   1582  S1e HIS   715     765.820 723.010 749.550  1.00  0.00            
ATOM   1583  S2e HIS   715     764.630 723.300 748.060  1.00  0.00            
ATOM   1584  S3e HIS   715     764.760 725.450 748.260  1.00  0.00            
ATOM   1585  BBc PRO   716     767.610 720.150 754.000  1.00  0.00            
ATOM   1586  S1c PRO   716     769.170 719.460 754.830  1.00  0.00            
ATOM   1587  BBs SER   717     765.400 717.210 754.950  1.00  0.00            
ATOM   1588  S1s SER   717     765.890 715.330 755.090  1.00  0.00            
ATOM   1589  BBs THR   718     764.710 718.020 758.660  1.00  0.00            
ATOM   1590  S1s THR   718     763.010 717.260 759.260  1.00  0.00            
ATOM   1591  BBh ASN   719     765.670 720.770 761.170  1.00  0.00            
ATOM   1592  S1h ASN   719     764.950 722.890 762.150  1.00  0.00            
ATOM   1593  BBh GLN   720     768.110 718.280 762.640  1.00  0.00            
ATOM   1594  S1h GLN   720     768.930 715.640 763.410  1.00  0.00            
ATOM   1595  BBh GLU   721     770.110 718.590 759.330  1.00  0.00            
ATOM   1596  S1h GLU   721     771.310 716.440 758.700  1.00  0.00            
ATOM   1597  BBh GLN   722     769.360 722.350 759.140  1.00  0.00            
ATOM   1598  S1h GLN   722     767.890 724.040 757.960  1.00  0.00            
ATOM   1599  BBh THR   723     770.970 723.290 762.480  1.00  0.00            
ATOM   1600  S1h THR   723     769.800 723.120 764.030  1.00  0.00            
ATOM   1601  BBh ASN   724     773.420 720.470 762.060  1.00  0.00            
ATOM   1602  S1h ASN   724     773.710 718.140 762.890  1.00  0.00            
ATOM   1603  BBh LEU   725     774.950 721.550 758.790  1.00  0.00            
ATOM   1604  S1h LEU   725     775.350 719.310 757.510  1.00  0.00            
ATOM   1605  BBh TYR   726     774.420 725.330 758.950  1.00  0.00            
ATOM   1606  S1h TYR   726     774.260 724.920 755.880  1.00  0.00            
ATOM   1607  S2h TYR   726     772.300 725.240 757.230  1.00  0.00            
ATOM   1608  S3h TYR   726     771.930 723.050 755.060  1.00  0.00            
ATOM   1609  BBs VAL   727     773.630 725.920 762.580  1.00  0.00            
ATOM   1610  S1s VAL   727     775.320 726.280 763.590  1.00  0.00            
ATOM   1611  BBs GLN   728     771.090 728.710 761.900  1.00  0.00            
ATOM   1612  S1s GLN   728     772.670 730.340 760.840  1.00  0.00            
ATOM   1613  BBs ALA   729     767.610 727.060 762.100  1.00  0.00            
ATOM   1614  BBs SER   730     766.750 729.120 759.050  1.00  0.00            
ATOM   1615  S1s SER   730     764.890 728.890 758.500  1.00  0.00            
ATOM   1616  BBc GLY   731     769.190 729.950 756.270  1.00  0.00            
ATOM   1617  BBe ARG   732     769.080 732.500 753.450  1.00  0.00            
ATOM   1618  S1e ARG   732     767.590 734.670 753.430  1.00  0.00            
ATOM   1619  S2e ARG   732     769.410 737.010 753.490  1.00  0.00            
ATOM   1620  BBe VAL   733     770.680 733.600 750.100  1.00  0.00            
ATOM   1621  S1e VAL   733     770.220 732.360 748.610  1.00  0.00            
ATOM   1622  BBe THR   734     770.840 737.090 748.540  1.00  0.00            
ATOM   1623  S1e THR   734     770.450 738.910 749.110  1.00  0.00            
ATOM   1624  BBe VAL   735     772.580 737.330 745.130  1.00  0.00            
ATOM   1625  S1e VAL   735     772.100 735.430 744.700  1.00  0.00            
ATOM   1626  BBe SER   736     772.410 740.910 743.870  1.00  0.00            
ATOM   1627  S1e SER   736     772.870 741.500 745.670  1.00  0.00            
ATOM   1628  BBc THR   737     773.830 743.430 741.400  1.00  0.00            
ATOM   1629  S1c THR   737     774.190 743.070 739.520  1.00  0.00            
ATOM   1630  BBs ARG   738     773.200 747.190 741.400  1.00  0.00            
ATOM   1631  S1s ARG   738     775.640 747.590 741.260  1.00  0.00            
ATOM   1632  S2s ARG   738     778.050 749.550 742.430  1.00  0.00            
ATOM   1633  BBs ARG   739     770.660 746.040 738.790  1.00  0.00            
ATOM   1634  S1s ARG   739     771.320 747.250 737.070  1.00  0.00            
ATOM   1635  S2s ARG   739     772.750 748.330 734.310  1.00  0.00            
ATOM   1636  BBc SER   740     769.010 743.050 740.450  1.00  0.00            
ATOM   1637  S1c SER   740     768.520 741.660 739.170  1.00  0.00            
ATOM   1638  BBe GLN   741     768.610 740.840 743.540  1.00  0.00            
ATOM   1639  S1e GLN   741     767.780 742.350 745.110  1.00  0.00            
ATOM   1640  BBe GLN   742     767.260 737.450 744.320  1.00  0.00            
ATOM   1641  S1e GLN   742     764.450 736.180 743.580  1.00  0.00            
ATOM   1642  BBe THR   743     766.900 736.610 747.850  1.00  0.00            
ATOM   1643  S1e THR   743     765.820 737.620 749.120  1.00  0.00            
ATOM   1644  BBe ILE   744     765.700 733.070 748.160  1.00  0.00            
ATOM   1645  S1e ILE   744     763.830 732.920 746.710  1.00  0.00            
ATOM   1646  BBc ILE   745     764.840 731.010 751.180  1.00  0.00            
ATOM   1647  S1c ILE   745     763.200 731.850 752.200  1.00  0.00            
ATOM   1648  BBc PRO   746     765.530 727.390 752.380  1.00  0.00            
ATOM   1649  S1c PRO   746     766.490 727.180 754.010  1.00  0.00            
ATOM   1650  BBc ASN   747     762.580 725.090 752.490  1.00  0.00            
ATOM   1651  S1c ASN   747     760.970 726.320 754.050  1.00  0.00            
ATOM   1652  BBc ILE   748     762.950 722.170 754.700  1.00  0.00            
ATOM   1653  S1c ILE   748     764.270 721.940 756.590  1.00  0.00            
ATOM   1654  BBs GLY   749     761.210 718.840 754.400  1.00  0.00            
ATOM   1655  BBc SER   750     761.160 715.220 753.380  1.00  0.00            
ATOM   1656  S1c SER   750     761.400 713.760 754.650  1.00  0.00            
ATOM   1657  BBc ARG   751     761.620 714.400 749.810  1.00  0.00            
ATOM   1658  S1c ARG   751     762.910 716.250 748.790  1.00  0.00            
ATOM   1659  S2c ARG   751     762.310 719.430 749.350  1.00  0.00            
ATOM   1660  BBc PRO   752     761.660 711.220 747.630  1.00  0.00            
ATOM   1661  S1c PRO   752     760.440 710.170 748.650  1.00  0.00            
ATOM   1662  BBc TRP   753     765.130 709.630 747.930  1.00  0.00            
ATOM   1663  S1c TRP   753     764.840 707.210 748.500  1.00  0.00            
ATOM   1664  S2c TRP   753     764.940 705.110 747.840  1.00  0.00            
ATOM   1665  S3c TRP   753     763.870 704.050 749.830  1.00  0.00            
ATOM   1666  S4c TRP   753     763.660 706.700 750.700  1.00  0.00            
ATOM   1667  BBe VAL   754     766.930 710.160 744.670  1.00  0.00            
ATOM   1668  S1e VAL   754     766.030 710.970 743.080  1.00  0.00            
ATOM   1669  BBt ARG   755     770.320 708.630 745.000  1.00  0.00            
ATOM   1670  S1t ARG   755     770.680 708.240 742.470  1.00  0.00            
ATOM   1671  S2t ARG   755     770.270 711.120 740.780  1.00  0.00            
ATOM   1672  BBt GLY   756     769.940 708.050 748.730  1.00  0.00            
ATOM   1673  BBe GLN   757     768.890 711.700 748.870  1.00  0.00            
ATOM   1674  S1e GLN   757     770.950 712.880 748.860  1.00  0.00            
ATOM   1675  BBs PRO   758     765.870 713.260 750.610  1.00  0.00            
ATOM   1676  S1s PRO   758     765.020 711.930 751.670  1.00  0.00            
ATOM   1677  BBc GLY   759     767.370 716.720 750.540  1.00  0.00            
ATOM   1678  BBe ARG   760     767.800 718.830 747.310  1.00  0.00            
ATOM   1679  S1e ARG   760     765.740 718.830 745.950  1.00  0.00            
ATOM   1680  S2e ARG   760     764.060 716.370 744.470  1.00  0.00            
ATOM   1681  BBe ILE   761     769.500 721.730 745.420  1.00  0.00            
ATOM   1682  S1e ILE   761     771.310 722.420 744.690  1.00  0.00            
ATOM   1683  BBe SER   762     767.510 724.740 743.980  1.00  0.00            
ATOM   1684  S1e SER   762     765.820 725.260 743.150  1.00  0.00            
ATOM   1685  BBe ILE   763     769.730 726.280 741.250  1.00  0.00            
ATOM   1686  S1e ILE   763     771.700 725.530 740.670  1.00  0.00            
ATOM   1687  BBe TYR   764     769.960 729.930 740.200  1.00  0.00            
ATOM   1688  S1e TYR   764     768.540 731.310 742.340  1.00  0.00            
ATOM   1689  S2e TYR   764     766.890 731.270 740.590  1.00  0.00            
ATOM   1690  S3e TYR   764     765.780 730.260 743.300  1.00  0.00            
ATOM   1691  BBe TRP   765     771.720 732.420 737.860  1.00  0.00            
ATOM   1692  S1e TRP   765     770.290 732.380 735.600  1.00  0.00            
ATOM   1693  S2e TRP   765     770.040 733.710 733.860  1.00  0.00            
ATOM   1694  S3e TRP   765     767.720 732.990 733.260  1.00  0.00            
ATOM   1695  S4e TRP   765     768.000 731.260 735.440  1.00  0.00            
ATOM   1696  BBe THR   766     772.790 736.020 737.680  1.00  0.00            
ATOM   1697  S1e THR   766     771.960 737.270 738.930  1.00  0.00            
ATOM   1698  BBe ILE   767     774.330 737.980 734.760  1.00  0.00            
ATOM   1699  S1e ILE   767     773.660 737.330 732.830  1.00  0.00            
ATOM   1700  BBe VAL   768     776.690 740.680 735.740  1.00  0.00            
ATOM   1701  S1e VAL   768     777.950 740.930 737.280  1.00  0.00            
ATOM   1702  BBc LYS   769     777.340 743.530 733.380  1.00  0.00            
ATOM   1703  S1c LYS   769     775.810 744.310 731.790  1.00  0.00            
ATOM   1704  S2c LYS   769     773.000 744.520 730.660  1.00  0.00            
ATOM   1705  BBt PRO   770     780.600 745.440 732.650  1.00  0.00            
ATOM   1706  S1t PRO   770     780.820 746.490 731.090  1.00  0.00            
ATOM   1707  BBt GLY   771     781.510 747.580 735.600  1.00  0.00            
ATOM   1708  BBc ASP   772     779.030 746.000 738.050  1.00  0.00            
ATOM   1709  S1c ASP   772     776.720 746.210 737.170  1.00  0.00            
ATOM   1710  BBe VAL   773     779.830 743.800 740.980  1.00  0.00            
ATOM   1711  S1e VAL   773     780.370 745.170 742.330  1.00  0.00            
ATOM   1712  BBe LEU   774     778.390 740.560 742.500  1.00  0.00            
ATOM   1713  S1e LEU   774     776.340 739.160 741.540  1.00  0.00            
ATOM   1714  BBe VAL   775     777.390 740.550 746.260  1.00  0.00            
ATOM   1715  S1e VAL   775     777.220 741.900 747.720  1.00  0.00            
ATOM   1716  BBe ILE   776     776.460 737.280 747.850  1.00  0.00            
ATOM   1717  S1e ILE   776     777.650 735.630 748.420  1.00  0.00            
ATOM   1718  BBe ASN   777     775.080 737.590 751.400  1.00  0.00            
ATOM   1719  S1e ASN   777     774.650 738.690 753.720  1.00  0.00            
ATOM   1720  BBe SER   778     774.140 734.300 753.100  1.00  0.00            
ATOM   1721  S1e SER   778     775.090 732.860 752.180  1.00  0.00            
ATOM   1722  BBe ASN   779     773.780 733.200 756.750  1.00  0.00            
ATOM   1723  S1e ASN   779     771.720 734.380 757.360  1.00  0.00            
ATOM   1724  BBe GLY   780     772.980 729.690 755.730  1.00  0.00            
ATOM   1725  BBc ASN   781     772.190 727.300 752.810  1.00  0.00            
ATOM   1726  S1c ASN   781     770.190 728.440 751.990  1.00  0.00            
ATOM   1727  BBe LEU   782     774.330 728.640 749.940  1.00  0.00            
ATOM   1728  S1e LEU   782     774.670 730.610 748.170  1.00  0.00            
ATOM   1729  BBe ILE   783     775.760 726.410 747.150  1.00  0.00            
ATOM   1730  S1e ILE   783     775.550 724.850 746.040  1.00  0.00            
ATOM   1731  BBe ALA   784     778.470 728.810 746.120  1.00  0.00            
ATOM   1732  BBe PRO   785     779.960 729.780 742.700  1.00  0.00            
ATOM   1733  S1e PRO   785     779.070 729.390 741.060  1.00  0.00            
ATOM   1734  BBc ARG   786     783.470 729.020 741.840  1.00  0.00            
ATOM   1735  S1c ARG   786     785.590 729.200 743.380  1.00  0.00            
ATOM   1736  S2c ARG   786     788.530 728.310 743.320  1.00  0.00            
ATOM   1737  BBe GLY   787     783.430 731.560 739.130  1.00  0.00            
ATOM   1738  BBe TYR   788     782.170 732.670 735.790  1.00  0.00            
ATOM   1739  S1e TYR   788     784.900 734.830 735.920  1.00  0.00            
ATOM   1740  S2e TYR   788     784.270 734.750 733.600  1.00  0.00            
ATOM   1741  S3e TYR   788     786.220 737.070 734.230  1.00  0.00            
ATOM   1742  BBe PHE   789     781.100 731.260 732.430  1.00  0.00            
ATOM   1743  S1e PHE   789     778.320 730.780 730.180  1.00  0.00            
ATOM   1744  S2e PHE   789     779.080 728.960 731.540  1.00  0.00            
ATOM   1745  S3e PHE   789     777.790 728.530 729.570  1.00  0.00            
ATOM   1746  BBe LYS   790     781.950 733.760 729.650  1.00  0.00            
ATOM   1747  S1e LYS   790     783.810 733.240 728.160  1.00  0.00            
ATOM   1748  S2e LYS   790     786.650 732.800 728.940  1.00  0.00            
ATOM   1749  BBc MET   791     778.930 734.830 727.510  1.00  0.00            
ATOM   1750  S1c MET   791     777.260 735.040 729.270  1.00  0.00            
ATOM   1751  BBc ARG   792     779.090 735.080 723.650  1.00  0.00            
ATOM   1752  S1c ARG   792     780.890 733.790 722.510  1.00  0.00            
ATOM   1753  S2c ARG   792     780.750 731.060 720.880  1.00  0.00            
ATOM   1754  BBc THR   793     776.250 735.510 721.060  1.00  0.00            
ATOM   1755  S1c THR   793     774.370 735.610 721.570  1.00  0.00            
ATOM   1756  BBs GLY   794     776.490 733.920 717.590  1.00  0.00            
ATOM   1757  BBs LYS   795     774.800 731.200 715.640  1.00  0.00            
ATOM   1758  S1s LYS   795     776.950 730.880 714.200  1.00  0.00            
ATOM   1759  S2s LYS   795     779.640 731.030 712.920  1.00  0.00            
ATOM   1760  BBc SER   796     774.750 728.730 718.580  1.00  0.00            
ATOM   1761  S1c SER   796     775.990 729.790 719.630  1.00  0.00            
ATOM   1762  BBe SER   797     772.080 726.220 719.490  1.00  0.00            
ATOM   1763  S1e SER   797     771.070 726.160 717.820  1.00  0.00            
ATOM   1764  BBe ILE   798     770.560 723.000 720.770  1.00  0.00            
ATOM   1765  S1e ILE   798     768.900 724.040 722.360  1.00  0.00            
ATOM   1766  BBe MET   799     768.700 719.940 719.470  1.00  0.00            
ATOM   1767  S1e MET   799     769.120 720.360 716.420  1.00  0.00            
ATOM   1768  BBe ARG   800     767.320 716.660 720.810  1.00  0.00            
ATOM   1769  S1e ARG   800     765.090 715.590 721.150  1.00  0.00            
ATOM   1770  S2e ARG   800     761.880 715.430 721.900  1.00  0.00            
ATOM   1771  BBc SER   801     768.490 713.720 718.650  1.00  0.00            
ATOM   1772  S1c SER   801     769.750 714.540 717.400  1.00  0.00            
ATOM   1773  BBc ASP   802     769.240 710.110 718.550  1.00  0.00            
ATOM   1774  S1c ASP   802     769.100 708.050 720.020  1.00  0.00            
ATOM   1775  BBc ALA   803     770.760 710.460 715.130  1.00  0.00            
ATOM   1776  BBc PRO   804     774.410 709.290 714.850  1.00  0.00            
ATOM   1777  S1c PRO   804     774.470 707.690 713.830  1.00  0.00            
ATOM   1778  BBe ILE   805     777.070 711.780 713.890  1.00  0.00            
ATOM   1779  S1e ILE   805     777.730 712.890 715.690  1.00  0.00            
ATOM   1780  BBe ASP   806     778.720 711.010 710.520  1.00  0.00            
ATOM   1781  S1e ASP   806     778.870 708.720 709.500  1.00  0.00            
ATOM   1782  BBs THR   807     781.280 712.700 708.250  1.00  0.00            
ATOM   1783  S1s THR   807     782.850 711.560 708.110  1.00  0.00            
ATOM   1784  BBs CYS   808     779.470 714.530 705.480  1.00  0.00            
ATOM   1785  S1s CYS   808     777.530 713.270 704.950  1.00  0.00            
ATOM   1786  BBc ILE   809     779.140 718.310 705.050  1.00  0.00            
ATOM   1787  S1c ILE   809     781.310 718.860 704.990  1.00  0.00            
ATOM   1788  BBc SER   810     775.400 719.130 705.040  1.00  0.00            
ATOM   1789  S1c SER   810     774.080 718.210 703.950  1.00  0.00            
ATOM   1790  BBs GLU   811     774.000 722.670 705.780  1.00  0.00            
ATOM   1791  S1s GLU   811     775.380 724.070 706.910  1.00  0.00            
ATOM   1792  BBe CYS   812     770.600 721.690 707.210  1.00  0.00            
ATOM   1793  S1e CYS   812     768.880 721.310 705.710  1.00  0.00            
ATOM   1794  BBe ILE   813     770.250 719.660 710.430  1.00  0.00            
ATOM   1795  S1e ILE   813     771.730 718.420 712.020  1.00  0.00            
ATOM   1796  BBe THR   814     767.020 717.850 711.380  1.00  0.00            
ATOM   1797  S1e THR   814     766.010 717.230 709.830  1.00  0.00            
ATOM   1798  BBt PRO   815     766.470 715.530 714.410  1.00  0.00            
ATOM   1799  S1t PRO   815     765.570 716.300 715.890  1.00  0.00            
ATOM   1800  BBt ASN   816     765.990 712.820 711.820  1.00  0.00            
ATOM   1801  S1t ASN   816     766.070 710.360 712.360  1.00  0.00            
ATOM   1802  BBe GLY   817     769.430 713.510 710.350  1.00  0.00            
ATOM   1803  BBe SER   818     770.950 715.890 707.840  1.00  0.00            
ATOM   1804  S1e SER   818     772.400 714.940 706.950  1.00  0.00            
ATOM   1805  BBe ILE   819     768.950 716.630 704.660  1.00  0.00            
ATOM   1806  S1e ILE   819     766.730 716.780 704.970  1.00  0.00            
ATOM   1807  BBc PRO   820     769.670 718.560 701.370  1.00  0.00            
ATOM   1808  S1c PRO   820     770.780 717.600 700.160  1.00  0.00            
ATOM   1809  BBc ASN   821     768.690 722.150 700.950  1.00  0.00            
ATOM   1810  S1c ASN   821     770.760 723.260 702.130  1.00  0.00            
ATOM   1811  BBs ASP   822     768.310 721.850 697.210  1.00  0.00            
ATOM   1812  S1s ASP   822     770.610 721.650 696.000  1.00  0.00            
ATOM   1813  BBs LYS   823     764.550 722.010 697.300  1.00  0.00            
ATOM   1814  S1s LYS   823     764.240 719.910 695.900  1.00  0.00            
ATOM   1815  S2s LYS   823     764.950 717.080 695.470  1.00  0.00            
ATOM   1816  BBs PRO   824     762.290 724.890 698.640  1.00  0.00            
ATOM   1817  S1s PRO   824     762.880 726.620 698.130  1.00  0.00            
ATOM   1818  BBe PHE   825     760.210 722.760 700.900  1.00  0.00            
ATOM   1819  S1e PHE   825     758.210 725.500 701.290  1.00  0.00            
ATOM   1820  S2e PHE   825     757.850 724.610 699.090  1.00  0.00            
ATOM   1821  S3e PHE   825     757.650 726.970 699.480  1.00  0.00            
ATOM   1822  BBe GLN   826     760.590 719.850 703.430  1.00  0.00            
ATOM   1823  S1e GLN   826     763.150 720.340 706.120  1.00  0.00            
ATOM   1824  BBc ASN   827     758.400 717.170 704.920  1.00  0.00            
ATOM   1825  S1c ASN   827     756.370 716.030 705.950  1.00  0.00            
ATOM   1826  BBs VAL   828     760.940 715.690 707.380  1.00  0.00            
ATOM   1827  S1s VAL   828     762.290 715.350 705.950  1.00  0.00            
ATOM   1828  BBc ASN   829     760.680 717.640 710.670  1.00  0.00            
ATOM   1829  S1c ASN   829     761.620 716.380 712.690  1.00  0.00            
ATOM   1830  BBs LYS   830     759.890 721.180 711.820  1.00  0.00            
ATOM   1831  S1s LYS   830     758.410 720.570 713.980  1.00  0.00            
ATOM   1832  S2s LYS   830     756.020 720.420 715.770  1.00  0.00            
ATOM   1833  BBc ILE   831     763.110 721.270 713.880  1.00  0.00            
ATOM   1834  S1c ILE   831     763.310 721.690 715.780  1.00  0.00            
ATOM   1835  BBc THR   832     765.850 722.590 711.630  1.00  0.00            
ATOM   1836  S1c THR   832     765.430 722.180 709.770  1.00  0.00            
ATOM   1837  BBe TYR   833     769.190 724.220 711.870  1.00  0.00            
ATOM   1838  S1e TYR   833     771.420 723.660 713.920  1.00  0.00            
ATOM   1839  S2e TYR   833     773.030 723.090 712.240  1.00  0.00            
ATOM   1840  S3e TYR   833     773.830 725.600 713.870  1.00  0.00            
ATOM   1841  BBe GLY   834     771.100 726.050 709.260  1.00  0.00            
ATOM   1842  BBe ALA   835     770.170 726.600 705.590  1.00  0.00            
ATOM   1843  BBc CYS   836     766.600 725.050 705.890  1.00  0.00            
ATOM   1844  S1c CYS   836     765.850 726.660 707.530  1.00  0.00            
ATOM   1845  BBc PRO   837     763.720 724.480 703.480  1.00  0.00            
ATOM   1846  S1c PRO   837     764.450 723.160 702.330  1.00  0.00            
ATOM   1847  BBe LYS   838     760.580 725.720 705.140  1.00  0.00            
ATOM   1848  S1e LYS   838     760.940 727.640 706.150  1.00  0.00            
ATOM   1849  S2e LYS   838     762.520 729.780 706.660  1.00  0.00            
ATOM   1850  BBe TYR   839     758.560 722.730 706.550  1.00  0.00            
ATOM   1851  S1e TYR   839     756.310 721.520 709.340  1.00  0.00            
ATOM   1852  S2e TYR   839     757.700 719.930 708.200  1.00  0.00            
ATOM   1853  S3e TYR   839     755.730 718.590 710.170  1.00  0.00            
ATOM   1854  BBc VAL   840     755.160 722.210 704.940  1.00  0.00            
ATOM   1855  S1c VAL   840     755.960 721.600 703.210  1.00  0.00            
ATOM   1856  BBs LYS   841     752.660 719.380 705.660  1.00  0.00            
ATOM   1857  S1s LYS   841     751.390 720.650 707.350  1.00  0.00            
ATOM   1858  S2s LYS   841     751.170 721.470 710.310  1.00  0.00            
ATOM   1859  BBc GLN   842     752.560 718.110 702.020  1.00  0.00            
ATOM   1860  S1c GLN   842     751.000 718.740 700.280  1.00  0.00            
ATOM   1861  BBs ASN   843     754.840 715.080 701.260  1.00  0.00            
ATOM   1862  S1s ASN   843     754.570 712.930 702.450  1.00  0.00            
ATOM   1863  BBc THR   844     754.790 715.660 697.420  1.00  0.00            
ATOM   1864  S1c THR   844     754.990 713.940 696.520  1.00  0.00            
ATOM   1865  BBc LEU   845     754.810 718.990 695.600  1.00  0.00            
ATOM   1866  S1c LEU   845     754.580 721.100 697.130  1.00  0.00            
ATOM   1867  BBe LYS   846     755.410 718.780 691.870  1.00  0.00            
ATOM   1868  S1e LYS   846     755.750 716.360 691.150  1.00  0.00            
ATOM   1869  S2e LYS   846     756.460 713.620 691.370  1.00  0.00            
ATOM   1870  BBe LEU   847     756.570 721.680 689.960  1.00  0.00            
ATOM   1871  S1e LEU   847     758.130 723.460 690.930  1.00  0.00            
ATOM   1872  BBe ALA   848     755.700 721.330 686.260  1.00  0.00            
ATOM   1873  BBc THR   849     758.810 721.770 684.020  1.00  0.00            
ATOM   1874  S1c THR   849     760.620 721.110 684.360  1.00  0.00            
ATOM   1875  BBs GLY   850     757.140 720.540 680.830  1.00  0.00            
ATOM   1876  BBc MET   851     754.030 721.040 678.690  1.00  0.00            
ATOM   1877  S1c MET   851     755.740 721.320 676.200  1.00  0.00            
ATOM   1878  BBe ARG   852     750.930 718.960 679.000  1.00  0.00            
ATOM   1879  S1e ARG   852     748.530 719.520 679.820  1.00  0.00            
ATOM   1880  S2e ARG   852     745.410 718.700 678.570  1.00  0.00            
ATOM   1881  BBc ASN   853     751.120 715.410 677.950  1.00  0.00            
ATOM   1882  S1c ASN   853     751.700 713.240 678.740  1.00  0.00            
ATOM   1883  BBc VAL   854     748.490 714.330 675.500  1.00  0.00            
ATOM   1884  S1c VAL   854     746.880 715.500 675.770  1.00  0.00            
ATOM   1885  BBc PRO   855     749.280 710.620 674.520  1.00  0.00            
ATOM   1886  S1c PRO   855     750.440 709.880 675.820  1.00  0.00            
ATOM   1887  BBc GLU   856     749.090 709.840 670.790  1.00  0.00            
ATOM   1888  S1c GLU   856     750.680 709.670 668.500  1.00  0.00            
ATOM   1889  BBc LYS   857     746.140 707.960 669.300  1.00  0.00            
ATOM   1890  S1c LYS   857     746.370 705.420 668.850  1.00  0.00            
ATOM   1891  S2c LYS   857     745.360 702.370 669.620  1.00  0.00            
ATOM   1892  BBc GLY   858     745.390 725.960 677.840  1.00  0.00            
ATOM   1893  BBt LEU   859     744.460 729.490 677.000  1.00  0.00            
ATOM   1894  S1t LEU   859     744.030 731.540 678.640  1.00  0.00            
ATOM   1895  BBt PHE   860     745.560 729.420 673.300  1.00  0.00            
ATOM   1896  S1t PHE   860     744.090 730.280 670.490  1.00  0.00            
ATOM   1897  S2t PHE   860     745.590 731.910 671.410  1.00  0.00            
ATOM   1898  S3t PHE   860     744.350 732.410 669.410  1.00  0.00            
ATOM   1899  BBs GLY   861     744.070 725.980 672.510  1.00  0.00            
ATOM   1900  BBt ALA   862     746.920 724.520 670.490  1.00  0.00            
ATOM   1901  BBe ILE   863     748.120 721.910 672.900  1.00  0.00            
ATOM   1902  S1e ILE   863     749.070 721.870 675.240  1.00  0.00            
ATOM   1903  BBt ALA   864     745.300 719.420 673.660  1.00  0.00            
ATOM   1904  BBt GLY   865     743.240 721.700 671.430  1.00  0.00            
ATOM   1905  BBt PHE   866     743.200 722.190 667.570  1.00  0.00            
ATOM   1906  S1t PHE   866     742.940 725.110 666.530  1.00  0.00            
ATOM   1907  S2t PHE   866     741.450 724.920 668.400  1.00  0.00            
ATOM   1908  S3t PHE   866     742.650 726.970 668.020  1.00  0.00            
ATOM   1909  BBe ILE   867     746.270 719.980 667.750  1.00  0.00            
ATOM   1910  S1e ILE   867     748.580 720.060 668.350  1.00  0.00            
ATOM   1911  BBc GLU   868     744.550 716.680 668.570  1.00  0.00            
ATOM   1912  S1c GLU   868     742.350 716.440 670.860  1.00  0.00            
ATOM   1913  BBc ASN   869     747.590 714.650 669.390  1.00  0.00            
ATOM   1914  S1c ASN   869     747.230 713.030 667.480  1.00  0.00            
ATOM   1915  BBc GLY   870     751.220 714.720 670.680  1.00  0.00            
ATOM   1916  BBe TRP   871     754.260 713.200 669.190  1.00  0.00            
ATOM   1917  S1e TRP   871     753.710 713.930 666.710  1.00  0.00            
ATOM   1918  S2e TRP   871     754.690 714.900 664.990  1.00  0.00            
ATOM   1919  S3e TRP   871     752.640 714.940 663.550  1.00  0.00            
ATOM   1920  S4e TRP   871     751.360 713.730 665.730  1.00  0.00            
ATOM   1921  BBt GLU   872     755.620 710.250 670.970  1.00  0.00            
ATOM   1922  S1t GLU   872     754.010 708.600 672.320  1.00  0.00            
ATOM   1923  BBt GLY   873     757.930 709.950 667.990  1.00  0.00            
ATOM   1924  BBc MET   874     759.560 713.330 668.690  1.00  0.00            
ATOM   1925  S1c MET   874     759.440 715.910 667.750  1.00  0.00            
ATOM   1926  BBc ILE   875     762.850 712.610 670.570  1.00  0.00            
ATOM   1927  S1c ILE   875     762.640 710.590 671.010  1.00  0.00            
ATOM   1928  BBs ASP   876     764.880 715.700 669.760  1.00  0.00            
ATOM   1929  S1s ASP   876     767.340 716.020 670.350  1.00  0.00            
ATOM   1930  BBc GLY   877     762.400 718.250 670.900  1.00  0.00            
ATOM   1931  BBs TRP   878     759.270 719.750 672.360  1.00  0.00            
ATOM   1932  S1s TRP   878     759.920 719.500 674.940  1.00  0.00            
ATOM   1933  S2s TRP   878     759.730 718.330 676.790  1.00  0.00            
ATOM   1934  S3s TRP   878     760.880 719.890 678.380  1.00  0.00            
ATOM   1935  S4s TRP   878     761.160 721.430 676.060  1.00  0.00            
ATOM   1936  BBe TYR   879     757.850 721.060 669.090  1.00  0.00            
ATOM   1937  S1e TYR   879     756.040 722.870 671.690  1.00  0.00            
ATOM   1938  S2e TYR   879     757.480 724.000 670.140  1.00  0.00            
ATOM   1939  S3e TYR   879     757.460 725.320 672.950  1.00  0.00            
ATOM   1940  BBe GLY   880     758.600 720.290 665.410  1.00  0.00            
ATOM   1941  BBe PHE   881     757.270 719.760 661.920  1.00  0.00            
ATOM   1942  S1e PHE   881     757.790 723.130 660.730  1.00  0.00            
ATOM   1943  S2e PHE   881     757.360 721.420 659.110  1.00  0.00            
ATOM   1944  S3e PHE   881     756.340 723.570 658.880  1.00  0.00            
ATOM   1945  BBe ARG   882     756.270 716.530 659.920  1.00  0.00            
ATOM   1946  S1e ARG   882     755.850 713.820 660.010  1.00  0.00            
ATOM   1947  S2e ARG   882     752.980 712.830 658.130  1.00  0.00            
ATOM   1948  BBe HIS   883     755.590 716.610 656.160  1.00  0.00            
ATOM   1949  S1e HIS   883     757.320 717.330 655.640  1.00  0.00            
ATOM   1950  S2e HIS   883     758.990 718.070 655.000  1.00  0.00            
ATOM   1951  S3e HIS   883     759.790 718.190 657.010  1.00  0.00            
ATOM   1952  BBe GLN   884     754.150 714.740 653.230  1.00  0.00            
ATOM   1953  S1e GLN   884     752.090 712.580 652.730  1.00  0.00            
ATOM   1954  BBe ASN   885     755.390 715.600 649.830  1.00  0.00            
ATOM   1955  S1e ASN   885     757.230 717.140 650.630  1.00  0.00            
ATOM   1956  BBt SER   886     756.450 714.570 646.340  1.00  0.00            
ATOM   1957  S1t SER   886     756.210 715.490 644.640  1.00  0.00            
ATOM   1958  BBt GLU   887     759.520 713.170 648.080  1.00  0.00            
ATOM   1959  S1t GLU   887     761.840 712.700 647.070  1.00  0.00            
ATOM   1960  BBe GLY   888     757.630 711.520 650.850  1.00  0.00            
ATOM   1961  BBe THR   889     757.340 711.890 654.670  1.00  0.00            
ATOM   1962  S1e THR   889     756.370 710.250 655.040  1.00  0.00            
ATOM   1963  BBe GLY   890     759.920 713.380 657.170  1.00  0.00            
ATOM   1964  BBe GLN   891     760.180 714.730 660.690  1.00  0.00            
ATOM   1965  S1e GLN   891     759.360 712.750 662.960  1.00  0.00            
ATOM   1966  BBe ALA   892     762.070 717.660 662.200  1.00  0.00            
ATOM   1967  BBe ALA   893     762.020 719.120 665.710  1.00  0.00            
ATOM   1968  BBc ASP   894     762.300 722.800 665.970  1.00  0.00            
ATOM   1969  S1c ASP   894     761.240 724.150 664.150  1.00  0.00            
ATOM   1970  BBh LEU   895     765.560 723.550 667.890  1.00  0.00            
ATOM   1971  S1h LEU   895     766.810 721.510 668.880  1.00  0.00            
ATOM   1972  BBh LYS   896     764.670 727.290 668.200  1.00  0.00            
ATOM   1973  S1h LYS   896     764.180 728.400 666.120  1.00  0.00            
ATOM   1974  S2h LYS   896     764.390 729.850 663.630  1.00  0.00            
ATOM   1975  BBh SER   897     761.100 727.150 669.520  1.00  0.00            
ATOM   1976  S1h SER   897     759.850 728.520 670.130  1.00  0.00            
ATOM   1977  BBh THR   898     761.760 724.340 672.010  1.00  0.00            
ATOM   1978  S1h THR   898     762.590 722.830 671.090  1.00  0.00            
ATOM   1979  BBh GLN   899     764.810 726.070 673.540  1.00  0.00            
ATOM   1980  S1h GLN   899     767.530 724.760 673.080  1.00  0.00            
ATOM   1981  BBh ALA   900     762.490 729.030 674.160  1.00  0.00            
ATOM   1982  BBh ALA   901     760.030 727.100 676.360  1.00  0.00            
ATOM   1983  BBh ILE   902     762.920 725.270 678.020  1.00  0.00            
ATOM   1984  S1h ILE   902     763.470 723.840 679.700  1.00  0.00            
ATOM   1985  BBh ASP   903     764.860 728.470 678.600  1.00  0.00            
ATOM   1986  S1h ASP   903     766.410 729.130 676.720  1.00  0.00            
ATOM   1987  BBh GLN   904     761.820 730.170 680.140  1.00  0.00            
ATOM   1988  S1h GLN   904     761.270 732.320 678.510  1.00  0.00            
ATOM   1989  BBh ILE   905     760.640 727.320 682.260  1.00  0.00            
ATOM   1990  S1h ILE   905     759.290 725.780 681.580  1.00  0.00            
ATOM   1991  BBh ASN   906     764.140 726.820 683.510  1.00  0.00            
ATOM   1992  S1h ASN   906     766.580 726.280 683.470  1.00  0.00            
ATOM   1993  BBh ARG   907     764.270 730.360 684.900  1.00  0.00            
ATOM   1994  S1h ARG   907     765.190 731.830 683.110  1.00  0.00            
ATOM   1995  S2h ARG   907     766.450 733.130 680.270  1.00  0.00            
ATOM   1996  BBh LYS   908     760.810 729.780 686.260  1.00  0.00            
ATOM   1997  S1h LYS   908     758.380 729.730 685.540  1.00  0.00            
ATOM   1998  S2h LYS   908     755.990 730.880 684.620  1.00  0.00            
ATOM   1999  BBh LEU   909     762.150 726.870 688.200  1.00  0.00            
ATOM   2000  S1h LEU   909     760.600 725.050 687.090  1.00  0.00            
ATOM   2001  BBh ASN   910     765.370 728.560 689.350  1.00  0.00            
ATOM   2002  S1h ASN   910     767.530 728.250 688.230  1.00  0.00            
ATOM   2003  BBh ARG   911     763.300 731.320 691.040  1.00  0.00            
ATOM   2004  S1h ARG   911     762.610 733.030 689.520  1.00  0.00            
ATOM   2005  S2h ARG   911     760.300 735.520 691.390  1.00  0.00            
ATOM   2006  BBh VAL   912     762.260 728.480 693.280  1.00  0.00            
ATOM   2007  S1h VAL   912     760.530 727.950 694.130  1.00  0.00            
ATOM   2008  BBh ILE   913     765.210 726.120 693.940  1.00  0.00            
ATOM   2009  S1h ILE   913     764.460 724.410 693.120  1.00  0.00            
ATOM   2010  BBs GLU   914     768.680 727.690 694.720  1.00  0.00            
ATOM   2011  S1s GLU   914     768.950 729.770 693.150  1.00  0.00            
ATOM   2012  BBc LYS   915     767.020 729.660 697.540  1.00  0.00            
ATOM   2013  S1c LYS   915     765.610 731.280 696.370  1.00  0.00            
ATOM   2014  S2c LYS   915     764.210 733.690 695.000  1.00  0.00            
ATOM   2015  BBc THR   916     766.690 729.040 701.310  1.00  0.00            
ATOM   2016  S1c THR   916     767.160 727.160 701.430  1.00  0.00            
ATOM   2017  BBc ASN   917     767.240 731.060 704.580  1.00  0.00            
ATOM   2018  S1c ASN   917     766.610 733.480 704.200  1.00  0.00            
ATOM   2019  BBe GLU   918     769.030 730.260 707.790  1.00  0.00            
ATOM   2020  S1e GLU   918     770.460 733.180 707.520  1.00  0.00            
ATOM   2021  BBe LYS   919     767.360 729.760 711.110  1.00  0.00            
ATOM   2022  S1e LYS   919     766.430 731.890 712.840  1.00  0.00            
ATOM   2023  S2e LYS   919     764.820 733.520 715.070  1.00  0.00            
ATOM   2024  BBc PHE   920     769.580 728.810 714.110  1.00  0.00            
ATOM   2025  S1c PHE   920     772.130 729.790 712.190  1.00  0.00            
ATOM   2026  S2c PHE   920     771.000 731.670 713.170  1.00  0.00            
ATOM   2027  S3c PHE   920     772.820 732.030 711.650  1.00  0.00            
ATOM   2028  BBs HIS   921     768.490 729.730 717.670  1.00  0.00            
ATOM   2029  S1s HIS   921     768.890 731.590 718.070  1.00  0.00            
ATOM   2030  S2s HIS   921     769.310 733.460 718.350  1.00  0.00            
ATOM   2031  S3s HIS   921     771.380 733.010 718.780  1.00  0.00            
ATOM   2032  BBc GLN   922     764.710 729.020 717.560  1.00  0.00            
ATOM   2033  S1c GLN   922     764.520 727.480 715.220  1.00  0.00            
ATOM   2034  BBc ILE   923     762.090 727.920 719.990  1.00  0.00            
ATOM   2035  S1c ILE   923     762.320 729.040 721.810  1.00  0.00            
ATOM   2036  BBc GLU   924     761.400 724.420 721.450  1.00  0.00            
ATOM   2037  S1c GLU   924     763.450 724.330 723.920  1.00  0.00            
ATOM   2038  BBc LYS   925     758.870 722.730 719.390  1.00  0.00            
ATOM   2039  S1c LYS   925     758.730 724.660 717.640  1.00  0.00            
ATOM   2040  S2c LYS   925     759.890 726.270 715.480  1.00  0.00            
ATOM   2041  BBc GLU   926     758.360 719.490 721.290  1.00  0.00            
ATOM   2042  S1c GLU   926     756.640 717.090 720.630  1.00  0.00            
ATOM   2043  BBc PHE   927     757.630 719.090 725.050  1.00  0.00            
ATOM   2044  S1c PHE   927     757.530 722.130 727.110  1.00  0.00            
ATOM   2045  S2c PHE   927     757.650 722.500 724.740  1.00  0.00            
ATOM   2046  S3c PHE   927     758.640 724.080 726.250  1.00  0.00            
ATOM   2047  BBs SER   928     757.990 716.200 727.300  1.00  0.00            
ATOM   2048  S1s SER   928     758.520 714.430 726.680  1.00  0.00            
ATOM   2049  BBs GLU   929     755.720 717.630 729.980  1.00  0.00            
ATOM   2050  S1s GLU   929     754.910 715.490 732.120  1.00  0.00            
ATOM   2051  BBc VAL   930     752.350 719.390 730.500  1.00  0.00            
ATOM   2052  S1c VAL   930     751.200 718.520 731.880  1.00  0.00            
ATOM   2053  BBc GLU   931     752.540 723.190 731.160  1.00  0.00            
ATOM   2054  S1c GLU   931     754.840 724.300 730.720  1.00  0.00            
ATOM   2055  BBc GLY   932     749.530 725.070 729.750  1.00  0.00            
ATOM   2056  BBh ARG   933     749.760 728.700 728.840  1.00  0.00            
ATOM   2057  S1h ARG   933     748.430 730.720 728.800  1.00  0.00            
ATOM   2058  S2h ARG   933     748.740 732.650 726.360  1.00  0.00            
ATOM   2059  BBh ILE   934     753.120 729.580 727.360  1.00  0.00            
ATOM   2060  S1h ILE   934     755.070 730.420 726.620  1.00  0.00            
ATOM   2061  BBh GLN   935     753.650 726.070 725.890  1.00  0.00            
ATOM   2062  S1h GLN   935     752.720 723.000 726.120  1.00  0.00            
ATOM   2063  BBh ASP   936     750.230 726.530 724.220  1.00  0.00            
ATOM   2064  S1h ASP   936     748.840 725.220 722.590  1.00  0.00            
ATOM   2065  BBh LEU   937     751.540 729.720 722.540  1.00  0.00            
ATOM   2066  S1h LEU   937     752.400 732.200 722.490  1.00  0.00            
ATOM   2067  BBh GLU   938     754.760 727.860 721.640  1.00  0.00            
ATOM   2068  S1h GLU   938     756.910 726.560 722.180  1.00  0.00            
ATOM   2069  BBh LYS   939     752.860 725.310 719.620  1.00  0.00            
ATOM   2070  S1h LYS   939     754.010 723.150 719.900  1.00  0.00            
ATOM   2071  S2h LYS   939     753.370 720.790 721.950  1.00  0.00            
ATOM   2072  BBh TYR   940     750.140 727.590 718.460  1.00  0.00            
ATOM   2073  S1h TYR   940     747.310 728.570 716.920  1.00  0.00            
ATOM   2074  S2h TYR   940     748.200 730.160 718.480  1.00  0.00            
ATOM   2075  S3h TYR   940     747.030 731.500 715.950  1.00  0.00            
ATOM   2076  BBh VAL   941     752.760 729.610 716.630  1.00  0.00            
ATOM   2077  S1h VAL   941     752.870 731.270 715.530  1.00  0.00            
ATOM   2078  BBh GLU   942     754.850 726.690 715.160  1.00  0.00            
ATOM   2079  S1h GLU   942     755.950 724.460 712.950  1.00  0.00            
ATOM   2080  BBh ASP   943     751.420 725.640 714.010  1.00  0.00            
ATOM   2081  S1h ASP   943     750.900 723.300 714.940  1.00  0.00            
ATOM   2082  BBh THR   944     750.070 728.840 712.550  1.00  0.00            
ATOM   2083  S1h THR   944     748.600 729.310 711.370  1.00  0.00            
ATOM   2084  BBh LYS   945     753.460 729.300 710.890  1.00  0.00            
ATOM   2085  S1h LYS   945     755.610 730.010 711.200  1.00  0.00            
ATOM   2086  S2h LYS   945     757.960 728.440 710.990  1.00  0.00            
ATOM   2087  BBh ILE   946     753.250 725.780 709.470  1.00  0.00            
ATOM   2088  S1h ILE   946     755.170 725.910 708.400  1.00  0.00            
ATOM   2089  BBh ASP   947     749.960 726.290 707.650  1.00  0.00            
ATOM   2090  S1h ASP   947     748.310 724.670 706.640  1.00  0.00            
ATOM   2091  BBh LEU   948     750.810 729.660 706.250  1.00  0.00            
ATOM   2092  S1h LEU   948     750.190 731.320 704.330  1.00  0.00            
ATOM   2093  BBh TRP   949     753.580 727.810 704.440  1.00  0.00            
ATOM   2094  S1h TRP   949     755.830 729.090 704.570  1.00  0.00            
ATOM   2095  S2h TRP   949     756.980 730.330 705.980  1.00  0.00            
ATOM   2096  S3h TRP   949     758.490 731.440 704.320  1.00  0.00            
ATOM   2097  S4h TRP   949     757.070 729.880 702.480  1.00  0.00            
ATOM   2098  BBh SER   950     751.810 724.710 703.380  1.00  0.00            
ATOM   2099  S1h SER   950     750.950 722.990 703.040  1.00  0.00            
ATOM   2100  BBh TYR   951     749.200 726.990 701.790  1.00  0.00            
ATOM   2101  S1h TYR   951     746.240 726.680 701.390  1.00  0.00            
ATOM   2102  S2h TYR   951     746.810 728.840 700.530  1.00  0.00            
ATOM   2103  S3h TYR   951     743.760 728.330 700.550  1.00  0.00            
ATOM   2104  BBh ASN   952     751.830 729.160 700.190  1.00  0.00            
ATOM   2105  S1h ASN   952     752.580 731.380 699.210  1.00  0.00            
ATOM   2106  BBh ALA   953     753.400 725.910 699.010  1.00  0.00            
ATOM   2107  BBh GLU   954     750.080 724.580 697.520  1.00  0.00            
ATOM   2108  S1h GLU   954     748.420 723.290 698.570  1.00  0.00            
ATOM   2109  BBh LEU   955     749.270 727.930 696.020  1.00  0.00            
ATOM   2110  S1h LEU   955     747.970 730.280 696.310  1.00  0.00            
ATOM   2111  BBh LEU   956     752.720 728.550 694.290  1.00  0.00            
ATOM   2112  S1h LEU   956     754.780 730.050 695.090  1.00  0.00            
ATOM   2113  BBh VAL   957     752.740 725.300 692.390  1.00  0.00            
ATOM   2114  S1h VAL   957     753.080 723.590 693.380  1.00  0.00            
ATOM   2115  BBh ALA   958     749.120 725.600 691.500  1.00  0.00            
ATOM   2116  BBh LEU   959     749.910 729.090 690.300  1.00  0.00            
ATOM   2117  S1h LEU   959     750.300 731.510 689.200  1.00  0.00            
ATOM   2118  BBh GLU   960     753.190 728.150 688.660  1.00  0.00            
ATOM   2119  S1h GLU   960     755.730 726.780 688.380  1.00  0.00            
ATOM   2120  BBh ASN   961     751.570 725.080 687.000  1.00  0.00            
ATOM   2121  S1h ASN   961     751.960 722.900 688.100  1.00  0.00            
ATOM   2122  BBh GLN   962     748.660 726.780 685.240  1.00  0.00            
ATOM   2123  S1h GLN   962     746.220 727.420 684.880  1.00  0.00            
ATOM   2124  BBh HIS   963     751.150 729.380 684.160  1.00  0.00            
ATOM   2125  S1h HIS   963     751.590 731.230 683.740  1.00  0.00            
ATOM   2126  S2h HIS   963     751.850 733.050 683.150  1.00  0.00            
ATOM   2127  S3h HIS   963     751.850 733.790 685.180  1.00  0.00            
ATOM   2128  BBh THR   964     753.510 726.580 682.970  1.00  0.00            
ATOM   2129  S1h THR   964     754.790 725.170 683.410  1.00  0.00            
ATOM   2130  BBh ILE   965     750.850 724.760 680.870  1.00  0.00            
ATOM   2131  S1h ILE   965     751.030 722.950 682.230  1.00  0.00            
ATOM   2132  BBh ASP   966     749.780 728.020 679.320  1.00  0.00            
ATOM   2133  S1h ASP   966     747.940 728.980 680.650  1.00  0.00            
ATOM   2134  BBh LEU   967     753.330 729.200 678.470  1.00  0.00            
ATOM   2135  S1h LEU   967     755.710 728.700 679.500  1.00  0.00            
ATOM   2136  BBh ALA   968     754.060 725.860 676.650  1.00  0.00            
ATOM   2137  BBh ASP   969     750.920 726.020 674.550  1.00  0.00            
ATOM   2138  S1h ASP   969     748.380 726.360 674.650  1.00  0.00            
ATOM   2139  BBh SER   970     751.340 729.780 673.840  1.00  0.00            
ATOM   2140  S1h SER   970     750.160 731.280 673.480  1.00  0.00            
ATOM   2141  BBh GLU   971     754.860 728.750 672.640  1.00  0.00            
ATOM   2142  S1h GLU   971     756.960 731.040 674.660  1.00  0.00            
ATOM   2143  BBh MET   972     753.220 726.170 670.380  1.00  0.00            
ATOM   2144  S1h MET   972     751.810 723.770 668.980  1.00  0.00            
ATOM   2145  BBh ASN   973     750.870 728.700 668.900  1.00  0.00            
ATOM   2146  S1h ASN   973     748.890 730.170 668.760  1.00  0.00            
ATOM   2147  BBh LYS   974     753.760 731.070 668.410  1.00  0.00            
ATOM   2148  S1h LYS   974     755.520 732.420 669.290  1.00  0.00            
ATOM   2149  S2h LYS   974     758.270 733.250 669.900  1.00  0.00            
ATOM   2150  BBh LEU   975     755.520 728.430 666.170  1.00  0.00            
ATOM   2151  S1h LEU   975     757.470 726.770 665.840  1.00  0.00            
ATOM   2152  BBh PHE   976     752.270 727.950 664.250  1.00  0.00            
ATOM   2153  S1h PHE   976     748.990 727.110 663.340  1.00  0.00            
ATOM   2154  S2h PHE   976     749.880 725.820 665.150  1.00  0.00            
ATOM   2155  S3h PHE   976     747.570 726.480 665.170  1.00  0.00            
ATOM   2156  BBh GLU   977     751.920 731.670 663.590  1.00  0.00            
ATOM   2157  S1h GLU   977     748.930 731.520 662.590  1.00  0.00            
ATOM   2158  BBh LYS   978     755.620 731.960 662.620  1.00  0.00            
ATOM   2159  S1h LYS   978     757.610 733.020 661.610  1.00  0.00            
ATOM   2160  S2h LYS   978     758.440 735.860 661.970  1.00  0.00            
ATOM   2161  BBh THR   979     754.890 729.360 659.930  1.00  0.00            
ATOM   2162  S1h THR   979     755.750 727.800 660.720  1.00  0.00            
ATOM   2163  BBh ARG   980     751.580 730.690 658.550  1.00  0.00            
ATOM   2164  S1h ARG   980     750.030 730.760 657.070  1.00  0.00            
ATOM   2165  S2h ARG   980     747.570 732.900 656.310  1.00  0.00            
ATOM   2166  BBh ARG   981     753.080 734.220 658.210  1.00  0.00            
ATOM   2167  S1h ARG   981     752.190 735.400 660.210  1.00  0.00            
ATOM   2168  S2h ARG   981     749.390 736.290 662.700  1.00  0.00            
ATOM   2169  BBh GLN   982     755.920 732.510 656.620  1.00  0.00            
ATOM   2170  S1h GLN   982     758.790 732.890 656.280  1.00  0.00            
ATOM   2171  BBh LEU   983     753.910 730.770 653.950  1.00  0.00            
ATOM   2172  S1h LEU   983     753.520 728.310 654.600  1.00  0.00            
ATOM   2173  BBt ARG   984     751.730 733.880 653.250  1.00  0.00            
ATOM   2174  S1t ARG   984     751.840 736.400 654.450  1.00  0.00            
ATOM   2175  S2t ARG   984     752.290 738.610 652.120  1.00  0.00            
ATOM   2176  BBt GLU   985     749.410 733.040 650.340  1.00  0.00            
ATOM   2177  S1t GLU   985     746.310 731.860 651.480  1.00  0.00            
ATOM   2178  BBs ASN   986     751.010 729.750 649.270  1.00  0.00            
ATOM   2179  S1s ASN   986     753.360 730.730 649.290  1.00  0.00            
ATOM   2180  BBe ALA   987     749.330 727.590 651.960  1.00  0.00            
ATOM   2181  BBe GLU   988     746.070 727.060 653.800  1.00  0.00            
ATOM   2182  S1e GLU   988     743.820 727.020 652.410  1.00  0.00            
ATOM   2183  BBe ASP   989     745.210 726.390 657.390  1.00  0.00            
ATOM   2184  S1e ASP   989     745.320 728.710 658.510  1.00  0.00            
ATOM   2185  BBc MET   990     743.580 722.970 657.550  1.00  0.00            
ATOM   2186  S1c MET   990     742.680 723.330 655.080  1.00  0.00            
ATOM   2187  BBs GLY   991     742.660 723.600 661.140  1.00  0.00            
ATOM   2188  BBs ASN   992     744.520 720.620 662.570  1.00  0.00            
ATOM   2189  S1s ASN   992     743.170 719.110 663.930  1.00  0.00            
ATOM   2190  BBs GLY   993     748.020 722.160 662.940  1.00  0.00            
ATOM   2191  BBe CYS   994     748.750 721.420 659.290  1.00  0.00            
ATOM   2192  S1e CYS   994     747.380 719.760 658.300  1.00  0.00            
ATOM   2193  BBe PHE   995     749.330 723.730 656.410  1.00  0.00            
ATOM   2194  S1e PHE   995     750.090 726.170 658.880  1.00  0.00            
ATOM   2195  S2e PHE   995     752.050 725.050 658.050  1.00  0.00            
ATOM   2196  S3e PHE   995     751.760 725.380 660.410  1.00  0.00            
ATOM   2197  BBe LYS   996     748.390 722.590 652.890  1.00  0.00            
ATOM   2198  S1e LYS   996     747.250 721.020 651.240  1.00  0.00            
ATOM   2199  S2e LYS   996     745.020 719.460 649.850  1.00  0.00            
ATOM   2200  BBe ILE   997     751.040 724.290 650.710  1.00  0.00            
ATOM   2201  S1e ILE   997     752.970 724.210 651.590  1.00  0.00            
ATOM   2202  BBc TYR   998     749.610 724.780 647.150  1.00  0.00            
ATOM   2203  S1c TYR   998     746.460 723.760 646.650  1.00  0.00            
ATOM   2204  S2c TYR   998     746.650 725.230 648.540  1.00  0.00            
ATOM   2205  S3c TYR   998     743.940 723.720 648.460  1.00  0.00            
ATOM   2206  BBs HIS   999     753.020 724.230 645.560  1.00  0.00            
ATOM   2207  S1s HIS   999     754.200 725.400 646.570  1.00  0.00            
ATOM   2208  S2s HIS   999     755.180 726.590 647.740  1.00  0.00            
ATOM   2209  S3s HIS   999     757.080 725.970 646.920  1.00  0.00            
ATOM   2210  BBc LYS  1000     755.130 721.210 644.670  1.00  0.00            
ATOM   2211  S1c LYS  1000     756.690 720.730 643.160  1.00  0.00            
ATOM   2212  S2c LYS  1000     758.140 721.030 640.390  1.00  0.00            
ATOM   2213  BBc CYS  1001     757.420 721.500 647.710  1.00  0.00            
ATOM   2214  S1c CYS  1001     756.740 721.830 649.910  1.00  0.00            
ATOM   2215  BBc ASP  1002     760.320 719.150 648.020  1.00  0.00            
ATOM   2216  S1c ASP  1002     760.290 718.080 645.660  1.00  0.00            
ATOM   2217  BBh ASN  1003     762.580 718.110 650.930  1.00  0.00            
ATOM   2218  S1h ASN  1003     762.000 715.760 651.900  1.00  0.00            
ATOM   2219  BBh ALA  1004     764.630 721.230 650.290  1.00  0.00            
ATOM   2220  BBh CYS  1005     761.610 723.640 649.890  1.00  0.00            
ATOM   2221  S1h CYS  1005     761.520 723.880 647.510  1.00  0.00            
ATOM   2222  BBh ILE  1006     760.340 722.270 653.150  1.00  0.00            
ATOM   2223  S1h ILE  1006     759.230 722.860 654.670  1.00  0.00            
ATOM   2224  BBh GLU  1007     763.750 722.640 654.940  1.00  0.00            
ATOM   2225  S1h GLU  1007     766.330 722.110 655.740  1.00  0.00            
ATOM   2226  BBh SER  1008     763.650 726.270 653.890  1.00  0.00            
ATOM   2227  S1h SER  1008     764.890 726.580 652.420  1.00  0.00            
ATOM   2228  BBh ILE  1009     760.440 726.890 655.840  1.00  0.00            
ATOM   2229  S1h ILE  1009     758.600 727.500 656.600  1.00  0.00            
ATOM   2230  BBh ARG  1010     761.670 725.040 658.900  1.00  0.00            
ATOM   2231  S1h ARG  1010     762.460 722.770 659.410  1.00  0.00            
ATOM   2232  S2h ARG  1010     765.370 720.400 660.230  1.00  0.00            
ATOM   2233  BBt ASN  1011     764.970 726.930 658.590  1.00  0.00            
ATOM   2234  S1t ASN  1011     767.180 727.000 657.570  1.00  0.00            
ATOM   2235  BBt GLY  1012     762.900 730.040 658.250  1.00  0.00            
ATOM   2236  BBc THR  1013     764.320 731.150 655.000  1.00  0.00            
ATOM   2237  S1c THR  1013     766.030 731.660 654.220  1.00  0.00            
ATOM   2238  BBc TYR  1014     761.380 730.140 652.760  1.00  0.00            
ATOM   2239  S1c TYR  1014     758.310 729.630 651.930  1.00  0.00            
ATOM   2240  S2c TYR  1014     759.710 728.270 650.530  1.00  0.00            
ATOM   2241  S3c TYR  1014     757.360 726.680 651.800  1.00  0.00            
ATOM   2242  BBc ASP  1015     760.820 732.800 649.970  1.00  0.00            
ATOM   2243  S1c ASP  1015     762.620 734.240 648.670  1.00  0.00            
ATOM   2244  BBh HIS  1016     757.090 733.450 649.360  1.00  0.00            
ATOM   2245  S1h HIS  1016     756.740 734.400 651.020  1.00  0.00            
ATOM   2246  S2h HIS  1016     756.400 735.300 652.690  1.00  0.00            
ATOM   2247  S3h HIS  1016     757.900 736.800 652.280  1.00  0.00            
ATOM   2248  BBh ASP  1017     757.340 734.990 645.880  1.00  0.00            
ATOM   2249  S1h ASP  1017     756.120 736.820 644.400  1.00  0.00            
ATOM   2250  BBh ILE  1018     759.200 732.200 644.160  1.00  0.00            
ATOM   2251  S1h ILE  1018     761.220 732.480 644.740  1.00  0.00            
ATOM   2252  BBh TYR  1019     756.130 729.900 644.260  1.00  0.00            
ATOM   2253  S1h TYR  1019     757.870 728.300 641.770  1.00  0.00            
ATOM   2254  S2h TYR  1019     756.150 727.070 642.910  1.00  0.00            
ATOM   2255  S3h TYR  1019     758.830 725.510 642.710  1.00  0.00            
ATOM   2256  BBh ARG  1020     753.320 732.420 644.570  1.00  0.00            
ATOM   2257  S1h ARG  1020     751.760 734.060 645.630  1.00  0.00            
ATOM   2258  S2h ARG  1020     752.580 735.710 648.090  1.00  0.00            
ATOM   2259  BBh ASP  1021     752.520 732.200 640.830  1.00  0.00            
ATOM   2260  S1h ASP  1021     754.380 731.820 639.090  1.00  0.00            
ATOM   2261  BBh GLU  1022     752.130 728.340 641.120  1.00  0.00            
ATOM   2262  S1h GLU  1022     751.110 727.600 638.610  1.00  0.00            
ATOM   2263  BBh ALA  1023     750.290 728.410 644.440  1.00  0.00            
ATOM   2264  BBh LEU  1024     747.790 731.140 643.670  1.00  0.00            
ATOM   2265  S1h LEU  1024     747.300 732.090 646.120  1.00  0.00            
ATOM   2266  BBh ASN  1025     746.520 729.090 640.510  1.00  0.00            
ATOM   2267  S1h ASN  1025     747.340 730.610 638.760  1.00  0.00            
ATOM   2268  BBh ASN  1026     746.340 725.650 642.150  1.00  0.00            
ATOM   2269  S1h ASN  1026     748.440 724.420 641.790  1.00  0.00            
ATOM   2270  BBh ARG  1027     744.750 727.820 644.830  1.00  0.00            
ATOM   2271  S1h ARG  1027     743.950 728.910 646.890  1.00  0.00            
ATOM   2272  S2h ARG  1027     742.440 731.820 648.220  1.00  0.00            
ATOM   2273  BBh PHE  1028     742.360 729.220 642.250  1.00  0.00            
ATOM   2274  S1h PHE  1028     741.310 731.980 640.820  1.00  0.00            
ATOM   2275  S2h PHE  1028     740.070 731.560 642.830  1.00  0.00            
ATOM   2276  S3h PHE  1028     739.060 732.800 641.040  1.00  0.00            
ATOM   2277  BBh GLN  1029     741.250 725.850 641.140  1.00  0.00            
ATOM   2278  S1h GLN  1029     741.940 722.970 641.210  1.00  0.00            
ATOM   2279  BBh ILE  1030     739.390 726.410 644.280  1.00  0.00            
ATOM   2280  S1h ILE  1030     739.910 724.500 645.570  1.00  0.00            
ATOM   2281  BBh LYS  1031     736.380 727.940 642.220  1.00  0.00            
ATOM   2282  S1h LYS  1031     734.230 729.250 640.660  1.00  0.00            
ATOM   2283  S2h LYS  1031     731.340 728.950 639.910  1.00  0.00            
ATOM   2284  BBh GLY  1032     738.000 728.610 638.800  1.00  0.00            
ATOM   2285  BBh VAL  1033     738.380 724.870 638.800  1.00  0.00            
ATOM   2286  S1h VAL  1033     738.750 723.000 638.190  1.00  0.00            
ATOM   2287  BBh GLU  1034     734.540 724.110 639.210  1.00  0.00            
ATOM   2288  S1h GLU  1034     733.860 722.110 638.420  1.00  0.00            
ATOM   2289  BBh LEU  1035     733.500 726.640 636.620  1.00  0.00            
ATOM   2290  S1h LEU  1035     733.620 729.070 635.500  1.00  0.00            
ATOM   2291  BBh LYS  1036     735.950 725.020 634.520  1.00  0.00            
ATOM   2292  S1h LYS  1036     737.980 725.680 633.510  1.00  0.00            
ATOM   2293  S2h LYS  1036     740.720 725.970 634.570  1.00  0.00            
ATOM   2294  BBh SER  1037     733.030 722.680 633.500  1.00  0.00            
ATOM   2295  S1h SER  1037     733.640 721.630 631.980  1.00  0.00            
ATOM   2296  BBh GLY  1038     731.140 725.760 632.420  1.00  0.00            
ATOM   2297  BBh TYR  1039     734.040 727.320 630.500  1.00  0.00            
ATOM   2298  S1h TYR  1039     734.470 730.330 630.290  1.00  0.00            
ATOM   2299  S2h TYR  1039     736.640 729.320 630.490  1.00  0.00            
ATOM   2300  S3h TYR  1039     736.770 732.280 629.580  1.00  0.00            
ATOM   2301  BBh LYS  1040     735.970 724.860 628.290  1.00  0.00            
ATOM   2302  S1h LYS  1040     737.840 724.720 626.850  1.00  0.00            
ATOM   2303  S2h LYS  1040     738.310 722.740 624.620  1.00  0.00            
ATOM   2304  BBh ASP  1041     732.470 723.920 627.100  1.00  0.00            
ATOM   2305  S1h ASP  1041     732.700 721.500 626.110  1.00  0.00            
ATOM   2306  BBh TRP  1042     732.470 727.510 626.300  1.00  0.00            
ATOM   2307  S1h TRP  1042     731.290 729.820 626.520  1.00  0.00            
ATOM   2308  S2h TRP  1042     731.460 731.710 627.630  1.00  0.00            
ATOM   2309  S3h TRP  1042     729.490 732.870 626.610  1.00  0.00            
ATOM   2310  S4h TRP  1042     729.250 730.500 625.140  1.00  0.00            
ATOM   2311  BBh ILE  1043     735.550 728.850 624.050  1.00  0.00            
ATOM   2312  S1h ILE  1043     737.000 729.860 625.260  1.00  0.00            
ATOM   2313  BBh LEU  1044     734.910 725.480 622.140  1.00  0.00            
ATOM   2314  S1h LEU  1044     736.860 725.230 620.320  1.00  0.00            
ATOM   2315  BBh TRP  1045     731.780 727.280 620.800  1.00  0.00            
ATOM   2316  S1h TRP  1045     729.400 726.910 621.670  1.00  0.00            
ATOM   2317  S2h TRP  1045     727.390 727.820 621.730  1.00  0.00            
ATOM   2318  S3h TRP  1045     726.520 726.560 623.700  1.00  0.00            
ATOM   2319  S4h TRP  1045     729.010 725.290 623.600  1.00  0.00            
ATOM   2320  BBh ILE  1046     732.580 731.080 620.810  1.00  0.00            
ATOM   2321  S1h ILE  1046     731.070 732.500 620.830  1.00  0.00            
ATOM   2322  BBh SER  1047     735.740 732.630 619.010  1.00  0.00            
ATOM   2323  S1h SER  1047     736.700 734.290 619.370  1.00  0.00            
ATOM   2324  BBh PHE  1048     737.730 729.360 618.090  1.00  0.00            
ATOM   2325  S1h PHE  1048     740.970 728.720 619.320  1.00  0.00            
ATOM   2326  S2h PHE  1048     739.870 729.880 621.110  1.00  0.00            
ATOM   2327  S3h PHE  1048     741.370 728.070 621.600  1.00  0.00            
ATOM   2328  BBh ALA  1049     735.400 727.430 615.630  1.00  0.00            
ATOM   2329  BBh ILE  1050     733.490 730.500 614.230  1.00  0.00            
ATOM   2330  S1h ILE  1050     732.010 730.960 615.690  1.00  0.00            
ATOM   2331  BBh SER  1051     736.740 732.550 613.360  1.00  0.00            
ATOM   2332  S1h SER  1051     737.730 733.960 614.260  1.00  0.00            
ATOM   2333  BBh CYS  1052     739.070 729.880 611.720  1.00  0.00            
ATOM   2334  S1h CYS  1052     740.220 729.020 613.680  1.00  0.00            
ATOM   2335  BBh LEU  1053     735.870 728.830 609.610  1.00  0.00            
ATOM   2336  S1h LEU  1053     733.970 727.100 610.300  1.00  0.00            
ATOM   2337  BBh LEU  1054     734.370 731.940 607.850  1.00  0.00            
ATOM   2338  S1h LEU  1054     732.550 732.530 609.790  1.00  0.00            
ATOM   2339  BBh LEU  1055     738.040 732.720 606.940  1.00  0.00            
ATOM   2340  S1h LEU  1055     739.010 733.940 609.010  1.00  0.00            
ATOM   2341  BBh CYS  1056     739.630 729.410 605.560  1.00  0.00            
ATOM   2342  S1h CYS  1056     740.930 728.450 607.300  1.00  0.00            
ATOM   2343  BBh VAL  1057     736.410 729.900 603.620  1.00  0.00            
ATOM   2344  S1h VAL  1057     735.230 728.290 603.760  1.00  0.00            
ATOM   2345  BBh VAL  1058     736.330 733.300 601.690  1.00  0.00            
ATOM   2346  S1h VAL  1058     736.440 734.790 603.020  1.00  0.00            
ATOM   2347  BBh LEU  1059     740.130 732.220 601.020  1.00  0.00            
ATOM   2348  S1h LEU  1059     742.730 731.930 600.990  1.00  0.00            
ATOM   2349  BBh LEU  1060     738.200 729.080 599.730  1.00  0.00            
ATOM   2350  S1h LEU  1060     740.410 727.640 599.920  1.00  0.00            
ATOM   2351  BBh GLY  1061     736.020 731.340 597.460  1.00  0.00            
ATOM   2352  BBh PHE  1062     739.050 733.200 595.750  1.00  0.00            
ATOM   2353  S1h PHE  1062     739.650 735.630 597.550  1.00  0.00            
ATOM   2354  S2h PHE  1062     741.800 734.900 596.780  1.00  0.00            
ATOM   2355  S3h PHE  1062     741.650 736.420 598.630  1.00  0.00            
ATOM   2356  BBh ILE  1063     741.090 730.050 594.900  1.00  0.00            
ATOM   2357  S1h ILE  1063     742.550 729.740 596.000  1.00  0.00            
ATOM   2358  BBh MET  1064     737.810 728.730 593.470  1.00  0.00            
ATOM   2359  S1h MET  1064     736.850 726.690 594.860  1.00  0.00            
ATOM   2360  BBh TRP  1065     737.610 732.040 591.560  1.00  0.00            
ATOM   2361  S1h TRP  1065     735.980 733.920 591.290  1.00  0.00            
ATOM   2362  S2h TRP  1065     734.990 735.320 589.910  1.00  0.00            
ATOM   2363  S3h TRP  1065     733.520 736.500 591.550  1.00  0.00            
ATOM   2364  S4h TRP  1065     734.770 734.770 593.370  1.00  0.00            
ATOM   2365  BBh ALA  1066     741.340 732.040 590.680  1.00  0.00            
ATOM   2366  BBh CYS  1067     741.030 728.620 588.800  1.00  0.00            
ATOM   2367  S1h CYS  1067     741.230 726.620 590.160  1.00  0.00            
ATOM   2368  BBh GLN  1068     737.620 729.300 587.280  1.00  0.00            
ATOM   2369  S1h GLN  1068     736.310 728.310 584.550  1.00  0.00            
ATOM   2370  BBc ARG  1069     739.410 732.270 585.580  1.00  0.00            
ATOM   2371  S1c ARG  1069     738.780 734.350 586.710  1.00  0.00            
ATOM   2372  S2c ARG  1069     736.840 737.530 585.940  1.00  0.00            
ATOM   2373  BBc GLY  1070     741.800 729.710 583.920  1.00  0.00            
ATOM   2374  BBc ASN  1071     739.620 730.510 580.800  1.00  0.00            
ATOM   2375  S1c ASN  1071     738.260 730.020 578.900  1.00  0.00            
ATOM   2376  BBc ILE  1072     741.340 733.950 580.790  1.00  0.00            
ATOM   2377  S1c ILE  1072     741.810 735.600 579.660  1.00  0.00            
ATOM   2378  BBc ARG  1073     744.690 732.290 579.760  1.00  0.00            
ATOM   2379  S1c ARG  1073     744.390 730.250 579.490  1.00  0.00            
ATOM   2380  S2c ARG  1073     743.490 726.950 579.700  1.00  0.00            
ATOM   2381  BBc CYS  1074     746.830 735.440 579.820  1.00  0.00            
ATOM   2382  S1c CYS  1074     746.540 737.100 581.560  1.00  0.00            
ATOM   2383  BBc ASN  1075     748.370 734.520 576.420  1.00  0.00            
ATOM   2384  S1c ASN  1075     747.170 732.740 575.230  1.00  0.00            
ATOM   2385  BBc ILE  1076     751.370 732.720 578.210  1.00  0.00            
ATOM   2386  S1c ILE  1076     753.430 733.340 579.070  1.00  0.00            
ATOM   2387  BBc CYS  1077     749.580 731.080 581.290  1.00  0.00            
ATOM   2388  S1c CYS  1077     749.770 732.500 583.150  1.00  0.00            
ATOM   2389  BBc ILE  1078     752.000 728.020 581.250  1.00  0.00            
ATOM   2390  S1c ILE  1078     754.170 728.170 581.320  1.00  0.00            
ATOM   2391  BBc SER  1079     723.700 733.850 647.190  1.00  0.00            
ATOM   2392  S1c SER  1079     724.530 732.770 645.790  1.00  0.00            
ATOM   2393  BBc THR  1080     725.390 734.740 650.560  1.00  0.00            
ATOM   2394  S1c THR  1080     725.750 736.660 650.500  1.00  0.00            
ATOM   2395  BBe ALA  1081     725.190 733.700 654.210  1.00  0.00            
ATOM   2396  BBe THR  1082     726.040 735.510 657.460  1.00  0.00            
ATOM   2397  S1e THR  1082     726.200 737.370 658.030  1.00  0.00            
ATOM   2398  BBe LEU  1083     727.200 733.700 660.630  1.00  0.00            
ATOM   2399  S1e LEU  1083     727.690 731.630 659.200  1.00  0.00            
ATOM   2400  BBe CYS  1084     728.030 735.650 663.890  1.00  0.00            
ATOM   2401  S1e CYS  1084     726.040 736.950 663.640  1.00  0.00            
ATOM   2402  BBe LEU  1085     729.730 734.110 666.970  1.00  0.00            
ATOM   2403  S1e LEU  1085     731.190 732.160 667.890  1.00  0.00            
ATOM   2404  BBe GLY  1086     729.010 735.270 670.520  1.00  0.00            
ATOM   2405  BBe HIS  1087     728.640 735.010 674.320  1.00  0.00            
ATOM   2406  S1e HIS  1087     730.100 735.170 675.600  1.00  0.00            
ATOM   2407  S2e HIS  1087     731.450 735.170 676.980  1.00  0.00            
ATOM   2408  S3e HIS  1087     730.380 736.640 678.140  1.00  0.00            
ATOM   2409  BBe HIS  1088     725.610 735.160 676.690  1.00  0.00            
ATOM   2410  S1e HIS  1088     724.610 733.920 677.820  1.00  0.00            
ATOM   2411  S2e HIS  1088     723.750 732.630 678.960  1.00  0.00            
ATOM   2412  S3e HIS  1088     722.550 734.150 679.910  1.00  0.00            
ATOM   2413  BBc ALA  1089     725.240 738.030 679.180  1.00  0.00            
ATOM   2414  BBc VAL  1090     722.860 738.620 682.180  1.00  0.00            
ATOM   2415  S1c VAL  1090     722.540 737.320 683.670  1.00  0.00            
ATOM   2416  BBs PRO  1091     720.420 741.320 683.500  1.00  0.00            
ATOM   2417  S1s PRO  1091     718.740 741.390 682.600  1.00  0.00            
ATOM   2418  BBs ASN  1092     721.310 741.220 687.150  1.00  0.00            
ATOM   2419  S1s ASN  1092     720.970 743.060 688.740  1.00  0.00            
ATOM   2420  BBc GLY  1093     724.900 740.250 687.150  1.00  0.00            
ATOM   2421  BBe THR  1094     727.620 740.110 689.840  1.00  0.00            
ATOM   2422  S1e THR  1094     727.540 738.490 690.920  1.00  0.00            
ATOM   2423  BBe ILE  1095     730.360 742.440 690.710  1.00  0.00            
ATOM   2424  S1e ILE  1095     730.250 744.870 690.690  1.00  0.00            
ATOM   2425  BBe VAL  1096     733.790 740.790 691.660  1.00  0.00            
ATOM   2426  S1e VAL  1096     733.320 738.850 691.540  1.00  0.00            
ATOM   2427  BBc LYS  1097     737.400 741.970 692.270  1.00  0.00            
ATOM   2428  S1c LYS  1097     737.940 741.190 694.440  1.00  0.00            
ATOM   2429  S2c LYS  1097     737.440 741.450 697.200  1.00  0.00            
ATOM   2430  BBc THR  1098     740.400 741.190 690.090  1.00  0.00            
ATOM   2431  S1c THR  1098     739.570 741.220 688.330  1.00  0.00            
ATOM   2432  BBs ILE  1099     744.060 742.090 689.680  1.00  0.00            
ATOM   2433  S1s ILE  1099     745.340 742.910 690.850  1.00  0.00            
ATOM   2434  BBs THR  1100     743.350 744.860 687.050  1.00  0.00            
ATOM   2435  S1s THR  1100     743.520 744.050 685.290  1.00  0.00            
ATOM   2436  BBc ASP  1101     740.040 746.080 688.630  1.00  0.00            
ATOM   2437  S1c ASP  1101     738.660 747.890 687.510  1.00  0.00            
ATOM   2438  BBs ASP  1102     738.520 746.040 692.090  1.00  0.00            
ATOM   2439  S1s ASP  1102     739.010 746.050 694.490  1.00  0.00            
ATOM   2440  BBs GLN  1103     735.000 746.610 690.810  1.00  0.00            
ATOM   2441  S1s GLN  1103     734.090 745.620 693.420  1.00  0.00            
ATOM   2442  BBe ILE  1104     734.070 744.630 687.690  1.00  0.00            
ATOM   2443  S1e ILE  1104     735.470 742.960 686.770  1.00  0.00            
ATOM   2444  BBe GLU  1105     730.880 742.760 686.720  1.00  0.00            
ATOM   2445  S1e GLU  1105     729.380 744.780 685.510  1.00  0.00            
ATOM   2446  BBe VAL  1106     730.540 738.970 685.970  1.00  0.00            
ATOM   2447  S1e VAL  1106     731.880 737.770 686.850  1.00  0.00            
ATOM   2448  BBs THR  1107     727.520 736.720 685.230  1.00  0.00            
ATOM   2449  S1s THR  1107     727.400 736.100 683.380  1.00  0.00            
ATOM   2450  BBc ASN  1108     727.920 734.380 688.250  1.00  0.00            
ATOM   2451  S1c ASN  1108     727.420 732.090 687.590  1.00  0.00            
ATOM   2452  BBe ALA  1109     730.000 734.270 691.500  1.00  0.00            
ATOM   2453  BBe THR  1110     730.280 732.480 694.860  1.00  0.00            
ATOM   2454  S1e THR  1110     731.460 730.920 694.830  1.00  0.00            
ATOM   2455  BBe GLU  1111     730.860 733.600 698.520  1.00  0.00            
ATOM   2456  S1e GLU  1111     728.800 734.840 700.120  1.00  0.00            
ATOM   2457  BBc LEU  1112     734.180 732.530 700.050  1.00  0.00            
ATOM   2458  S1c LEU  1112     735.660 731.600 698.200  1.00  0.00            
ATOM   2459  BBe VAL  1113     733.290 734.140 703.340  1.00  0.00            
ATOM   2460  S1e VAL  1113     734.490 735.530 704.130  1.00  0.00            
ATOM   2461  BBe GLN  1114     731.200 732.210 705.820  1.00  0.00            
ATOM   2462  S1e GLN  1114     730.500 729.700 706.870  1.00  0.00            
ATOM   2463  BBc SER  1115     729.870 735.350 707.530  1.00  0.00            
ATOM   2464  S1c SER  1115     729.970 736.950 706.410  1.00  0.00            
ATOM   2465  BBc SER  1116     726.780 734.120 709.450  1.00  0.00            
ATOM   2466  S1c SER  1116     725.530 735.590 709.700  1.00  0.00            
ATOM   2467  BBc SER  1117     725.690 731.970 712.400  1.00  0.00            
ATOM   2468  S1c SER  1117     726.840 732.290 713.950  1.00  0.00            
ATOM   2469  BBc THR  1118     722.640 729.890 713.470  1.00  0.00            
ATOM   2470  S1c THR  1118     721.850 728.700 712.150  1.00  0.00            
ATOM   2471  BBs GLY  1119     723.250 731.480 716.840  1.00  0.00            
ATOM   2472  BBs LYS  1120     723.620 727.920 718.230  1.00  0.00            
ATOM   2473  S1s LYS  1120     722.170 726.950 716.850  1.00  0.00            
ATOM   2474  S2s LYS  1120     721.670 724.410 715.300  1.00  0.00            
ATOM   2475  BBe ILE  1121     726.000 725.210 719.390  1.00  0.00            
ATOM   2476  S1e ILE  1121     727.440 726.000 721.040  1.00  0.00            
ATOM   2477  BBe CYS  1122     725.070 721.880 717.750  1.00  0.00            
ATOM   2478  S1e CYS  1122     727.380 721.210 717.340  1.00  0.00            
ATOM   2479  BBe ASN  1123     724.960 719.120 720.320  1.00  0.00            
ATOM   2480  S1e ASN  1123     723.610 718.940 722.330  1.00  0.00            
ATOM   2481  BBe ASN  1124     726.890 716.670 718.010  1.00  0.00            
ATOM   2482  S1e ASN  1124     724.750 715.210 717.290  1.00  0.00            
ATOM   2483  BBs PRO  1125     729.560 715.770 716.590  1.00  0.00            
ATOM   2484  S1s PRO  1125     729.520 715.520 714.710  1.00  0.00            
ATOM   2485  BBs HIS  1126     731.410 716.700 719.870  1.00  0.00            
ATOM   2486  S1s HIS  1126     731.830 718.560 719.480  1.00  0.00            
ATOM   2487  S2s HIS  1126     732.260 720.440 719.330  1.00  0.00            
ATOM   2488  S3s HIS  1126     732.300 720.340 717.170  1.00  0.00            
ATOM   2489  BBc ARG  1127     730.810 715.640 723.360  1.00  0.00            
ATOM   2490  S1c ARG  1127     729.920 714.490 725.110  1.00  0.00            
ATOM   2491  S2c ARG  1127     728.450 712.760 727.660  1.00  0.00            
ATOM   2492  BBe ILE  1128     729.670 719.080 724.470  1.00  0.00            
ATOM   2493  S1e ILE  1128     729.030 721.000 723.440  1.00  0.00            
ATOM   2494  BBe LEU  1129     728.900 719.590 728.180  1.00  0.00            
ATOM   2495  S1e LEU  1129     729.790 717.350 729.160  1.00  0.00            
ATOM   2496  BBe ASP  1130     727.290 722.790 729.390  1.00  0.00            
ATOM   2497  S1e ASP  1130     724.750 722.210 729.750  1.00  0.00            
ATOM   2498  BBc GLY  1131     729.190 724.380 732.180  1.00  0.00            
ATOM   2499  BBt ARG  1132     725.880 725.870 733.400  1.00  0.00            
ATOM   2500  S1t ARG  1132     724.130 724.480 733.820  1.00  0.00            
ATOM   2501  S2t ARG  1132     721.280 724.590 735.570  1.00  0.00            
ATOM   2502  BBt ALA  1133     726.700 727.860 736.540  1.00  0.00            
ATOM   2503  BBc CYS  1134     729.850 725.750 736.880  1.00  0.00            
ATOM   2504  S1c CYS  1134     729.880 723.380 736.320  1.00  0.00            
ATOM   2505  BBc THR  1135     733.230 726.960 735.590  1.00  0.00            
ATOM   2506  S1c THR  1135     733.060 728.900 735.720  1.00  0.00            
ATOM   2507  BBh LEU  1136     735.690 724.100 734.920  1.00  0.00            
ATOM   2508  S1h LEU  1136     737.720 724.240 733.140  1.00  0.00            
ATOM   2509  BBh ILE  1137     737.950 725.040 737.790  1.00  0.00            
ATOM   2510  S1h ILE  1137     739.850 724.970 737.880  1.00  0.00            
ATOM   2511  BBh ASP  1138     735.170 724.940 740.340  1.00  0.00            
ATOM   2512  S1h ASP  1138     736.330 725.750 742.520  1.00  0.00            
ATOM   2513  BBh ALA  1139     734.170 721.650 738.740  1.00  0.00            
ATOM   2514  BBh LEU  1140     737.670 720.410 739.380  1.00  0.00            
ATOM   2515  S1h LEU  1140     740.250 719.650 738.900  1.00  0.00            
ATOM   2516  BBh LEU  1141     738.060 721.660 742.910  1.00  0.00            
ATOM   2517  S1h LEU  1141     740.480 722.610 743.140  1.00  0.00            
ATOM   2518  BBt GLY  1142     734.580 720.310 743.800  1.00  0.00            
ATOM   2519  BBc ASP  1143     732.410 723.260 744.780  1.00  0.00            
ATOM   2520  S1c ASP  1143     731.170 725.470 744.600  1.00  0.00            
ATOM   2521  BBh PRO  1144     729.250 721.580 746.020  1.00  0.00            
ATOM   2522  S1h PRO  1144     729.810 720.320 747.320  1.00  0.00            
ATOM   2523  BBh HIS  1145     727.100 723.050 743.290  1.00  0.00            
ATOM   2524  S1h HIS  1145     726.620 724.910 742.970  1.00  0.00            
ATOM   2525  S2h HIS  1145     726.170 726.780 742.800  1.00  0.00            
ATOM   2526  S3h HIS  1145     727.510 727.030 741.120  1.00  0.00            
ATOM   2527  BBh CYS  1146     729.450 721.500 740.780  1.00  0.00            
ATOM   2528  S1h CYS  1146     730.770 723.320 740.620  1.00  0.00            
ATOM   2529  BBh ASP  1147     729.320 717.920 742.230  1.00  0.00            
ATOM   2530  S1h ASP  1147     728.850 716.410 744.210  1.00  0.00            
ATOM   2531  BBh VAL  1148     727.030 717.110 739.180  1.00  0.00            
ATOM   2532  S1h VAL  1148     725.230 717.800 738.650  1.00  0.00            
ATOM   2533  BBh PHE  1149     730.220 717.490 737.110  1.00  0.00            
ATOM   2534  S1h PHE  1149     729.900 718.570 733.710  1.00  0.00            
ATOM   2535  S2h PHE  1149     727.900 717.320 734.140  1.00  0.00            
ATOM   2536  S3h PHE  1149     727.760 719.530 733.220  1.00  0.00            
ATOM   2537  BBt GLN  1150     732.190 714.870 739.080  1.00  0.00            
ATOM   2538  S1t GLN  1150     730.030 713.290 740.340  1.00  0.00            
ATOM   2539  BBt ASN  1151     734.060 712.540 736.700  1.00  0.00            
ATOM   2540  S1t ASN  1151     733.420 710.310 737.650  1.00  0.00            
ATOM   2541  BBc GLU  1152     732.530 714.340 733.720  1.00  0.00            
ATOM   2542  S1c GLU  1152     729.740 712.950 734.520  1.00  0.00            
ATOM   2543  BBe THR  1153     733.980 713.960 730.210  1.00  0.00            
ATOM   2544  S1e THR  1153     734.660 712.250 729.590  1.00  0.00            
ATOM   2545  BBc TRP  1154     734.040 716.750 727.570  1.00  0.00            
ATOM   2546  S1c TRP  1154     734.910 718.260 729.640  1.00  0.00            
ATOM   2547  S2c TRP  1154     735.410 718.110 731.770  1.00  0.00            
ATOM   2548  S3c TRP  1154     737.370 719.670 731.790  1.00  0.00            
ATOM   2549  S4c TRP  1154     736.730 719.960 729.080  1.00  0.00            
ATOM   2550  BBs ASP  1155     735.110 717.190 724.060  1.00  0.00            
ATOM   2551  S1s ASP  1155     735.420 715.710 721.950  1.00  0.00            
ATOM   2552  BBe LEU  1156     734.320 720.930 724.250  1.00  0.00            
ATOM   2553  S1e LEU  1156     733.170 723.170 723.290  1.00  0.00            
ATOM   2554  BBe PHE  1157     733.670 722.520 727.680  1.00  0.00            
ATOM   2555  S1e PHE  1157     734.150 722.730 730.900  1.00  0.00            
ATOM   2556  S2e PHE  1157     732.210 721.480 730.220  1.00  0.00            
ATOM   2557  S3e PHE  1157     732.890 721.480 732.520  1.00  0.00            
ATOM   2558  BBe VAL  1158     731.210 725.460 727.530  1.00  0.00            
ATOM   2559  S1e VAL  1158     729.950 725.120 726.010  1.00  0.00            
ATOM   2560  BBe GLU  1159     731.910 728.060 730.220  1.00  0.00            
ATOM   2561  S1e GLU  1159     734.630 727.690 731.130  1.00  0.00            
ATOM   2562  BBc ARG  1160     729.010 730.540 730.800  1.00  0.00            
ATOM   2563  S1c ARG  1160     726.970 729.030 729.990  1.00  0.00            
ATOM   2564  S2c ARG  1160     726.240 727.350 727.090  1.00  0.00            
ATOM   2565  BBt SER  1161     729.280 734.200 731.580  1.00  0.00            
ATOM   2566  S1t SER  1161     730.390 735.790 731.490  1.00  0.00            
ATOM   2567  BBt ASN  1162     727.070 733.980 734.690  1.00  0.00            
ATOM   2568  S1t ASN  1162     726.820 736.110 735.940  1.00  0.00            
ATOM   2569  BBc ALA  1163     728.740 731.030 736.210  1.00  0.00            
ATOM   2570  BBc PHE  1164     729.360 731.810 739.880  1.00  0.00            
ATOM   2571  S1c PHE  1164     726.140 732.430 740.290  1.00  0.00            
ATOM   2572  S2c PHE  1164     726.980 731.580 742.370  1.00  0.00            
ATOM   2573  S3c PHE  1164     724.620 731.930 742.080  1.00  0.00            
ATOM   2574  BBc SER  1165     731.520 730.420 742.590  1.00  0.00            
ATOM   2575  S1c SER  1165     732.760 729.200 741.700  1.00  0.00            
ATOM   2576  BBc ASN  1166     729.690 729.590 745.830  1.00  0.00            
ATOM   2577  S1c ASN  1166     728.300 729.900 747.900  1.00  0.00            
ATOM   2578  BBs CYS  1167     732.740 728.370 747.730  1.00  0.00            
ATOM   2579  S1s CYS  1167     734.420 728.550 745.920  1.00  0.00            
ATOM   2580  BBs TYR  1168     735.610 729.130 750.120  1.00  0.00            
ATOM   2581  S1s TYR  1168     736.240 730.100 752.790  1.00  0.00            
ATOM   2582  S2s TYR  1168     738.220 729.050 751.910  1.00  0.00            
ATOM   2583  S3s TYR  1168     737.690 728.320 754.870  1.00  0.00            
ATOM   2584  BBc PRO  1169     737.760 732.190 748.790  1.00  0.00            
ATOM   2585  S1c PRO  1169     737.810 733.800 749.790  1.00  0.00            
ATOM   2586  BBe TYR  1170     740.590 730.750 746.760  1.00  0.00            
ATOM   2587  S1e TYR  1170     740.230 728.600 744.450  1.00  0.00            
ATOM   2588  S2e TYR  1170     738.550 730.230 743.890  1.00  0.00            
ATOM   2589  S3e TYR  1170     740.180 729.290 741.430  1.00  0.00            
ATOM   2590  BBe ASP  1171     743.480 731.900 744.580  1.00  0.00            
ATOM   2591  S1e ASP  1171     742.440 734.170 743.970  1.00  0.00            
ATOM   2592  BBc ILE  1172     745.280 729.920 741.890  1.00  0.00            
ATOM   2593  S1c ILE  1172     744.830 727.770 740.860  1.00  0.00            
ATOM   2594  BBt PRO  1173     748.850 730.950 740.970  1.00  0.00            
ATOM   2595  S1t PRO  1173     749.960 729.820 742.020  1.00  0.00            
ATOM   2596  BBt ASP  1174     748.720 730.410 737.280  1.00  0.00            
ATOM   2597  S1t ASP  1174     748.940 732.780 736.140  1.00  0.00            
ATOM   2598  BBh TYR  1175     744.950 729.920 736.870  1.00  0.00            
ATOM   2599  S1h TYR  1175     741.930 731.000 737.090  1.00  0.00            
ATOM   2600  S2h TYR  1175     743.300 732.660 738.140  1.00  0.00            
ATOM   2601  S3h TYR  1175     741.720 733.760 735.710  1.00  0.00            
ATOM   2602  BBh ALA  1176     745.130 730.030 733.110  1.00  0.00            
ATOM   2603  BBh SER  1177     747.700 727.360 732.880  1.00  0.00            
ATOM   2604  S1h SER  1177     749.480 727.950 733.430  1.00  0.00            
ATOM   2605  BBh LEU  1178     745.620 725.020 735.000  1.00  0.00            
ATOM   2606  S1h LEU  1178     744.610 723.930 737.120  1.00  0.00            
ATOM   2607  BBh ARG  1179     742.190 725.700 733.440  1.00  0.00            
ATOM   2608  S1h ARG  1179     740.930 727.870 733.210  1.00  0.00            
ATOM   2609  S2h ARG  1179     738.140 729.790 734.060  1.00  0.00            
ATOM   2610  BBh SER  1180     744.260 724.890 730.420  1.00  0.00            
ATOM   2611  S1h SER  1180     744.230 726.500 729.320  1.00  0.00            
ATOM   2612  BBh LEU  1181     745.850 721.560 731.130  1.00  0.00            
ATOM   2613  S1h LEU  1181     747.340 720.890 733.150  1.00  0.00            
ATOM   2614  BBh VAL  1182     742.550 720.420 732.550  1.00  0.00            
ATOM   2615  S1h VAL  1182     741.490 720.920 734.170  1.00  0.00            
ATOM   2616  BBh ALA  1183     740.750 721.590 729.460  1.00  0.00            
ATOM   2617  BBh SER  1184     742.950 719.610 727.210  1.00  0.00            
ATOM   2618  S1h SER  1184     744.060 719.170 725.670  1.00  0.00            
ATOM   2619  BBh SER  1185     742.840 716.550 729.430  1.00  0.00            
ATOM   2620  S1h SER  1185     744.650 716.660 730.150  1.00  0.00            
ATOM   2621  BBt GLY  1186     739.060 716.410 729.010  1.00  0.00            
ATOM   2622  BBe THR  1187     738.260 714.310 732.060  1.00  0.00            
ATOM   2623  S1e THR  1187     739.770 713.080 731.960  1.00  0.00            
ATOM   2624  BBc LEU  1188     737.400 715.050 735.630  1.00  0.00            
ATOM   2625  S1c LEU  1188     736.190 717.350 736.270  1.00  0.00            
ATOM   2626  BBc GLU  1189     737.990 711.400 736.440  1.00  0.00            
ATOM   2627  S1c GLU  1189     737.260 709.460 734.200  1.00  0.00            
ATOM   2628  BBe PHE  1190     738.930 711.310 740.160  1.00  0.00            
ATOM   2629  S1e PHE  1190     737.200 712.820 742.430  1.00  0.00            
ATOM   2630  S2e PHE  1190     736.980 714.140 740.440  1.00  0.00            
ATOM   2631  S3e PHE  1190     735.900 714.840 742.470  1.00  0.00            
ATOM   2632  BBe ILE  1191     740.770 708.410 741.550  1.00  0.00            
ATOM   2633  S1e ILE  1191     741.960 707.370 740.040  1.00  0.00            
ATOM   2634  BBe THR  1192     740.440 708.620 745.330  1.00  0.00            
ATOM   2635  S1e THR  1192     738.840 709.520 745.990  1.00  0.00            
ATOM   2636  BBc GLU  1193     743.490 707.340 747.120  1.00  0.00            
ATOM   2637  S1c GLU  1193     744.400 704.890 745.360  1.00  0.00            
ATOM   2638  BBc GLY  1194     744.240 706.190 750.590  1.00  0.00            
ATOM   2639  BBc PHE  1195     746.270 708.910 752.270  1.00  0.00            
ATOM   2640  S1c PHE  1195     745.990 711.240 749.690  1.00  0.00            
ATOM   2641  S2c PHE  1195     748.250 710.600 750.210  1.00  0.00            
ATOM   2642  S3c PHE  1195     747.670 712.920 750.010  1.00  0.00            
ATOM   2643  BBc THR  1196     746.870 708.520 755.910  1.00  0.00            
ATOM   2644  S1c THR  1196     747.930 707.130 756.790  1.00  0.00            
ATOM   2645  BBc TRP  1197     746.970 711.700 758.030  1.00  0.00            
ATOM   2646  S1c TRP  1197     747.580 713.640 756.330  1.00  0.00            
ATOM   2647  S2c TRP  1197     749.060 715.220 755.950  1.00  0.00            
ATOM   2648  S3c TRP  1197     748.580 715.640 753.530  1.00  0.00            
ATOM   2649  S4c TRP  1197     746.770 713.540 753.910  1.00  0.00            
ATOM   2650  BBt THR  1198     747.860 710.640 761.480  1.00  0.00            
ATOM   2651  S1t THR  1198     748.190 708.840 762.150  1.00  0.00            
ATOM   2652  BBt GLY  1199     747.490 713.330 764.160  1.00  0.00            
ATOM   2653  BBs VAL  1200     744.910 715.260 762.250  1.00  0.00            
ATOM   2654  S1s VAL  1200     745.360 715.250 760.310  1.00  0.00            
ATOM   2655  BBe THR  1201     741.370 716.570 762.270  1.00  0.00            
ATOM   2656  S1e THR  1201     740.100 717.220 763.600  1.00  0.00            
ATOM   2657  BBc GLN  1202     740.100 716.010 758.730  1.00  0.00            
ATOM   2658  S1c GLN  1202     740.590 713.600 758.540  1.00  0.00            
ATOM   2659  BBs ASN  1203     737.190 716.950 756.580  1.00  0.00            
ATOM   2660  S1s ASN  1203     734.650 716.230 756.760  1.00  0.00            
ATOM   2661  BBc GLY  1204     736.960 720.460 757.870  1.00  0.00            
ATOM   2662  BBc GLY  1205     734.620 722.900 756.290  1.00  0.00            
ATOM   2663  BBe SER  1206     733.250 726.410 756.190  1.00  0.00            
ATOM   2664  S1e SER  1206     734.230 727.200 757.680  1.00  0.00            
ATOM   2665  BBe SER  1207     730.050 728.560 756.040  1.00  0.00            
ATOM   2666  S1e SER  1207     728.610 729.410 757.040  1.00  0.00            
ATOM   2667  BBe ALA  1208     731.210 729.780 752.690  1.00  0.00            
ATOM   2668  BBe CYS  1209     731.190 726.170 751.770  1.00  0.00            
ATOM   2669  S1e CYS  1209     730.890 724.800 749.750  1.00  0.00            
ATOM   2670  BBe LYS  1210     727.760 725.190 752.850  1.00  0.00            
ATOM   2671  S1e LYS  1210     725.830 727.010 753.430  1.00  0.00            
ATOM   2672  S2e LYS  1210     726.000 730.070 752.770  1.00  0.00            
ATOM   2673  BBe ARG  1211     727.250 721.730 751.260  1.00  0.00            
ATOM   2674  S1e ARG  1211     728.380 719.530 751.690  1.00  0.00            
ATOM   2675  S2e ARG  1211     730.950 717.690 751.700  1.00  0.00            
ATOM   2676  BBt GLY  1212     723.600 721.620 751.630  1.00  0.00            
ATOM   2677  BBt PRO  1213     722.780 723.670 754.790  1.00  0.00            
ATOM   2678  S1t PRO  1213     721.000 724.250 755.070  1.00  0.00            
ATOM   2679  BBe ALA  1214     725.730 722.930 756.960  1.00  0.00            
ATOM   2680  BBe ASN  1215     729.410 723.770 756.490  1.00  0.00            
ATOM   2681  S1e ASN  1215     729.900 724.080 758.880  1.00  0.00            
ATOM   2682  BBe GLY  1216     731.640 722.280 753.890  1.00  0.00            
ATOM   2683  BBc PHE  1217     734.610 722.190 751.600  1.00  0.00            
ATOM   2684  S1c PHE  1217     737.810 722.810 752.260  1.00  0.00            
ATOM   2685  S2c PHE  1217     736.360 724.710 752.070  1.00  0.00            
ATOM   2686  S3c PHE  1217     738.730 725.020 752.240  1.00  0.00            
ATOM   2687  BBc PHE  1218     735.630 721.350 748.040  1.00  0.00            
ATOM   2688  S1c PHE  1218     738.290 723.590 748.150  1.00  0.00            
ATOM   2689  S2c PHE  1218     736.260 724.580 747.330  1.00  0.00            
ATOM   2690  S3c PHE  1218     738.380 725.590 746.840  1.00  0.00            
ATOM   2691  BBt SER  1219     734.600 717.690 747.350  1.00  0.00            
ATOM   2692  S1t SER  1219     733.420 716.160 747.580  1.00  0.00            
ATOM   2693  BBt ARG  1220     738.210 716.970 746.120  1.00  0.00            
ATOM   2694  S1t ARG  1220     739.960 715.580 745.200  1.00  0.00            
ATOM   2695  S2t ARG  1220     741.670 716.150 742.410  1.00  0.00            
ATOM   2696  BBe LEU  1221     740.300 718.550 748.940  1.00  0.00            
ATOM   2697  S1e LEU  1221     741.800 720.140 747.520  1.00  0.00            
ATOM   2698  BBe ASN  1222     740.900 717.790 752.560  1.00  0.00            
ATOM   2699  S1e ASN  1222     741.100 715.370 753.230  1.00  0.00            
ATOM   2700  BBe TRP  1223     741.180 720.590 755.090  1.00  0.00            
ATOM   2701  S1e TRP  1223     740.940 722.990 755.940  1.00  0.00            
ATOM   2702  S2e TRP  1223     739.410 724.420 756.620  1.00  0.00            
ATOM   2703  S3e TRP  1223     740.810 725.750 758.200  1.00  0.00            
ATOM   2704  S4e TRP  1223     742.800 723.950 757.390  1.00  0.00            
ATOM   2705  BBc LEU  1224     743.320 719.230 757.940  1.00  0.00            
ATOM   2706  S1c LEU  1224     744.100 717.240 756.140  1.00  0.00            
ATOM   2707  BBe THR  1225     743.470 720.700 761.450  1.00  0.00            
ATOM   2708  S1e THR  1225     741.980 721.900 761.840  1.00  0.00            
ATOM   2709  BBc LYS  1226     744.830 720.060 764.880  1.00  0.00            
ATOM   2710  S1c LYS  1226     744.630 721.810 766.440  1.00  0.00            
ATOM   2711  S2c LYS  1226     743.580 723.590 768.600  1.00  0.00            
ATOM   2712  BBs SER  1227     744.100 716.980 767.030  1.00  0.00            
ATOM   2713  S1s SER  1227     742.960 715.410 766.790  1.00  0.00            
ATOM   2714  BBs GLU  1228     744.920 716.770 770.720  1.00  0.00            
ATOM   2715  S1s GLU  1228     744.730 715.090 773.760  1.00  0.00            
ATOM   2716  BBs SER  1229     746.460 720.180 770.880  1.00  0.00            
ATOM   2717  S1s SER  1229     746.780 721.630 772.150  1.00  0.00            
ATOM   2718  BBc ALA  1230     749.150 719.450 768.200  1.00  0.00            
ATOM   2719  BBc TYR  1231     749.790 719.560 764.420  1.00  0.00            
ATOM   2720  S1c TYR  1231     748.310 720.370 761.510  1.00  0.00            
ATOM   2721  S2c TYR  1231     748.200 718.200 762.520  1.00  0.00            
ATOM   2722  S3c TYR  1231     749.070 718.090 759.550  1.00  0.00            
ATOM   2723  BBc PRO  1232     752.350 716.870 763.290  1.00  0.00            
ATOM   2724  S1c PRO  1232     752.160 715.370 764.430  1.00  0.00            
ATOM   2725  BBc VAL  1233     755.100 717.210 760.730  1.00  0.00            
ATOM   2726  S1c VAL  1233     757.010 717.000 761.260  1.00  0.00            
ATOM   2727  BBe LEU  1234     752.940 715.250 758.290  1.00  0.00            
ATOM   2728  S1e LEU  1234     751.580 713.480 759.550  1.00  0.00            
ATOM   2729  BBe ASN  1235     754.900 712.960 755.990  1.00  0.00            
ATOM   2730  S1e ASN  1235     756.980 712.060 755.170  1.00  0.00            
ATOM   2731  BBe VAL  1236     752.850 710.830 753.520  1.00  0.00            
ATOM   2732  S1e VAL  1236     751.120 710.570 754.500  1.00  0.00            
ATOM   2733  BBe THR  1237     753.850 708.920 750.450  1.00  0.00            
ATOM   2734  S1e THR  1237     755.600 708.300 749.860  1.00  0.00            
ATOM   2735  BBe MET  1238     751.770 708.060 747.510  1.00  0.00            
ATOM   2736  S1e MET  1238     749.470 705.740 747.440  1.00  0.00            
ATOM   2737  BBe PRO  1239     753.480 705.940 744.750  1.00  0.00            
ATOM   2738  S1e PRO  1239     754.240 704.460 745.680  1.00  0.00            
ATOM   2739  BBc ASN  1240     752.710 706.250 741.070  1.00  0.00            
ATOM   2740  S1c ASN  1240     751.490 707.290 739.270  1.00  0.00            
ATOM   2741  BBc ASN  1241     752.270 702.540 740.150  1.00  0.00            
ATOM   2742  S1c ASN  1241     754.050 700.860 740.810  1.00  0.00            
ATOM   2743  BBs ASP  1242     750.300 702.840 736.970  1.00  0.00            
ATOM   2744  S1s ASP  1242     748.030 702.190 737.730  1.00  0.00            
ATOM   2745  BBs ASN  1243     751.260 703.330 733.320  1.00  0.00            
ATOM   2746  S1s ASN  1243     752.950 702.710 731.360  1.00  0.00            
ATOM   2747  BBs PHE  1244     749.660 706.800 733.440  1.00  0.00            
ATOM   2748  S1s PHE  1244     746.990 705.400 732.150  1.00  0.00            
ATOM   2749  S2s PHE  1244     746.630 707.640 732.930  1.00  0.00            
ATOM   2750  S3s PHE  1244     744.880 706.480 731.770  1.00  0.00            
ATOM   2751  BBc ASP  1245     750.320 710.420 734.660  1.00  0.00            
ATOM   2752  S1c ASP  1245     751.600 711.860 733.100  1.00  0.00            
ATOM   2753  BBe LYS  1246     748.450 711.480 737.780  1.00  0.00            
ATOM   2754  S1e LYS  1246     747.140 709.300 737.740  1.00  0.00            
ATOM   2755  S2e LYS  1246     746.020 706.740 737.380  1.00  0.00            
ATOM   2756  BBe LEU  1247     747.490 715.100 738.450  1.00  0.00            
ATOM   2757  S1e LEU  1247     747.610 717.500 737.460  1.00  0.00            
ATOM   2758  BBe TYR  1248     747.070 716.060 742.060  1.00  0.00            
ATOM   2759  S1e TYR  1248     748.930 716.230 744.540  1.00  0.00            
ATOM   2760  S2e TYR  1248     749.390 714.540 742.900  1.00  0.00            
ATOM   2761  S3e TYR  1248     748.750 713.350 745.690  1.00  0.00            
ATOM   2762  BBe ILE  1249     745.630 719.350 743.060  1.00  0.00            
ATOM   2763  S1e ILE  1249     744.180 720.190 741.640  1.00  0.00            
ATOM   2764  BBe TRP  1250     746.520 720.530 746.570  1.00  0.00            
ATOM   2765  S1e TRP  1250     748.470 719.380 748.050  1.00  0.00            
ATOM   2766  S2e TRP  1250     749.290 717.590 749.040  1.00  0.00            
ATOM   2767  S3e TRP  1250     750.300 718.800 750.980  1.00  0.00            
ATOM   2768  S4e TRP  1250     749.450 721.110 749.650  1.00  0.00            
ATOM   2769  BBe GLY  1251     746.600 723.880 748.240  1.00  0.00            
ATOM   2770  BBe VAL  1252     747.670 725.890 751.280  1.00  0.00            
ATOM   2771  S1e VAL  1252     748.960 727.080 750.320  1.00  0.00            
ATOM   2772  BBe HIS  1253     745.700 727.920 753.860  1.00  0.00            
ATOM   2773  S1e HIS  1253     743.810 727.560 754.200  1.00  0.00            
ATOM   2774  S2e HIS  1253     741.910 727.230 754.290  1.00  0.00            
ATOM   2775  S3e HIS  1253     741.560 729.060 755.370  1.00  0.00            
ATOM   2776  BBe HIS  1254     746.270 731.610 754.500  1.00  0.00            
ATOM   2777  S1e HIS  1254     746.890 732.340 752.800  1.00  0.00            
ATOM   2778  S2e HIS  1254     747.300 732.850 750.980  1.00  0.00            
ATOM   2779  S3e HIS  1254     749.320 732.090 751.150  1.00  0.00            
ATOM   2780  BBc PRO  1255     744.880 732.540 757.910  1.00  0.00            
ATOM   2781  S1c PRO  1255     743.750 731.350 758.880  1.00  0.00            
ATOM   2782  BBs SER  1256     743.200 735.860 758.620  1.00  0.00            
ATOM   2783  S1s SER  1256     741.400 735.640 759.350  1.00  0.00            
ATOM   2784  BBs THR  1257     745.060 736.340 761.880  1.00  0.00            
ATOM   2785  S1s THR  1257     744.180 737.820 762.790  1.00  0.00            
ATOM   2786  BBh ASN  1258     747.990 735.010 763.940  1.00  0.00            
ATOM   2787  S1h ASN  1258     750.350 734.630 764.550  1.00  0.00            
ATOM   2788  BBh GLN  1259     745.530 733.750 766.530  1.00  0.00            
ATOM   2789  S1h GLN  1259     743.820 734.180 768.210  1.00  0.00            
ATOM   2790  BBh GLU  1260     743.600 731.700 763.890  1.00  0.00            
ATOM   2791  S1h GLU  1260     741.100 733.820 763.990  1.00  0.00            
ATOM   2792  BBh GLN  1261     746.920 730.490 762.650  1.00  0.00            
ATOM   2793  S1h GLN  1261     749.180 730.780 761.200  1.00  0.00            
ATOM   2794  BBh THR  1262     748.110 728.960 766.020  1.00  0.00            
ATOM   2795  S1h THR  1262     748.810 730.430 767.100  1.00  0.00            
ATOM   2796  BBh ASN  1263     744.570 728.130 767.110  1.00  0.00            
ATOM   2797  S1h ASN  1263     743.500 728.580 769.410  1.00  0.00            
ATOM   2798  BBh LEU  1264     744.090 726.020 764.010  1.00  0.00            
ATOM   2799  S1h LEU  1264     741.880 726.870 762.850  1.00  0.00            
ATOM   2800  BBh TYR  1265     747.460 724.340 763.500  1.00  0.00            
ATOM   2801  S1h TYR  1265     746.510 724.340 760.570  1.00  0.00            
ATOM   2802  S2h TYR  1265     747.850 726.180 761.330  1.00  0.00            
ATOM   2803  S3h TYR  1265     745.500 727.070 759.520  1.00  0.00            
ATOM   2804  BBs VAL  1266     749.140 725.100 766.910  1.00  0.00            
ATOM   2805  S1s VAL  1266     748.320 724.380 768.580  1.00  0.00            
ATOM   2806  BBs GLN  1267     752.240 726.160 765.080  1.00  0.00            
ATOM   2807  S1s GLN  1267     752.810 724.520 763.510  1.00  0.00            
ATOM   2808  BBs ALA  1268     753.310 729.860 764.840  1.00  0.00            
ATOM   2809  BBs SER  1269     754.090 729.620 761.170  1.00  0.00            
ATOM   2810  S1s SER  1269     754.710 731.200 760.220  1.00  0.00            
ATOM   2811  BBc GLY  1270     753.180 726.700 758.840  1.00  0.00            
ATOM   2812  BBe ARG  1271     754.790 725.230 755.730  1.00  0.00            
ATOM   2813  S1e ARG  1271     757.250 725.320 756.530  1.00  0.00            
ATOM   2814  S2e ARG  1271     758.410 722.280 756.410  1.00  0.00            
ATOM   2815  BBe VAL  1272     753.850 722.870 752.880  1.00  0.00            
ATOM   2816  S1e VAL  1272     752.440 723.990 752.010  1.00  0.00            
ATOM   2817  BBe THR  1273     756.030 720.690 750.600  1.00  0.00            
ATOM   2818  S1e THR  1273     757.810 720.070 751.120  1.00  0.00            
ATOM   2819  BBe VAL  1274     754.620 718.590 747.640  1.00  0.00            
ATOM   2820  S1e VAL  1274     752.990 718.790 746.510  1.00  0.00            
ATOM   2821  BBe SER  1275     757.540 716.850 745.760  1.00  0.00            
ATOM   2822  S1e SER  1275     758.870 716.880 747.190  1.00  0.00            
ATOM   2823  BBc THR  1276     758.460 714.110 743.340  1.00  0.00            
ATOM   2824  S1c THR  1276     757.170 713.650 741.950  1.00  0.00            
ATOM   2825  BBs ARG  1277     761.840 712.700 742.310  1.00  0.00            
ATOM   2826  S1s ARG  1277     761.440 710.220 743.330  1.00  0.00            
ATOM   2827  S2s ARG  1277     762.140 707.240 744.140  1.00  0.00            
ATOM   2828  BBs ARG  1278     761.420 715.220 739.480  1.00  0.00            
ATOM   2829  S1s ARG  1278     759.880 714.180 737.820  1.00  0.00            
ATOM   2830  S2s ARG  1278     757.020 715.180 736.510  1.00  0.00            
ATOM   2831  BBc SER  1279     759.580 718.200 741.190  1.00  0.00            
ATOM   2832  S1c SER  1279     758.420 718.890 739.780  1.00  0.00            
ATOM   2833  BBe GLN  1280     759.910 720.260 744.310  1.00  0.00            
ATOM   2834  S1e GLN  1280     762.470 721.430 743.970  1.00  0.00            
ATOM   2835  BBe GLN  1281     757.410 722.810 745.540  1.00  0.00            
ATOM   2836  S1e GLN  1281     755.690 722.230 744.160  1.00  0.00            
ATOM   2837  BBe THR  1282     757.190 724.390 748.840  1.00  0.00            
ATOM   2838  S1e THR  1282     759.030 724.790 749.330  1.00  0.00            
ATOM   2839  BBe ILE  1283     754.790 727.140 749.960  1.00  0.00            
ATOM   2840  S1e ILE  1283     753.920 728.220 747.970  1.00  0.00            
ATOM   2841  BBc ILE  1284     754.730 729.300 753.070  1.00  0.00            
ATOM   2842  S1c ILE  1284     756.160 730.420 754.450  1.00  0.00            
ATOM   2843  BBc PRO  1285     751.450 730.350 754.770  1.00  0.00            
ATOM   2844  S1c PRO  1285     751.660 730.240 756.660  1.00  0.00            
ATOM   2845  BBc ASN  1286     751.060 734.060 754.920  1.00  0.00            
ATOM   2846  S1c ASN  1286     753.230 735.470 755.350  1.00  0.00            
ATOM   2847  BBc ILE  1287     748.860 735.610 757.510  1.00  0.00            
ATOM   2848  S1c ILE  1287     749.090 735.180 759.300  1.00  0.00            
ATOM   2849  BBc GLY  1288     746.510 738.540 757.210  1.00  0.00            
ATOM   2850  BBc SER  1289     743.290 740.360 756.820  1.00  0.00            
ATOM   2851  S1c SER  1289     742.810 741.050 758.590  1.00  0.00            
ATOM   2852  BBc ARG  1290     741.520 740.160 753.520  1.00  0.00            
ATOM   2853  S1c ARG  1290     742.890 738.050 752.850  1.00  0.00            
ATOM   2854  S2c ARG  1290     745.670 736.990 752.490  1.00  0.00            
ATOM   2855  BBc PRO  1291     738.290 741.570 751.950  1.00  0.00            
ATOM   2856  S1c PRO  1291     737.960 743.400 752.310  1.00  0.00            
ATOM   2857  BBc TRP  1292     735.390 739.440 753.130  1.00  0.00            
ATOM   2858  S1c TRP  1292     734.140 740.570 755.090  1.00  0.00            
ATOM   2859  S2c TRP  1292     732.210 741.140 755.970  1.00  0.00            
ATOM   2860  S3c TRP  1292     733.030 742.490 757.910  1.00  0.00            
ATOM   2861  S4c TRP  1292     735.520 741.890 756.790  1.00  0.00            
ATOM   2862  BBe VAL  1293     734.060 736.970 750.480  1.00  0.00            
ATOM   2863  S1e VAL  1293     734.880 737.260 748.680  1.00  0.00            
ATOM   2864  BBt ARG  1294     731.260 734.730 751.620  1.00  0.00            
ATOM   2865  S1t ARG  1294     731.000 733.490 749.720  1.00  0.00            
ATOM   2866  S2t ARG  1294     732.480 733.610 746.720  1.00  0.00            
ATOM   2867  BBt GLY  1295     732.190 736.040 755.060  1.00  0.00            
ATOM   2868  BBe GLN  1296     735.800 734.840 754.790  1.00  0.00            
ATOM   2869  S1e GLN  1296     736.620 733.230 756.740  1.00  0.00            
ATOM   2870  BBc PRO  1297     738.770 737.090 755.170  1.00  0.00            
ATOM   2871  S1c PRO  1297     738.780 738.110 756.780  1.00  0.00            
ATOM   2872  BBc GLY  1298     741.170 734.190 754.860  1.00  0.00            
ATOM   2873  BBe ARG  1299     742.060 732.710 751.430  1.00  0.00            
ATOM   2874  S1e ARG  1299     742.450 734.160 749.450  1.00  0.00            
ATOM   2875  S2e ARG  1299     741.370 737.030 748.100  1.00  0.00            
ATOM   2876  BBe ILE  1300     743.170 729.350 749.940  1.00  0.00            
ATOM   2877  S1e ILE  1300     742.300 727.300 749.400  1.00  0.00            
ATOM   2878  BBe SER  1301     745.950 729.400 747.390  1.00  0.00            
ATOM   2879  S1e SER  1301     747.630 730.220 746.850  1.00  0.00            
ATOM   2880  BBe ILE  1302     745.670 726.280 745.220  1.00  0.00            
ATOM   2881  S1e ILE  1302     743.720 725.330 744.930  1.00  0.00            
ATOM   2882  BBe TYR  1303     748.480 724.390 743.500  1.00  0.00            
ATOM   2883  S1e TYR  1303     750.760 725.790 745.640  1.00  0.00            
ATOM   2884  S2e TYR  1303     751.430 723.890 744.330  1.00  0.00            
ATOM   2885  S3e TYR  1303     752.460 723.750 747.250  1.00  0.00            
ATOM   2886  BBe TRP  1304     749.000 721.280 741.360  1.00  0.00            
ATOM   2887  S1e TRP  1304     749.450 722.100 738.960  1.00  0.00            
ATOM   2888  S2e TRP  1304     750.100 721.480 736.950  1.00  0.00            
ATOM   2889  S3e TRP  1304     750.430 723.770 735.990  1.00  0.00            
ATOM   2890  S4e TRP  1304     749.670 724.610 738.550  1.00  0.00            
ATOM   2891  BBe THR  1305     751.530 718.500 740.810  1.00  0.00            
ATOM   2892  S1e THR  1305     753.100 718.900 741.890  1.00  0.00            
ATOM   2893  BBe ILE  1306     751.830 715.770 738.240  1.00  0.00            
ATOM   2894  S1e ILE  1306     752.380 716.060 736.290  1.00  0.00            
ATOM   2895  BBe VAL  1307     753.260 712.530 739.410  1.00  0.00            
ATOM   2896  S1e VAL  1307     752.640 711.380 740.930  1.00  0.00            
ATOM   2897  BBc LYS  1308     754.820 710.490 736.560  1.00  0.00            
ATOM   2898  S1c LYS  1308     756.760 711.030 735.100  1.00  0.00            
ATOM   2899  S2c LYS  1308     756.960 710.990 732.180  1.00  0.00            
ATOM   2900  BBt PRO  1309     754.780 706.690 736.260  1.00  0.00            
ATOM   2901  S1t PRO  1309     754.800 706.430 734.370  1.00  0.00            
ATOM   2902  BBt GLY  1310     757.360 704.780 738.360  1.00  0.00            
ATOM   2903  BBc ASP  1311     757.830 707.980 740.540  1.00  0.00            
ATOM   2904  S1c ASP  1311     758.820 709.790 739.080  1.00  0.00            
ATOM   2905  BBe VAL  1312     756.180 709.040 743.810  1.00  0.00            
ATOM   2906  S1e VAL  1312     757.500 708.440 745.190  1.00  0.00            
ATOM   2907  BBe LEU  1313     754.520 711.890 745.720  1.00  0.00            
ATOM   2908  S1e LEU  1313     753.590 714.310 745.020  1.00  0.00            
ATOM   2909  BBe VAL  1314     755.610 713.130 749.150  1.00  0.00            
ATOM   2910  S1e VAL  1314     757.220 713.060 750.340  1.00  0.00            
ATOM   2911  BBe ILE  1315     753.720 715.740 751.160  1.00  0.00            
ATOM   2912  S1e ILE  1315     751.880 714.470 750.930  1.00  0.00            
ATOM   2913  BBe ASN  1316     755.380 717.150 754.200  1.00  0.00            
ATOM   2914  S1e ASN  1316     757.170 717.270 756.010  1.00  0.00            
ATOM   2915  BBe SER  1317     753.600 719.950 756.120  1.00  0.00            
ATOM   2916  S1e SER  1317     751.780 719.510 755.590  1.00  0.00            
ATOM   2917  BBe ASN  1318     753.650 720.840 759.810  1.00  0.00            
ATOM   2918  S1e ASN  1318     755.810 722.060 760.460  1.00  0.00            
ATOM   2919  BBe GLY  1319     750.840 723.200 759.090  1.00  0.00            
ATOM   2920  BBc ASN  1320     748.440 724.850 756.680  1.00  0.00            
ATOM   2921  S1c ASN  1320     750.110 726.010 755.260  1.00  0.00            
ATOM   2922  BBe LEU  1321     747.990 721.880 754.310  1.00  0.00            
ATOM   2923  S1e LEU  1321     747.170 721.060 756.630  1.00  0.00            
ATOM   2924  BBe ILE  1322     744.840 721.530 752.150  1.00  0.00            
ATOM   2925  S1e ILE  1322     743.300 722.770 751.370  1.00  0.00            
ATOM   2926  BBe ALA  1323     745.290 717.810 751.390  1.00  0.00            
ATOM   2927  BBe PRO  1324     744.440 715.900 748.160  1.00  0.00            
ATOM   2928  S1e PRO  1324     744.350 716.250 746.290  1.00  0.00            
ATOM   2929  BBc ARG  1325     742.000 712.980 748.420  1.00  0.00            
ATOM   2930  S1c ARG  1325     741.410 711.580 749.990  1.00  0.00            
ATOM   2931  S2c ARG  1325     740.140 708.640 751.110  1.00  0.00            
ATOM   2932  BBe GLY  1326     743.410 711.320 745.400  1.00  0.00            
ATOM   2933  BBe TYR  1327     744.240 712.100 741.780  1.00  0.00            
ATOM   2934  S1e TYR  1327     746.990 710.940 742.020  1.00  0.00            
ATOM   2935  S2e TYR  1327     745.750 708.890 742.090  1.00  0.00            
ATOM   2936  S3e TYR  1327     747.940 709.040 744.280  1.00  0.00            
ATOM   2937  BBe PHE  1328     742.890 712.830 738.300  1.00  0.00            
ATOM   2938  S1e PHE  1328     743.110 716.170 737.710  1.00  0.00            
ATOM   2939  S2e PHE  1328     741.860 715.180 735.920  1.00  0.00            
ATOM   2940  S3e PHE  1328     743.440 716.920 735.460  1.00  0.00            
ATOM   2941  BBe LYS  1329     743.360 710.650 735.280  1.00  0.00            
ATOM   2942  S1e LYS  1329     741.700 708.690 735.400  1.00  0.00            
ATOM   2943  S2e LYS  1329     740.330 706.120 735.370  1.00  0.00            
ATOM   2944  BBc MET  1330     745.300 712.610 732.600  1.00  0.00            
ATOM   2945  S1c MET  1330     747.370 714.130 733.530  1.00  0.00            
ATOM   2946  BBc ARG  1331     744.320 711.930 728.960  1.00  0.00            
ATOM   2947  S1c ARG  1331     742.880 709.990 729.420  1.00  0.00            
ATOM   2948  S2c ARG  1331     740.260 708.150 730.500  1.00  0.00            
ATOM   2949  BBc THR  1332     745.520 713.420 725.660  1.00  0.00            
ATOM   2950  S1c THR  1332     747.000 714.680 725.590  1.00  0.00            
ATOM   2951  BBs GLY  1333     743.190 714.260 722.770  1.00  0.00            
ATOM   2952  BBs LYS  1334     741.160 716.940 720.910  1.00  0.00            
ATOM   2953  S1s LYS  1334     739.750 715.220 720.110  1.00  0.00            
ATOM   2954  S2s LYS  1334     738.850 712.540 720.790  1.00  0.00            
ATOM   2955  BBc SER  1335     739.410 718.080 724.170  1.00  0.00            
ATOM   2956  S1c SER  1335     739.650 716.290 724.890  1.00  0.00            
ATOM   2957  BBe SER  1336     739.130 721.830 725.010  1.00  0.00            
ATOM   2958  S1e SER  1336     740.760 722.910 725.100  1.00  0.00            
ATOM   2959  BBe ILE  1337     736.970 724.570 726.440  1.00  0.00            
ATOM   2960  S1e ILE  1337     737.960 725.030 728.700  1.00  0.00            
ATOM   2961  BBe MET  1338     735.180 727.600 725.120  1.00  0.00            
ATOM   2962  S1e MET  1338     734.580 727.390 722.670  1.00  0.00            
ATOM   2963  BBe ARG  1339     733.480 730.680 726.630  1.00  0.00            
ATOM   2964  S1e ARG  1339     733.300 732.310 728.590  1.00  0.00            
ATOM   2965  S2e ARG  1339     734.270 732.820 731.600  1.00  0.00            
ATOM   2966  BBc SER  1340     730.000 731.030 725.230  1.00  0.00            
ATOM   2967  S1c SER  1340     729.790 729.370 724.230  1.00  0.00            
ATOM   2968  BBc ASP  1341     726.300 731.990 725.920  1.00  0.00            
ATOM   2969  S1c ASP  1341     724.220 732.220 727.390  1.00  0.00            
ATOM   2970  BBc ALA  1342     725.260 730.180 722.770  1.00  0.00            
ATOM   2971  BBc PRO  1343     722.260 727.830 723.220  1.00  0.00            
ATOM   2972  S1c PRO  1343     720.910 728.590 724.330  1.00  0.00            
ATOM   2973  BBe ILE  1344     723.020 724.220 722.600  1.00  0.00            
ATOM   2974  S1e ILE  1344     724.510 723.130 724.000  1.00  0.00            
ATOM   2975  BBe ASP  1345     720.870 722.490 720.040  1.00  0.00            
ATOM   2976  S1e ASP  1345     719.050 724.200 719.870  1.00  0.00            
ATOM   2977  BBe THR  1346     720.540 719.160 718.370  1.00  0.00            
ATOM   2978  S1e THR  1346     720.120 717.290 718.760  1.00  0.00            
ATOM   2979  BBe CYS  1347     722.200 719.310 714.970  1.00  0.00            
ATOM   2980  S1e CYS  1347     720.680 718.460 713.390  1.00  0.00            
ATOM   2981  BBe ILE  1348     725.530 718.290 713.470  1.00  0.00            
ATOM   2982  S1e ILE  1348     725.310 715.950 712.460  1.00  0.00            
ATOM   2983  BBc SER  1349     728.130 720.980 712.730  1.00  0.00            
ATOM   2984  S1c SER  1349     727.560 721.820 711.060  1.00  0.00            
ATOM   2985  BBs GLU  1350     731.870 720.050 712.510  1.00  0.00            
ATOM   2986  S1s GLU  1350     733.720 718.610 712.290  1.00  0.00            
ATOM   2987  BBc CYS  1351     732.980 723.600 713.410  1.00  0.00            
ATOM   2988  S1c CYS  1351     732.740 725.440 711.880  1.00  0.00            
ATOM   2989  BBe ILE  1352     731.920 725.370 716.620  1.00  0.00            
ATOM   2990  S1e ILE  1352     730.950 724.920 718.490  1.00  0.00            
ATOM   2991  BBe THR  1353     732.380 729.140 717.360  1.00  0.00            
ATOM   2992  S1e THR  1353     731.970 730.210 715.780  1.00  0.00            
ATOM   2993  BBt PRO  1354     731.590 731.150 720.490  1.00  0.00            
ATOM   2994  S1t PRO  1354     733.200 731.750 721.310  1.00  0.00            
ATOM   2995  BBt ASN  1355     728.740 732.730 718.530  1.00  0.00            
ATOM   2996  S1t ASN  1355     727.270 733.900 720.100  1.00  0.00            
ATOM   2997  BBe GLY  1356     727.350 729.270 717.730  1.00  0.00            
ATOM   2998  BBe SER  1357     728.120 726.690 715.000  1.00  0.00            
ATOM   2999  S1e SER  1357     727.130 725.010 714.880  1.00  0.00            
ATOM   3000  BBc ILE  1358     728.680 727.790 711.390  1.00  0.00            
ATOM   3001  S1c ILE  1358     730.000 729.540 711.560  1.00  0.00            
ATOM   3002  BBc PRO  1359     728.930 725.660 708.080  1.00  0.00            
ATOM   3003  S1c PRO  1359     727.320 725.310 707.130  1.00  0.00            
ATOM   3004  BBc ASN  1360     732.450 724.740 707.090  1.00  0.00            
ATOM   3005  S1c ASN  1360     733.150 722.590 708.280  1.00  0.00            
ATOM   3006  BBs ASP  1361     731.810 724.630 703.350  1.00  0.00            
ATOM   3007  S1s ASP  1361     729.320 724.480 702.690  1.00  0.00            
ATOM   3008  BBs LYS  1362     733.470 727.880 702.470  1.00  0.00            
ATOM   3009  S1s LYS  1362     731.640 729.160 702.040  1.00  0.00            
ATOM   3010  S2s LYS  1362     728.950 730.330 701.920  1.00  0.00            
ATOM   3011  BBs PRO  1363     737.280 728.610 702.740  1.00  0.00            
ATOM   3012  S1s PRO  1363     738.540 727.640 701.710  1.00  0.00            
ATOM   3013  BBe PHE  1364     737.070 731.710 704.900  1.00  0.00            
ATOM   3014  S1e PHE  1364     740.570 731.950 704.280  1.00  0.00            
ATOM   3015  S2e PHE  1364     739.290 732.780 702.430  1.00  0.00            
ATOM   3016  S3e PHE  1364     741.250 731.450 702.030  1.00  0.00            
ATOM   3017  BBe GLN  1365     734.930 733.100 707.910  1.00  0.00            
ATOM   3018  S1e GLN  1365     735.060 731.650 711.350  1.00  0.00            
ATOM   3019  BBc ASN  1366     734.130 736.540 709.440  1.00  0.00            
ATOM   3020  S1c ASN  1366     734.320 738.970 709.630  1.00  0.00            
ATOM   3021  BBs VAL  1367     732.370 735.380 712.640  1.00  0.00            
ATOM   3022  S1s VAL  1367     730.680 734.410 712.160  1.00  0.00            
ATOM   3023  BBc ASN  1368     734.640 734.970 715.650  1.00  0.00            
ATOM   3024  S1c ASN  1368     732.730 735.160 717.290  1.00  0.00            
ATOM   3025  BBs LYS  1369     738.310 733.930 715.520  1.00  0.00            
ATOM   3026  S1s LYS  1369     739.370 735.570 716.980  1.00  0.00            
ATOM   3027  S2s LYS  1369     740.220 738.320 717.960  1.00  0.00            
ATOM   3028  BBc ILE  1370     737.670 731.630 718.470  1.00  0.00            
ATOM   3029  S1c ILE  1370     738.860 731.180 720.200  1.00  0.00            
ATOM   3030  BBc THR  1371     737.010 728.290 716.830  1.00  0.00            
ATOM   3031  S1c THR  1371     736.550 728.550 714.950  1.00  0.00            
ATOM   3032  BBe TYR  1372     736.890 724.600 717.560  1.00  0.00            
ATOM   3033  S1e TYR  1372     737.500 723.470 720.430  1.00  0.00            
ATOM   3034  S2e TYR  1372     735.310 723.060 719.520  1.00  0.00            
ATOM   3035  S3e TYR  1372     736.800 720.450 720.300  1.00  0.00            
ATOM   3036  BBe GLY  1373     736.790 721.750 715.060  1.00  0.00            
ATOM   3037  BBe ALA  1374     737.100 721.640 711.240  1.00  0.00            
ATOM   3038  BBe CYS  1375     737.040 725.420 710.650  1.00  0.00            
ATOM   3039  S1e CYS  1375     738.900 725.750 712.140  1.00  0.00            
ATOM   3040  BBc PRO  1376     737.100 728.160 707.990  1.00  0.00            
ATOM   3041  S1c PRO  1376     735.230 728.410 707.720  1.00  0.00            
ATOM   3042  BBe LYS  1377     739.950 730.470 708.620  1.00  0.00            
ATOM   3043  S1e LYS  1377     741.490 729.370 709.780  1.00  0.00            
ATOM   3044  S2e LYS  1377     743.290 726.800 710.210  1.00  0.00            
ATOM   3045  BBe TYR  1378     739.060 733.800 710.090  1.00  0.00            
ATOM   3046  S1e TYR  1378     739.840 736.990 712.160  1.00  0.00            
ATOM   3047  S2e TYR  1378     737.680 735.960 711.930  1.00  0.00            
ATOM   3048  S3e TYR  1378     737.570 738.650 713.480  1.00  0.00            
ATOM   3049  BBc VAL  1379     739.510 736.850 707.820  1.00  0.00            
ATOM   3050  S1c VAL  1379     738.930 736.630 705.920  1.00  0.00            
ATOM   3051  BBs LYS  1380     738.870 740.510 708.520  1.00  0.00            
ATOM   3052  S1s LYS  1380     740.820 741.180 709.740  1.00  0.00            
ATOM   3053  S2s LYS  1380     742.490 741.830 712.070  1.00  0.00            
ATOM   3054  BBc GLN  1381     736.960 740.770 705.240  1.00  0.00            
ATOM   3055  S1c GLN  1381     737.330 741.230 702.420  1.00  0.00            
ATOM   3056  BBs ASN  1382     733.140 740.480 705.380  1.00  0.00            
ATOM   3057  S1s ASN  1382     731.160 741.840 705.840  1.00  0.00            
ATOM   3058  BBc THR  1383     732.620 739.180 701.810  1.00  0.00            
ATOM   3059  S1c THR  1383     730.880 739.330 700.930  1.00  0.00            
ATOM   3060  BBc LEU  1384     734.950 737.830 699.110  1.00  0.00            
ATOM   3061  S1c LEU  1384     736.940 736.610 700.260  1.00  0.00            
ATOM   3062  BBe LYS  1385     733.270 736.670 695.880  1.00  0.00            
ATOM   3063  S1e LYS  1385     730.910 737.150 695.310  1.00  0.00            
ATOM   3064  S2e LYS  1385     728.370 738.000 695.580  1.00  0.00            
ATOM   3065  BBe LEU  1386     734.870 734.090 693.640  1.00  0.00            
ATOM   3066  S1e LEU  1386     737.070 732.650 693.280  1.00  0.00            
ATOM   3067  BBe ALA  1387     733.640 734.470 690.080  1.00  0.00            
ATOM   3068  BBc THR  1388     732.170 731.370 688.460  1.00  0.00            
ATOM   3069  S1c THR  1388     732.090 729.640 689.360  1.00  0.00            
ATOM   3070  BBs GLY  1389     731.420 733.150 685.160  1.00  0.00            
ATOM   3071  BBc MET  1390     732.760 735.290 682.290  1.00  0.00            
ATOM   3072  S1c MET  1390     732.010 732.310 680.660  1.00  0.00            
ATOM   3073  BBe ARG  1391     732.520 739.030 682.220  1.00  0.00            
ATOM   3074  S1e ARG  1391     733.760 740.030 680.420  1.00  0.00            
ATOM   3075  S2e ARG  1391     736.560 741.960 680.290  1.00  0.00            
ATOM   3076  BBc ASN  1392     729.010 740.620 681.970  1.00  0.00            
ATOM   3077  S1c ASN  1392     726.900 741.380 683.150  1.00  0.00            
ATOM   3078  BBc VAL  1393     728.810 742.850 678.890  1.00  0.00            
ATOM   3079  S1c VAL  1393     730.400 743.940 678.380  1.00  0.00            
ATOM   3080  BBc PRO  1394     725.110 743.510 678.520  1.00  0.00            
ATOM   3081  S1c PRO  1394     723.790 743.010 679.800  1.00  0.00            
ATOM   3082  BBc GLU  1395     723.410 745.070 675.560  1.00  0.00            
ATOM   3083  S1c GLU  1395     723.380 743.550 673.950  1.00  0.00            
ATOM   3084  BBc LYS  1396     722.620 748.560 676.820  1.00  0.00            
ATOM   3085  S1c LYS  1396     721.970 750.580 675.400  1.00  0.00            
ATOM   3086  S2c LYS  1396     722.470 752.370 673.030  1.00  0.00            
ATOM   3087  BBc GLY  1397     740.760 740.400 678.690  1.00  0.00            
ATOM   3088  BBt LEU  1398     744.070 739.110 677.120  1.00  0.00            
ATOM   3089  S1t LEU  1398     746.350 738.190 678.060  1.00  0.00            
ATOM   3090  BBt PHE  1399     742.200 737.720 674.210  1.00  0.00            
ATOM   3091  S1t PHE  1399     744.510 736.370 672.050  1.00  0.00            
ATOM   3092  S2t PHE  1399     743.790 738.560 671.360  1.00  0.00            
ATOM   3093  S3t PHE  1399     744.620 737.010 669.730  1.00  0.00            
ATOM   3094  BBs GLY  1400     740.070 740.740 673.490  1.00  0.00            
ATOM   3095  BBt ALA  1401     737.020 738.830 672.330  1.00  0.00            
ATOM   3096  BBe ILE  1402     734.560 739.410 675.160  1.00  0.00            
ATOM   3097  S1e ILE  1402     732.330 739.300 674.520  1.00  0.00            
ATOM   3098  BBt ALA  1403     734.230 743.120 675.870  1.00  0.00            
ATOM   3099  BBt GLY  1404     736.500 743.540 672.870  1.00  0.00            
ATOM   3100  BBt PHE  1405     735.960 742.900 669.170  1.00  0.00            
ATOM   3101  S1t PHE  1405     739.330 742.080 668.450  1.00  0.00            
ATOM   3102  S2t PHE  1405     738.010 740.990 666.770  1.00  0.00            
ATOM   3103  S3t PHE  1405     739.900 739.860 667.740  1.00  0.00            
ATOM   3104  BBe ILE  1406     732.570 741.270 669.840  1.00  0.00            
ATOM   3105  S1e ILE  1406     730.930 740.050 670.120  1.00  0.00            
ATOM   3106  BBc GLU  1407     730.890 744.550 670.910  1.00  0.00            
ATOM   3107  S1c GLU  1407     728.870 746.160 669.630  1.00  0.00            
ATOM   3108  BBc ASN  1408     728.400 742.990 673.360  1.00  0.00            
ATOM   3109  S1c ASN  1408     728.120 745.070 674.560  1.00  0.00            
ATOM   3110  BBc GLY  1409     727.040 739.820 675.030  1.00  0.00            
ATOM   3111  BBe TRP  1410     723.630 738.370 674.210  1.00  0.00            
ATOM   3112  S1e TRP  1410     723.880 737.850 671.780  1.00  0.00            
ATOM   3113  S2e TRP  1410     723.460 736.230 670.360  1.00  0.00            
ATOM   3114  S3e TRP  1410     725.130 736.900 668.620  1.00  0.00            
ATOM   3115  S4e TRP  1410     725.690 739.000 670.400  1.00  0.00            
ATOM   3116  BBt GLU  1411     721.040 738.330 676.930  1.00  0.00            
ATOM   3117  S1t GLU  1411     720.220 740.900 677.700  1.00  0.00            
ATOM   3118  BBt GLY  1412     718.940 736.200 674.570  1.00  0.00            
ATOM   3119  BBc MET  1413     721.190 733.250 674.290  1.00  0.00            
ATOM   3120  S1c MET  1413     722.670 731.890 672.980  1.00  0.00            
ATOM   3121  BBc ILE  1414     719.610 731.210 677.090  1.00  0.00            
ATOM   3122  S1c ILE  1414     718.010 732.520 677.860  1.00  0.00            
ATOM   3123  BBs ASP  1415     720.870 727.680 676.910  1.00  0.00            
ATOM   3124  S1s ASP  1415     720.110 725.480 675.920  1.00  0.00            
ATOM   3125  BBc GLY  1416     724.550 728.430 676.750  1.00  0.00            
ATOM   3126  BBs TRP  1417     727.700 730.480 677.250  1.00  0.00            
ATOM   3127  S1s TRP  1417     727.550 730.410 679.890  1.00  0.00            
ATOM   3128  S2s TRP  1417     727.440 731.760 681.620  1.00  0.00            
ATOM   3129  S3s TRP  1417     727.440 730.020 683.410  1.00  0.00            
ATOM   3130  S4s TRP  1417     727.720 728.260 681.250  1.00  0.00            
ATOM   3131  BBe TYR  1418     728.280 730.680 673.500  1.00  0.00            
ATOM   3132  S1e TYR  1418     730.940 731.440 673.050  1.00  0.00            
ATOM   3133  S2e TYR  1418     730.730 729.050 673.090  1.00  0.00            
ATOM   3134  S3e TYR  1418     732.370 730.160 675.480  1.00  0.00            
ATOM   3135  BBe GLY  1419     726.700 730.120 670.150  1.00  0.00            
ATOM   3136  BBe PHE  1420     725.980 731.770 666.890  1.00  0.00            
ATOM   3137  S1e PHE  1420     728.230 729.450 665.710  1.00  0.00            
ATOM   3138  S2e PHE  1420     726.730 730.390 664.090  1.00  0.00            
ATOM   3139  S3e PHE  1420     728.400 728.800 663.410  1.00  0.00            
ATOM   3140  BBe ARG  1421     723.230 733.790 665.240  1.00  0.00            
ATOM   3141  S1e ARG  1421     721.730 735.630 665.510  1.00  0.00            
ATOM   3142  S2e ARG  1421     720.780 737.880 663.230  1.00  0.00            
ATOM   3143  BBe HIS  1422     722.870 733.260 661.470  1.00  0.00            
ATOM   3144  S1e HIS  1422     722.290 731.430 661.190  1.00  0.00            
ATOM   3145  S2e HIS  1422     721.690 729.610 660.900  1.00  0.00            
ATOM   3146  S3e HIS  1422     722.630 728.930 662.720  1.00  0.00            
ATOM   3147  BBe GLN  1423     721.130 735.310 658.670  1.00  0.00            
ATOM   3148  S1e GLN  1423     721.060 737.910 658.120  1.00  0.00            
ATOM   3149  BBe ASN  1424     720.410 733.290 655.530  1.00  0.00            
ATOM   3150  S1e ASN  1424     720.990 731.120 656.390  1.00  0.00            
ATOM   3151  BBt SER  1425     717.840 732.650 652.830  1.00  0.00            
ATOM   3152  S1t SER  1425     718.270 733.730 651.260  1.00  0.00            
ATOM   3153  BBt GLU  1426     715.580 730.500 655.210  1.00  0.00            
ATOM   3154  S1t GLU  1426     714.960 728.260 656.350  1.00  0.00            
ATOM   3155  BBe GLY  1427     716.040 733.190 657.800  1.00  0.00            
ATOM   3156  BBe THR  1428     717.580 734.170 661.110  1.00  0.00            
ATOM   3157  S1e THR  1428     716.540 735.760 661.540  1.00  0.00            
ATOM   3158  BBe GLY  1429     718.320 731.700 663.880  1.00  0.00            
ATOM   3159  BBe GLN  1430     720.560 731.160 666.970  1.00  0.00            
ATOM   3160  S1e GLN  1430     719.620 732.730 669.330  1.00  0.00            
ATOM   3161  BBe ALA  1431     722.180 728.030 668.500  1.00  0.00            
ATOM   3162  BBe ALA  1432     724.310 727.790 671.610  1.00  0.00            
ATOM   3163  BBc ASP  1433     727.560 725.920 671.110  1.00  0.00            
ATOM   3164  S1c ASP  1433     729.210 725.180 669.550  1.00  0.00            
ATOM   3165  BBh LEU  1434     727.490 722.980 673.590  1.00  0.00            
ATOM   3166  S1h LEU  1434     724.990 722.410 674.170  1.00  0.00            
ATOM   3167  BBh LYS  1435     730.980 721.780 673.420  1.00  0.00            
ATOM   3168  S1h LYS  1435     732.610 720.880 671.800  1.00  0.00            
ATOM   3169  S2h LYS  1435     734.510 719.230 670.090  1.00  0.00            
ATOM   3170  BBh SER  1436     732.690 725.200 674.050  1.00  0.00            
ATOM   3171  S1h SER  1436     734.500 725.670 673.500  1.00  0.00            
ATOM   3172  BBh THR  1437     730.340 726.160 676.870  1.00  0.00            
ATOM   3173  S1h THR  1437     728.390 726.090 676.770  1.00  0.00            
ATOM   3174  BBh GLN  1438     731.150 722.710 678.390  1.00  0.00            
ATOM   3175  S1h GLN  1438     729.120 720.730 677.990  1.00  0.00            
ATOM   3176  BBh ALA  1439     734.890 723.570 678.340  1.00  0.00            
ATOM   3177  BBh ALA  1440     734.280 726.880 680.040  1.00  0.00            
ATOM   3178  BBh ILE  1441     732.190 725.320 682.930  1.00  0.00            
ATOM   3179  S1h ILE  1441     731.060 726.110 684.530  1.00  0.00            
ATOM   3180  BBh ASP  1442     734.130 722.130 683.460  1.00  0.00            
ATOM   3181  S1h ASP  1442     733.240 720.050 682.260  1.00  0.00            
ATOM   3182  BBh GLN  1443     737.180 724.400 684.010  1.00  0.00            
ATOM   3183  S1h GLN  1443     739.060 724.920 681.420  1.00  0.00            
ATOM   3184  BBh ILE  1444     735.680 726.950 686.370  1.00  0.00            
ATOM   3185  S1h ILE  1444     735.120 728.620 685.580  1.00  0.00            
ATOM   3186  BBh ASN  1445     733.810 724.240 688.180  1.00  0.00            
ATOM   3187  S1h ASN  1445     732.090 722.370 688.270  1.00  0.00            
ATOM   3188  BBh ARG  1446     737.140 722.450 688.720  1.00  0.00            
ATOM   3189  S1h ARG  1446     737.690 720.890 687.200  1.00  0.00            
ATOM   3190  S2h ARG  1446     737.000 718.640 684.890  1.00  0.00            
ATOM   3191  BBh LYS  1447     738.870 725.760 689.610  1.00  0.00            
ATOM   3192  S1h LYS  1447     739.640 728.080 689.130  1.00  0.00            
ATOM   3193  S2h LYS  1447     741.180 729.350 686.770  1.00  0.00            
ATOM   3194  BBh LEU  1448     736.180 726.100 692.330  1.00  0.00            
ATOM   3195  S1h LEU  1448     735.330 728.280 693.570  1.00  0.00            
ATOM   3196  BBh ASN  1449     736.060 722.650 693.840  1.00  0.00            
ATOM   3197  S1h ASN  1449     735.660 720.510 694.930  1.00  0.00            
ATOM   3198  BBh ARG  1450     739.730 723.290 694.770  1.00  0.00            
ATOM   3199  S1h ARG  1450     741.470 723.530 692.680  1.00  0.00            
ATOM   3200  S2h ARG  1450     744.840 723.500 693.910  1.00  0.00            
ATOM   3201  BBh VAL  1451     739.020 726.410 696.770  1.00  0.00            
ATOM   3202  S1h VAL  1451     739.270 728.330 696.280  1.00  0.00            
ATOM   3203  BBh ILE  1452     735.910 725.150 698.730  1.00  0.00            
ATOM   3204  S1h ILE  1452     734.180 725.830 697.460  1.00  0.00            
ATOM   3205  BBs GLU  1453     736.490 721.510 699.730  1.00  0.00            
ATOM   3206  S1s GLU  1453     736.890 718.520 699.520  1.00  0.00            
ATOM   3207  BBc LYS  1454     739.290 722.340 702.180  1.00  0.00            
ATOM   3208  S1c LYS  1454     740.520 720.150 702.490  1.00  0.00            
ATOM   3209  S2c LYS  1454     741.440 717.680 701.460  1.00  0.00            
ATOM   3210  BBc THR  1455     739.110 723.350 705.820  1.00  0.00            
ATOM   3211  S1c THR  1455     737.230 723.510 706.290  1.00  0.00            
ATOM   3212  BBe ASN  1456     741.520 722.560 708.700  1.00  0.00            
ATOM   3213  S1e ASN  1456     743.770 722.800 707.800  1.00  0.00            
ATOM   3214  BBe GLU  1457     740.940 721.270 712.160  1.00  0.00            
ATOM   3215  S1e GLU  1457     743.270 719.710 711.840  1.00  0.00            
ATOM   3216  BBe LYS  1458     742.240 723.200 715.180  1.00  0.00            
ATOM   3217  S1e LYS  1458     744.420 723.740 716.220  1.00  0.00            
ATOM   3218  S2e LYS  1458     747.010 723.590 717.590  1.00  0.00            
ATOM   3219  BBc PHE  1459     741.240 721.380 718.520  1.00  0.00            
ATOM   3220  S1c PHE  1459     740.790 718.790 716.630  1.00  0.00            
ATOM   3221  S2c PHE  1459     743.180 718.920 716.490  1.00  0.00            
ATOM   3222  S3c PHE  1459     742.070 716.820 716.120  1.00  0.00            
ATOM   3223  BBs HIS  1460     743.160 722.960 721.380  1.00  0.00            
ATOM   3224  S1s HIS  1460     744.810 721.930 721.510  1.00  0.00            
ATOM   3225  S2s HIS  1460     746.440 720.920 721.760  1.00  0.00            
ATOM   3226  S3s HIS  1460     745.640 719.210 720.700  1.00  0.00            
ATOM   3227  BBc GLN  1461     744.350 726.530 720.910  1.00  0.00            
ATOM   3228  S1c GLN  1461     741.780 726.770 719.310  1.00  0.00            
ATOM   3229  BBc ILE  1462     745.530 729.580 722.810  1.00  0.00            
ATOM   3230  S1c ILE  1462     746.010 728.560 724.820  1.00  0.00            
ATOM   3231  BBc GLU  1463     743.090 731.880 724.430  1.00  0.00            
ATOM   3232  S1c GLU  1463     743.190 731.330 727.280  1.00  0.00            
ATOM   3233  BBc LYS  1464     741.870 735.050 722.500  1.00  0.00            
ATOM   3234  S1c LYS  1464     742.910 734.420 720.400  1.00  0.00            
ATOM   3235  S2c LYS  1464     743.300 731.730 719.020  1.00  0.00            
ATOM   3236  BBc GLU  1465     739.680 737.380 724.620  1.00  0.00            
ATOM   3237  S1c GLU  1465     740.020 739.910 722.970  1.00  0.00            
ATOM   3238  BBc PHE  1466     741.150 738.350 728.000  1.00  0.00            
ATOM   3239  S1c PHE  1466     743.940 737.880 726.340  1.00  0.00            
ATOM   3240  S2c PHE  1466     743.880 736.020 727.850  1.00  0.00            
ATOM   3241  S3c PHE  1466     745.310 735.950 725.920  1.00  0.00            
ATOM   3242  BBs SER  1467     739.240 739.380 731.100  1.00  0.00            
ATOM   3243  S1s SER  1467     737.550 739.890 731.920  1.00  0.00            
ATOM   3244  BBs GLU  1468     741.720 741.820 732.660  1.00  0.00            
ATOM   3245  S1s GLU  1468     741.000 743.270 735.070  1.00  0.00            
ATOM   3246  BBc VAL  1469     745.050 743.400 732.120  1.00  0.00            
ATOM   3247  S1c VAL  1469     745.670 745.030 733.100  1.00  0.00            
ATOM   3248  BBc GLU  1470     748.330 741.390 732.370  1.00  0.00            
ATOM   3249  S1c GLU  1470     750.370 738.360 732.340  1.00  0.00            
ATOM   3250  BBc GLY  1471     751.020 742.760 730.110  1.00  0.00            
ATOM   3251  BBh ARG  1472     753.880 741.040 728.330  1.00  0.00            
ATOM   3252  S1h ARG  1472     756.350 741.040 728.300  1.00  0.00            
ATOM   3253  S2h ARG  1472     759.030 739.550 729.500  1.00  0.00            
ATOM   3254  BBh ILE  1473     752.490 737.640 727.760  1.00  0.00            
ATOM   3255  S1h ILE  1473     752.680 735.530 727.280  1.00  0.00            
ATOM   3256  BBh GLN  1474     749.000 738.930 726.860  1.00  0.00            
ATOM   3257  S1h GLN  1474     747.110 740.940 727.860  1.00  0.00            
ATOM   3258  BBh ASP  1475     750.550 741.050 724.200  1.00  0.00            
ATOM   3259  S1h ASP  1475     750.170 743.570 724.160  1.00  0.00            
ATOM   3260  BBh LEU  1476     752.420 738.280 722.590  1.00  0.00            
ATOM   3261  S1h LEU  1476     754.570 736.750 723.090  1.00  0.00            
ATOM   3262  BBh GLU  1477     749.350 736.170 722.670  1.00  0.00            
ATOM   3263  S1h GLU  1477     747.540 733.860 721.630  1.00  0.00            
ATOM   3264  BBh LYS  1478     747.410 738.900 720.750  1.00  0.00            
ATOM   3265  S1h LYS  1478     745.550 739.840 721.820  1.00  0.00            
ATOM   3266  S2h LYS  1478     744.680 742.370 723.440  1.00  0.00            
ATOM   3267  BBh TYR  1479     750.120 739.740 718.190  1.00  0.00            
ATOM   3268  S1h TYR  1479     753.270 739.450 716.670  1.00  0.00            
ATOM   3269  S2h TYR  1479     752.790 740.810 718.590  1.00  0.00            
ATOM   3270  S3h TYR  1479     755.720 739.800 718.540  1.00  0.00            
ATOM   3271  BBh VAL  1480     750.200 736.070 717.420  1.00  0.00            
ATOM   3272  S1h VAL  1480     751.060 734.560 718.400  1.00  0.00            
ATOM   3273  BBh GLU  1481     746.500 736.160 716.680  1.00  0.00            
ATOM   3274  S1h GLU  1481     743.950 735.570 715.520  1.00  0.00            
ATOM   3275  BBh ASP  1482     746.580 739.510 714.970  1.00  0.00            
ATOM   3276  S1h ASP  1482     744.660 740.600 716.350  1.00  0.00            
ATOM   3277  BBh THR  1483     749.580 738.580 712.880  1.00  0.00            
ATOM   3278  S1h THR  1483     750.190 740.000 711.680  1.00  0.00            
ATOM   3279  BBh LYS  1484     747.980 735.290 711.990  1.00  0.00            
ATOM   3280  S1h LYS  1484     749.740 734.270 710.430  1.00  0.00            
ATOM   3281  S2h LYS  1484     752.390 733.920 708.940  1.00  0.00            
ATOM   3282  BBh ILE  1485     744.670 736.900 710.850  1.00  0.00            
ATOM   3283  S1h ILE  1485     743.920 734.740 710.440  1.00  0.00            
ATOM   3284  BBh ASP  1486     746.150 739.660 708.710  1.00  0.00            
ATOM   3285  S1h ASP  1486     746.620 742.120 708.720  1.00  0.00            
ATOM   3286  BBh LEU  1487     748.250 737.150 706.760  1.00  0.00            
ATOM   3287  S1h LEU  1487     750.020 736.300 704.950  1.00  0.00            
ATOM   3288  BBh TRP  1488     745.140 735.070 705.890  1.00  0.00            
ATOM   3289  S1h TRP  1488     745.340 732.440 705.770  1.00  0.00            
ATOM   3290  S2h TRP  1488     745.510 730.820 704.290  1.00  0.00            
ATOM   3291  S3h TRP  1488     746.020 728.990 705.910  1.00  0.00            
ATOM   3292  S4h TRP  1488     745.900 731.030 707.820  1.00  0.00            
ATOM   3293  BBh SER  1489     743.230 738.280 705.210  1.00  0.00            
ATOM   3294  S1h SER  1489     742.620 740.130 705.230  1.00  0.00            
ATOM   3295  BBh TYR  1490     746.050 739.020 702.730  1.00  0.00            
ATOM   3296  S1h TYR  1490     749.250 740.110 701.340  1.00  0.00            
ATOM   3297  S2h TYR  1490     747.330 740.680 700.020  1.00  0.00            
ATOM   3298  S3h TYR  1490     749.160 743.120 700.590  1.00  0.00            
ATOM   3299  BBh ASN  1491     745.920 735.530 701.350  1.00  0.00            
ATOM   3300  S1h ASN  1491     747.570 733.820 700.540  1.00  0.00            
ATOM   3301  BBh ALA  1492     742.190 735.670 700.870  1.00  0.00            
ATOM   3302  BBh GLU  1493     742.320 738.980 699.050  1.00  0.00            
ATOM   3303  S1h GLU  1493     741.890 741.340 700.600  1.00  0.00            
ATOM   3304  BBh LEU  1494     744.990 737.790 696.770  1.00  0.00            
ATOM   3305  S1h LEU  1494     747.330 736.690 696.460  1.00  0.00            
ATOM   3306  BBh LEU  1495     743.360 734.410 696.050  1.00  0.00            
ATOM   3307  S1h LEU  1495     742.390 732.030 696.940  1.00  0.00            
ATOM   3308  BBh VAL  1496     740.240 735.850 694.500  1.00  0.00            
ATOM   3309  S1h VAL  1496     738.960 736.580 695.850  1.00  0.00            
ATOM   3310  BBh ALA  1497     741.940 738.710 692.700  1.00  0.00            
ATOM   3311  BBh LEU  1498     744.230 736.220 691.040  1.00  0.00            
ATOM   3312  S1h LEU  1498     746.480 737.480 691.140  1.00  0.00            
ATOM   3313  BBh GLU  1499     741.560 733.550 690.590  1.00  0.00            
ATOM   3314  S1h GLU  1499     741.740 731.080 691.840  1.00  0.00            
ATOM   3315  BBh ASN  1500     739.080 736.110 689.240  1.00  0.00            
ATOM   3316  S1h ASN  1500     737.310 736.930 690.710  1.00  0.00            
ATOM   3317  BBh GLN  1501     741.630 737.450 686.770  1.00  0.00            
ATOM   3318  S1h GLN  1501     743.540 738.620 686.480  1.00  0.00            
ATOM   3319  BBh HIS  1502     742.440 734.010 685.410  1.00  0.00            
ATOM   3320  S1h HIS  1502     744.140 733.460 686.200  1.00  0.00            
ATOM   3321  S2h HIS  1502     745.820 733.030 687.040  1.00  0.00            
ATOM   3322  S3h HIS  1502     746.510 731.970 685.290  1.00  0.00            
ATOM   3323  BBh THR  1503     738.660 733.270 685.320  1.00  0.00            
ATOM   3324  S1h THR  1503     737.030 732.800 686.270  1.00  0.00            
ATOM   3325  BBh ILE  1504     737.940 736.470 683.410  1.00  0.00            
ATOM   3326  S1h ILE  1504     736.780 737.820 684.620  1.00  0.00            
ATOM   3327  BBh ASP  1505     740.720 735.610 680.930  1.00  0.00            
ATOM   3328  S1h ASP  1505     743.270 736.320 681.080  1.00  0.00            
ATOM   3329  BBh LEU  1506     739.640 731.990 680.790  1.00  0.00            
ATOM   3330  S1h LEU  1506     738.720 729.860 682.170  1.00  0.00            
ATOM   3331  BBh ALA  1507     736.240 732.560 679.260  1.00  0.00            
ATOM   3332  BBh ASP  1508     737.830 735.210 676.950  1.00  0.00            
ATOM   3333  S1h ASP  1508     737.130 737.090 678.520  1.00  0.00            
ATOM   3334  BBh SER  1509     740.210 732.490 675.670  1.00  0.00            
ATOM   3335  S1h SER  1509     741.380 732.150 674.150  1.00  0.00            
ATOM   3336  BBh GLU  1510     737.200 730.180 675.200  1.00  0.00            
ATOM   3337  S1h GLU  1510     738.020 728.360 677.590  1.00  0.00            
ATOM   3338  BBh MET  1511     735.400 732.900 673.280  1.00  0.00            
ATOM   3339  S1h MET  1511     733.930 735.020 672.600  1.00  0.00            
ATOM   3340  BBh ASN  1512     738.260 733.110 670.940  1.00  0.00            
ATOM   3341  S1h ASN  1512     739.910 734.640 669.960  1.00  0.00            
ATOM   3342  BBh LYS  1513     739.000 729.400 670.620  1.00  0.00            
ATOM   3343  S1h LYS  1513     739.430 727.330 671.990  1.00  0.00            
ATOM   3344  S2h LYS  1513     739.000 725.420 674.050  1.00  0.00            
ATOM   3345  BBh LEU  1514     735.400 728.910 669.290  1.00  0.00            
ATOM   3346  S1h LEU  1514     733.240 727.460 668.720  1.00  0.00            
ATOM   3347  BBh PHE  1515     735.980 731.880 666.910  1.00  0.00            
ATOM   3348  S1h PHE  1515     735.000 735.000 667.420  1.00  0.00            
ATOM   3349  S2h PHE  1515     736.770 735.290 665.820  1.00  0.00            
ATOM   3350  S3h PHE  1515     736.550 736.810 667.660  1.00  0.00            
ATOM   3351  BBh GLU  1516     739.240 730.450 665.480  1.00  0.00            
ATOM   3352  S1h GLU  1516     740.880 732.500 665.800  1.00  0.00            
ATOM   3353  BBh LYS  1517     737.830 726.900 665.500  1.00  0.00            
ATOM   3354  S1h LYS  1517     737.860 724.610 664.650  1.00  0.00            
ATOM   3355  S2h LYS  1517     738.680 721.930 664.270  1.00  0.00            
ATOM   3356  BBh THR  1518     734.900 728.370 663.410  1.00  0.00            
ATOM   3357  S1h THR  1518     733.080 727.870 663.920  1.00  0.00            
ATOM   3358  BBh ARG  1519     737.190 730.250 660.970  1.00  0.00            
ATOM   3359  S1h ARG  1519     737.720 731.890 659.160  1.00  0.00            
ATOM   3360  S2h ARG  1519     740.810 733.130 660.000  1.00  0.00            
ATOM   3361  BBh ARG  1520     739.460 727.280 660.560  1.00  0.00            
ATOM   3362  S1h ARG  1520     741.470 728.150 662.010  1.00  0.00            
ATOM   3363  S2h ARG  1520     744.360 729.760 663.240  1.00  0.00            
ATOM   3364  BBh GLN  1521     736.430 725.360 659.210  1.00  0.00            
ATOM   3365  S1h GLN  1521     735.340 722.750 660.280  1.00  0.00            
ATOM   3366  BBh LEU  1522     735.230 728.060 656.880  1.00  0.00            
ATOM   3367  S1h LEU  1522     733.250 729.590 657.870  1.00  0.00            
ATOM   3368  BBt ARG  1523     738.620 728.320 655.180  1.00  0.00            
ATOM   3369  S1t ARG  1523     740.670 728.900 656.190  1.00  0.00            
ATOM   3370  S2t ARG  1523     742.550 731.860 654.850  1.00  0.00            
ATOM   3371  BBt GLU  1524     738.170 730.160 651.930  1.00  0.00            
ATOM   3372  S1t GLU  1524     738.600 732.780 651.170  1.00  0.00            
ATOM   3373  BBs ASN  1525     734.350 730.250 651.730  1.00  0.00            
ATOM   3374  S1s ASN  1525     734.060 727.920 652.550  1.00  0.00            
ATOM   3375  BBe ALA  1526     734.070 733.130 654.220  1.00  0.00            
ATOM   3376  BBe GLU  1527     735.570 736.370 655.630  1.00  0.00            
ATOM   3377  S1e GLU  1527     738.890 735.340 655.440  1.00  0.00            
ATOM   3378  BBe ASP  1528     735.670 737.720 659.210  1.00  0.00            
ATOM   3379  S1e ASP  1528     736.790 736.960 661.390  1.00  0.00            
ATOM   3380  BBc MET  1529     733.690 740.960 659.280  1.00  0.00            
ATOM   3381  S1c MET  1529     733.490 743.580 658.120  1.00  0.00            
ATOM   3382  BBs GLY  1530     735.500 741.640 662.540  1.00  0.00            
ATOM   3383  BBs ASN  1531     732.490 742.270 664.810  1.00  0.00            
ATOM   3384  S1s ASN  1531     731.640 744.620 665.310  1.00  0.00            
ATOM   3385  BBs GLY  1532     732.600 738.570 665.570  1.00  0.00            
ATOM   3386  BBe CYS  1533     730.760 737.560 662.390  1.00  0.00            
ATOM   3387  S1e CYS  1533     729.800 739.610 661.680  1.00  0.00            
ATOM   3388  BBe PHE  1534     731.790 735.400 659.360  1.00  0.00            
ATOM   3389  S1e PHE  1534     733.760 733.440 661.200  1.00  0.00            
ATOM   3390  S2e PHE  1534     731.490 732.800 661.620  1.00  0.00            
ATOM   3391  S3e PHE  1534     733.050 732.960 663.440  1.00  0.00            
ATOM   3392  BBe LYS  1535     730.410 736.560 655.950  1.00  0.00            
ATOM   3393  S1e LYS  1535     730.380 738.940 655.910  1.00  0.00            
ATOM   3394  S2e LYS  1535     728.950 741.380 656.900  1.00  0.00            
ATOM   3395  BBe ILE  1536     729.850 733.250 654.270  1.00  0.00            
ATOM   3396  S1e ILE  1536     730.110 731.430 655.100  1.00  0.00            
ATOM   3397  BBs TYR  1537     730.040 733.860 650.480  1.00  0.00            
ATOM   3398  S1s TYR  1537     731.710 736.550 651.470  1.00  0.00            
ATOM   3399  S2s TYR  1537     730.310 737.020 649.580  1.00  0.00            
ATOM   3400  S3s TYR  1537     732.010 739.460 650.450  1.00  0.00            
ATOM   3401  BBs HIS  1538     728.040 730.730 649.430  1.00  0.00            
ATOM   3402  S1s HIS  1538     728.800 729.330 650.560  1.00  0.00            
ATOM   3403  S2s HIS  1538     729.660 728.080 651.750  1.00  0.00            
ATOM   3404  S3s HIS  1538     728.240 726.530 651.270  1.00  0.00            
ATOM   3405  BBc LYS  1539     724.310 730.110 650.060  1.00  0.00            
ATOM   3406  S1c LYS  1539     721.780 730.650 650.080  1.00  0.00            
ATOM   3407  S2c LYS  1539     719.560 730.030 648.430  1.00  0.00            
ATOM   3408  BBc CYS  1540     724.530 728.440 653.360  1.00  0.00            
ATOM   3409  S1c CYS  1540     725.670 729.060 655.340  1.00  0.00            
ATOM   3410  BBc ASP  1541     721.180 726.820 654.260  1.00  0.00            
ATOM   3411  S1c ASP  1541     718.950 727.170 653.030  1.00  0.00            
ATOM   3412  BBh ASN  1542     719.990 725.590 657.660  1.00  0.00            
ATOM   3413  S1h ASN  1542     718.250 726.180 659.300  1.00  0.00            
ATOM   3414  BBh ALA  1543     721.510 722.380 656.420  1.00  0.00            
ATOM   3415  BBh CYS  1544     724.700 724.260 655.480  1.00  0.00            
ATOM   3416  S1h CYS  1544     724.870 723.230 653.300  1.00  0.00            
ATOM   3417  BBh ILE  1545     724.770 725.900 658.960  1.00  0.00            
ATOM   3418  S1h ILE  1545     725.920 727.010 659.600  1.00  0.00            
ATOM   3419  BBh GLU  1546     724.180 722.860 661.070  1.00  0.00            
ATOM   3420  S1h GLU  1546     721.660 723.380 662.620  1.00  0.00            
ATOM   3421  BBh SER  1547     727.160 721.160 659.500  1.00  0.00            
ATOM   3422  S1h SER  1547     726.370 720.030 658.120  1.00  0.00            
ATOM   3423  BBh ILE  1548     729.160 724.210 660.440  1.00  0.00            
ATOM   3424  S1h ILE  1548     730.830 725.890 660.450  1.00  0.00            
ATOM   3425  BBh ARG  1549     727.800 723.970 664.020  1.00  0.00            
ATOM   3426  S1h ARG  1549     725.990 724.790 665.220  1.00  0.00            
ATOM   3427  S2h ARG  1549     723.810 723.100 667.420  1.00  0.00            
ATOM   3428  BBt ASN  1550     728.350 720.390 664.980  1.00  0.00            
ATOM   3429  S1t ASN  1550     728.810 720.470 667.500  1.00  0.00            
ATOM   3430  BBt GLY  1551     731.580 720.710 662.950  1.00  0.00            
ATOM   3431  BBc THR  1552     731.080 718.520 659.800  1.00  0.00            
ATOM   3432  S1c THR  1552     730.940 716.860 658.780  1.00  0.00            
ATOM   3433  BBc TYR  1553     731.160 721.390 657.260  1.00  0.00            
ATOM   3434  S1c TYR  1553     731.760 724.290 656.170  1.00  0.00            
ATOM   3435  S2c TYR  1553     729.640 723.580 655.320  1.00  0.00            
ATOM   3436  S3c TYR  1553     729.810 726.650 655.690  1.00  0.00            
ATOM   3437  BBc ASP  1554     733.170 720.360 654.080  1.00  0.00            
ATOM   3438  S1c ASP  1554     733.850 718.010 653.480  1.00  0.00            
ATOM   3439  BBh HIS  1555     734.580 723.510 652.600  1.00  0.00            
ATOM   3440  S1h HIS  1555     736.170 723.730 653.720  1.00  0.00            
ATOM   3441  S2h HIS  1555     737.700 723.910 654.870  1.00  0.00            
ATOM   3442  S3h HIS  1555     737.480 721.900 655.630  1.00  0.00            
ATOM   3443  BBh ASP  1556     735.060 721.850 649.230  1.00  0.00            
ATOM   3444  S1h ASP  1556     737.030 721.490 647.720  1.00  0.00            
ATOM   3445  BBh ILE  1557     731.380 721.690 648.550  1.00  0.00            
ATOM   3446  S1h ILE  1557     730.040 721.400 650.440  1.00  0.00            
ATOM   3447  BBh TYR  1558     731.150 725.490 648.070  1.00  0.00            
ATOM   3448  S1h TYR  1558     727.930 726.070 647.230  1.00  0.00            
ATOM   3449  S2h TYR  1558     728.940 724.760 645.490  1.00  0.00            
ATOM   3450  S3h TYR  1558     726.320 723.500 646.570  1.00  0.00            
ATOM   3451  BBh ARG  1559     734.800 726.490 647.850  1.00  0.00            
ATOM   3452  S1h ARG  1559     736.760 726.550 649.050  1.00  0.00            
ATOM   3453  S2h ARG  1559     739.580 725.420 650.420  1.00  0.00            
ATOM   3454  BBh ASP  1560     734.190 726.700 644.170  1.00  0.00            
ATOM   3455  S1h ASP  1560     733.420 724.310 643.850  1.00  0.00            
ATOM   3456  BBh GLU  1561     731.040 728.880 644.590  1.00  0.00            
ATOM   3457  S1h GLU  1561     728.090 729.680 644.230  1.00  0.00            
ATOM   3458  BBh ALA  1562     732.380 731.360 647.090  1.00  0.00            
ATOM   3459  BBh LEU  1563     735.650 732.020 645.290  1.00  0.00            
ATOM   3460  S1h LEU  1563     737.470 730.930 646.860  1.00  0.00            
ATOM   3461  BBh ASN  1564     733.390 733.310 642.250  1.00  0.00            
ATOM   3462  S1h ASN  1564     734.290 734.290 640.060  1.00  0.00            
ATOM   3463  BBh ASN  1565     731.200 735.370 644.720  1.00  0.00            
ATOM   3464  S1h ASN  1565     728.840 734.500 645.110  1.00  0.00            
ATOM   3465  BBh ARG  1566     734.290 736.590 646.390  1.00  0.00            
ATOM   3466  S1h ARG  1566     735.460 735.920 648.510  1.00  0.00            
ATOM   3467  S2h ARG  1566     736.960 737.930 651.040  1.00  0.00            
ATOM   3468  BBh PHE  1567     736.790 737.380 643.660  1.00  0.00            
ATOM   3469  S1h PHE  1567     739.110 738.190 646.190  1.00  0.00            
ATOM   3470  S2h PHE  1567     739.650 736.100 645.150  1.00  0.00            
ATOM   3471  S3h PHE  1567     740.090 736.420 647.490  1.00  0.00            
ATOM   3472  BBh GLN  1568     734.160 739.470 642.120  1.00  0.00            
ATOM   3473  S1h GLN  1568     731.090 738.620 641.330  1.00  0.00            
ATOM   3474  BBh ILE  1569     735.630 741.600 644.590  1.00  0.00            
ATOM   3475  S1h ILE  1569     734.210 741.290 646.400  1.00  0.00            
ATOM   3476  BBh LYS  1570     738.580 742.110 641.990  1.00  0.00            
ATOM   3477  S1h LYS  1570     740.260 739.540 641.830  1.00  0.00            
ATOM   3478  S2h LYS  1570     740.230 737.160 639.960  1.00  0.00            
ATOM   3479  BBh GLY  1571     737.740 740.840 638.460  1.00  0.00            
ATOM   3480  BBh VAL  1572     734.220 741.920 639.050  1.00  0.00            
ATOM   3481  S1h VAL  1572     732.760 741.640 637.710  1.00  0.00            
ATOM   3482  BBh GLU  1573     735.300 745.360 637.990  1.00  0.00            
ATOM   3483  S1h GLU  1573     732.410 746.270 637.280  1.00  0.00            
ATOM   3484  BBh LEU  1574     738.170 744.430 635.770  1.00  0.00            
ATOM   3485  S1h LEU  1574     740.140 744.080 633.960  1.00  0.00            
ATOM   3486  BBh LYS  1575     735.550 742.330 634.040  1.00  0.00            
ATOM   3487  S1h LYS  1575     733.660 741.140 633.370  1.00  0.00            
ATOM   3488  S2h LYS  1575     730.720 741.450 633.570  1.00  0.00            
ATOM   3489  BBh SER  1576     734.760 745.760 632.680  1.00  0.00            
ATOM   3490  S1h SER  1576     733.050 746.480 632.090  1.00  0.00            
ATOM   3491  BBh GLY  1577     738.020 746.870 631.290  1.00  0.00            
ATOM   3492  BBh TYR  1578     737.530 743.570 629.420  1.00  0.00            
ATOM   3493  S1h TYR  1578     739.540 741.870 627.990  1.00  0.00            
ATOM   3494  S2h TYR  1578     739.140 740.550 629.960  1.00  0.00            
ATOM   3495  S3h TYR  1578     738.620 738.980 627.340  1.00  0.00            
ATOM   3496  BBh LYS  1579     733.820 743.270 628.150  1.00  0.00            
ATOM   3497  S1h LYS  1579     733.200 741.110 627.360  1.00  0.00            
ATOM   3498  S2h LYS  1579     733.770 738.280 627.200  1.00  0.00            
ATOM   3499  BBh ASP  1580     734.170 746.610 626.560  1.00  0.00            
ATOM   3500  S1h ASP  1580     733.400 748.950 626.990  1.00  0.00            
ATOM   3501  BBh TRP  1581     737.650 746.280 625.080  1.00  0.00            
ATOM   3502  S1h TRP  1581     737.710 747.960 622.920  1.00  0.00            
ATOM   3503  S2h TRP  1581     738.930 749.010 621.430  1.00  0.00            
ATOM   3504  S3h TRP  1581     737.110 749.490 619.780  1.00  0.00            
ATOM   3505  S4h TRP  1581     735.540 748.020 621.580  1.00  0.00            
ATOM   3506  BBh ILE  1582     739.080 743.220 623.270  1.00  0.00            
ATOM   3507  S1h ILE  1582     740.650 743.200 621.890  1.00  0.00            
ATOM   3508  BBh LEU  1583     736.230 740.610 623.150  1.00  0.00            
ATOM   3509  S1h LEU  1583     735.420 738.280 622.370  1.00  0.00            
ATOM   3510  BBh TRP  1584     734.260 743.340 621.370  1.00  0.00            
ATOM   3511  S1h TRP  1584     731.920 743.350 622.320  1.00  0.00            
ATOM   3512  S2h TRP  1584     730.580 744.150 623.880  1.00  0.00            
ATOM   3513  S3h TRP  1584     728.630 742.590 623.680  1.00  0.00            
ATOM   3514  S4h TRP  1584     730.310 741.460 621.740  1.00  0.00            
ATOM   3515  BBh ILE  1585     737.010 744.030 618.840  1.00  0.00            
ATOM   3516  S1h ILE  1585     738.220 744.730 617.060  1.00  0.00            
ATOM   3517  BBh SER  1586     737.110 740.280 617.640  1.00  0.00            
ATOM   3518  S1h SER  1586     738.150 738.920 616.710  1.00  0.00            
ATOM   3519  BBh PHE  1587     733.170 740.400 617.410  1.00  0.00            
ATOM   3520  S1h PHE  1587     731.170 737.730 616.690  1.00  0.00            
ATOM   3521  S2h PHE  1587     732.940 736.970 618.110  1.00  0.00            
ATOM   3522  S3h PHE  1587     732.070 735.520 616.400  1.00  0.00            
ATOM   3523  BBh ALA  1588     733.500 743.550 615.280  1.00  0.00            
ATOM   3524  BBh ILE  1589     735.990 741.940 612.800  1.00  0.00            
ATOM   3525  S1h ILE  1589     737.870 742.700 612.890  1.00  0.00            
ATOM   3526  BBh SER  1590     734.180 738.550 612.180  1.00  0.00            
ATOM   3527  S1h SER  1590     733.990 736.650 611.770  1.00  0.00            
ATOM   3528  BBh CYS  1591     731.140 740.780 611.410  1.00  0.00            
ATOM   3529  S1h CYS  1591     729.160 740.650 612.750  1.00  0.00            
ATOM   3530  BBh LEU  1592     733.370 742.890 609.240  1.00  0.00            
ATOM   3531  S1h LEU  1592     731.510 743.950 607.580  1.00  0.00            
ATOM   3532  BBh LEU  1593     734.360 739.960 606.990  1.00  0.00            
ATOM   3533  S1h LEU  1593     735.950 737.980 607.640  1.00  0.00            
ATOM   3534  BBh LEU  1594     731.160 738.050 607.360  1.00  0.00            
ATOM   3535  S1h LEU  1594     731.190 735.630 606.280  1.00  0.00            
ATOM   3536  BBh CYS  1595     727.700 739.590 606.500  1.00  0.00            
ATOM   3537  S1h CYS  1595     726.810 740.250 608.640  1.00  0.00            
ATOM   3538  BBh VAL  1596     729.470 741.150 603.500  1.00  0.00            
ATOM   3539  S1h VAL  1596     729.650 743.110 603.180  1.00  0.00            
ATOM   3540  BBh VAL  1597     731.310 738.110 602.260  1.00  0.00            
ATOM   3541  S1h VAL  1597     733.220 738.690 602.400  1.00  0.00            
ATOM   3542  BBh LEU  1598     728.030 735.890 602.440  1.00  0.00            
ATOM   3543  S1h LEU  1598     728.990 733.980 600.870  1.00  0.00            
ATOM   3544  BBh LEU  1599     726.040 738.280 600.420  1.00  0.00            
ATOM   3545  S1h LEU  1599     724.350 738.220 598.470  1.00  0.00            
ATOM   3546  BBh GLY  1600     728.930 738.990 597.860  1.00  0.00            
ATOM   3547  BBh PHE  1601     730.290 735.860 596.170  1.00  0.00            
ATOM   3548  S1h PHE  1601     732.750 735.030 598.020  1.00  0.00            
ATOM   3549  S2h PHE  1601     733.180 737.120 596.920  1.00  0.00            
ATOM   3550  S3h PHE  1601     734.870 736.130 598.300  1.00  0.00            
ATOM   3551  BBh ILE  1602     727.100 733.820 595.840  1.00  0.00            
ATOM   3552  S1h ILE  1602     726.680 731.910 596.410  1.00  0.00            
ATOM   3553  BBh MET  1603     725.530 736.890 594.050  1.00  0.00            
ATOM   3554  S1h MET  1603     723.740 738.180 593.150  1.00  0.00            
ATOM   3555  BBh TRP  1604     728.770 737.210 592.080  1.00  0.00            
ATOM   3556  S1h TRP  1604     729.960 739.380 592.860  1.00  0.00            
ATOM   3557  S2h TRP  1604     731.830 740.500 593.110  1.00  0.00            
ATOM   3558  S3h TRP  1604     730.830 742.690 593.800  1.00  0.00            
ATOM   3559  S4h TRP  1604     728.410 741.340 593.370  1.00  0.00            
ATOM   3560  BBh ALA  1605     728.680 733.350 591.710  1.00  0.00            
ATOM   3561  BBh CYS  1606     725.090 732.830 590.330  1.00  0.00            
ATOM   3562  S1h CYS  1606     724.260 731.360 592.080  1.00  0.00            
ATOM   3563  BBh GLN  1607     725.800 736.040 588.390  1.00  0.00            
ATOM   3564  S1h GLN  1607     725.100 738.330 588.010  1.00  0.00            
ATOM   3565  BBc ARG  1608     728.420 734.020 586.450  1.00  0.00            
ATOM   3566  S1c ARG  1608     730.770 733.170 587.270  1.00  0.00            
ATOM   3567  S2c ARG  1608     733.980 732.390 586.190  1.00  0.00            
ATOM   3568  BBc GLY  1609     727.150 730.600 585.100  1.00  0.00            
ATOM   3569  BBc ASN  1610     724.400 732.580 583.390  1.00  0.00            
ATOM   3570  S1c ASN  1610     723.200 733.160 585.460  1.00  0.00            
ATOM   3571  BBc ILE  1611     726.290 735.750 582.280  1.00  0.00            
ATOM   3572  S1c ILE  1611     724.710 737.010 583.180  1.00  0.00            
ATOM   3573  BBc ARG  1612     728.930 733.230 580.920  1.00  0.00            
ATOM   3574  S1c ARG  1612     730.850 733.460 579.440  1.00  0.00            
ATOM   3575  S2c ARG  1612     733.690 732.260 577.730  1.00  0.00            
ATOM   3576  BBc CYS  1613     727.330 730.010 579.440  1.00  0.00            
ATOM   3577  S1c CYS  1613     727.660 728.170 580.910  1.00  0.00            
ATOM   3578  BBc ASN  1614     724.570 732.310 578.040  1.00  0.00            
ATOM   3579  S1c ASN  1614     724.750 734.750 577.380  1.00  0.00            
ATOM   3580  BBc ILE  1615     721.810 729.480 578.340  1.00  0.00            
ATOM   3581  S1c ILE  1615     720.530 728.960 576.710  1.00  0.00            
ATOM   3582  BBc CYS  1616     722.630 728.520 582.080  1.00  0.00            
ATOM   3583  S1c CYS  1616     722.760 726.230 582.810  1.00  0.00            
ATOM   3584  BBc ILE  1617     719.550 730.510 583.200  1.00  0.00            
ATOM   3585  S1c ILE  1617     719.070 731.220 585.330  1.00  0.00            
ATOM   3586  SC1 PLM  1618     740.340 749.260 592.110  1.00  0.00            
ATOM   3587  SC2 PLM  1618     741.200 750.210 595.380  1.00  0.00            
ATOM   3588  SC3 PLM  1618     742.340 753.310 598.590  1.00  0.00            
ATOM   3589  SC4 PLM  1618     742.830 758.270 598.420  1.00  0.00            
ATOM   3590  SC1 PLM  1619     723.840 751.260 589.170  1.00  0.00            
ATOM   3591  SC2 PLM  1619     723.910 751.460 593.190  1.00  0.00            
ATOM   3592  SC3 PLM  1619     722.150 751.800 597.110  1.00  0.00            
ATOM   3593  SC4 PLM  1619     722.780 750.900 601.520  1.00  0.00            
ATOM   3594  SC1 PLM  1620     731.070 757.250 591.910  1.00  0.00            
ATOM   3595  SC2 PLM  1620     732.110 757.160 595.370  1.00  0.00            
ATOM   3596  SC3 PLM  1620     730.260 757.910 599.180  1.00  0.00            
ATOM   3597  SC4 PLM  1620     727.410 756.570 603.410  1.00  0.00            
ATOM   3598  SC1 PLM  1621     743.250 725.230 593.980  1.00  0.00            
ATOM   3599  SC2 PLM  1621     743.910 724.580 597.820  1.00  0.00            
ATOM   3600  SC3 PLM  1621     744.830 723.910 601.870  1.00  0.00            
ATOM   3601  SC4 PLM  1621     747.600 723.490 606.160  1.00  0.00            
ATOM   3602  SC1 PLM  1622     747.690 738.090 585.970  1.00  0.00            
ATOM   3603  SC2 PLM  1622     748.620 738.360 590.870  1.00  0.00            
ATOM   3604  SC3 PLM  1622     748.920 736.950 594.530  1.00  0.00            
ATOM   3605  SC4 PLM  1622     751.650 735.230 598.030  1.00  0.00            
ATOM   3606  SC1 PLM  1623     749.570 734.030 587.020  1.00  0.00            
ATOM   3607  SC2 PLM  1623     750.140 733.710 591.110  1.00  0.00            
ATOM   3608  SC3 PLM  1623     751.190 731.710 594.570  1.00  0.00            
ATOM   3609  SC4 PLM  1623     751.380 729.400 597.750  1.00  0.00            
ATOM   3610  SC1 PLM  1624     722.260 730.400 595.250  1.00  0.00            
ATOM   3611  SC2 PLM  1624     720.350 727.200 596.990  1.00  0.00            
ATOM   3612  SC3 PLM  1624     722.690 724.360 599.110  1.00  0.00            
ATOM   3613  SC4 PLM  1624     722.030 720.500 602.050  1.00  0.00            
ATOM   3614  SC1 PLM  1625     726.820 725.810 585.190  1.00  0.00            
ATOM   3615  SC2 PLM  1625     724.060 722.640 586.270  1.00  0.00            
ATOM   3616  SC3 PLM  1625     724.940 718.750 588.240  1.00  0.00            
ATOM   3617  SC4 PLM  1625     722.190 715.370 589.280  1.00  0.00            
ATOM   3618  SC1 PLM  1626     720.080 724.790 585.130  1.00  0.00            
ATOM   3619  SC2 PLM  1626     718.720 724.930 588.970  1.00  0.00            
ATOM   3620  SC3 PLM  1626     718.230 723.730 593.000  1.00  0.00            
ATOM   3621  SC4 PLM  1626     718.020 722.220 597.660  1.00  0.00            
ATOM   3622  BBc SER     1     441.550 654.460 314.030  1.00  0.00            
ATOM   3623  S1c SER     1     443.050 653.430 314.740  1.00  0.00            
ATOM   3624  BBc THR     2     438.920 652.740 311.910  1.00  0.00            
ATOM   3625  S1c THR     2     439.660 651.020 311.380  1.00  0.00            
ATOM   3626  BBe ALA     3     435.170 652.560 312.500  1.00  0.00            
ATOM   3627  BBe THR     4     432.450 650.180 311.480  1.00  0.00            
ATOM   3628  S1e THR     4     432.680 648.250 311.570  1.00  0.00            
ATOM   3629  BBe LEU     5     428.850 651.080 310.830  1.00  0.00            
ATOM   3630  S1e LEU     5     429.690 653.350 309.730  1.00  0.00            
ATOM   3631  BBe CYS     6     426.220 648.490 310.270  1.00  0.00            
ATOM   3632  S1e CYS     6     427.450 646.820 311.530  1.00  0.00            
ATOM   3633  BBe LEU     7     422.740 648.780 308.800  1.00  0.00            
ATOM   3634  S1e LEU     7     421.210 650.530 307.440  1.00  0.00            
ATOM   3635  BBe GLY     8     419.790 646.550 309.660  1.00  0.00            
ATOM   3636  BBe HIS     9     416.220 645.570 310.360  1.00  0.00            
ATOM   3637  S1e HIS     9     415.180 644.810 308.900  1.00  0.00            
ATOM   3638  S2e HIS     9     414.220 644.080 307.390  1.00  0.00            
ATOM   3639  S3e HIS     9     413.600 642.350 308.520  1.00  0.00            
ATOM   3640  BBe HIS    10     414.410 643.810 313.150  1.00  0.00            
ATOM   3641  S1e HIS    10     412.920 644.370 314.280  1.00  0.00            
ATOM   3642  S2e HIS    10     411.410 644.990 315.310  1.00  0.00            
ATOM   3643  S3e HIS    10     411.530 643.300 316.660  1.00  0.00            
ATOM   3644  BBc ALA    11     413.480 640.120 313.240  1.00  0.00            
ATOM   3645  BBc VAL    12     411.040 638.570 315.770  1.00  0.00            
ATOM   3646  S1c VAL    12     409.170 639.070 316.300  1.00  0.00            
ATOM   3647  BBs PRO    13     411.020 635.570 318.200  1.00  0.00            
ATOM   3648  S1s PRO    13     411.800 635.730 319.930  1.00  0.00            
ATOM   3649  BBs ASN    14     407.600 634.560 316.890  1.00  0.00            
ATOM   3650  S1s ASN    14     406.980 632.250 317.860  1.00  0.00            
ATOM   3651  BBc GLY    15     406.660 635.480 313.380  1.00  0.00            
ATOM   3652  BBe THR    16     403.630 635.160 311.080  1.00  0.00            
ATOM   3653  S1e THR    16     401.940 636.030 311.490  1.00  0.00            
ATOM   3654  BBe ILE    17     403.100 632.910 308.040  1.00  0.00            
ATOM   3655  S1e ILE    17     403.150 630.850 309.060  1.00  0.00            
ATOM   3656  BBe VAL    18     401.780 634.570 304.880  1.00  0.00            
ATOM   3657  S1e VAL    18     401.100 636.300 305.610  1.00  0.00            
ATOM   3658  BBc LYS    19     400.920 633.850 301.210  1.00  0.00            
ATOM   3659  S1c LYS    19     398.460 633.270 301.710  1.00  0.00            
ATOM   3660  S2c LYS    19     396.870 631.570 303.470  1.00  0.00            
ATOM   3661  BBc THR    20     402.770 635.700 298.410  1.00  0.00            
ATOM   3662  S1c THR    20     404.570 635.770 299.140  1.00  0.00            
ATOM   3663  BBs ILE    21     402.630 635.200 294.650  1.00  0.00            
ATOM   3664  S1s ILE    21     401.410 636.230 292.850  1.00  0.00            
ATOM   3665  BBs THR    22     405.930 633.390 294.940  1.00  0.00            
ATOM   3666  S1s THR    22     407.480 634.570 294.940  1.00  0.00            
ATOM   3667  BBc ASP    23     405.300 631.270 298.090  1.00  0.00            
ATOM   3668  S1c ASP    23     407.360 630.350 299.120  1.00  0.00            
ATOM   3669  BBs ASP    24     402.250 629.690 299.660  1.00  0.00            
ATOM   3670  S1s ASP    24     400.160 628.280 300.050  1.00  0.00            
ATOM   3671  BBs GLN    25     404.220 629.950 302.920  1.00  0.00            
ATOM   3672  S1s GLN    25     401.570 629.660 304.760  1.00  0.00            
ATOM   3673  BBe ILE    26     406.310 632.740 304.080  1.00  0.00            
ATOM   3674  S1e ILE    26     407.820 633.470 302.930  1.00  0.00            
ATOM   3675  BBe GLU    27     407.100 634.310 307.510  1.00  0.00            
ATOM   3676  S1e GLU    27     408.280 631.860 308.940  1.00  0.00            
ATOM   3677  BBe VAL    28     406.650 638.140 308.040  1.00  0.00            
ATOM   3678  S1e VAL    28     404.900 638.650 307.230  1.00  0.00            
ATOM   3679  BBs THR    29     407.120 640.010 311.360  1.00  0.00            
ATOM   3680  S1s THR    29     408.590 641.280 311.530  1.00  0.00            
ATOM   3681  BBc ASN    30     403.480 641.000 311.490  1.00  0.00            
ATOM   3682  S1c ASN    30     402.720 643.180 312.700  1.00  0.00            
ATOM   3683  BBe ALA    31     400.200 640.230 309.670  1.00  0.00            
ATOM   3684  BBe THR    32     396.440 641.020 310.140  1.00  0.00            
ATOM   3685  S1e THR    32     396.360 642.910 309.690  1.00  0.00            
ATOM   3686  BBe GLU    33     393.240 639.050 309.510  1.00  0.00            
ATOM   3687  S1e GLU    33     391.270 638.390 311.530  1.00  0.00            
ATOM   3688  BBc LEU    34     391.060 639.840 306.500  1.00  0.00            
ATOM   3689  S1c LEU    34     391.710 642.210 305.360  1.00  0.00            
ATOM   3690  BBe VAL    35     388.420 637.190 307.170  1.00  0.00            
ATOM   3691  S1e VAL    35     388.050 635.480 306.200  1.00  0.00            
ATOM   3692  BBe GLN    36     385.960 637.770 309.970  1.00  0.00            
ATOM   3693  S1e GLN    36     385.430 639.540 311.180  1.00  0.00            
ATOM   3694  BBc SER    37     385.350 634.140 310.940  1.00  0.00            
ATOM   3695  S1c SER    37     386.840 633.060 310.280  1.00  0.00            
ATOM   3696  BBc SER    38     383.520 633.850 314.200  1.00  0.00            
ATOM   3697  S1c SER    38     384.170 632.360 315.270  1.00  0.00            
ATOM   3698  BBc SER    39     380.190 635.200 315.620  1.00  0.00            
ATOM   3699  S1c SER    39     378.930 634.540 314.280  1.00  0.00            
ATOM   3700  BBc THR    40     379.050 636.190 318.990  1.00  0.00            
ATOM   3701  S1c THR    40     379.700 637.090 320.590  1.00  0.00            
ATOM   3702  BBs GLY    41     376.170 633.780 318.630  1.00  0.00            
ATOM   3703  BBs LYS    42     373.480 636.430 318.720  1.00  0.00            
ATOM   3704  S1s LYS    42     374.590 637.790 320.470  1.00  0.00            
ATOM   3705  S2s LYS    42     375.570 640.150 321.730  1.00  0.00            
ATOM   3706  BBc ILE    43     371.410 638.780 316.610  1.00  0.00            
ATOM   3707  S1c ILE    43     369.610 637.870 315.460  1.00  0.00            
ATOM   3708  BBc CYS    44     371.840 642.140 318.330  1.00  0.00            
ATOM   3709  S1c CYS    44     374.120 642.420 318.230  1.00  0.00            
ATOM   3710  BBc ASN    45     368.660 644.070 318.460  1.00  0.00            
ATOM   3711  S1c ASN    45     367.110 643.380 320.190  1.00  0.00            
ATOM   3712  BBe ASN    46     370.070 647.090 316.780  1.00  0.00            
ATOM   3713  S1e ASN    46     370.260 648.850 318.580  1.00  0.00            
ATOM   3714  BBt PRO    47     370.140 649.550 313.920  1.00  0.00            
ATOM   3715  S1t PRO    47     370.870 650.770 312.660  1.00  0.00            
ATOM   3716  BBt HIS    48     367.720 647.010 312.410  1.00  0.00            
ATOM   3717  S1t HIS    48     368.560 645.290 312.800  1.00  0.00            
ATOM   3718  S2t HIS    48     369.280 643.580 313.330  1.00  0.00            
ATOM   3719  S3t HIS    48     371.310 644.240 312.970  1.00  0.00            
ATOM   3720  BBt ARG    49     364.190 646.700 313.510  1.00  0.00            
ATOM   3721  S1t ARG    49     361.740 647.840 313.560  1.00  0.00            
ATOM   3722  S2t ARG    49     359.170 646.360 315.360  1.00  0.00            
ATOM   3723  BBe ILE    50     364.320 643.060 314.300  1.00  0.00            
ATOM   3724  S1e ILE    50     365.620 641.590 315.540  1.00  0.00            
ATOM   3725  BBe LEU    51     361.100 641.210 315.100  1.00  0.00            
ATOM   3726  S1e LEU    51     360.120 642.140 317.460  1.00  0.00            
ATOM   3727  BBe ASP    52     360.880 637.600 316.230  1.00  0.00            
ATOM   3728  S1e ASP    52     361.660 637.490 318.670  1.00  0.00            
ATOM   3729  BBc GLY    53     358.370 635.390 314.450  1.00  0.00            
ATOM   3730  BBt ARG    54     358.560 633.290 317.530  1.00  0.00            
ATOM   3731  S1t ARG    54     359.870 632.890 319.690  1.00  0.00            
ATOM   3732  S2t ARG    54     359.930 632.610 323.100  1.00  0.00            
ATOM   3733  BBt ALA    55     356.290 630.620 316.050  1.00  0.00            
ATOM   3734  BBc CYS    56     354.630 632.350 313.140  1.00  0.00            
ATOM   3735  S1c CYS    56     352.700 630.910 312.840  1.00  0.00            
ATOM   3736  BBc THR    57     355.920 632.180 309.570  1.00  0.00            
ATOM   3737  S1c THR    57     355.390 630.780 308.320  1.00  0.00            
ATOM   3738  BBh LEU    58     355.360 635.710 308.090  1.00  0.00            
ATOM   3739  S1h LEU    58     354.980 637.980 306.620  1.00  0.00            
ATOM   3740  BBh ILE    59     352.650 634.180 305.940  1.00  0.00            
ATOM   3741  S1h ILE    59     352.080 633.850 304.020  1.00  0.00            
ATOM   3742  BBh ASP    60     350.630 632.870 308.880  1.00  0.00            
ATOM   3743  S1h ASP    60     350.310 630.540 308.250  1.00  0.00            
ATOM   3744  BBh ALA    61     350.860 636.420 310.320  1.00  0.00            
ATOM   3745  BBh LEU    62     349.820 638.030 307.100  1.00  0.00            
ATOM   3746  S1h LEU    62     349.940 638.230 304.480  1.00  0.00            
ATOM   3747  BBh LEU    63     346.950 635.470 306.860  1.00  0.00            
ATOM   3748  S1h LEU    63     347.420 633.780 304.950  1.00  0.00            
ATOM   3749  BBt GLY    64     345.910 635.960 310.480  1.00  0.00            
ATOM   3750  BBc ASP    65     346.350 632.530 312.090  1.00  0.00            
ATOM   3751  S1c ASP    65     348.150 631.060 313.130  1.00  0.00            
ATOM   3752  BBh PRO    66     344.720 633.220 315.430  1.00  0.00            
ATOM   3753  S1h PRO    66     343.160 634.300 315.310  1.00  0.00            
ATOM   3754  BBh HIS    67     347.960 633.110 317.470  1.00  0.00            
ATOM   3755  S1h HIS    67     349.030 631.480 317.560  1.00  0.00            
ATOM   3756  S2h HIS    67     349.810 629.740 317.830  1.00  0.00            
ATOM   3757  S3h HIS    67     351.790 630.580 318.090  1.00  0.00            
ATOM   3758  BBh CYS    68     349.720 635.210 314.800  1.00  0.00            
ATOM   3759  S1h CYS    68     351.940 635.220 315.700  1.00  0.00            
ATOM   3760  BBh ASP    69     347.270 637.980 315.600  1.00  0.00            
ATOM   3761  S1h ASP    69     345.270 639.320 314.790  1.00  0.00            
ATOM   3762  BBh VAL    70     350.010 639.430 317.830  1.00  0.00            
ATOM   3763  S1h VAL    70     351.500 638.750 318.980  1.00  0.00            
ATOM   3764  BBh PHE    71     351.760 640.360 314.570  1.00  0.00            
ATOM   3765  S1h PHE    71     354.850 638.770 314.700  1.00  0.00            
ATOM   3766  S2h PHE    71     355.180 641.010 315.500  1.00  0.00            
ATOM   3767  S3h PHE    71     356.120 639.160 316.700  1.00  0.00            
ATOM   3768  BBt GLN    72     348.860 642.450 313.310  1.00  0.00            
ATOM   3769  S1t GLN    72     345.660 644.070 313.670  1.00  0.00            
ATOM   3770  BBt ASN    73     350.280 645.510 311.560  1.00  0.00            
ATOM   3771  S1t ASN    73     349.380 647.540 312.670  1.00  0.00            
ATOM   3772  BBc GLU    74     353.780 645.000 312.710  1.00  0.00            
ATOM   3773  S1c GLU    74     354.260 645.430 315.550  1.00  0.00            
ATOM   3774  BBe THR    75     356.760 646.460 310.750  1.00  0.00            
ATOM   3775  S1e THR    75     357.090 648.380 310.670  1.00  0.00            
ATOM   3776  BBc TRP    76     360.080 644.750 310.400  1.00  0.00            
ATOM   3777  S1c TRP    76     358.660 642.510 310.650  1.00  0.00            
ATOM   3778  S2c TRP    76     357.570 641.570 312.310  1.00  0.00            
ATOM   3779  S3c TRP    76     355.740 640.490 310.990  1.00  0.00            
ATOM   3780  S4c TRP    76     357.140 641.590 308.830  1.00  0.00            
ATOM   3781  BBs ASP    77     363.590 645.680 309.380  1.00  0.00            
ATOM   3782  S1s ASP    77     364.360 648.030 309.050  1.00  0.00            
ATOM   3783  BBe LEU    78     364.420 641.990 309.480  1.00  0.00            
ATOM   3784  S1e LEU    78     366.240 640.390 310.560  1.00  0.00            
ATOM   3785  BBe PHE    79     361.820 639.380 310.280  1.00  0.00            
ATOM   3786  S1e PHE    79     359.660 638.150 308.080  1.00  0.00            
ATOM   3787  S2e PHE    79     359.080 637.260 310.240  1.00  0.00            
ATOM   3788  S3e PHE    79     359.670 635.780 308.440  1.00  0.00            
ATOM   3789  BBe VAL    80     363.280 636.300 311.910  1.00  0.00            
ATOM   3790  S1e VAL    80     364.800 636.860 313.090  1.00  0.00            
ATOM   3791  BBe GLU    81     361.530 632.890 311.440  1.00  0.00            
ATOM   3792  S1e GLU    81     360.740 630.660 309.350  1.00  0.00            
ATOM   3793  BBc ARG    82     362.310 630.360 314.220  1.00  0.00            
ATOM   3794  S1c ARG    82     362.860 631.900 315.810  1.00  0.00            
ATOM   3795  S2c ARG    82     364.810 634.050 317.330  1.00  0.00            
ATOM   3796  BBt SER    83     362.500 626.740 313.160  1.00  0.00            
ATOM   3797  S1t SER    83     362.530 625.710 311.500  1.00  0.00            
ATOM   3798  BBt ASN    84     359.550 625.390 315.180  1.00  0.00            
ATOM   3799  S1t ASN    84     358.610 623.100 314.520  1.00  0.00            
ATOM   3800  BBc ALA    85     357.070 628.040 314.370  1.00  0.00            
ATOM   3801  BBc PHE    86     353.810 626.230 313.850  1.00  0.00            
ATOM   3802  S1c PHE    86     352.630 626.540 316.860  1.00  0.00            
ATOM   3803  S2c PHE    86     354.090 624.640 317.020  1.00  0.00            
ATOM   3804  S3c PHE    86     353.600 625.950 318.980  1.00  0.00            
ATOM   3805  BBc SER    87     350.440 626.820 311.980  1.00  0.00            
ATOM   3806  S1c SER    87     350.950 626.010 310.280  1.00  0.00            
ATOM   3807  BBc ASN    88     347.210 625.880 313.860  1.00  0.00            
ATOM   3808  S1c ASN    88     347.550 624.650 315.940  1.00  0.00            
ATOM   3809  BBs CYS    89     344.720 627.310 311.320  1.00  0.00            
ATOM   3810  S1s CYS    89     346.490 627.900 309.790  1.00  0.00            
ATOM   3811  BBs TYR    90     342.650 626.080 308.320  1.00  0.00            
ATOM   3812  S1s TYR    90     340.150 625.580 308.620  1.00  0.00            
ATOM   3813  S2s TYR    90     340.480 626.050 306.290  1.00  0.00            
ATOM   3814  S3s TYR    90     338.640 623.600 306.770  1.00  0.00            
ATOM   3815  BBc PRO    91     344.630 623.780 305.980  1.00  0.00            
ATOM   3816  S1c PRO    91     343.750 622.100 305.820  1.00  0.00            
ATOM   3817  BBe TYR    92     345.920 626.140 303.260  1.00  0.00            
ATOM   3818  S1e TYR    92     347.310 629.110 303.510  1.00  0.00            
ATOM   3819  S2e TYR    92     348.190 627.620 305.180  1.00  0.00            
ATOM   3820  S3e TYR    92     350.400 629.150 303.640  1.00  0.00            
ATOM   3821  BBe ASP    93     348.030 625.870 300.130  1.00  0.00            
ATOM   3822  S1e ASP    93     350.170 624.770 300.910  1.00  0.00            
ATOM   3823  BBc ILE    94     349.570 628.910 298.340  1.00  0.00            
ATOM   3824  S1c ILE    94     349.970 630.860 298.890  1.00  0.00            
ATOM   3825  BBt PRO    95     350.430 628.720 294.630  1.00  0.00            
ATOM   3826  S1t PRO    95     348.980 629.000 293.430  1.00  0.00            
ATOM   3827  BBt ASP    96     354.000 630.300 294.320  1.00  0.00            
ATOM   3828  S1t ASP    96     355.700 628.720 293.210  1.00  0.00            
ATOM   3829  BBh TYR    97     354.480 630.680 298.070  1.00  0.00            
ATOM   3830  S1h TYR    97     354.620 628.730 300.710  1.00  0.00            
ATOM   3831  S2h TYR    97     354.480 631.070 301.230  1.00  0.00            
ATOM   3832  S3h TYR    97     355.490 629.360 303.610  1.00  0.00            
ATOM   3833  BBh ALA    98     358.080 631.740 298.260  1.00  0.00            
ATOM   3834  BBh SER    99     357.140 634.590 295.910  1.00  0.00            
ATOM   3835  S1h SER    99     356.570 634.150 294.100  1.00  0.00            
ATOM   3836  BBh LEU   100     354.560 635.960 298.360  1.00  0.00            
ATOM   3837  S1h LEU   100     352.110 636.210 299.400  1.00  0.00            
ATOM   3838  BBh ARG   101     356.750 635.370 301.350  1.00  0.00            
ATOM   3839  S1h ARG   101     358.090 634.680 303.440  1.00  0.00            
ATOM   3840  S2h ARG   101     359.350 632.290 305.200  1.00  0.00            
ATOM   3841  BBh SER   102     359.350 637.470 299.500  1.00  0.00            
ATOM   3842  S1h SER   102     360.690 636.770 298.270  1.00  0.00            
ATOM   3843  BBh LEU   103     357.420 640.530 298.330  1.00  0.00            
ATOM   3844  S1h LEU   103     354.970 641.010 297.280  1.00  0.00            
ATOM   3845  BBh VAL   104     355.780 640.670 301.780  1.00  0.00            
ATOM   3846  S1h VAL   104     354.090 639.680 302.160  1.00  0.00            
ATOM   3847  BBh ALA   105     359.090 640.510 303.630  1.00  0.00            
ATOM   3848  BBh SER   106     360.730 642.990 301.370  1.00  0.00            
ATOM   3849  S1h SER   106     361.390 642.250 299.690  1.00  0.00            
ATOM   3850  BBh SER   107     357.810 645.430 301.860  1.00  0.00            
ATOM   3851  S1h SER   107     356.820 645.370 300.180  1.00  0.00            
ATOM   3852  BBt GLY   108     358.150 644.640 305.530  1.00  0.00            
ATOM   3853  BBe THR   109     354.910 645.920 306.880  1.00  0.00            
ATOM   3854  S1e THR   109     354.360 647.330 305.650  1.00  0.00            
ATOM   3855  BBc LEU   110     351.790 644.250 308.190  1.00  0.00            
ATOM   3856  S1c LEU   110     352.300 641.820 307.850  1.00  0.00            
ATOM   3857  BBc GLU   111     349.780 647.530 307.780  1.00  0.00            
ATOM   3858  S1c GLU   111     351.190 650.020 308.170  1.00  0.00            
ATOM   3859  BBe PHE   112     346.210 646.180 307.100  1.00  0.00            
ATOM   3860  S1e PHE   112     344.620 643.260 308.060  1.00  0.00            
ATOM   3861  S2e PHE   112     346.990 643.330 308.420  1.00  0.00            
ATOM   3862  S3e PHE   112     345.730 641.400 309.090  1.00  0.00            
ATOM   3863  BBe ILE   113     343.460 648.570 305.960  1.00  0.00            
ATOM   3864  S1e ILE   113     344.110 650.570 305.260  1.00  0.00            
ATOM   3865  BBe THR   114     339.940 647.090 305.900  1.00  0.00            
ATOM   3866  S1e THR   114     339.340 646.470 307.660  1.00  0.00            
ATOM   3867  BBc GLU   115     337.510 648.010 303.150  1.00  0.00            
ATOM   3868  S1c GLU   115     338.290 651.110 302.750  1.00  0.00            
ATOM   3869  BBc GLY   116     333.760 648.200 302.610  1.00  0.00            
ATOM   3870  BBc PHE   117     332.620 644.670 302.040  1.00  0.00            
ATOM   3871  S1c PHE   117     334.410 644.040 299.010  1.00  0.00            
ATOM   3872  S2c PHE   117     335.700 644.010 301.030  1.00  0.00            
ATOM   3873  S3c PHE   117     336.680 643.270 298.970  1.00  0.00            
ATOM   3874  BBc THR   118     329.440 644.350 299.900  1.00  0.00            
ATOM   3875  S1c THR   118     328.080 645.730 299.760  1.00  0.00            
ATOM   3876  BBc TRP   119     328.650 640.660 300.340  1.00  0.00            
ATOM   3877  S1c TRP   119     330.700 639.370 299.480  1.00  0.00            
ATOM   3878  S2c TRP   119     331.170 637.810 298.000  1.00  0.00            
ATOM   3879  S3c TRP   119     333.660 637.990 298.110  1.00  0.00            
ATOM   3880  S4c TRP   119     333.120 639.970 300.010  1.00  0.00            
ATOM   3881  BBt THR   120     324.890 640.890 299.760  1.00  0.00            
ATOM   3882  S1t THR   120     323.870 642.240 298.780  1.00  0.00            
ATOM   3883  BBt GLY   121     323.400 637.370 299.870  1.00  0.00            
ATOM   3884  BBe VAL   122     326.000 635.080 301.360  1.00  0.00            
ATOM   3885  S1e VAL   122     327.810 635.860 301.010  1.00  0.00            
ATOM   3886  BBe THR   123     326.860 634.530 305.030  1.00  0.00            
ATOM   3887  S1e THR   123     325.820 634.280 306.660  1.00  0.00            
ATOM   3888  BBc GLN   124     330.230 635.910 306.120  1.00  0.00            
ATOM   3889  S1c GLN   124     330.300 638.810 304.810  1.00  0.00            
ATOM   3890  BBc ASN   125     332.800 635.010 308.790  1.00  0.00            
ATOM   3891  S1c ASN   125     334.680 635.680 310.300  1.00  0.00            
ATOM   3892  BBc GLY   126     332.590 631.200 308.240  1.00  0.00            
ATOM   3893  BBc GLY   127     334.820 629.410 310.680  1.00  0.00            
ATOM   3894  BBe SER   128     336.480 626.110 311.350  1.00  0.00            
ATOM   3895  S1e SER   128     335.520 624.990 310.090  1.00  0.00            
ATOM   3896  BBe SER   129     337.480 623.940 314.320  1.00  0.00            
ATOM   3897  S1e SER   129     336.110 622.710 314.960  1.00  0.00            
ATOM   3898  BBe ALA   130     340.900 623.410 312.900  1.00  0.00            
ATOM   3899  BBe CYS   131     341.000 627.210 313.440  1.00  0.00            
ATOM   3900  S1e CYS   131     341.930 629.430 313.650  1.00  0.00            
ATOM   3901  BBe LYS   132     339.440 627.520 316.850  1.00  0.00            
ATOM   3902  S1e LYS   132     338.620 626.060 318.570  1.00  0.00            
ATOM   3903  S2e LYS   132     338.260 623.500 319.740  1.00  0.00            
ATOM   3904  BBe ARG   133     339.590 631.030 318.210  1.00  0.00            
ATOM   3905  S1e ARG   133     338.570 633.610 318.020  1.00  0.00            
ATOM   3906  S2e ARG   133     336.880 635.110 315.290  1.00  0.00            
ATOM   3907  BBt GLY   134     339.730 629.960 321.900  1.00  0.00            
ATOM   3908  BBt PRO   135     336.310 628.470 322.150  1.00  0.00            
ATOM   3909  S1t PRO   135     335.730 627.010 323.220  1.00  0.00            
ATOM   3910  BBe ALA   136     334.690 629.600 318.910  1.00  0.00            
ATOM   3911  BBe ASN   137     335.390 628.070 315.520  1.00  0.00            
ATOM   3912  S1e ASN   137     333.020 627.190 314.950  1.00  0.00            
ATOM   3913  BBe GLY   138     337.530 630.640 313.720  1.00  0.00            
ATOM   3914  BBc PHE   139     339.260 631.440 310.510  1.00  0.00            
ATOM   3915  S1c PHE   139     338.240 632.110 307.300  1.00  0.00            
ATOM   3916  S2c PHE   139     338.560 629.800 307.860  1.00  0.00            
ATOM   3917  S3c PHE   139     338.880 630.540 305.600  1.00  0.00            
ATOM   3918  BBc PHE   140     342.240 633.570 309.330  1.00  0.00            
ATOM   3919  S1c PHE   140     342.820 632.490 306.580  1.00  0.00            
ATOM   3920  S2c PHE   140     343.160 630.980 308.420  1.00  0.00            
ATOM   3921  S3c PHE   140     343.500 630.220 306.170  1.00  0.00            
ATOM   3922  BBt SER   141     341.820 637.170 310.520  1.00  0.00            
ATOM   3923  S1t SER   141     340.970 637.430 312.250  1.00  0.00            
ATOM   3924  BBt ARG   142     342.370 638.850 307.140  1.00  0.00            
ATOM   3925  S1t ARG   142     344.250 639.100 305.280  1.00  0.00            
ATOM   3926  S2t ARG   142     345.650 641.510 303.840  1.00  0.00            
ATOM   3927  BBe LEU   143     339.890 636.590 305.340  1.00  0.00            
ATOM   3928  S1e LEU   143     341.290 635.640 303.280  1.00  0.00            
ATOM   3929  BBe ASN   144     336.100 636.300 304.900  1.00  0.00            
ATOM   3930  S1e ASN   144     335.040 638.380 305.440  1.00  0.00            
ATOM   3931  BBe TRP   145     334.760 632.760 304.370  1.00  0.00            
ATOM   3932  S1e TRP   145     334.690 630.200 303.840  1.00  0.00            
ATOM   3933  S2e TRP   145     334.420 628.220 304.770  1.00  0.00            
ATOM   3934  S3e TRP   145     333.280 627.080 302.860  1.00  0.00            
ATOM   3935  S4e TRP   145     333.470 629.610 301.670  1.00  0.00            
ATOM   3936  BBc LEU   146     331.380 633.370 302.660  1.00  0.00            
ATOM   3937  S1c LEU   146     332.280 635.640 302.060  1.00  0.00            
ATOM   3938  BBe THR   147     328.490 630.820 302.540  1.00  0.00            
ATOM   3939  S1e THR   147     328.880 629.530 303.950  1.00  0.00            
ATOM   3940  BBe LYS   148     324.840 630.300 301.530  1.00  0.00            
ATOM   3941  S1e LYS   148     323.650 628.020 301.990  1.00  0.00            
ATOM   3942  S2e LYS   148     322.210 625.480 302.740  1.00  0.00            
ATOM   3943  BBs SER   149     322.130 632.820 302.500  1.00  0.00            
ATOM   3944  S1s SER   149     321.860 634.550 303.370  1.00  0.00            
ATOM   3945  BBs GLU   150     318.850 630.920 302.650  1.00  0.00            
ATOM   3946  S1s GLU   150     319.060 629.390 304.600  1.00  0.00            
ATOM   3947  BBs SER   151     319.160 628.260 300.030  1.00  0.00            
ATOM   3948  S1s SER   151     318.200 626.650 299.520  1.00  0.00            
ATOM   3949  BBc ALA   152     321.220 630.350 297.600  1.00  0.00            
ATOM   3950  BBc TYR   153     324.650 631.720 296.700  1.00  0.00            
ATOM   3951  S1c TYR   153     327.850 633.960 296.860  1.00  0.00            
ATOM   3952  S2c TYR   153     327.640 631.760 297.790  1.00  0.00            
ATOM   3953  S3c TYR   153     330.440 633.000 298.260  1.00  0.00            
ATOM   3954  BBc PRO   154     324.270 634.780 294.540  1.00  0.00            
ATOM   3955  S1c PRO   154     322.680 635.620 295.160  1.00  0.00            
ATOM   3956  BBc VAL   155     326.430 635.580 291.580  1.00  0.00            
ATOM   3957  S1c VAL   155     326.630 635.600 289.590  1.00  0.00            
ATOM   3958  BBe LEU   156     328.820 637.780 293.580  1.00  0.00            
ATOM   3959  S1e LEU   156     327.360 638.700 295.690  1.00  0.00            
ATOM   3960  BBe ASN   157     330.240 640.910 291.980  1.00  0.00            
ATOM   3961  S1e ASN   157     329.860 642.060 289.740  1.00  0.00            
ATOM   3962  BBe VAL   158     331.690 643.800 293.900  1.00  0.00            
ATOM   3963  S1e VAL   158     331.070 643.300 295.730  1.00  0.00            
ATOM   3964  BBe THR   159     334.260 646.390 292.780  1.00  0.00            
ATOM   3965  S1e THR   159     334.000 647.110 290.990  1.00  0.00            
ATOM   3966  BBe MET   160     336.690 648.340 295.050  1.00  0.00            
ATOM   3967  S1e MET   160     336.810 648.380 297.830  1.00  0.00            
ATOM   3968  BBe PRO   161     338.330 651.370 293.470  1.00  0.00            
ATOM   3969  S1e PRO   161     336.940 652.330 292.620  1.00  0.00            
ATOM   3970  BBc ASN   162     341.990 652.220 294.220  1.00  0.00            
ATOM   3971  S1c ASN   162     344.240 652.030 295.240  1.00  0.00            
ATOM   3972  BBc ASN   163     341.560 656.020 294.580  1.00  0.00            
ATOM   3973  S1c ASN   163     340.310 657.170 292.900  1.00  0.00            
ATOM   3974  BBs ASP   164     344.450 656.430 296.980  1.00  0.00            
ATOM   3975  S1s ASP   164     344.000 656.140 299.500  1.00  0.00            
ATOM   3976  BBs ASN   165     347.930 657.220 295.680  1.00  0.00            
ATOM   3977  S1s ASN   165     348.400 659.600 296.000  1.00  0.00            
ATOM   3978  BBs PHE   166     349.430 653.750 296.560  1.00  0.00            
ATOM   3979  S1s PHE   166     349.290 654.610 299.510  1.00  0.00            
ATOM   3980  S2s PHE   166     351.050 652.980 299.460  1.00  0.00            
ATOM   3981  S3s PHE   166     350.980 654.620 301.210  1.00  0.00            
ATOM   3982  BBc ASP   167     349.700 650.060 295.460  1.00  0.00            
ATOM   3983  S1c ASP   167     351.820 649.100 294.500  1.00  0.00            
ATOM   3984  BBe LYS   168     347.400 647.830 297.410  1.00  0.00            
ATOM   3985  S1e LYS   168     346.870 649.790 298.970  1.00  0.00            
ATOM   3986  S2e LYS   168     345.930 651.910 300.540  1.00  0.00            
ATOM   3987  BBe LEU   169     348.040 644.180 297.930  1.00  0.00            
ATOM   3988  S1e LEU   169     349.800 642.160 297.700  1.00  0.00            
ATOM   3989  BBe TYR   170     344.860 642.140 298.240  1.00  0.00            
ATOM   3990  S1e TYR   170     341.480 643.100 298.190  1.00  0.00            
ATOM   3991  S2e TYR   170     342.950 643.680 296.380  1.00  0.00            
ATOM   3992  S3e TYR   170     340.440 645.490 296.510  1.00  0.00            
ATOM   3993  BBe ILE   171     345.170 638.510 299.330  1.00  0.00            
ATOM   3994  S1e ILE   171     346.610 637.660 300.830  1.00  0.00            
ATOM   3995  BBe TRP   172     342.270 636.280 298.650  1.00  0.00            
ATOM   3996  S1e TRP   172     340.930 637.810 296.940  1.00  0.00            
ATOM   3997  S2e TRP   172     338.960 638.740 296.630  1.00  0.00            
ATOM   3998  S3e TRP   172     339.680 640.620 295.140  1.00  0.00            
ATOM   3999  S4e TRP   172     342.200 639.430 295.430  1.00  0.00            
ATOM   4000  BBe GLY   173     341.480 632.660 298.080  1.00  0.00            
ATOM   4001  BBe VAL   174     339.140 629.780 297.040  1.00  0.00            
ATOM   4002  S1e VAL   174     340.100 629.070 295.440  1.00  0.00            
ATOM   4003  BBe HIS   175     337.580 626.870 299.060  1.00  0.00            
ATOM   4004  S1e HIS   175     337.720 627.000 301.000  1.00  0.00            
ATOM   4005  S2e HIS   175     337.840 627.120 302.920  1.00  0.00            
ATOM   4006  S3e HIS   175     337.090 625.110 303.180  1.00  0.00            
ATOM   4007  BBe HIS   176     338.300 623.370 297.890  1.00  0.00            
ATOM   4008  S1e HIS   176     340.160 623.450 297.280  1.00  0.00            
ATOM   4009  S2e HIS   176     342.020 623.620 296.820  1.00  0.00            
ATOM   4010  S3e HIS   176     341.550 624.290 294.820  1.00  0.00            
ATOM   4011  BBc PRO   177     335.410 621.200 299.250  1.00  0.00            
ATOM   4012  S1c PRO   177     334.450 621.970 300.700  1.00  0.00            
ATOM   4013  BBs SER   178     336.070 617.610 300.630  1.00  0.00            
ATOM   4014  S1s SER   178     335.720 617.540 302.550  1.00  0.00            
ATOM   4015  BBs THR   179     333.070 616.170 298.660  1.00  0.00            
ATOM   4016  S1s THR   179     333.010 614.240 298.420  1.00  0.00            
ATOM   4017  BBh ASN   180     330.340 617.300 296.200  1.00  0.00            
ATOM   4018  S1h ASN   180     329.180 617.980 294.010  1.00  0.00            
ATOM   4019  BBh GLN   181     327.970 617.140 299.200  1.00  0.00            
ATOM   4020  S1h GLN   181     328.390 614.660 300.750  1.00  0.00            
ATOM   4021  BBh GLU   182     329.840 619.720 301.050  1.00  0.00            
ATOM   4022  S1h GLU   182     331.240 618.700 302.930  1.00  0.00            
ATOM   4023  BBh GLN   183     329.890 621.560 297.690  1.00  0.00            
ATOM   4024  S1h GLN   183     331.380 622.380 295.620  1.00  0.00            
ATOM   4025  BBh THR   184     326.220 621.990 297.290  1.00  0.00            
ATOM   4026  S1h THR   184     325.260 620.490 296.500  1.00  0.00            
ATOM   4027  BBh ASN   185     325.730 621.980 301.000  1.00  0.00            
ATOM   4028  S1h ASN   185     325.540 620.350 302.910  1.00  0.00            
ATOM   4029  BBh LEU   186     327.820 625.060 301.690  1.00  0.00            
ATOM   4030  S1h LEU   186     329.610 624.120 303.330  1.00  0.00            
ATOM   4031  BBh TYR   187     327.610 626.940 298.350  1.00  0.00            
ATOM   4032  S1h TYR   187     330.200 627.890 298.920  1.00  0.00            
ATOM   4033  S2h TYR   187     329.690 626.200 297.300  1.00  0.00            
ATOM   4034  S3h TYR   187     332.190 625.520 299.000  1.00  0.00            
ATOM   4035  BBs VAL   188     324.550 625.310 296.760  1.00  0.00            
ATOM   4036  S1s VAL   188     322.770 625.810 297.510  1.00  0.00            
ATOM   4037  BBs GLN   189     325.850 625.470 293.170  1.00  0.00            
ATOM   4038  S1s GLN   189     326.620 627.410 292.550  1.00  0.00            
ATOM   4039  BBs ALA   190     327.730 622.240 292.290  1.00  0.00            
ATOM   4040  BBs SER   191     330.620 624.110 290.640  1.00  0.00            
ATOM   4041  S1s SER   191     331.800 623.250 289.350  1.00  0.00            
ATOM   4042  BBc GLY   192     331.800 627.380 292.350  1.00  0.00            
ATOM   4043  BBc ARG   193     334.340 629.660 290.500  1.00  0.00            
ATOM   4044  S1c ARG   193     333.170 629.190 288.260  1.00  0.00            
ATOM   4045  S2c ARG   193     333.380 632.590 287.190  1.00  0.00            
ATOM   4046  BBe VAL   194     336.200 632.910 291.550  1.00  0.00            
ATOM   4047  S1e VAL   194     337.480 631.870 292.690  1.00  0.00            
ATOM   4048  BBe THR   195     337.330 635.770 289.270  1.00  0.00            
ATOM   4049  S1e THR   195     336.520 636.490 287.650  1.00  0.00            
ATOM   4050  BBe VAL   196     339.570 638.530 290.690  1.00  0.00            
ATOM   4051  S1e VAL   196     341.330 637.930 291.430  1.00  0.00            
ATOM   4052  BBe SER   197     340.590 641.140 288.120  1.00  0.00            
ATOM   4053  S1e SER   197     339.020 640.950 286.980  1.00  0.00            
ATOM   4054  BBc THR   198     342.030 644.550 287.370  1.00  0.00            
ATOM   4055  S1c THR   198     343.370 645.350 288.540  1.00  0.00            
ATOM   4056  BBs ARG   199     342.070 646.650 284.210  1.00  0.00            
ATOM   4057  S1s ARG   199     340.800 648.510 285.030  1.00  0.00            
ATOM   4058  S2s ARG   199     339.530 651.190 284.860  1.00  0.00            
ATOM   4059  BBs ARG   200     345.640 645.290 284.020  1.00  0.00            
ATOM   4060  S1s ARG   200     346.930 647.030 284.500  1.00  0.00            
ATOM   4061  S2s ARG   200     348.380 650.200 284.160  1.00  0.00            
ATOM   4062  BBc SER   201     345.320 641.750 285.380  1.00  0.00            
ATOM   4063  S1c SER   201     346.350 641.360 287.000  1.00  0.00            
ATOM   4064  BBe GLN   202     342.830 638.860 285.440  1.00  0.00            
ATOM   4065  S1e GLN   202     343.770 637.200 283.070  1.00  0.00            
ATOM   4066  BBe GLN   203     343.030 635.680 287.580  1.00  0.00            
ATOM   4067  S1e GLN   203     344.950 633.850 288.030  1.00  0.00            
ATOM   4068  BBe THR   204     340.250 633.060 287.490  1.00  0.00            
ATOM   4069  S1e THR   204     339.200 633.170 285.850  1.00  0.00            
ATOM   4070  BBe ILE   205     340.370 629.970 289.690  1.00  0.00            
ATOM   4071  S1e ILE   205     342.330 629.010 290.670  1.00  0.00            
ATOM   4072  BBc ILE   206     338.040 627.000 289.860  1.00  0.00            
ATOM   4073  S1c ILE   206     337.210 626.480 287.930  1.00  0.00            
ATOM   4074  BBc PRO   207     337.320 624.860 292.910  1.00  0.00            
ATOM   4075  S1c PRO   207     335.470 624.480 292.710  1.00  0.00            
ATOM   4076  BBc ASN   208     338.400 621.290 292.840  1.00  0.00            
ATOM   4077  S1c ASN   208     338.630 620.480 290.560  1.00  0.00            
ATOM   4078  BBc ILE   209     336.370 618.650 294.890  1.00  0.00            
ATOM   4079  S1c ILE   209     334.060 618.960 294.600  1.00  0.00            
ATOM   4080  BBc GLY   210     337.980 615.730 296.670  1.00  0.00            
ATOM   4081  BBc SER   211     339.120 613.930 299.900  1.00  0.00            
ATOM   4082  S1c SER   211     337.870 612.560 300.500  1.00  0.00            
ATOM   4083  BBc ARG   212     342.490 615.100 301.170  1.00  0.00            
ATOM   4084  S1c ARG   212     342.350 617.370 300.640  1.00  0.00            
ATOM   4085  S2c ARG   212     340.980 619.060 298.380  1.00  0.00            
ATOM   4086  BBc PRO   213     344.800 614.080 304.000  1.00  0.00            
ATOM   4087  S1c PRO   213     346.360 613.410 303.140  1.00  0.00            
ATOM   4088  BBc TRP   214     343.230 615.440 307.240  1.00  0.00            
ATOM   4089  S1c TRP   214     344.170 613.730 309.020  1.00  0.00            
ATOM   4090  S2c TRP   214     344.720 613.540 311.150  1.00  0.00            
ATOM   4091  S3c TRP   214     345.950 611.380 310.950  1.00  0.00            
ATOM   4092  S4c TRP   214     345.230 611.540 308.250  1.00  0.00            
ATOM   4093  BBe VAL   215     344.980 618.400 308.810  1.00  0.00            
ATOM   4094  S1e VAL   215     346.770 618.830 308.050  1.00  0.00            
ATOM   4095  BBt ARG   216     343.610 619.350 312.250  1.00  0.00            
ATOM   4096  S1t ARG   216     345.270 621.490 312.650  1.00  0.00            
ATOM   4097  S2t ARG   216     346.990 622.720 310.140  1.00  0.00            
ATOM   4098  BBt GLY   217     340.680 617.270 311.290  1.00  0.00            
ATOM   4099  BBe GLN   218     339.960 618.960 308.000  1.00  0.00            
ATOM   4100  S1e GLN   218     337.370 620.000 309.960  1.00  0.00            
ATOM   4101  BBs PRO   219     340.090 617.390 304.470  1.00  0.00            
ATOM   4102  S1s PRO   219     339.580 615.560 304.550  1.00  0.00            
ATOM   4103  BBc GLY   220     339.180 620.590 302.650  1.00  0.00            
ATOM   4104  BBe ARG   221     341.730 623.270 301.770  1.00  0.00            
ATOM   4105  S1e ARG   221     343.850 622.280 300.960  1.00  0.00            
ATOM   4106  S2e ARG   221     346.740 620.920 301.710  1.00  0.00            
ATOM   4107  BBe ILE   222     342.270 626.910 300.730  1.00  0.00            
ATOM   4108  S1e ILE   222     342.010 628.980 301.890  1.00  0.00            
ATOM   4109  BBe SER   223     344.340 628.010 297.640  1.00  0.00            
ATOM   4110  S1e SER   223     344.690 627.710 295.750  1.00  0.00            
ATOM   4111  BBe ILE   224     345.490 631.520 298.370  1.00  0.00            
ATOM   4112  S1e ILE   224     345.800 632.730 300.260  1.00  0.00            
ATOM   4113  BBe TYR   225     346.170 634.170 295.790  1.00  0.00            
ATOM   4114  S1e TYR   225     344.830 632.330 293.590  1.00  0.00            
ATOM   4115  S2e TYR   225     344.730 634.680 293.150  1.00  0.00            
ATOM   4116  S3e TYR   225     341.980 633.290 292.860  1.00  0.00            
ATOM   4117  BBe TRP   226     347.060 637.860 295.600  1.00  0.00            
ATOM   4118  S1e TRP   226     349.570 637.460 294.930  1.00  0.00            
ATOM   4119  S2e TRP   226     351.150 638.720 294.050  1.00  0.00            
ATOM   4120  S3e TRP   226     352.510 636.780 293.240  1.00  0.00            
ATOM   4121  S4e TRP   226     350.750 635.200 294.750  1.00  0.00            
ATOM   4122  BBe THR   227     346.630 640.740 293.120  1.00  0.00            
ATOM   4123  S1e THR   227     345.160 640.970 291.860  1.00  0.00            
ATOM   4124  BBe ILE   228     347.930 644.320 293.580  1.00  0.00            
ATOM   4125  S1e ILE   228     350.000 644.950 293.250  1.00  0.00            
ATOM   4126  BBe VAL   229     345.730 647.210 292.710  1.00  0.00            
ATOM   4127  S1e VAL   229     343.960 647.450 293.600  1.00  0.00            
ATOM   4128  BBc LYS   230     347.750 649.990 291.090  1.00  0.00            
ATOM   4129  S1c LYS   230     348.550 648.560 289.360  1.00  0.00            
ATOM   4130  S2c LYS   230     348.410 645.490 288.470  1.00  0.00            
ATOM   4131  BBt PRO   231     346.510 653.600 291.580  1.00  0.00            
ATOM   4132  S1t PRO   231     347.990 654.780 291.710  1.00  0.00            
ATOM   4133  BBt GLY   232     343.670 654.660 289.390  1.00  0.00            
ATOM   4134  BBc ASP   233     342.760 651.040 288.890  1.00  0.00            
ATOM   4135  S1c ASP   233     344.570 650.530 287.030  1.00  0.00            
ATOM   4136  BBe VAL   234     339.950 649.100 290.570  1.00  0.00            
ATOM   4137  S1e VAL   234     338.440 649.170 289.260  1.00  0.00            
ATOM   4138  BBe LEU   235     339.250 645.560 291.760  1.00  0.00            
ATOM   4139  S1e LEU   235     341.060 643.720 292.010  1.00  0.00            
ATOM   4140  BBe VAL   236     336.540 643.150 290.800  1.00  0.00            
ATOM   4141  S1e VAL   236     335.560 643.090 289.050  1.00  0.00            
ATOM   4142  BBe ILE   237     335.550 639.830 292.490  1.00  0.00            
ATOM   4143  S1e ILE   237     334.700 640.640 294.350  1.00  0.00            
ATOM   4144  BBe ASN   238     333.000 637.810 290.550  1.00  0.00            
ATOM   4145  S1e ASN   238     331.130 637.320 288.920  1.00  0.00            
ATOM   4146  BBe SER   239     332.080 634.530 292.220  1.00  0.00            
ATOM   4147  S1e SER   239     332.710 634.770 294.050  1.00  0.00            
ATOM   4148  BBs ASN   240     329.010 632.380 292.240  1.00  0.00            
ATOM   4149  S1s ASN   240     329.050 631.690 289.810  1.00  0.00            
ATOM   4150  BBs GLY   241     330.660 630.020 294.780  1.00  0.00            
ATOM   4151  BBc ASN   242     333.730 629.170 297.020  1.00  0.00            
ATOM   4152  S1c ASN   242     335.180 628.110 295.430  1.00  0.00            
ATOM   4153  BBe LEU   243     335.180 632.580 297.470  1.00  0.00            
ATOM   4154  S1e LEU   243     336.720 634.500 296.370  1.00  0.00            
ATOM   4155  BBe ILE   244     337.220 633.290 300.590  1.00  0.00            
ATOM   4156  S1e ILE   244     338.440 632.150 301.280  1.00  0.00            
ATOM   4157  BBe ALA   245     336.970 636.990 300.840  1.00  0.00            
ATOM   4158  BBe PRO   246     339.370 639.910 301.450  1.00  0.00            
ATOM   4159  S1e PRO   246     341.260 639.780 301.350  1.00  0.00            
ATOM   4160  BBc ARG   247     338.610 642.080 304.390  1.00  0.00            
ATOM   4161  S1c ARG   247     338.480 642.070 306.720  1.00  0.00            
ATOM   4162  S2c ARG   247     337.720 639.990 309.010  1.00  0.00            
ATOM   4163  BBe GLY   248     340.600 644.860 302.880  1.00  0.00            
ATOM   4164  BBe TYR   249     344.200 645.580 301.930  1.00  0.00            
ATOM   4165  S1e TYR   249     342.690 647.160 299.340  1.00  0.00            
ATOM   4166  S2e TYR   249     342.530 648.680 301.200  1.00  0.00            
ATOM   4167  S3e TYR   249     341.400 649.870 298.570  1.00  0.00            
ATOM   4168  BBe PHE   250     347.850 645.870 302.830  1.00  0.00            
ATOM   4169  S1e PHE   250     350.280 644.240 304.170  1.00  0.00            
ATOM   4170  S2e PHE   250     350.120 643.190 302.020  1.00  0.00            
ATOM   4171  S3e PHE   250     352.270 643.810 302.900  1.00  0.00            
ATOM   4172  BBe LYS   251     350.020 648.840 302.320  1.00  0.00            
ATOM   4173  S1e LYS   251     349.520 650.720 303.770  1.00  0.00            
ATOM   4174  S2e LYS   251     348.090 652.990 304.940  1.00  0.00            
ATOM   4175  BBc MET   252     352.780 648.240 299.820  1.00  0.00            
ATOM   4176  S1c MET   252     352.540 645.950 297.890  1.00  0.00            
ATOM   4177  BBc ARG   253     356.130 649.890 300.710  1.00  0.00            
ATOM   4178  S1c ARG   253     355.980 652.030 301.980  1.00  0.00            
ATOM   4179  S2c ARG   253     353.870 653.180 304.910  1.00  0.00            
ATOM   4180  BBc THR   254     359.630 649.590 299.260  1.00  0.00            
ATOM   4181  S1c THR   254     359.900 648.360 297.760  1.00  0.00            
ATOM   4182  BBs GLY   255     362.770 649.690 301.440  1.00  0.00            
ATOM   4183  BBs LYS   256     365.580 647.780 303.180  1.00  0.00            
ATOM   4184  S1s LYS   256     366.080 649.690 304.690  1.00  0.00            
ATOM   4185  S2s LYS   256     364.640 651.820 306.230  1.00  0.00            
ATOM   4186  BBc SER   257     363.150 645.310 304.820  1.00  0.00            
ATOM   4187  S1c SER   257     361.890 646.780 305.060  1.00  0.00            
ATOM   4188  BBe SER   258     363.760 641.580 304.630  1.00  0.00            
ATOM   4189  S1e SER   258     365.710 641.670 304.680  1.00  0.00            
ATOM   4190  BBe ILE   259     363.480 638.070 306.150  1.00  0.00            
ATOM   4191  S1e ILE   259     362.480 636.470 304.410  1.00  0.00            
ATOM   4192  BBe MET   260     365.720 635.440 307.750  1.00  0.00            
ATOM   4193  S1e MET   260     368.520 636.340 308.590  1.00  0.00            
ATOM   4194  BBe ARG   261     365.490 631.860 309.070  1.00  0.00            
ATOM   4195  S1e ARG   261     365.900 630.010 307.280  1.00  0.00            
ATOM   4196  S2e ARG   261     365.190 629.770 304.060  1.00  0.00            
ATOM   4197  BBc SER   262     367.400 631.690 312.350  1.00  0.00            
ATOM   4198  S1c SER   262     367.660 633.560 312.830  1.00  0.00            
ATOM   4199  BBc ASP   263     367.540 630.330 315.890  1.00  0.00            
ATOM   4200  S1c ASP   263     366.830 627.940 316.430  1.00  0.00            
ATOM   4201  BBc ALA   264     369.930 632.990 317.200  1.00  0.00            
ATOM   4202  BBc PRO   265     368.820 634.790 320.420  1.00  0.00            
ATOM   4203  S1c PRO   265     368.070 634.090 322.020  1.00  0.00            
ATOM   4204  BBc ILE   266     368.330 638.460 319.820  1.00  0.00            
ATOM   4205  S1c ILE   266     366.220 638.570 319.260  1.00  0.00            
ATOM   4206  BBc ASP   267     370.540 639.990 322.490  1.00  0.00            
ATOM   4207  S1c ASP   267     371.800 638.210 323.930  1.00  0.00            
ATOM   4208  BBs THR   268     370.910 643.580 323.440  1.00  0.00            
ATOM   4209  S1s THR   268     369.440 644.660 324.130  1.00  0.00            
ATOM   4210  BBs CYS   269     373.540 645.390 321.310  1.00  0.00            
ATOM   4211  S1s CYS   269     375.220 644.730 322.920  1.00  0.00            
ATOM   4212  BBe ILE   270     374.840 647.190 318.130  1.00  0.00            
ATOM   4213  S1e ILE   270     375.560 649.170 319.040  1.00  0.00            
ATOM   4214  BBc SER   271     376.010 645.340 315.060  1.00  0.00            
ATOM   4215  S1c SER   271     377.730 644.680 315.720  1.00  0.00            
ATOM   4216  BBs GLU   272     375.530 646.480 311.530  1.00  0.00            
ATOM   4217  S1s GLU   272     373.480 647.660 310.520  1.00  0.00            
ATOM   4218  BBe CYS   273     375.620 643.020 310.000  1.00  0.00            
ATOM   4219  S1e CYS   273     377.740 642.080 309.600  1.00  0.00            
ATOM   4220  BBe ILE   274     373.400 640.080 310.740  1.00  0.00            
ATOM   4221  S1e ILE   274     371.470 639.830 311.290  1.00  0.00            
ATOM   4222  BBe THR   275     373.900 636.330 309.800  1.00  0.00            
ATOM   4223  S1e THR   275     375.830 636.030 309.820  1.00  0.00            
ATOM   4224  BBt PRO   276     371.860 633.340 310.900  1.00  0.00            
ATOM   4225  S1t PRO   276     371.490 631.690 310.030  1.00  0.00            
ATOM   4226  BBt ASN   277     374.720 632.540 313.150  1.00  0.00            
ATOM   4227  S1t ASN   277     376.260 630.970 312.020  1.00  0.00            
ATOM   4228  BBe GLY   278     374.090 636.030 314.510  1.00  0.00            
ATOM   4229  BBe SER   279     375.920 639.310 314.570  1.00  0.00            
ATOM   4230  S1e SER   279     376.620 639.190 316.380  1.00  0.00            
ATOM   4231  BBe ILE   280     379.430 639.780 313.160  1.00  0.00            
ATOM   4232  S1e ILE   280     380.290 638.700 311.610  1.00  0.00            
ATOM   4233  BBc PRO   281     381.820 642.900 313.040  1.00  0.00            
ATOM   4234  S1c PRO   281     383.140 642.950 314.400  1.00  0.00            
ATOM   4235  BBc ASN   282     382.020 644.490 309.620  1.00  0.00            
ATOM   4236  S1c ASN   282     380.110 646.140 309.740  1.00  0.00            
ATOM   4237  BBs ASP   283     385.550 645.780 310.100  1.00  0.00            
ATOM   4238  S1s ASP   283     386.500 645.420 312.380  1.00  0.00            
ATOM   4239  BBs LYS   284     387.010 642.940 307.980  1.00  0.00            
ATOM   4240  S1s LYS   284     388.910 642.340 309.480  1.00  0.00            
ATOM   4241  S2s LYS   284     391.430 643.570 310.470  1.00  0.00            
ATOM   4242  BBs PRO   285     386.670 642.730 304.140  1.00  0.00            
ATOM   4243  S1s PRO   285     386.870 644.240 303.010  1.00  0.00            
ATOM   4244  BBe PHE   286     385.610 639.100 303.830  1.00  0.00            
ATOM   4245  S1e PHE   286     385.890 639.720 300.590  1.00  0.00            
ATOM   4246  S2e PHE   286     388.050 639.120 301.460  1.00  0.00            
ATOM   4247  S3e PHE   286     387.840 640.940 299.910  1.00  0.00            
ATOM   4248  BBe GLN   287     383.650 636.810 306.160  1.00  0.00            
ATOM   4249  S1e GLN   287     380.390 637.350 306.570  1.00  0.00            
ATOM   4250  BBc ASN   288     383.470 632.960 306.640  1.00  0.00            
ATOM   4251  S1c ASN   288     384.350 630.690 306.040  1.00  0.00            
ATOM   4252  BBs VAL   289     380.430 632.720 308.880  1.00  0.00            
ATOM   4253  S1s VAL   289     380.920 632.960 310.810  1.00  0.00            
ATOM   4254  BBc ASN   290     377.500 632.530 306.480  1.00  0.00            
ATOM   4255  S1c ASN   290     375.480 631.550 307.530  1.00  0.00            
ATOM   4256  BBs LYS   291     376.460 633.160 302.900  1.00  0.00            
ATOM   4257  S1s LYS   291     375.940 630.640 302.190  1.00  0.00            
ATOM   4258  S2s LYS   291     375.240 628.270 303.470  1.00  0.00            
ATOM   4259  BBc ILE   292     373.170 634.510 304.200  1.00  0.00            
ATOM   4260  S1c ILE   292     371.160 633.940 305.020  1.00  0.00            
ATOM   4261  BBc THR   293     373.600 638.100 305.430  1.00  0.00            
ATOM   4262  S1c THR   293     375.540 638.270 305.610  1.00  0.00            
ATOM   4263  BBe TYR   294     371.820 641.300 306.190  1.00  0.00            
ATOM   4264  S1e TYR   294     369.080 641.790 307.490  1.00  0.00            
ATOM   4265  S2e TYR   294     370.380 643.280 308.840  1.00  0.00            
ATOM   4266  S3e TYR   294     368.080 644.710 307.340  1.00  0.00            
ATOM   4267  BBe GLY   295     373.420 644.790 306.050  1.00  0.00            
ATOM   4268  BBe ALA   296     376.850 646.240 305.870  1.00  0.00            
ATOM   4269  BBc CYS   297     378.460 642.770 305.280  1.00  0.00            
ATOM   4270  S1c CYS   297     377.150 642.060 303.380  1.00  0.00            
ATOM   4271  BBc PRO   298     381.930 641.600 304.520  1.00  0.00            
ATOM   4272  S1c PRO   298     382.600 641.370 306.290  1.00  0.00            
ATOM   4273  BBe LYS   299     381.480 639.120 301.560  1.00  0.00            
ATOM   4274  S1e LYS   299     380.270 640.460 299.810  1.00  0.00            
ATOM   4275  S2e LYS   299     378.850 642.510 298.440  1.00  0.00            
ATOM   4276  BBe TYR   300     381.550 635.440 302.180  1.00  0.00            
ATOM   4277  S1e TYR   300     380.320 632.130 300.930  1.00  0.00            
ATOM   4278  S2e TYR   300     380.940 632.280 303.240  1.00  0.00            
ATOM   4279  S3e TYR   300     380.630 629.350 302.270  1.00  0.00            
ATOM   4280  BBc VAL   301     384.640 633.440 301.110  1.00  0.00            
ATOM   4281  S1c VAL   301     385.970 634.520 302.150  1.00  0.00            
ATOM   4282  BBs LYS   302     385.550 629.890 301.320  1.00  0.00            
ATOM   4283  S1s LYS   302     384.730 629.130 298.940  1.00  0.00            
ATOM   4284  S2s LYS   302     382.020 627.850 297.680  1.00  0.00            
ATOM   4285  BBc GLN   303     388.880 630.550 303.100  1.00  0.00            
ATOM   4286  S1c GLN   303     391.460 630.970 302.060  1.00  0.00            
ATOM   4287  BBs ASN   304     389.080 630.350 306.820  1.00  0.00            
ATOM   4288  S1s ASN   304     388.770 628.480 308.420  1.00  0.00            
ATOM   4289  BBc THR   305     391.650 633.160 307.080  1.00  0.00            
ATOM   4290  S1c THR   305     391.680 633.840 308.910  1.00  0.00            
ATOM   4291  BBc LEU   306     393.360 635.510 304.750  1.00  0.00            
ATOM   4292  S1c LEU   306     391.940 636.020 302.640  1.00  0.00            
ATOM   4293  BBe LYS   307     396.400 637.130 306.170  1.00  0.00            
ATOM   4294  S1e LYS   307     396.820 635.500 308.170  1.00  0.00            
ATOM   4295  S2e LYS   307     396.210 635.040 310.940  1.00  0.00            
ATOM   4296  BBe LEU   308     397.450 640.580 305.100  1.00  0.00            
ATOM   4297  S1e LEU   308     397.240 642.550 303.260  1.00  0.00            
ATOM   4298  BBe ALA   309     401.160 641.070 305.680  1.00  0.00            
ATOM   4299  BBc THR   310     401.830 644.050 307.810  1.00  0.00            
ATOM   4300  S1c THR   310     400.710 645.450 308.590  1.00  0.00            
ATOM   4301  BBs GLY   311     405.520 643.940 308.490  1.00  0.00            
ATOM   4302  BBc MET   312     408.750 642.910 306.700  1.00  0.00            
ATOM   4303  S1c MET   312     409.790 645.400 307.660  1.00  0.00            
ATOM   4304  BBe ARG   313     410.000 639.450 306.120  1.00  0.00            
ATOM   4305  S1e ARG   313     412.110 639.450 304.790  1.00  0.00            
ATOM   4306  S2e ARG   313     412.210 637.600 301.940  1.00  0.00            
ATOM   4307  BBc ASN   314     411.140 637.830 309.380  1.00  0.00            
ATOM   4308  S1c ASN   314     410.760 636.280 311.250  1.00  0.00            
ATOM   4309  BBc VAL   315     414.770 636.820 309.040  1.00  0.00            
ATOM   4310  S1c VAL   315     415.810 637.930 307.740  1.00  0.00            
ATOM   4311  BBc PRO   316     415.910 634.950 312.220  1.00  0.00            
ATOM   4312  S1c PRO   316     414.700 635.090 313.680  1.00  0.00            
ATOM   4313  BBc GLU   317     419.450 634.450 313.300  1.00  0.00            
ATOM   4314  S1c GLU   317     420.270 636.270 315.230  1.00  0.00            
ATOM   4315  BBc LYS   318     421.510 631.320 313.540  1.00  0.00            
ATOM   4316  S1c LYS   318     420.810 631.020 316.070  1.00  0.00            
ATOM   4317  S2c LYS   318     421.060 632.550 318.540  1.00  0.00            
ATOM   4318  BBc GLY   319     412.810 640.390 297.650  1.00  0.00            
ATOM   4319  BBt LEU   320     413.570 642.240 294.420  1.00  0.00            
ATOM   4320  S1t LEU   320     412.090 642.820 292.370  1.00  0.00            
ATOM   4321  BBt PHE   321     416.250 644.310 296.260  1.00  0.00            
ATOM   4322  S1t PHE   321     417.500 646.510 294.380  1.00  0.00            
ATOM   4323  S2t PHE   321     419.220 645.010 295.110  1.00  0.00            
ATOM   4324  S3t PHE   321     419.760 646.850 293.650  1.00  0.00            
ATOM   4325  BBs GLY   322     418.140 641.630 298.060  1.00  0.00            
ATOM   4326  BBt ALA   323     418.790 643.610 301.270  1.00  0.00            
ATOM   4327  BBe ILE   324     416.670 641.720 303.770  1.00  0.00            
ATOM   4328  S1e ILE   324     417.730 641.750 305.590  1.00  0.00            
ATOM   4329  BBt ALA   325     417.190 637.940 303.310  1.00  0.00            
ATOM   4330  BBt GLY   326     419.990 639.010 301.010  1.00  0.00            
ATOM   4331  BBt PHE   327     423.280 640.760 301.600  1.00  0.00            
ATOM   4332  S1t PHE   327     423.270 641.270 298.240  1.00  0.00            
ATOM   4333  S2t PHE   327     424.000 643.150 299.550  1.00  0.00            
ATOM   4334  S3t PHE   327     423.140 643.490 297.330  1.00  0.00            
ATOM   4335  BBe ILE   328     422.280 641.440 305.220  1.00  0.00            
ATOM   4336  S1e ILE   328     422.290 642.580 306.960  1.00  0.00            
ATOM   4337  BBc GLU   329     421.970 637.770 306.260  1.00  0.00            
ATOM   4338  S1c GLU   329     423.740 636.600 305.350  1.00  0.00            
ATOM   4339  BBc ASN   330     419.940 638.660 309.350  1.00  0.00            
ATOM   4340  S1c ASN   330     421.620 638.310 311.130  1.00  0.00            
ATOM   4341  BBc GLY   331     417.440 640.790 311.220  1.00  0.00            
ATOM   4342  BBe TRP   332     417.750 642.500 314.690  1.00  0.00            
ATOM   4343  S1e TRP   332     420.180 643.430 314.210  1.00  0.00            
ATOM   4344  S2e TRP   332     421.490 645.100 314.770  1.00  0.00            
ATOM   4345  S3e TRP   332     423.070 645.020 312.830  1.00  0.00            
ATOM   4346  S4e TRP   332     421.390 642.930 312.020  1.00  0.00            
ATOM   4347  BBt GLU   333     415.960 640.830 317.620  1.00  0.00            
ATOM   4348  S1t GLU   333     416.320 638.150 317.090  1.00  0.00            
ATOM   4349  BBt GLY   334     417.430 643.300 320.170  1.00  0.00            
ATOM   4350  BBc MET   335     415.980 646.030 317.850  1.00  0.00            
ATOM   4351  S1c MET   335     416.880 647.500 316.070  1.00  0.00            
ATOM   4352  BBc ILE   336     412.680 646.640 319.590  1.00  0.00            
ATOM   4353  S1c ILE   336     412.350 645.360 320.980  1.00  0.00            
ATOM   4354  BBs ASP   337     412.260 650.300 318.910  1.00  0.00            
ATOM   4355  S1s ASP   337     410.270 651.390 319.940  1.00  0.00            
ATOM   4356  BBc GLY   338     412.360 650.050 315.110  1.00  0.00            
ATOM   4357  BBs TRP   339     412.130 648.410 311.690  1.00  0.00            
ATOM   4358  S1s TRP   339     409.630 647.590 312.070  1.00  0.00            
ATOM   4359  S2s TRP   339     408.050 646.060 311.970  1.00  0.00            
ATOM   4360  S3s TRP   339     406.090 647.610 312.110  1.00  0.00            
ATOM   4361  S4s TRP   339     408.070 649.580 312.360  1.00  0.00            
ATOM   4362  BBe TYR   340     415.530 649.650 310.520  1.00  0.00            
ATOM   4363  S1e TYR   340     414.000 648.430 307.750  1.00  0.00            
ATOM   4364  S2e TYR   340     414.730 650.720 307.850  1.00  0.00            
ATOM   4365  S3e TYR   340     412.050 650.380 306.330  1.00  0.00            
ATOM   4366  BBe GLY   341     418.620 650.940 312.140  1.00  0.00            
ATOM   4367  BBe PHE   342     422.350 651.080 312.590  1.00  0.00            
ATOM   4368  S1e PHE   342     422.850 653.840 310.620  1.00  0.00            
ATOM   4369  S2e PHE   342     424.780 653.380 311.970  1.00  0.00            
ATOM   4370  S3e PHE   342     425.040 654.410 309.820  1.00  0.00            
ATOM   4371  BBe ARG   343     424.850 649.290 314.730  1.00  0.00            
ATOM   4372  S1e ARG   343     425.730 647.400 316.250  1.00  0.00            
ATOM   4373  S2e ARG   343     425.730 645.170 318.310  1.00  0.00            
ATOM   4374  BBe HIS   344     428.330 650.720 315.100  1.00  0.00            
ATOM   4375  S1e HIS   344     427.880 652.420 315.950  1.00  0.00            
ATOM   4376  S2e HIS   344     427.550 654.170 316.690  1.00  0.00            
ATOM   4377  S3e HIS   344     425.420 653.960 316.440  1.00  0.00            
ATOM   4378  BBe GLN   345     431.540 649.330 316.830  1.00  0.00            
ATOM   4379  S1e GLN   345     431.480 646.670 316.560  1.00  0.00            
ATOM   4380  BBe ASN   346     433.910 652.220 317.330  1.00  0.00            
ATOM   4381  S1e ASN   346     432.480 654.270 317.130  1.00  0.00            
ATOM   4382  BBt SER   347     436.800 653.370 319.630  1.00  0.00            
ATOM   4383  S1t SER   347     437.710 654.660 318.490  1.00  0.00            
ATOM   4384  BBt GLU   348     434.150 654.080 322.270  1.00  0.00            
ATOM   4385  S1t GLU   348     433.370 656.150 324.140  1.00  0.00            
ATOM   4386  BBe GLY   349     432.810 650.540 321.810  1.00  0.00            
ATOM   4387  BBe THR   350     429.530 649.240 320.310  1.00  0.00            
ATOM   4388  S1e THR   350     429.090 647.410 320.850  1.00  0.00            
ATOM   4389  BBe GLY   351     425.950 650.770 320.260  1.00  0.00            
ATOM   4390  BBe GLN   352     422.470 650.510 318.720  1.00  0.00            
ATOM   4391  S1e GLN   352     421.460 647.800 319.430  1.00  0.00            
ATOM   4392  BBe ALA   353     420.010 652.820 317.010  1.00  0.00            
ATOM   4393  BBe ALA   354     416.650 652.890 315.230  1.00  0.00            
ATOM   4394  BBc ASP   355     416.180 654.890 312.020  1.00  0.00            
ATOM   4395  S1c ASP   355     417.950 656.100 310.630  1.00  0.00            
ATOM   4396  BBh LEU   356     413.040 656.890 312.890  1.00  0.00            
ATOM   4397  S1h LEU   356     410.900 657.920 314.200  1.00  0.00            
ATOM   4398  BBh LYS   357     412.740 658.300 309.450  1.00  0.00            
ATOM   4399  S1h LYS   357     410.590 659.490 309.170  1.00  0.00            
ATOM   4400  S2h LYS   357     408.180 660.570 308.510  1.00  0.00            
ATOM   4401  BBh SER   358     413.130 655.080 307.470  1.00  0.00            
ATOM   4402  S1h SER   358     412.890 655.130 305.530  1.00  0.00            
ATOM   4403  BBh THR   359     410.920 653.060 309.840  1.00  0.00            
ATOM   4404  S1h THR   359     411.410 652.940 311.720  1.00  0.00            
ATOM   4405  BBh GLN   360     408.000 655.500 309.650  1.00  0.00            
ATOM   4406  S1h GLN   360     406.740 656.490 311.260  1.00  0.00            
ATOM   4407  BBh ALA   361     408.140 655.730 305.730  1.00  0.00            
ATOM   4408  BBh ALA   362     407.590 651.850 305.610  1.00  0.00            
ATOM   4409  BBh ILE   363     405.150 652.200 308.590  1.00  0.00            
ATOM   4410  S1h ILE   363     403.500 650.960 309.840  1.00  0.00            
ATOM   4411  BBh ASP   364     403.070 654.990 306.990  1.00  0.00            
ATOM   4412  S1h ASP   364     403.450 657.570 307.650  1.00  0.00            
ATOM   4413  BBh GLN   365     402.890 653.280 303.570  1.00  0.00            
ATOM   4414  S1h GLN   365     401.140 655.570 302.650  1.00  0.00            
ATOM   4415  BBh ILE   366     401.790 649.820 304.720  1.00  0.00            
ATOM   4416  S1h ILE   366     403.330 648.320 305.610  1.00  0.00            
ATOM   4417  BBh ASN   367     399.130 651.400 306.900  1.00  0.00            
ATOM   4418  S1h ASN   367     398.970 653.060 308.760  1.00  0.00            
ATOM   4419  BBh ARG   368     397.550 653.100 304.030  1.00  0.00            
ATOM   4420  S1h ARG   368     396.180 655.020 303.560  1.00  0.00            
ATOM   4421  S2h ARG   368     392.640 655.990 303.220  1.00  0.00            
ATOM   4422  BBh LYS   369     397.920 649.860 302.090  1.00  0.00            
ATOM   4423  S1h LYS   369     398.870 647.950 300.810  1.00  0.00            
ATOM   4424  S2h LYS   369     401.260 647.840 299.000  1.00  0.00            
ATOM   4425  BBh LEU   370     395.790 648.120 304.700  1.00  0.00            
ATOM   4426  S1h LEU   370     397.180 646.400 306.030  1.00  0.00            
ATOM   4427  BBh ASN   371     393.220 650.960 305.200  1.00  0.00            
ATOM   4428  S1h ASN   371     393.240 652.790 306.970  1.00  0.00            
ATOM   4429  BBh ARG   372     392.350 650.810 301.510  1.00  0.00            
ATOM   4430  S1h ARG   372     393.450 651.040 299.310  1.00  0.00            
ATOM   4431  S2h ARG   372     392.540 650.630 295.880  1.00  0.00            
ATOM   4432  BBh VAL   373     391.270 647.180 302.380  1.00  0.00            
ATOM   4433  S1h VAL   373     391.850 645.650 301.240  1.00  0.00            
ATOM   4434  BBh ILE   374     389.540 647.340 305.730  1.00  0.00            
ATOM   4435  S1h ILE   374     391.070 646.400 306.930  1.00  0.00            
ATOM   4436  BBs GLU   375     387.320 650.470 306.120  1.00  0.00            
ATOM   4437  S1s GLU   375     388.780 652.730 304.780  1.00  0.00            
ATOM   4438  BBc LYS   376     385.400 649.230 303.020  1.00  0.00            
ATOM   4439  S1c LYS   376     386.800 649.060 301.060  1.00  0.00            
ATOM   4440  S2c LYS   376     387.790 650.700 298.770  1.00  0.00            
ATOM   4441  BBc THR   377     382.230 647.050 303.150  1.00  0.00            
ATOM   4442  S1c THR   377     382.340 646.480 305.010  1.00  0.00            
ATOM   4443  BBc ASN   378     378.970 647.240 301.180  1.00  0.00            
ATOM   4444  S1c ASN   378     378.980 648.310 298.880  1.00  0.00            
ATOM   4445  BBe GLU   379     375.270 646.860 302.040  1.00  0.00            
ATOM   4446  S1e GLU   379     374.580 649.440 300.280  1.00  0.00            
ATOM   4447  BBe LYS   380     373.030 644.100 300.800  1.00  0.00            
ATOM   4448  S1e LYS   380     373.400 643.750 298.150  1.00  0.00            
ATOM   4449  S2e LYS   380     374.800 644.690 295.640  1.00  0.00            
ATOM   4450  BBc PHE   381     369.560 643.890 302.300  1.00  0.00            
ATOM   4451  S1c PHE   381     370.280 647.250 303.820  1.00  0.00            
ATOM   4452  S2c PHE   381     369.800 647.180 301.470  1.00  0.00            
ATOM   4453  S3c PHE   381     370.250 649.280 302.540  1.00  0.00            
ATOM   4454  BBs HIS   382     366.830 642.180 300.280  1.00  0.00            
ATOM   4455  S1s HIS   382     365.840 643.770 299.720  1.00  0.00            
ATOM   4456  S2s HIS   382     365.010 645.430 299.200  1.00  0.00            
ATOM   4457  S3s HIS   382     364.570 644.680 297.220  1.00  0.00            
ATOM   4458  BBc GLN   383     368.540 639.430 298.240  1.00  0.00            
ATOM   4459  S1c GLN   383     370.890 639.630 299.280  1.00  0.00            
ATOM   4460  BBc ILE   384     367.760 635.770 297.200  1.00  0.00            
ATOM   4461  S1c ILE   384     366.280 635.160 295.650  1.00  0.00            
ATOM   4462  BBc GLU   385     367.390 632.830 299.660  1.00  0.00            
ATOM   4463  S1c GLU   385     366.940 633.710 301.860  1.00  0.00            
ATOM   4464  BBc LYS   386     370.260 630.370 300.010  1.00  0.00            
ATOM   4465  S1c LYS   386     372.150 632.150 299.600  1.00  0.00            
ATOM   4466  S2c LYS   386     371.980 634.970 299.050  1.00  0.00            
ATOM   4467  BBc GLU   387     369.020 627.090 301.610  1.00  0.00            
ATOM   4468  S1c GLU   387     371.240 625.400 301.800  1.00  0.00            
ATOM   4469  BBc PHE   388     365.870 625.240 300.680  1.00  0.00            
ATOM   4470  S1c PHE   388     366.390 626.930 297.780  1.00  0.00            
ATOM   4471  S2c PHE   388     364.690 628.050 299.050  1.00  0.00            
ATOM   4472  S3c PHE   388     365.310 628.880 296.890  1.00  0.00            
ATOM   4473  BBs SER   389     363.700 622.900 302.610  1.00  0.00            
ATOM   4474  S1s SER   389     363.600 621.940 304.300  1.00  0.00            
ATOM   4475  BBs GLU   390     362.640 621.120 299.390  1.00  0.00            
ATOM   4476  S1s GLU   390     359.700 621.260 299.440  1.00  0.00            
ATOM   4477  BBc VAL   391     363.580 619.720 295.990  1.00  0.00            
ATOM   4478  S1c VAL   391     362.270 618.270 295.540  1.00  0.00            
ATOM   4479  BBc GLU   392     362.190 622.160 293.310  1.00  0.00            
ATOM   4480  S1c GLU   392     362.200 624.400 294.440  1.00  0.00            
ATOM   4481  BBc GLY   393     364.470 621.970 290.240  1.00  0.00            
ATOM   4482  BBh ARG   394     365.290 624.300 287.420  1.00  0.00            
ATOM   4483  S1h ARG   394     365.400 624.440 285.070  1.00  0.00            
ATOM   4484  S2h ARG   394     363.200 625.620 282.640  1.00  0.00            
ATOM   4485  BBh ILE   395     364.380 627.340 289.350  1.00  0.00            
ATOM   4486  S1h ILE   395     364.810 629.530 289.280  1.00  0.00            
ATOM   4487  BBh GLN   396     366.240 626.390 292.490  1.00  0.00            
ATOM   4488  S1h GLN   396     366.770 623.590 294.410  1.00  0.00            
ATOM   4489  BBh ASP   397     369.240 625.160 290.530  1.00  0.00            
ATOM   4490  S1h ASP   397     369.660 622.700 290.450  1.00  0.00            
ATOM   4491  BBh LEU   398     369.840 628.640 289.210  1.00  0.00            
ATOM   4492  S1h LEU   398     369.500 630.150 287.050  1.00  0.00            
ATOM   4493  BBh GLU   399     369.450 630.130 292.680  1.00  0.00            
ATOM   4494  S1h GLU   399     370.170 632.010 295.060  1.00  0.00            
ATOM   4495  BBh LYS   400     372.150 627.880 293.730  1.00  0.00            
ATOM   4496  S1h LYS   400     371.520 626.060 295.130  1.00  0.00            
ATOM   4497  S2h LYS   400     371.260 623.760 297.130  1.00  0.00            
ATOM   4498  BBh TYR   401     374.560 628.410 290.870  1.00  0.00            
ATOM   4499  S1h TYR   401     375.010 627.450 287.740  1.00  0.00            
ATOM   4500  S2h TYR   401     375.990 629.640 287.560  1.00  0.00            
ATOM   4501  S3h TYR   401     373.790 629.130 285.430  1.00  0.00            
ATOM   4502  BBh VAL   402     374.140 632.140 290.980  1.00  0.00            
ATOM   4503  S1h VAL   402     372.630 633.150 290.130  1.00  0.00            
ATOM   4504  BBh GLU   403     375.400 632.060 294.590  1.00  0.00            
ATOM   4505  S1h GLU   403     376.550 632.970 297.540  1.00  0.00            
ATOM   4506  BBh ASP   404     377.910 629.300 294.150  1.00  0.00            
ATOM   4507  S1h ASP   404     377.990 626.950 294.950  1.00  0.00            
ATOM   4508  BBh THR   405     379.410 631.360 291.230  1.00  0.00            
ATOM   4509  S1h THR   405     381.200 630.820 290.660  1.00  0.00            
ATOM   4510  BBh LYS   406     379.460 634.630 293.180  1.00  0.00            
ATOM   4511  S1h LYS   406     380.340 636.440 291.370  1.00  0.00            
ATOM   4512  S2h LYS   406     381.950 637.290 289.040  1.00  0.00            
ATOM   4513  BBh ILE   407     381.160 632.880 296.030  1.00  0.00            
ATOM   4514  S1h ILE   407     381.680 634.380 297.450  1.00  0.00            
ATOM   4515  BBh ASP   408     384.010 631.290 294.120  1.00  0.00            
ATOM   4516  S1h ASP   408     385.340 629.270 294.060  1.00  0.00            
ATOM   4517  BBh LEU   409     384.600 634.590 292.200  1.00  0.00            
ATOM   4518  S1h LEU   409     386.160 636.260 290.690  1.00  0.00            
ATOM   4519  BBh TRP   410     385.380 636.480 295.350  1.00  0.00            
ATOM   4520  S1h TRP   410     383.910 638.630 295.460  1.00  0.00            
ATOM   4521  S2h TRP   410     381.930 639.440 294.950  1.00  0.00            
ATOM   4522  S3h TRP   410     382.500 641.860 295.180  1.00  0.00            
ATOM   4523  S4h TRP   410     385.030 640.890 295.890  1.00  0.00            
ATOM   4524  BBh SER   411     387.220 633.730 297.130  1.00  0.00            
ATOM   4525  S1h SER   411     388.700 633.190 298.280  1.00  0.00            
ATOM   4526  BBh TYR   412     389.380 634.130 293.960  1.00  0.00            
ATOM   4527  S1h TYR   412     391.620 632.110 293.040  1.00  0.00            
ATOM   4528  S2h TYR   412     391.400 633.800 291.340  1.00  0.00            
ATOM   4529  S3h TYR   412     393.450 631.600 290.590  1.00  0.00            
ATOM   4530  BBh ASN   413     389.540 637.880 294.360  1.00  0.00            
ATOM   4531  S1h ASN   413     389.000 639.710 292.940  1.00  0.00            
ATOM   4532  BBh ALA   414     390.430 637.610 298.040  1.00  0.00            
ATOM   4533  BBh GLU   415     393.130 635.030 297.460  1.00  0.00            
ATOM   4534  S1h GLU   415     394.510 633.370 298.560  1.00  0.00            
ATOM   4535  BBh LEU   416     394.680 637.270 294.740  1.00  0.00            
ATOM   4536  S1h LEU   416     396.430 637.800 292.800  1.00  0.00            
ATOM   4537  BBh LEU   417     394.550 640.470 296.730  1.00  0.00            
ATOM   4538  S1h LEU   417     392.400 641.930 296.340  1.00  0.00            
ATOM   4539  BBh VAL   418     396.600 639.090 299.560  1.00  0.00            
ATOM   4540  S1h VAL   418     396.050 637.700 300.890  1.00  0.00            
ATOM   4541  BBh ALA   419     399.040 637.280 297.260  1.00  0.00            
ATOM   4542  BBh LEU   420     399.500 640.450 295.260  1.00  0.00            
ATOM   4543  S1h LEU   420     398.350 642.120 293.520  1.00  0.00            
ATOM   4544  BBh GLU   421     399.530 642.700 298.400  1.00  0.00            
ATOM   4545  S1h GLU   421     397.130 644.530 298.140  1.00  0.00            
ATOM   4546  BBh ASN   422     401.820 640.530 300.360  1.00  0.00            
ATOM   4547  S1h ASN   422     401.000 638.860 301.880  1.00  0.00            
ATOM   4548  BBh GLN   423     404.320 640.290 297.590  1.00  0.00            
ATOM   4549  S1h GLN   423     404.530 639.550 295.250  1.00  0.00            
ATOM   4550  BBh HIS   424     404.280 644.040 297.370  1.00  0.00            
ATOM   4551  S1h HIS   424     404.100 644.980 295.680  1.00  0.00            
ATOM   4552  S2h HIS   424     403.920 645.860 293.960  1.00  0.00            
ATOM   4553  S3h HIS   424     401.880 645.180 293.740  1.00  0.00            
ATOM   4554  BBh THR   425     404.660 644.570 301.150  1.00  0.00            
ATOM   4555  S1h THR   425     403.240 644.650 302.480  1.00  0.00            
ATOM   4556  BBh ILE   426     407.700 642.270 301.290  1.00  0.00            
ATOM   4557  S1h ILE   426     406.750 640.690 302.700  1.00  0.00            
ATOM   4558  BBh ASP   427     409.340 644.210 298.400  1.00  0.00            
ATOM   4559  S1h ASP   427     409.040 644.290 295.910  1.00  0.00            
ATOM   4560  BBh LEU   428     408.300 647.540 299.940  1.00  0.00            
ATOM   4561  S1h LEU   428     406.690 649.340 301.190  1.00  0.00            
ATOM   4562  BBh ALA   429     409.980 646.540 303.250  1.00  0.00            
ATOM   4563  BBh ASP   430     413.010 645.390 301.310  1.00  0.00            
ATOM   4564  S1h ASP   430     412.410 642.870 301.790  1.00  0.00            
ATOM   4565  BBh SER   431     413.520 648.490 299.130  1.00  0.00            
ATOM   4566  S1h SER   431     414.160 648.410 297.290  1.00  0.00            
ATOM   4567  BBh GLU   432     413.080 650.720 302.090  1.00  0.00            
ATOM   4568  S1h GLU   432     411.460 652.770 300.670  1.00  0.00            
ATOM   4569  BBh MET   433     415.880 648.830 303.740  1.00  0.00            
ATOM   4570  S1h MET   433     417.250 646.740 304.890  1.00  0.00            
ATOM   4571  BBh ASN   434     417.930 649.420 300.580  1.00  0.00            
ATOM   4572  S1h ASN   434     419.130 648.400 298.670  1.00  0.00            
ATOM   4573  BBh LYS   435     416.920 652.940 300.520  1.00  0.00            
ATOM   4574  S1h LYS   435     415.740 654.920 299.780  1.00  0.00            
ATOM   4575  S2h LYS   435     414.740 657.440 300.790  1.00  0.00            
ATOM   4576  BBh LEU   436     418.540 653.490 303.900  1.00  0.00            
ATOM   4577  S1h LEU   436     417.950 654.220 306.340  1.00  0.00            
ATOM   4578  BBh PHE   437     421.740 651.740 302.730  1.00  0.00            
ATOM   4579  S1h PHE   437     422.180 648.370 303.150  1.00  0.00            
ATOM   4580  S2h PHE   437     423.840 649.210 301.630  1.00  0.00            
ATOM   4581  S3h PHE   437     422.780 647.100 301.200  1.00  0.00            
ATOM   4582  BBh GLU   438     421.910 653.950 299.780  1.00  0.00            
ATOM   4583  S1h GLU   438     422.220 651.910 297.660  1.00  0.00            
ATOM   4584  BBh LYS   439     421.300 657.020 301.770  1.00  0.00            
ATOM   4585  S1h LYS   439     420.590 659.130 301.450  1.00  0.00            
ATOM   4586  S2h LYS   439     420.620 662.040 301.350  1.00  0.00            
ATOM   4587  BBh THR   440     424.230 656.420 304.150  1.00  0.00            
ATOM   4588  S1h THR   440     423.120 655.700 305.590  1.00  0.00            
ATOM   4589  BBh ARG   441     426.450 655.110 301.340  1.00  0.00            
ATOM   4590  S1h ARG   441     427.670 653.520 299.930  1.00  0.00            
ATOM   4591  S2h ARG   441     430.870 654.590 299.260  1.00  0.00            
ATOM   4592  BBh ARG   442     425.860 658.380 299.620  1.00  0.00            
ATOM   4593  S1h ARG   442     424.170 657.710 297.760  1.00  0.00            
ATOM   4594  S2h ARG   442     425.450 655.070 295.460  1.00  0.00            
ATOM   4595  BBh GLN   443     426.630 660.240 302.770  1.00  0.00            
ATOM   4596  S1h GLN   443     424.880 661.920 303.990  1.00  0.00            
ATOM   4597  BBh LEU   444     429.930 658.560 303.530  1.00  0.00            
ATOM   4598  S1h LEU   444     429.520 656.890 305.440  1.00  0.00            
ATOM   4599  BBt ARG   445     431.180 659.580 300.020  1.00  0.00            
ATOM   4600  S1t ARG   445     430.390 659.460 297.650  1.00  0.00            
ATOM   4601  S2t ARG   445     430.420 657.080 295.100  1.00  0.00            
ATOM   4602  BBt GLU   446     434.830 658.390 299.780  1.00  0.00            
ATOM   4603  S1t GLU   446     435.080 656.290 297.790  1.00  0.00            
ATOM   4604  BBs ASN   447     435.560 657.890 303.500  1.00  0.00            
ATOM   4605  S1s ASN   447     434.220 659.850 304.460  1.00  0.00            
ATOM   4606  BBe ALA   448     433.970 654.410 303.710  1.00  0.00            
ATOM   4607  BBe GLU   449     433.870 651.250 301.660  1.00  0.00            
ATOM   4608  S1e GLU   449     436.630 650.620 300.060  1.00  0.00            
ATOM   4609  BBe ASP   450     430.960 648.790 301.250  1.00  0.00            
ATOM   4610  S1e ASP   450     430.090 649.310 298.990  1.00  0.00            
ATOM   4611  BBc MET   451     431.850 645.370 302.690  1.00  0.00            
ATOM   4612  S1c MET   451     434.910 646.470 302.420  1.00  0.00            
ATOM   4613  BBs GLY   452     428.900 643.350 301.230  1.00  0.00            
ATOM   4614  BBs ASN   453     427.410 642.700 304.620  1.00  0.00            
ATOM   4615  S1s ASN   453     427.150 640.210 305.020  1.00  0.00            
ATOM   4616  BBs GLY   454     425.370 645.780 305.030  1.00  0.00            
ATOM   4617  BBe CYS   455     428.170 647.330 306.900  1.00  0.00            
ATOM   4618  S1e CYS   455     430.080 645.910 307.410  1.00  0.00            
ATOM   4619  BBe PHE   456     430.480 650.230 305.850  1.00  0.00            
ATOM   4620  S1e PHE   456     427.330 650.750 304.010  1.00  0.00            
ATOM   4621  S2e PHE   456     427.860 652.520 305.540  1.00  0.00            
ATOM   4622  S3e PHE   456     425.630 651.640 305.440  1.00  0.00            
ATOM   4623  BBe LYS   457     434.040 650.360 307.070  1.00  0.00            
ATOM   4624  S1e LYS   457     435.120 648.000 307.310  1.00  0.00            
ATOM   4625  S2e LYS   457     437.420 646.960 308.820  1.00  0.00            
ATOM   4626  BBe ILE   458     434.710 654.010 308.070  1.00  0.00            
ATOM   4627  S1e ILE   458     433.260 655.550 308.300  1.00  0.00            
ATOM   4628  BBs TYR   459     438.440 654.300 307.400  1.00  0.00            
ATOM   4629  S1s TYR   459     439.900 651.580 306.270  1.00  0.00            
ATOM   4630  S2s TYR   459     438.130 652.540 304.980  1.00  0.00            
ATOM   4631  S3s TYR   459     438.540 649.530 304.390  1.00  0.00            
ATOM   4632  BBs HIS   460     438.650 657.140 309.940  1.00  0.00            
ATOM   4633  S1s HIS   460     437.110 658.230 309.430  1.00  0.00            
ATOM   4634  S2s HIS   460     435.700 659.360 308.750  1.00  0.00            
ATOM   4635  S3s HIS   460     435.660 660.540 310.570  1.00  0.00            
ATOM   4636  BBc LYS   461     438.330 657.490 313.770  1.00  0.00            
ATOM   4637  S1c LYS   461     439.230 659.940 314.130  1.00  0.00            
ATOM   4638  S2c LYS   461     437.730 662.090 315.710  1.00  0.00            
ATOM   4639  BBc CYS   462     434.660 658.030 314.400  1.00  0.00            
ATOM   4640  S1c CYS   462     433.110 657.090 312.900  1.00  0.00            
ATOM   4641  BBc ASP   463     433.330 658.820 317.910  1.00  0.00            
ATOM   4642  S1c ASP   463     434.910 658.780 319.850  1.00  0.00            
ATOM   4643  BBh ASN   464     429.770 658.500 319.230  1.00  0.00            
ATOM   4644  S1h ASN   464     429.700 656.270 320.360  1.00  0.00            
ATOM   4645  BBh ALA   465     429.530 662.040 317.920  1.00  0.00            
ATOM   4646  BBh CYS   466     430.820 661.120 314.470  1.00  0.00            
ATOM   4647  S1h CYS   466     432.780 662.470 314.450  1.00  0.00            
ATOM   4648  BBh ILE   467     428.450 658.160 314.210  1.00  0.00            
ATOM   4649  S1h ILE   467     428.380 656.820 312.560  1.00  0.00            
ATOM   4650  BBh GLU   468     425.590 660.280 315.640  1.00  0.00            
ATOM   4651  S1h GLU   468     424.830 659.060 317.610  1.00  0.00            
ATOM   4652  BBh SER   469     426.150 662.700 312.750  1.00  0.00            
ATOM   4653  S1h SER   469     425.650 664.450 313.450  1.00  0.00            
ATOM   4654  BBh ILE   470     425.640 660.150 310.010  1.00  0.00            
ATOM   4655  S1h ILE   470     426.140 658.800 308.280  1.00  0.00            
ATOM   4656  BBh ARG   471     422.600 658.790 311.810  1.00  0.00            
ATOM   4657  S1h ARG   471     421.650 657.410 313.460  1.00  0.00            
ATOM   4658  S2h ARG   471     418.880 657.940 315.050  1.00  0.00            
ATOM   4659  BBt ASN   472     421.220 662.310 311.940  1.00  0.00            
ATOM   4660  S1t ASN   472     420.660 662.450 314.430  1.00  0.00            
ATOM   4661  BBt GLY   473     422.530 663.210 308.480  1.00  0.00            
ATOM   4662  BBc THR   474     424.850 666.250 308.890  1.00  0.00            
ATOM   4663  S1c THR   474     425.020 668.140 308.450  1.00  0.00            
ATOM   4664  BBc TYR   475     428.060 664.210 308.610  1.00  0.00            
ATOM   4665  S1c TYR   475     429.760 661.780 307.860  1.00  0.00            
ATOM   4666  S2c TYR   475     430.570 662.650 309.950  1.00  0.00            
ATOM   4667  S3c TYR   475     431.010 659.600 309.670  1.00  0.00            
ATOM   4668  BBc ASP   476     430.250 666.610 306.550  1.00  0.00            
ATOM   4669  S1c ASP   476     430.400 668.940 307.510  1.00  0.00            
ATOM   4670  BBt HIS   477     432.540 664.170 304.630  1.00  0.00            
ATOM   4671  S1t HIS   477     431.650 664.130 302.890  1.00  0.00            
ATOM   4672  S2t HIS   477     430.750 664.140 301.190  1.00  0.00            
ATOM   4673  S3t HIS   477     428.920 664.880 302.060  1.00  0.00            
ATOM   4674  BBh ASP   478     435.420 666.710 304.190  1.00  0.00            
ATOM   4675  S1h ASP   478     436.530 668.140 302.380  1.00  0.00            
ATOM   4676  BBh ILE   479     436.070 667.000 307.870  1.00  0.00            
ATOM   4677  S1h ILE   479     434.490 666.200 309.440  1.00  0.00            
ATOM   4678  BBh TYR   480     437.520 663.540 307.260  1.00  0.00            
ATOM   4679  S1h TYR   480     438.950 662.890 310.230  1.00  0.00            
ATOM   4680  S2h TYR   480     440.090 664.800 309.340  1.00  0.00            
ATOM   4681  S3h TYR   480     440.410 664.540 312.410  1.00  0.00            
ATOM   4682  BBh ARG   481     438.180 663.120 303.580  1.00  0.00            
ATOM   4683  S1h ARG   481     436.960 662.570 301.560  1.00  0.00            
ATOM   4684  S2h ARG   481     435.390 662.810 298.350  1.00  0.00            
ATOM   4685  BBh ASP   482     441.940 663.520 304.230  1.00  0.00            
ATOM   4686  S1h ASP   482     441.850 665.950 305.000  1.00  0.00            
ATOM   4687  BBh GLU   483     442.520 661.160 307.070  1.00  0.00            
ATOM   4688  S1h GLU   483     442.940 660.480 309.460  1.00  0.00            
ATOM   4689  BBh ALA   484     439.990 658.760 305.480  1.00  0.00            
ATOM   4690  BBh LEU   485     441.760 658.640 302.130  1.00  0.00            
ATOM   4691  S1h LEU   485     440.130 658.470 300.020  1.00  0.00            
ATOM   4692  BBh ASN   486     445.440 657.920 303.810  1.00  0.00            
ATOM   4693  S1h ASN   486     446.220 660.240 303.840  1.00  0.00            
ATOM   4694  BBh ASN   487     443.970 654.840 305.430  1.00  0.00            
ATOM   4695  S1h ASN   487     443.820 655.570 307.800  1.00  0.00            
ATOM   4696  BBh ARG   488     441.990 654.020 302.370  1.00  0.00            
ATOM   4697  S1h ARG   488     440.430 652.860 300.860  1.00  0.00            
ATOM   4698  S2h ARG   488     439.880 654.070 297.830  1.00  0.00            
ATOM   4699  BBh PHE   489     445.260 654.250 300.310  1.00  0.00            
ATOM   4700  S1h PHE   489     444.690 655.570 297.310  1.00  0.00            
ATOM   4701  S2h PHE   489     446.460 653.950 297.210  1.00  0.00            
ATOM   4702  S3h PHE   489     446.490 655.840 295.740  1.00  0.00            
ATOM   4703  BBh GLN   490     447.730 652.590 302.620  1.00  0.00            
ATOM   4704  S1h GLN   490     449.030 654.950 303.270  1.00  0.00            
ATOM   4705  BBh ILE   491     445.490 649.940 301.240  1.00  0.00            
ATOM   4706  S1h ILE   491     443.810 649.420 302.530  1.00  0.00            
ATOM   4707  BBh LYS   492     448.490 648.960 299.220  1.00  0.00            
ATOM   4708  S1h LYS   492     448.810 647.160 301.240  1.00  0.00            
ATOM   4709  S2h LYS   492     448.620 644.400 302.640  1.00  0.00            
ATOM   4710  BBh GLY   493     450.850 651.950 299.000  1.00  0.00            
ATOM   4711  BBh VAL   494     451.470 650.880 302.470  1.00  0.00            
ATOM   4712  S1h VAL   494     452.120 651.270 304.320  1.00  0.00            
ATOM   4713  BBh GLU   495     453.180 647.530 301.220  1.00  0.00            
ATOM   4714  S1h GLU   495     454.690 645.690 303.240  1.00  0.00            
ATOM   4715  BBh LEU   496     454.790 649.350 298.630  1.00  0.00            
ATOM   4716  S1h LEU   496     453.310 648.580 296.640  1.00  0.00            
ATOM   4717  BBh LYS   497     456.400 651.090 301.620  1.00  0.00            
ATOM   4718  S1h LYS   497     455.840 653.450 302.180  1.00  0.00            
ATOM   4719  S2h LYS   497     454.530 656.160 302.420  1.00  0.00            
ATOM   4720  BBh SER   498     459.110 648.240 301.420  1.00  0.00            
ATOM   4721  S1h SER   498     459.480 646.840 302.720  1.00  0.00            
ATOM   4722  BBh GLY   499     460.080 650.570 298.510  1.00  0.00            
ATOM   4723  BBh TYR   500     458.820 654.220 298.460  1.00  0.00            
ATOM   4724  S1h TYR   500     457.100 653.280 295.480  1.00  0.00            
ATOM   4725  S2h TYR   500     455.540 653.980 297.160  1.00  0.00            
ATOM   4726  S3h TYR   500     455.080 655.390 294.440  1.00  0.00            
ATOM   4727  BBh LYS   501     459.930 656.040 301.690  1.00  0.00            
ATOM   4728  S1h LYS   501     459.550 658.620 302.360  1.00  0.00            
ATOM   4729  S2h LYS   501     460.030 660.810 300.360  1.00  0.00            
ATOM   4730  BBh ASP   502     462.560 653.370 302.720  1.00  0.00            
ATOM   4731  S1h ASP   502     461.490 652.130 304.650  1.00  0.00            
ATOM   4732  BBh TRP   503     464.250 653.910 299.390  1.00  0.00            
ATOM   4733  S1h TRP   503     465.150 651.800 298.110  1.00  0.00            
ATOM   4734  S2h TRP   503     464.930 649.770 297.290  1.00  0.00            
ATOM   4735  S3h TRP   503     467.330 649.250 296.850  1.00  0.00            
ATOM   4736  S4h TRP   503     467.700 651.770 298.010  1.00  0.00            
ATOM   4737  BBh ILE   504     464.440 657.440 297.610  1.00  0.00            
ATOM   4738  S1h ILE   504     466.260 656.880 296.620  1.00  0.00            
ATOM   4739  BBh LEU   505     464.610 660.080 300.330  1.00  0.00            
ATOM   4740  S1h LEU   505     464.280 662.690 299.720  1.00  0.00            
ATOM   4741  BBh TRP   506     467.090 657.650 302.100  1.00  0.00            
ATOM   4742  S1h TRP   506     465.860 656.940 304.280  1.00  0.00            
ATOM   4743  S2h TRP   506     465.700 655.410 305.860  1.00  0.00            
ATOM   4744  S3h TRP   506     463.660 656.310 306.980  1.00  0.00            
ATOM   4745  S4h TRP   506     463.920 658.370 305.110  1.00  0.00            
ATOM   4746  BBh ILE   507     470.210 656.930 299.800  1.00  0.00            
ATOM   4747  S1h ILE   507     471.240 655.250 299.030  1.00  0.00            
ATOM   4748  BBh SER   508     469.790 660.630 299.000  1.00  0.00            
ATOM   4749  S1h SER   508     468.620 661.620 297.800  1.00  0.00            
ATOM   4750  BBh PHE   509     470.310 661.440 302.740  1.00  0.00            
ATOM   4751  S1h PHE   509     467.210 662.620 303.510  1.00  0.00            
ATOM   4752  S2h PHE   509     468.840 662.800 305.260  1.00  0.00            
ATOM   4753  S3h PHE   509     466.500 662.980 305.770  1.00  0.00            
ATOM   4754  BBh ALA   510     473.030 658.890 303.160  1.00  0.00            
ATOM   4755  BBh ILE   511     475.060 660.490 300.330  1.00  0.00            
ATOM   4756  S1h ILE   511     474.760 660.660 297.940  1.00  0.00            
ATOM   4757  BBh SER   512     474.640 663.760 302.290  1.00  0.00            
ATOM   4758  S1h SER   512     473.820 665.100 301.140  1.00  0.00            
ATOM   4759  BBh CYS   513     475.650 662.500 305.780  1.00  0.00            
ATOM   4760  S1h CYS   513     473.440 662.210 306.740  1.00  0.00            
ATOM   4761  BBh LEU   514     478.910 661.320 304.280  1.00  0.00            
ATOM   4762  S1h LEU   514     480.840 659.750 303.420  1.00  0.00            
ATOM   4763  BBh LEU   515     479.970 664.580 302.630  1.00  0.00            
ATOM   4764  S1h LEU   515     482.230 664.430 301.350  1.00  0.00            
ATOM   4765  BBh LEU   516     479.360 666.520 305.800  1.00  0.00            
ATOM   4766  S1h LEU   516     476.730 666.970 306.220  1.00  0.00            
ATOM   4767  BBh CYS   517     481.150 665.070 308.970  1.00  0.00            
ATOM   4768  S1h CYS   517     482.510 665.140 310.980  1.00  0.00            
ATOM   4769  BBh VAL   518     484.280 664.350 306.550  1.00  0.00            
ATOM   4770  S1h VAL   518     483.420 662.630 306.000  1.00  0.00            
ATOM   4771  BBh VAL   519     483.790 667.980 305.510  1.00  0.00            
ATOM   4772  S1h VAL   519     483.600 668.770 303.680  1.00  0.00            
ATOM   4773  BBh LEU   520     484.200 669.590 309.100  1.00  0.00            
ATOM   4774  S1h LEU   520     483.780 672.060 309.920  1.00  0.00            
ATOM   4775  BBh LEU   521     486.960 666.850 309.440  1.00  0.00            
ATOM   4776  S1h LEU   521     488.610 665.380 310.870  1.00  0.00            
ATOM   4777  BBh GLY   522     488.730 668.730 306.390  1.00  0.00            
ATOM   4778  BBh PHE   523     488.940 672.480 307.040  1.00  0.00            
ATOM   4779  S1h PHE   523     486.740 675.060 306.980  1.00  0.00            
ATOM   4780  S2h PHE   523     486.080 673.120 305.740  1.00  0.00            
ATOM   4781  S3h PHE   523     484.790 675.140 305.590  1.00  0.00            
ATOM   4782  BBh ILE   524     489.660 672.930 310.840  1.00  0.00            
ATOM   4783  S1h ILE   524     488.490 672.000 312.410  1.00  0.00            
ATOM   4784  BBh MET   525     492.890 670.890 310.390  1.00  0.00            
ATOM   4785  S1h MET   525     492.130 668.920 309.670  1.00  0.00            
ATOM   4786  BBh TRP   526     493.600 672.790 307.160  1.00  0.00            
ATOM   4787  S1h TRP   526     493.500 670.910 305.410  1.00  0.00            
ATOM   4788  S2h TRP   526     492.480 670.230 303.590  1.00  0.00            
ATOM   4789  S3h TRP   526     493.770 668.110 303.290  1.00  0.00            
ATOM   4790  S4h TRP   526     495.140 668.970 305.580  1.00  0.00            
ATOM   4791  BBh ALA   527     492.870 676.160 308.900  1.00  0.00            
ATOM   4792  BBh CYS   528     495.390 675.020 311.610  1.00  0.00            
ATOM   4793  S1h CYS   528     493.610 674.950 313.320  1.00  0.00            
ATOM   4794  BBh GLN   529     498.340 673.800 309.460  1.00  0.00            
ATOM   4795  S1h GLN   529     498.090 671.160 308.940  1.00  0.00            
ATOM   4796  BBc ARG   530     497.730 676.810 307.100  1.00  0.00            
ATOM   4797  S1c ARG   530     496.630 676.950 305.030  1.00  0.00            
ATOM   4798  S2c ARG   530     495.690 679.110 302.730  1.00  0.00            
ATOM   4799  BBc GLY   531     497.900 679.110 310.120  1.00  0.00            
ATOM   4800  BBc ASN   532     499.170 682.330 311.870  1.00  0.00            
ATOM   4801  S1c ASN   532     498.750 682.010 314.490  1.00  0.00            
ATOM   4802  BBc ILE   533     497.030 685.350 310.880  1.00  0.00            
ATOM   4803  S1c ILE   533     494.850 684.700 311.090  1.00  0.00            
ATOM   4804  BBc ARG   534     498.750 687.370 313.750  1.00  0.00            
ATOM   4805  S1c ARG   534     498.540 689.780 313.230  1.00  0.00            
ATOM   4806  S2c ARG   534     496.910 691.770 310.710  1.00  0.00            
ATOM   4807  BBc CYS   535     495.900 686.100 316.030  1.00  0.00            
ATOM   4808  S1c CYS   535     493.740 685.100 315.860  1.00  0.00            
ATOM   4809  BBc ASN   536     498.170 684.850 318.900  1.00  0.00            
ATOM   4810  S1c ASN   536     500.340 685.020 317.980  1.00  0.00            
ATOM   4811  BBc ILE   537     497.460 681.650 320.900  1.00  0.00            
ATOM   4812  S1c ILE   537     499.580 680.790 320.740  1.00  0.00            
ATOM   4813  BBc CYS   538     494.600 680.350 318.780  1.00  0.00            
ATOM   4814  S1c CYS   538     492.610 679.120 318.000  1.00  0.00            
ATOM   4815  BBc ILE   539     497.330 677.970 317.250  1.00  0.00            
ATOM   4816  S1c ILE   539     496.960 675.800 317.140  1.00  0.00            
ATOM   4817  BBc SER   540     448.400 642.620 284.070  1.00  0.00            
ATOM   4818  S1c SER   540     449.680 642.960 282.640  1.00  0.00            
ATOM   4819  BBc THR   541     444.660 643.070 284.650  1.00  0.00            
ATOM   4820  S1c THR   541     444.180 644.400 283.310  1.00  0.00            
ATOM   4821  BBe ALA   542     441.720 640.580 284.040  1.00  0.00            
ATOM   4822  BBe THR   543     438.330 641.070 282.330  1.00  0.00            
ATOM   4823  S1e THR   543     437.870 642.310 280.900  1.00  0.00            
ATOM   4824  BBe LEU   544     435.280 639.350 283.970  1.00  0.00            
ATOM   4825  S1e LEU   544     436.440 639.500 286.350  1.00  0.00            
ATOM   4826  BBe CYS   545     431.740 639.420 282.680  1.00  0.00            
ATOM   4827  S1e CYS   545     432.400 639.360 280.390  1.00  0.00            
ATOM   4828  BBe LEU   546     428.340 638.750 284.150  1.00  0.00            
ATOM   4829  S1e LEU   546     426.600 638.580 286.080  1.00  0.00            
ATOM   4830  BBe GLY   547     425.460 637.580 282.060  1.00  0.00            
ATOM   4831  BBe HIS   548     422.390 635.450 281.420  1.00  0.00            
ATOM   4832  S1e HIS   548     421.220 636.790 280.620  1.00  0.00            
ATOM   4833  S2e HIS   548     420.220 638.210 279.780  1.00  0.00            
ATOM   4834  S3e HIS   548     418.600 636.870 279.260  1.00  0.00            
ATOM   4835  BBe HIS   549     421.370 632.720 278.900  1.00  0.00            
ATOM   4836  S1e HIS   549     420.960 630.810 278.910  1.00  0.00            
ATOM   4837  S2e HIS   549     420.430 628.980 279.230  1.00  0.00            
ATOM   4838  S3e HIS   549     419.940 628.680 277.150  1.00  0.00            
ATOM   4839  BBc ALA   550     419.210 633.310 275.800  1.00  0.00            
ATOM   4840  BBc VAL   551     417.670 630.760 273.440  1.00  0.00            
ATOM   4841  S1c VAL   551     416.530 629.180 273.920  1.00  0.00            
ATOM   4842  BBs PRO   552     417.260 630.560 269.580  1.00  0.00            
ATOM   4843  S1s PRO   552     418.590 631.030 268.300  1.00  0.00            
ATOM   4844  BBs ASN   553     413.520 630.330 269.510  1.00  0.00            
ATOM   4845  S1s ASN   553     412.480 630.740 267.290  1.00  0.00            
ATOM   4846  BBc GLY   554     411.810 631.760 272.510  1.00  0.00            
ATOM   4847  BBe THR   555     408.270 632.120 273.770  1.00  0.00            
ATOM   4848  S1e THR   555     407.150 630.680 274.450  1.00  0.00            
ATOM   4849  BBe ILE   556     405.840 635.050 273.170  1.00  0.00            
ATOM   4850  S1e ILE   556     404.990 635.570 271.280  1.00  0.00            
ATOM   4851  BBe VAL   557     403.990 636.440 276.120  1.00  0.00            
ATOM   4852  S1e VAL   557     405.280 636.530 277.650  1.00  0.00            
ATOM   4853  BBc LYS   558     401.530 639.120 277.310  1.00  0.00            
ATOM   4854  S1c LYS   558     399.520 637.710 277.840  1.00  0.00            
ATOM   4855  S2c LYS   558     396.810 636.990 276.800  1.00  0.00            
ATOM   4856  BBc THR   559     402.540 641.650 279.930  1.00  0.00            
ATOM   4857  S1c THR   559     404.480 641.410 279.980  1.00  0.00            
ATOM   4858  BBs ILE   560     401.210 644.940 281.380  1.00  0.00            
ATOM   4859  S1s ILE   560     400.450 644.270 283.380  1.00  0.00            
ATOM   4860  BBs THR   561     403.690 646.740 279.200  1.00  0.00            
ATOM   4861  S1s THR   561     405.450 646.980 280.000  1.00  0.00            
ATOM   4862  BBc ASP   562     403.450 644.320 276.250  1.00  0.00            
ATOM   4863  S1c ASP   562     405.190 645.090 274.620  1.00  0.00            
ATOM   4864  BBs ASP   563     400.750 642.270 274.730  1.00  0.00            
ATOM   4865  S1s ASP   563     398.500 641.330 273.790  1.00  0.00            
ATOM   4866  BBs GLN   564     403.540 640.670 272.680  1.00  0.00            
ATOM   4867  S1s GLN   564     403.790 642.710 270.540  1.00  0.00            
ATOM   4868  BBe ILE   565     406.850 640.080 274.270  1.00  0.00            
ATOM   4869  S1e ILE   565     407.440 640.600 276.300  1.00  0.00            
ATOM   4870  BBe GLU   566     409.560 637.360 274.170  1.00  0.00            
ATOM   4871  S1e GLU   566     411.390 638.370 271.890  1.00  0.00            
ATOM   4872  BBe VAL   567     410.600 635.010 276.970  1.00  0.00            
ATOM   4873  S1e VAL   567     409.270 634.190 278.220  1.00  0.00            
ATOM   4874  BBs THR   568     412.930 632.060 277.260  1.00  0.00            
ATOM   4875  S1s THR   568     414.580 632.660 278.120  1.00  0.00            
ATOM   4876  BBc ASN   569     410.260 629.500 278.410  1.00  0.00            
ATOM   4877  S1c ASN   569     410.680 627.520 279.870  1.00  0.00            
ATOM   4878  BBe ALA   570     406.510 629.860 279.210  1.00  0.00            
ATOM   4879  BBe THR   571     403.940 627.180 280.080  1.00  0.00            
ATOM   4880  S1e THR   571     404.750 625.700 281.060  1.00  0.00            
ATOM   4881  BBe GLU   572     400.360 626.740 278.940  1.00  0.00            
ATOM   4882  S1e GLU   572     399.260 624.360 277.460  1.00  0.00            
ATOM   4883  BBc LEU   573     397.550 627.970 281.140  1.00  0.00            
ATOM   4884  S1c LEU   573     398.410 628.380 283.570  1.00  0.00            
ATOM   4885  BBe VAL   574     394.600 626.930 278.900  1.00  0.00            
ATOM   4886  S1e VAL   574     393.350 628.430 278.480  1.00  0.00            
ATOM   4887  BBe GLN   575     393.570 623.360 278.200  1.00  0.00            
ATOM   4888  S1e GLN   575     394.070 620.830 278.800  1.00  0.00            
ATOM   4889  BBc SER   576     392.610 623.550 274.570  1.00  0.00            
ATOM   4890  S1c SER   576     393.050 625.410 274.220  1.00  0.00            
ATOM   4891  BBc SER   577     392.190 619.980 273.440  1.00  0.00            
ATOM   4892  S1c SER   577     392.890 619.900 271.620  1.00  0.00            
ATOM   4893  BBc SER   578     390.080 617.020 274.410  1.00  0.00            
ATOM   4894  S1c SER   578     388.240 617.540 274.810  1.00  0.00            
ATOM   4895  BBc THR   579     390.560 613.260 274.170  1.00  0.00            
ATOM   4896  S1c THR   579     391.440 611.680 274.900  1.00  0.00            
ATOM   4897  BBs GLY   580     387.120 613.020 272.440  1.00  0.00            
ATOM   4898  BBs LYS   581     386.340 610.140 274.780  1.00  0.00            
ATOM   4899  S1s LYS   581     387.820 608.450 274.300  1.00  0.00            
ATOM   4900  S2s LYS   581     390.450 607.050 273.860  1.00  0.00            
ATOM   4901  BBe ILE   582     384.610 609.820 278.050  1.00  0.00            
ATOM   4902  S1e ILE   582     382.240 610.630 278.100  1.00  0.00            
ATOM   4903  BBe CYS   583     386.520 608.040 280.810  1.00  0.00            
ATOM   4904  S1e CYS   583     385.830 609.450 282.700  1.00  0.00            
ATOM   4905  BBs ASN   584     385.350 604.930 282.440  1.00  0.00            
ATOM   4906  S1s ASN   584     383.850 603.310 281.240  1.00  0.00            
ATOM   4907  BBt ASN   585     386.090 605.880 286.000  1.00  0.00            
ATOM   4908  S1t ASN   585     385.080 603.860 287.160  1.00  0.00            
ATOM   4909  BBt PRO   586     386.500 607.970 288.810  1.00  0.00            
ATOM   4910  S1t PRO   586     386.770 606.910 290.360  1.00  0.00            
ATOM   4911  BBt HIS   587     382.700 608.560 288.100  1.00  0.00            
ATOM   4912  S1t HIS   587     382.320 609.620 289.690  1.00  0.00            
ATOM   4913  S2t HIS   587     381.970 610.780 291.190  1.00  0.00            
ATOM   4914  S3t HIS   587     382.080 609.130 292.590  1.00  0.00            
ATOM   4915  BBt ARG   588     380.100 605.900 287.630  1.00  0.00            
ATOM   4916  S1t ARG   588     378.650 604.050 288.690  1.00  0.00            
ATOM   4917  S2t ARG   588     376.310 602.420 287.410  1.00  0.00            
ATOM   4918  BBe ILE   589     379.040 606.830 284.080  1.00  0.00            
ATOM   4919  S1e ILE   589     380.770 607.900 283.100  1.00  0.00            
ATOM   4920  BBe LEU   590     375.850 605.410 282.520  1.00  0.00            
ATOM   4921  S1e LEU   590     376.140 602.850 282.960  1.00  0.00            
ATOM   4922  BBe ASP   591     375.040 605.460 278.790  1.00  0.00            
ATOM   4923  S1e ASP   591     375.840 603.490 277.550  1.00  0.00            
ATOM   4924  BBc GLY   592     371.340 606.180 278.210  1.00  0.00            
ATOM   4925  BBt ARG   593     371.910 604.650 274.840  1.00  0.00            
ATOM   4926  S1t ARG   593     371.480 602.300 275.090  1.00  0.00            
ATOM   4927  S2t ARG   593     373.890 599.850 274.640  1.00  0.00            
ATOM   4928  BBt ALA   594     368.560 605.220 273.190  1.00  0.00            
ATOM   4929  BBc CYS   595     366.750 606.240 276.310  1.00  0.00            
ATOM   4930  S1c CYS   595     364.590 605.740 275.490  1.00  0.00            
ATOM   4931  BBc THR   596     366.280 609.700 277.780  1.00  0.00            
ATOM   4932  S1c THR   596     365.210 611.160 277.070  1.00  0.00            
ATOM   4933  BBh LEU   597     366.260 609.460 281.630  1.00  0.00            
ATOM   4934  S1h LEU   597     366.420 609.630 284.180  1.00  0.00            
ATOM   4935  BBh ILE   598     362.630 610.500 281.680  1.00  0.00            
ATOM   4936  S1h ILE   598     361.200 611.410 282.830  1.00  0.00            
ATOM   4937  BBh ASP   599     361.780 607.370 279.700  1.00  0.00            
ATOM   4938  S1h ASP   599     359.550 608.350 278.800  1.00  0.00            
ATOM   4939  BBh ALA   600     363.930 605.160 281.900  1.00  0.00            
ATOM   4940  BBh LEU   601     362.020 606.790 284.760  1.00  0.00            
ATOM   4941  S1h LEU   601     361.280 608.550 286.520  1.00  0.00            
ATOM   4942  BBh LEU   602     358.620 606.200 283.190  1.00  0.00            
ATOM   4943  S1h LEU   602     357.260 608.540 283.220  1.00  0.00            
ATOM   4944  BBt GLY   603     359.470 602.660 282.060  1.00  0.00            
ATOM   4945  BBc ASP   604     359.350 603.020 278.280  1.00  0.00            
ATOM   4946  S1c ASP   604     360.640 603.680 276.160  1.00  0.00            
ATOM   4947  BBh PRO   605     359.460 599.280 277.520  1.00  0.00            
ATOM   4948  S1h PRO   605     358.330 598.400 278.760  1.00  0.00            
ATOM   4949  BBh HIS   606     362.870 599.330 275.840  1.00  0.00            
ATOM   4950  S1h HIS   606     363.390 600.450 274.330  1.00  0.00            
ATOM   4951  S2h HIS   606     363.900 601.790 273.040  1.00  0.00            
ATOM   4952  S3h HIS   606     362.480 601.060 271.600  1.00  0.00            
ATOM   4953  BBh CYS   607     364.290 601.670 278.510  1.00  0.00            
ATOM   4954  S1h CYS   607     366.610 601.690 277.920  1.00  0.00            
ATOM   4955  BBh ASP   608     363.370 598.840 280.780  1.00  0.00            
ATOM   4956  S1h ASP   608     362.030 598.360 282.740  1.00  0.00            
ATOM   4957  BBh VAL   609     367.030 597.840 281.120  1.00  0.00            
ATOM   4958  S1h VAL   609     368.380 596.370 281.280  1.00  0.00            
ATOM   4959  BBh PHE   610     367.810 600.940 283.120  1.00  0.00            
ATOM   4960  S1h PHE   610     371.170 600.710 282.360  1.00  0.00            
ATOM   4961  S2h PHE   610     370.120 602.420 281.040  1.00  0.00            
ATOM   4962  S3h PHE   610     371.930 601.140 280.120  1.00  0.00            
ATOM   4963  BBt GLN   611     365.450 599.670 285.840  1.00  0.00            
ATOM   4964  S1t GLN   611     365.500 596.700 285.950  1.00  0.00            
ATOM   4965  BBt ASN   612     366.750 600.410 289.390  1.00  0.00            
ATOM   4966  S1t ASN   612     367.210 598.300 290.470  1.00  0.00            
ATOM   4967  BBc GLU   613     370.100 601.590 287.920  1.00  0.00            
ATOM   4968  S1c GLU   613     371.900 599.820 286.870  1.00  0.00            
ATOM   4969  BBe THR   614     372.290 604.280 289.680  1.00  0.00            
ATOM   4970  S1e THR   614     373.080 603.530 291.300  1.00  0.00            
ATOM   4971  BBc TRP   615     374.370 606.840 287.690  1.00  0.00            
ATOM   4972  S1c TRP   615     372.400 606.280 285.970  1.00  0.00            
ATOM   4973  S2c TRP   615     371.740 604.890 284.390  1.00  0.00            
ATOM   4974  S3c TRP   615     369.380 605.690 284.120  1.00  0.00            
ATOM   4975  S4c TRP   615     370.140 607.440 286.180  1.00  0.00            
ATOM   4976  BBs ASP   616     376.900 609.380 288.940  1.00  0.00            
ATOM   4977  S1s ASP   616     377.470 608.160 291.090  1.00  0.00            
ATOM   4978  BBe LEU   617     376.660 610.970 285.510  1.00  0.00            
ATOM   4979  S1e LEU   617     377.740 612.180 283.360  1.00  0.00            
ATOM   4980  BBe PHE   618     373.810 609.850 283.200  1.00  0.00            
ATOM   4981  S1e PHE   618     371.110 610.870 283.430  1.00  0.00            
ATOM   4982  S2e PHE   618     370.840 609.420 281.540  1.00  0.00            
ATOM   4983  S3e PHE   618     370.020 611.670 281.450  1.00  0.00            
ATOM   4984  BBe VAL   619     374.720 610.680 279.440  1.00  0.00            
ATOM   4985  S1e VAL   619     376.480 609.740 279.600  1.00  0.00            
ATOM   4986  BBe GLU   620     371.690 611.050 277.140  1.00  0.00            
ATOM   4987  S1e GLU   620     369.780 613.030 275.980  1.00  0.00            
ATOM   4988  BBc ARG   621     372.410 610.590 273.430  1.00  0.00            
ATOM   4989  S1c ARG   621     373.980 608.660 273.870  1.00  0.00            
ATOM   4990  S2c ARG   621     377.130 608.210 275.210  1.00  0.00            
ATOM   4991  BBt SER   622     371.240 613.120 270.850  1.00  0.00            
ATOM   4992  S1t SER   622     371.480 614.980 271.360  1.00  0.00            
ATOM   4993  BBt ASN   623     369.590 610.200 269.000  1.00  0.00            
ATOM   4994  S1t ASN   623     368.030 610.110 267.080  1.00  0.00            
ATOM   4995  BBc ALA   624     367.540 608.460 271.740  1.00  0.00            
ATOM   4996  BBc PHE   625     363.820 608.140 270.700  1.00  0.00            
ATOM   4997  S1c PHE   625     363.530 605.020 269.800  1.00  0.00            
ATOM   4998  S2c PHE   625     363.720 606.500 267.920  1.00  0.00            
ATOM   4999  S3c PHE   625     364.120 604.140 267.650  1.00  0.00            
ATOM   5000  BBc SER   626     360.610 607.240 272.550  1.00  0.00            
ATOM   5001  S1c SER   626     360.430 608.760 273.760  1.00  0.00            
ATOM   5002  BBc ASN   627     358.550 604.180 271.620  1.00  0.00            
ATOM   5003  S1c ASN   627     358.670 603.500 269.300  1.00  0.00            
ATOM   5004  BBs CYS   628     355.830 604.480 274.200  1.00  0.00            
ATOM   5005  S1s CYS   628     356.740 606.470 275.230  1.00  0.00            
ATOM   5006  BBs TYR   629     352.330 606.090 274.630  1.00  0.00            
ATOM   5007  S1s TYR   629     349.430 606.800 275.810  1.00  0.00            
ATOM   5008  S2s TYR   629     349.270 605.530 273.780  1.00  0.00            
ATOM   5009  S3s TYR   629     347.140 604.710 275.870  1.00  0.00            
ATOM   5010  BBc PRO   630     352.090 609.840 273.710  1.00  0.00            
ATOM   5011  S1c PRO   630     351.030 609.970 272.130  1.00  0.00            
ATOM   5012  BBe TYR   631     353.090 611.980 276.610  1.00  0.00            
ATOM   5013  S1e TYR   631     355.660 611.130 278.870  1.00  0.00            
ATOM   5014  S2e TYR   631     356.290 611.570 276.600  1.00  0.00            
ATOM   5015  S3e TYR   631     358.140 612.980 278.650  1.00  0.00            
ATOM   5016  BBe ASP   632     353.510 615.380 278.200  1.00  0.00            
ATOM   5017  S1e ASP   632     354.790 616.470 276.180  1.00  0.00            
ATOM   5018  BBc ILE   633     355.510 616.730 281.130  1.00  0.00            
ATOM   5019  S1c ILE   633     356.420 615.670 282.560  1.00  0.00            
ATOM   5020  BBt PRO   634     354.620 620.050 282.660  1.00  0.00            
ATOM   5021  S1t PRO   634     352.900 620.540 282.010  1.00  0.00            
ATOM   5022  BBt ASP   635     357.960 621.610 283.840  1.00  0.00            
ATOM   5023  S1t ASP   635     358.590 624.000 284.160  1.00  0.00            
ATOM   5024  BBh TYR   636     359.700 618.520 282.320  1.00  0.00            
ATOM   5025  S1h TYR   636     360.020 617.220 279.470  1.00  0.00            
ATOM   5026  S2h TYR   636     361.020 615.810 281.130  1.00  0.00            
ATOM   5027  S3h TYR   636     362.230 615.380 278.310  1.00  0.00            
ATOM   5028  BBh ALA   637     363.130 620.050 282.770  1.00  0.00            
ATOM   5029  BBh SER   638     362.710 620.200 286.470  1.00  0.00            
ATOM   5030  S1h SER   638     361.260 621.410 286.950  1.00  0.00            
ATOM   5031  BBh LEU   639     361.850 616.540 286.810  1.00  0.00            
ATOM   5032  S1h LEU   639     360.180 614.460 286.550  1.00  0.00            
ATOM   5033  BBh ARG   640     364.780 615.540 284.490  1.00  0.00            
ATOM   5034  S1h ARG   640     365.760 614.710 282.500  1.00  0.00            
ATOM   5035  S2h ARG   640     367.380 615.470 279.610  1.00  0.00            
ATOM   5036  BBh SER   641     366.880 617.800 286.750  1.00  0.00            
ATOM   5037  S1h SER   641     367.640 619.590 286.810  1.00  0.00            
ATOM   5038  BBh LEU   642     365.740 616.430 290.060  1.00  0.00            
ATOM   5039  S1h LEU   642     363.450 616.910 291.280  1.00  0.00            
ATOM   5040  BBh VAL   643     365.880 612.890 288.760  1.00  0.00            
ATOM   5041  S1h VAL   643     364.380 612.080 287.700  1.00  0.00            
ATOM   5042  BBh ALA   644     369.460 613.270 287.490  1.00  0.00            
ATOM   5043  BBh SER   645     370.480 615.060 290.620  1.00  0.00            
ATOM   5044  S1h SER   645     370.380 616.910 290.020  1.00  0.00            
ATOM   5045  BBh SER   646     369.030 612.170 292.660  1.00  0.00            
ATOM   5046  S1h SER   646     367.410 612.990 293.370  1.00  0.00            
ATOM   5047  BBt GLY   647     370.760 609.690 290.250  1.00  0.00            
ATOM   5048  BBe THR   648     369.000 606.500 291.480  1.00  0.00            
ATOM   5049  S1e THR   648     368.400 606.910 293.290  1.00  0.00            
ATOM   5050  BBc LEU   649     366.300 604.470 289.670  1.00  0.00            
ATOM   5051  S1c LEU   649     365.780 605.020 287.200  1.00  0.00            
ATOM   5052  BBc GLU   650     365.010 602.420 292.580  1.00  0.00            
ATOM   5053  S1c GLU   650     368.000 601.980 293.910  1.00  0.00            
ATOM   5054  BBe PHE   651     361.270 602.130 291.960  1.00  0.00            
ATOM   5055  S1e PHE   651     361.670 600.730 288.700  1.00  0.00            
ATOM   5056  S2e PHE   651     361.730 603.130 288.650  1.00  0.00            
ATOM   5057  S3e PHE   651     361.180 601.900 286.660  1.00  0.00            
ATOM   5058  BBe ILE   652     360.020 600.460 295.050  1.00  0.00            
ATOM   5059  S1e ILE   652     360.820 599.080 296.750  1.00  0.00
[truncated: 72,638,932 more chars]
