# Supplementary material for: Nothing to Sneeze At: A Dynamic and Integrative Computational Model of an Influenza A Virion
Source: Structure. 2015 Mar 3;23(3):584–97. doi: 10.1016/j.str.2014.12.019 (PMC4353694; doi:10.1016/j.str.2014.12.019)
Supplement: Document S6. virion_FORS_323K_final_snapshot.zip [file mmc6.zip › virion_FORS_323K_final_snapshot.pdb]

TITLE     Generated by trjconv : Forssman-inclusive system (by conversion after proteins embedded by g_membed-based code using -rad 0.80) t=   0.00000
REMARK    THIS IS A SIMULATION BOX
CRYST1  979.040  979.040  979.040  60.00  60.00  90.00 P 1           1
MODEL        1
ATOM      1  BBc SER     1     772.830 742.520 659.640  1.00  0.00            
ATOM      2  S1c SER     1     772.380 743.960 658.400  1.00  0.00            
ATOM      3  BBc THR     2     774.240 741.320 663.060  1.00  0.00            
ATOM      4  S1c THR     2     776.160 741.340 662.700  1.00  0.00            
ATOM      5  BBe ALA     3     773.840 742.840 666.560  1.00  0.00            
ATOM      6  BBe THR     4     776.000 742.660 669.720  1.00  0.00            
ATOM      7  S1e THR     4     777.930 742.940 669.810  1.00  0.00            
ATOM      8  BBe LEU     5     774.370 742.290 673.160  1.00  0.00            
ATOM      9  S1e LEU     5     772.180 742.000 671.930  1.00  0.00            
ATOM     10  BBe CYS     6     776.280 742.690 676.340  1.00  0.00            
ATOM     11  S1e CYS     6     778.020 744.130 675.230  1.00  0.00            
ATOM     12  BBe LEU     7     775.650 741.890 679.990  1.00  0.00            
ATOM     13  S1e LEU     7     774.160 740.530 681.760  1.00  0.00            
ATOM     14  BBe GLY     8     777.310 743.620 682.850  1.00  0.00            
ATOM     15  BBe HIS     9     776.920 745.110 686.280  1.00  0.00            
ATOM     16  S1e HIS     9     777.790 744.160 687.740  1.00  0.00            
ATOM     17  S2e HIS     9     778.540 742.970 689.070  1.00  0.00            
ATOM     18  S3e HIS     9     779.910 744.490 689.770  1.00  0.00            
ATOM     19  BBe HIS    10     777.520 748.370 688.190  1.00  0.00            
ATOM     20  S1e HIS    10     776.560 749.710 689.240  1.00  0.00            
ATOM     21  S2e HIS    10     775.470 750.750 690.440  1.00  0.00            
ATOM     22  S3e HIS    10     776.890 752.380 690.450  1.00  0.00            
ATOM     23  BBc ALA    11     780.790 749.710 689.670  1.00  0.00            
ATOM     24  BBc VAL    12     781.350 752.770 691.830  1.00  0.00            
ATOM     25  S1c VAL    12     780.080 753.160 693.330  1.00  0.00            
ATOM     26  BBs PRO    13     783.960 755.530 691.870  1.00  0.00            
ATOM     27  S1s PRO    13     784.960 756.490 690.570  1.00  0.00            
ATOM     28  BBs ASN    14     784.870 754.860 695.520  1.00  0.00            
ATOM     29  S1s ASN    14     786.200 756.220 697.070  1.00  0.00            
ATOM     30  BBc GLY    15     783.710 751.680 697.140  1.00  0.00            
ATOM     31  BBe THR    16     783.940 749.810 700.440  1.00  0.00            
ATOM     32  S1e THR    16     782.480 750.090 701.710  1.00  0.00            
ATOM     33  BBe ILE    17     786.750 747.600 701.550  1.00  0.00            
ATOM     34  S1e ILE    17     789.070 748.180 701.330  1.00  0.00            
ATOM     35  BBe VAL    18     785.600 744.620 703.530  1.00  0.00            
ATOM     36  S1e VAL    18     783.640 744.920 703.280  1.00  0.00            
ATOM     37  BBc LYS    19     786.930 741.310 704.830  1.00  0.00            
ATOM     38  S1c LYS    19     786.690 741.080 707.350  1.00  0.00            
ATOM     39  S2c LYS    19     787.020 742.880 709.780  1.00  0.00            
ATOM     40  BBc THR    20     785.990 737.870 703.510  1.00  0.00            
ATOM     41  S1c THR    20     786.010 738.300 701.610  1.00  0.00            
ATOM     42  BBs ILE    21     787.150 734.300 703.900  1.00  0.00            
ATOM     43  S1s ILE    21     785.840 732.840 705.070  1.00  0.00            
ATOM     44  BBs THR    22     789.780 734.870 701.190  1.00  0.00            
ATOM     45  S1s THR    22     789.240 734.490 699.350  1.00  0.00            
ATOM     46  BBc ASP    23     790.950 738.450 701.630  1.00  0.00            
ATOM     47  S1c ASP    23     790.970 739.210 699.210  1.00  0.00            
ATOM     48  BBs ASP    24     791.090 740.600 704.730  1.00  0.00            
ATOM     49  S1s ASP    24     791.210 741.300 707.220  1.00  0.00            
ATOM     50  BBs GLN    25     790.930 743.370 702.170  1.00  0.00            
ATOM     51  S1s GLN    25     792.020 745.040 701.860  1.00  0.00            
ATOM     52  BBe ILE    26     788.520 743.300 699.290  1.00  0.00            
ATOM     53  S1e ILE    26     787.070 741.480 698.440  1.00  0.00            
ATOM     54  BBe GLU    27     786.550 746.310 697.830  1.00  0.00            
ATOM     55  S1e GLU    27     787.440 748.210 696.550  1.00  0.00            
ATOM     56  BBe VAL    28     782.700 746.060 697.510  1.00  0.00            
ATOM     57  S1e VAL    28     781.680 744.880 698.750  1.00  0.00            
ATOM     58  BBs THR    29     780.240 748.560 696.040  1.00  0.00            
ATOM     59  S1s THR    29     779.140 748.090 694.500  1.00  0.00            
ATOM     60  BBc ASN    30     778.480 749.130 699.360  1.00  0.00            
ATOM     61  S1c ASN    30     776.250 749.830 698.430  1.00  0.00            
ATOM     62  BBe ALA    31     778.580 747.980 702.990  1.00  0.00            
ATOM     63  BBe THR    32     777.120 748.740 706.420  1.00  0.00            
ATOM     64  S1e THR    32     775.390 747.870 706.610  1.00  0.00            
ATOM     65  BBe GLU    33     778.640 749.250 709.800  1.00  0.00            
ATOM     66  S1e GLU    33     779.300 751.430 711.690  1.00  0.00            
ATOM     67  BBc LEU    34     777.840 746.540 712.430  1.00  0.00            
ATOM     68  S1c LEU    34     777.000 744.710 710.940  1.00  0.00            
ATOM     69  BBe VAL    35     779.940 748.210 715.170  1.00  0.00            
ATOM     70  S1e VAL    35     781.690 747.460 715.770  1.00  0.00            
ATOM     71  BBe GLN    36     778.320 751.070 717.050  1.00  0.00            
ATOM     72  S1e GLN    36     776.130 751.100 718.390  1.00  0.00            
ATOM     73  BBc SER    37     781.410 753.170 718.030  1.00  0.00            
ATOM     74  S1c SER    37     782.580 752.740 716.530  1.00  0.00            
ATOM     75  BBc SER    38     779.830 756.430 719.100  1.00  0.00            
ATOM     76  S1c SER    38     780.270 757.650 717.650  1.00  0.00            
ATOM     77  BBc SER    39     778.180 757.960 722.200  1.00  0.00            
ATOM     78  S1c SER    39     779.290 757.580 723.760  1.00  0.00            
ATOM     79  BBc THR    40     776.300 761.250 722.540  1.00  0.00            
ATOM     80  S1c THR    40     774.680 762.310 722.390  1.00  0.00            
ATOM     81  BBs GLY    41     777.900 761.480 725.880  1.00  0.00            
ATOM     82  BBs LYS    42     774.700 761.830 727.810  1.00  0.00            
ATOM     83  S1s LYS    42     774.180 764.040 727.330  1.00  0.00            
ATOM     84  S2s LYS    42     774.970 766.330 725.860  1.00  0.00            
ATOM     85  BBc ILE    43     772.470 759.350 729.520  1.00  0.00            
ATOM     86  S1c ILE    43     772.680 758.790 731.840  1.00  0.00            
ATOM     87  BBc CYS    44     769.030 759.710 728.000  1.00  0.00            
ATOM     88  S1c CYS    44     769.870 761.300 726.600  1.00  0.00            
ATOM     89  BBc ASN    45     766.560 760.300 730.740  1.00  0.00            
ATOM     90  S1c ASN    45     765.220 761.000 732.640  1.00  0.00            
ATOM     91  BBe ASN    46     764.150 757.740 729.520  1.00  0.00            
ATOM     92  S1e ASN    46     762.340 759.150 728.750  1.00  0.00            
ATOM     93  BBt PRO    47     762.520 754.490 729.260  1.00  0.00            
ATOM     94  S1t PRO    47     761.210 754.200 727.920  1.00  0.00            
ATOM     95  BBt HIS    48     764.660 753.900 732.430  1.00  0.00            
ATOM     96  S1t HIS    48     766.410 754.510 731.820  1.00  0.00            
ATOM     97  S2t HIS    48     768.060 755.380 731.330  1.00  0.00            
ATOM     98  S3t HIS    48     767.930 754.660 729.300  1.00  0.00            
ATOM     99  BBt ARG    49     763.740 755.760 735.530  1.00  0.00            
ATOM    100  S1t ARG    49     761.690 756.910 734.160  1.00  0.00            
ATOM    101  S2t ARG    49     760.000 759.560 735.250  1.00  0.00            
ATOM    102  BBe ILE    50     767.070 757.100 736.210  1.00  0.00            
ATOM    103  S1e ILE    50     768.550 758.360 735.030  1.00  0.00            
ATOM    104  BBe LEU    51     768.060 758.900 739.440  1.00  0.00            
ATOM    105  S1e LEU    51     766.290 760.740 739.600  1.00  0.00            
ATOM    106  BBe ASP    52     771.130 761.000 739.860  1.00  0.00            
ATOM    107  S1e ASP    52     770.360 763.350 739.400  1.00  0.00            
ATOM    108  BBc GLY    53     772.940 760.140 743.030  1.00  0.00            
ATOM    109  BBt ARG    54     774.360 763.610 742.680  1.00  0.00            
ATOM    110  S1t ARG    54     772.500 764.940 743.850  1.00  0.00            
ATOM    111  S2t ARG    54     770.410 767.370 743.630  1.00  0.00            
ATOM    112  BBt ALA    55     776.310 763.610 745.910  1.00  0.00            
ATOM    113  BBc CYS    56     775.210 760.380 747.530  1.00  0.00            
ATOM    114  S1c CYS    56     776.270 760.660 749.680  1.00  0.00            
ATOM    115  BBc THR    57     776.320 756.780 747.240  1.00  0.00            
ATOM    116  S1c THR    57     777.930 756.200 748.170  1.00  0.00            
ATOM    117  BBh LEU    58     773.340 754.470 747.370  1.00  0.00            
ATOM    118  S1h LEU    58     771.430 752.660 747.170  1.00  0.00            
ATOM    119  BBh ILE    59     774.850 753.040 750.490  1.00  0.00            
ATOM    120  S1h ILE    59     775.090 750.630 751.410  1.00  0.00            
ATOM    121  BBh ASP    60     774.650 756.540 752.110  1.00  0.00            
ATOM    122  S1h ASP    60     777.080 756.620 753.220  1.00  0.00            
ATOM    123  BBh ALA    61     771.210 757.130 750.570  1.00  0.00            
ATOM    124  BBh LEU    62     770.270 753.710 752.110  1.00  0.00            
ATOM    125  S1h LEU    62     770.540 751.150 752.610  1.00  0.00            
ATOM    126  BBh LEU    63     771.740 754.450 755.600  1.00  0.00            
ATOM    127  S1h LEU    63     773.430 752.420 755.970  1.00  0.00            
ATOM    128  BBt GLY    64     770.460 757.920 755.620  1.00  0.00            
ATOM    129  BBc ASP    65     773.540 760.170 755.720  1.00  0.00            
ATOM    130  S1c ASP    65     775.200 761.240 754.320  1.00  0.00            
ATOM    131  BBh PRO    66     771.880 763.500 756.490  1.00  0.00            
ATOM    132  S1h PRO    66     770.640 763.140 757.890  1.00  0.00            
ATOM    133  BBh HIS    67     772.650 765.130 753.130  1.00  0.00            
ATOM    134  S1h HIS    67     773.880 766.190 752.040  1.00  0.00            
ATOM    135  S2h HIS    67     775.100 767.180 750.930  1.00  0.00            
ATOM    136  S3h HIS    67     776.310 765.430 750.540  1.00  0.00            
ATOM    137  BBh CYS    68     771.130 762.190 751.330  1.00  0.00            
ATOM    138  S1h CYS    68     771.590 762.670 749.040  1.00  0.00            
ATOM    139  BBh ASP    69     767.760 762.230 752.980  1.00  0.00            
ATOM    140  S1h ASP    69     766.960 763.760 754.790  1.00  0.00            
ATOM    141  BBh VAL    70     766.400 763.710 749.800  1.00  0.00            
ATOM    142  S1h VAL    70     766.400 764.990 748.260  1.00  0.00            
ATOM    143  BBh PHE    71     766.890 760.190 748.390  1.00  0.00            
ATOM    144  S1h PHE    71     768.980 760.350 745.750  1.00  0.00            
ATOM    145  S2h PHE    71     766.720 760.780 745.050  1.00  0.00            
ATOM    146  S3h PHE    71     768.530 762.050 744.120  1.00  0.00            
ATOM    147  BBt GLN    72     764.350 758.880 750.970  1.00  0.00            
ATOM    148  S1t GLN    72     763.070 759.740 753.280  1.00  0.00            
ATOM    149  BBt ASN    73     762.090 756.180 749.610  1.00  0.00            
ATOM    150  S1t ASN    73     759.810 757.010 749.990  1.00  0.00            
ATOM    151  BBc GLU    74     763.160 756.700 746.040  1.00  0.00            
ATOM    152  S1c GLU    74     761.750 758.590 744.960  1.00  0.00            
ATOM    153  BBe THR    75     762.830 753.970 743.310  1.00  0.00            
ATOM    154  S1e THR    75     760.960 754.020 742.780  1.00  0.00            
ATOM    155  BBc TRP    76     765.240 753.640 740.500  1.00  0.00            
ATOM    156  S1c TRP    76     766.950 754.780 742.260  1.00  0.00            
ATOM    157  S2c TRP    76     767.320 756.730 743.210  1.00  0.00            
ATOM    158  S3c TRP    76     768.350 755.860 745.320  1.00  0.00            
ATOM    159  S4c TRP    76     767.740 753.350 744.220  1.00  0.00            
ATOM    160  BBs ASP    77     765.410 751.760 737.280  1.00  0.00            
ATOM    161  S1s ASP    77     763.240 751.100 736.220  1.00  0.00            
ATOM    162  BBe LEU    78     769.070 752.600 737.150  1.00  0.00            
ATOM    163  S1e LEU    78     770.460 753.910 735.220  1.00  0.00            
ATOM    164  BBe PHE    79     770.720 754.680 739.890  1.00  0.00            
ATOM    165  S1e PHE    79     771.540 753.340 742.550  1.00  0.00            
ATOM    166  S2e PHE    79     772.080 755.590 743.190  1.00  0.00            
ATOM    167  S3e PHE    79     773.790 753.910 743.170  1.00  0.00            
ATOM    168  BBe VAL    80     773.840 756.440 738.760  1.00  0.00            
ATOM    169  S1e VAL    80     772.980 757.640 737.410  1.00  0.00            
ATOM    170  BBe GLU    81     776.580 757.230 741.210  1.00  0.00            
ATOM    171  S1e GLU    81     778.070 756.100 742.980  1.00  0.00            
ATOM    172  BBc ARG    82     778.870 760.300 740.670  1.00  0.00            
ATOM    173  S1c ARG    82     777.290 761.560 739.370  1.00  0.00            
ATOM    174  S2c ARG    82     774.960 761.930 736.840  1.00  0.00            
ATOM    175  BBt SER    83     782.560 759.850 741.260  1.00  0.00            
ATOM    176  S1t SER    83     783.820 758.530 741.940  1.00  0.00            
ATOM    177  BBt ASN    84     782.450 763.170 743.230  1.00  0.00            
ATOM    178  S1t ASN    84     784.300 764.870 743.080  1.00  0.00            
ATOM    179  BBc ALA    85     779.960 761.840 745.730  1.00  0.00            
ATOM    180  BBc PHE    86     781.160 762.120 749.370  1.00  0.00            
ATOM    181  S1c PHE    86     784.480 762.550 748.830  1.00  0.00            
ATOM    182  S2c PHE    86     783.790 760.250 748.840  1.00  0.00            
ATOM    183  S3c PHE    86     786.000 760.840 748.120  1.00  0.00            
ATOM    184  BBc SER    87     780.260 760.680 752.730  1.00  0.00            
ATOM    185  S1c SER    87     781.640 759.320 752.950  1.00  0.00            
ATOM    186  BBc ASN    88     779.850 763.220 755.540  1.00  0.00            
ATOM    187  S1c ASN    88     778.790 765.100 754.490  1.00  0.00            
ATOM    188  BBs CYS    89     778.430 761.100 758.290  1.00  0.00            
ATOM    189  S1s CYS    89     778.310 759.010 757.270  1.00  0.00            
ATOM    190  BBs TYR    90     779.940 759.170 761.270  1.00  0.00            
ATOM    191  S1s TYR    90     780.170 759.550 763.730  1.00  0.00            
ATOM    192  S2s TYR    90     780.230 757.160 763.820  1.00  0.00            
ATOM    193  S3s TYR    90     782.240 758.490 765.770  1.00  0.00            
ATOM    194  BBc PRO    91     782.760 756.710 760.060  1.00  0.00            
ATOM    195  S1c PRO    91     784.220 757.400 761.050  1.00  0.00            
ATOM    196  BBe TYR    92     781.310 753.390 759.100  1.00  0.00            
ATOM    197  S1e TYR    92     778.740 753.080 756.750  1.00  0.00            
ATOM    198  S2e TYR    92     780.460 754.630 756.130  1.00  0.00            
ATOM    199  S3e TYR    92     779.860 752.550 753.910  1.00  0.00            
ATOM    200  BBe ASP    93     782.640 750.180 757.470  1.00  0.00            
ATOM    201  S1e ASP    93     784.320 751.320 755.860  1.00  0.00            
ATOM    202  BBc ILE    94     780.460 747.410 755.830  1.00  0.00            
ATOM    203  S1c ILE    94     778.930 747.910 754.830  1.00  0.00            
ATOM    204  BBt PRO    95     781.600 743.670 755.840  1.00  0.00            
ATOM    205  S1t PRO    95     781.920 743.020 757.600  1.00  0.00            
ATOM    206  BBt ASP    96     780.900 742.470 752.220  1.00  0.00            
ATOM    207  S1t ASP    96     782.780 741.180 751.240  1.00  0.00            
ATOM    208  BBh TYR    97     780.150 745.990 750.770  1.00  0.00            
ATOM    209  S1h TYR    97     781.610 748.980 750.670  1.00  0.00            
ATOM    210  S2h TYR    97     779.300 749.050 750.040  1.00  0.00            
ATOM    211  S3h TYR    97     780.760 751.750 749.570  1.00  0.00            
ATOM    212  BBh ALA    98     779.710 745.030 747.130  1.00  0.00            
ATOM    213  BBh SER    99     777.000 742.600 748.180  1.00  0.00            
ATOM    214  S1h SER    99     778.210 741.170 748.720  1.00  0.00            
ATOM    215  BBh LEU   100     774.940 745.180 749.990  1.00  0.00            
ATOM    216  S1h LEU   100     773.860 745.800 752.420  1.00  0.00            
ATOM    217  BBh ARG   101     775.350 747.710 747.230  1.00  0.00            
ATOM    218  S1h ARG   101     775.130 749.860 746.150  1.00  0.00            
ATOM    219  S2h ARG   101     778.220 751.710 745.460  1.00  0.00            
ATOM    220  BBh SER   102     774.260 745.090 744.780  1.00  0.00            
ATOM    221  S1h SER   102     774.990 743.720 743.600  1.00  0.00            
ATOM    222  BBh LEU   103     771.150 743.510 746.260  1.00  0.00            
ATOM    223  S1h LEU   103     770.500 742.920 748.810  1.00  0.00            
ATOM    224  BBh VAL   104     769.900 747.080 747.150  1.00  0.00            
ATOM    225  S1h VAL   104     770.940 748.040 748.560  1.00  0.00            
ATOM    226  BBh ALA   105     770.540 748.360 743.650  1.00  0.00            
ATOM    227  BBh SER   106     768.970 745.350 742.060  1.00  0.00            
ATOM    228  S1h SER   106     770.450 744.220 741.500  1.00  0.00            
ATOM    229  BBh SER   107     765.880 745.810 744.320  1.00  0.00            
ATOM    230  S1h SER   107     766.140 744.340 745.570  1.00  0.00            
ATOM    231  BBt GLY   108     766.120 749.470 743.150  1.00  0.00            
ATOM    232  BBe THR   109     763.830 750.660 745.920  1.00  0.00            
ATOM    233  S1e THR   109     762.720 749.150 746.460  1.00  0.00            
ATOM    234  BBc LEU   110     764.390 752.680 749.120  1.00  0.00            
ATOM    235  S1c LEU   110     766.470 754.290 749.050  1.00  0.00            
ATOM    236  BBc GLU   111     760.930 752.180 750.610  1.00  0.00            
ATOM    237  S1c GLU   111     759.300 752.290 747.940  1.00  0.00            
ATOM    238  BBe PHE   112     761.830 752.190 754.390  1.00  0.00            
ATOM    239  S1e PHE   112     763.650 755.160 754.570  1.00  0.00            
ATOM    240  S2e PHE   112     765.240 753.490 753.910  1.00  0.00            
ATOM    241  S3e PHE   112     765.960 755.740 754.310  1.00  0.00            
ATOM    242  BBe ILE   113     759.000 751.310 756.860  1.00  0.00            
ATOM    243  S1e ILE   113     757.340 750.200 756.720  1.00  0.00            
ATOM    244  BBe THR   114     759.660 752.610 760.360  1.00  0.00            
ATOM    245  S1e THR   114     760.440 754.380 760.610  1.00  0.00            
ATOM    246  BBc GLU   115     758.510 749.880 762.770  1.00  0.00            
ATOM    247  S1c GLU   115     756.700 748.680 761.350  1.00  0.00            
ATOM    248  BBc GLY   116     757.930 750.020 766.520  1.00  0.00            
ATOM    249  BBc PHE   117     760.990 750.300 768.610  1.00  0.00            
ATOM    250  S1c PHE   117     763.910 752.250 769.600  1.00  0.00            
ATOM    251  S2c PHE   117     761.890 753.110 770.590  1.00  0.00            
ATOM    252  S3c PHE   117     763.960 754.300 770.850  1.00  0.00            
ATOM    253  BBc THR   118     760.900 748.720 772.050  1.00  0.00            
ATOM    254  S1c THR   118     759.250 748.570 773.070  1.00  0.00            
ATOM    255  BBc TRP   119     764.320 749.780 773.440  1.00  0.00            
ATOM    256  S1c TRP   119     765.950 748.350 772.020  1.00  0.00            
ATOM    257  S2c TRP   119     767.880 747.330 772.220  1.00  0.00            
ATOM    258  S3c TRP   119     768.190 746.680 769.820  1.00  0.00            
ATOM    259  S4c TRP   119     765.770 748.050 769.490  1.00  0.00            
ATOM    260  BBt THR   120     763.540 749.760 777.170  1.00  0.00            
ATOM    261  S1t THR   120     761.610 749.580 777.310  1.00  0.00            
ATOM    262  BBt GLY   121     766.400 750.640 779.470  1.00  0.00            
ATOM    263  BBe VAL   122     768.070 752.840 776.850  1.00  0.00            
ATOM    264  S1e VAL   122     767.940 752.010 775.040  1.00  0.00            
ATOM    265  BBe THR   123     769.370 756.180 775.560  1.00  0.00            
ATOM    266  S1e THR   123     769.610 757.840 776.550  1.00  0.00            
ATOM    267  BBc GLN   124     768.070 756.440 771.990  1.00  0.00            
ATOM    268  S1c GLN   124     764.990 758.230 773.180  1.00  0.00            
ATOM    269  BBc ASN   125     768.810 758.660 769.060  1.00  0.00            
ATOM    270  S1c ASN   125     768.690 758.990 766.790  1.00  0.00            
ATOM    271  BBc GLY   126     772.550 758.960 769.810  1.00  0.00            
ATOM    272  BBc GLY   127     774.330 761.380 767.570  1.00  0.00            
ATOM    273  BBe SER   128     777.770 762.650 766.550  1.00  0.00            
ATOM    274  S1e SER   128     778.990 761.980 767.920  1.00  0.00            
ATOM    275  BBe SER   129     779.210 766.020 765.480  1.00  0.00            
ATOM    276  S1e SER   129     779.590 767.260 766.940  1.00  0.00            
ATOM    277  BBe ALA   130     780.590 764.040 762.530  1.00  0.00            
ATOM    278  BBe CYS   131     777.050 763.540 761.140  1.00  0.00            
ATOM    279  S1e CYS   131     775.120 763.300 759.670  1.00  0.00            
ATOM    280  BBe LYS   132     776.010 767.130 762.120  1.00  0.00            
ATOM    281  S1e LYS   132     776.490 769.400 762.530  1.00  0.00            
ATOM    282  S2e LYS   132     778.360 771.570 763.320  1.00  0.00            
ATOM    283  BBe ARG   133     772.350 767.420 761.170  1.00  0.00            
ATOM    284  S1e ARG   133     770.060 766.720 761.510  1.00  0.00            
ATOM    285  S2e ARG   133     767.300 765.390 760.110  1.00  0.00            
ATOM    286  BBt GLY   134     772.280 771.160 760.640  1.00  0.00            
ATOM    287  BBt PRO   135     773.000 772.570 764.100  1.00  0.00            
ATOM    288  S1t PRO   135     774.440 773.440 764.990  1.00  0.00            
ATOM    289  BBe ALA   136     772.150 769.090 765.210  1.00  0.00            
ATOM    290  BBe ASN   137     774.760 766.430 766.230  1.00  0.00            
ATOM    291  S1e ASN   137     775.240 766.840 768.650  1.00  0.00            
ATOM    292  BBe GLY   138     773.150 763.690 764.200  1.00  0.00            
ATOM    293  BBc PHE   139     773.100 760.090 762.900  1.00  0.00            
ATOM    294  S1c PHE   139     773.820 757.350 764.680  1.00  0.00            
ATOM    295  S2c PHE   139     775.590 758.750 763.880  1.00  0.00            
ATOM    296  S3c PHE   139     776.080 756.550 764.720  1.00  0.00            
ATOM    297  BBc PHE   140     771.960 757.990 759.940  1.00  0.00            
ATOM    298  S1c PHE   140     774.690 756.760 758.630  1.00  0.00            
ATOM    299  S2c PHE   140     774.270 755.310 760.490  1.00  0.00            
ATOM    300  S3c PHE   140     776.510 755.630 759.710  1.00  0.00            
ATOM    301  BBt SER   141     768.270 758.630 759.730  1.00  0.00            
ATOM    302  S1t SER   141     767.390 760.200 758.960  1.00  0.00            
ATOM    303  BBt ARG   142     767.650 754.920 759.430  1.00  0.00            
ATOM    304  S1t ARG   142     765.840 753.350 758.990  1.00  0.00            
ATOM    305  S2t ARG   142     766.730 750.610 756.980  1.00  0.00            
ATOM    306  BBe LEU   143     769.650 753.550 762.400  1.00  0.00            
ATOM    307  S1e LEU   143     771.080 751.800 760.960  1.00  0.00            
ATOM    308  BBe ASN   144     769.460 753.920 766.200  1.00  0.00            
ATOM    309  S1e ASN   144     767.090 753.960 766.570  1.00  0.00            
ATOM    310  BBe TRP   145     772.420 754.660 768.530  1.00  0.00            
ATOM    311  S1e TRP   145     775.070 754.810 768.920  1.00  0.00            
ATOM    312  S2e TRP   145     776.490 756.400 769.470  1.00  0.00            
ATOM    313  S3e TRP   145     777.960 755.000 770.930  1.00  0.00            
ATOM    314  S4e TRP   145     776.120 752.980 770.340  1.00  0.00            
ATOM    315  BBc LEU   146     771.400 753.220 771.870  1.00  0.00            
ATOM    316  S1c LEU   146     769.320 752.090 770.720  1.00  0.00            
ATOM    317  BBe THR   147     773.400 754.140 775.010  1.00  0.00            
ATOM    318  S1e THR   147     774.530 755.550 774.280  1.00  0.00            
ATOM    319  BBe LYS   148     773.350 753.820 778.820  1.00  0.00            
ATOM    320  S1e LYS   148     774.650 755.770 779.900  1.00  0.00            
ATOM    321  S2e LYS   148     776.870 756.830 781.300  1.00  0.00            
ATOM    322  BBs SER   149     770.100 754.610 780.780  1.00  0.00            
ATOM    323  S1s SER   149     768.430 755.580 780.500  1.00  0.00            
ATOM    324  BBs GLU   150     770.680 755.500 784.460  1.00  0.00            
ATOM    325  S1s GLU   150     770.810 757.170 787.400  1.00  0.00            
ATOM    326  BBs SER   151     774.210 754.150 784.880  1.00  0.00            
ATOM    327  S1s SER   151     775.600 755.210 785.750  1.00  0.00            
ATOM    328  BBc ALA   152     773.130 751.040 783.090  1.00  0.00            
ATOM    329  BBc TYR   153     773.070 749.100 779.840  1.00  0.00            
ATOM    330  S1c TYR   153     771.430 749.960 777.640  1.00  0.00            
ATOM    331  S2c TYR   153     773.540 749.210 776.790  1.00  0.00            
ATOM    332  S3c TYR   153     771.130 748.160 775.140  1.00  0.00            
ATOM    333  BBc PRO   154     770.340 746.360 779.910  1.00  0.00            
ATOM    334  S1c PRO   154     769.170 746.650 781.370  1.00  0.00            
ATOM    335  BBc VAL   155     770.580 743.040 778.120  1.00  0.00            
ATOM    336  S1c VAL   155     770.280 741.290 779.040  1.00  0.00            
ATOM    337  BBe LEU   156     768.170 743.910 775.330  1.00  0.00            
ATOM    338  S1e LEU   156     766.800 745.720 776.540  1.00  0.00            
ATOM    339  BBe ASN   157     765.920 741.330 773.650  1.00  0.00            
ATOM    340  S1e ASN   157     764.590 740.530 775.560  1.00  0.00            
ATOM    341  BBe VAL   158     763.630 742.820 771.160  1.00  0.00            
ATOM    342  S1e VAL   158     763.020 744.700 770.840  1.00  0.00            
ATOM    343  BBe THR   159     761.490 740.790 768.650  1.00  0.00            
ATOM    344  S1e THR   159     760.450 739.260 769.250  1.00  0.00            
ATOM    345  BBe MET   160     759.970 742.120 765.440  1.00  0.00            
ATOM    346  S1e MET   160     759.320 745.110 767.040  1.00  0.00            
ATOM    347  BBe PRO   161     757.680 739.610 763.500  1.00  0.00            
ATOM    348  S1e PRO   161     756.740 738.670 764.850  1.00  0.00            
ATOM    349  BBc ASN   162     757.330 739.400 759.840  1.00  0.00            
ATOM    350  S1c ASN   162     758.510 740.060 757.760  1.00  0.00            
ATOM    351  BBc ASN   163     753.490 739.310 759.370  1.00  0.00            
ATOM    352  S1c ASN   163     752.510 737.650 760.980  1.00  0.00            
ATOM    353  BBs ASP   164     753.360 740.750 755.890  1.00  0.00            
ATOM    354  S1s ASP   164     751.610 742.550 756.110  1.00  0.00            
ATOM    355  BBs ASN   165     753.470 739.050 752.380  1.00  0.00            
ATOM    356  S1s ASN   165     751.140 738.610 751.750  1.00  0.00            
ATOM    357  BBs PHE   166     757.030 740.170 751.530  1.00  0.00            
ATOM    358  S1s PHE   166     757.990 742.440 749.470  1.00  0.00            
ATOM    359  S2s PHE   166     756.960 740.550 748.410  1.00  0.00            
ATOM    360  S3s PHE   166     756.940 742.690 747.330  1.00  0.00            
ATOM    361  BBc ASP   167     760.730 739.860 752.390  1.00  0.00            
ATOM    362  S1c ASP   167     762.030 738.710 750.570  1.00  0.00            
ATOM    363  BBe LYS   168     762.140 742.510 754.770  1.00  0.00            
ATOM    364  S1e LYS   168     759.540 743.550 754.640  1.00  0.00            
ATOM    365  S2e LYS   168     756.810 744.220 754.620  1.00  0.00            
ATOM    366  BBe LEU   169     765.580 744.060 754.810  1.00  0.00            
ATOM    367  S1e LEU   169     767.910 744.170 753.480  1.00  0.00            
ATOM    368  BBe TYR   170     767.020 744.860 758.160  1.00  0.00            
ATOM    369  S1e TYR   170     765.400 743.170 760.040  1.00  0.00            
ATOM    370  S2e TYR   170     767.250 743.850 761.400  1.00  0.00            
ATOM    371  S3e TYR   170     764.510 744.680 762.590  1.00  0.00            
ATOM    372  BBe ILE   171     770.180 746.800 758.220  1.00  0.00            
ATOM    373  S1e ILE   171     770.640 748.210 756.520  1.00  0.00            
ATOM    374  BBe TRP   172     771.630 747.120 761.640  1.00  0.00            
ATOM    375  S1e TRP   172     771.070 745.510 763.590  1.00  0.00            
ATOM    376  S2e TRP   172     769.460 745.140 765.040  1.00  0.00            
ATOM    377  S3e TRP   172     770.920 744.250 766.850  1.00  0.00            
ATOM    378  S4e TRP   172     773.000 744.650 765.020  1.00  0.00            
ATOM    379  BBe GLY   173     774.950 748.050 763.110  1.00  0.00            
ATOM    380  BBe VAL   174     777.460 747.660 765.930  1.00  0.00            
ATOM    381  S1e VAL   174     778.420 746.180 764.980  1.00  0.00            
ATOM    382  BBe HIS   175     779.740 750.330 767.550  1.00  0.00            
ATOM    383  S1e HIS   175     779.530 752.220 767.140  1.00  0.00            
ATOM    384  S2e HIS   175     779.080 754.020 766.590  1.00  0.00            
ATOM    385  S3e HIS   175     780.710 754.860 767.730  1.00  0.00            
ATOM    386  BBe HIS   176     783.540 750.140 767.810  1.00  0.00            
ATOM    387  S1e HIS   176     783.850 749.250 766.100  1.00  0.00            
ATOM    388  S2e HIS   176     784.000 748.510 764.330  1.00  0.00            
ATOM    389  S3e HIS   176     785.300 746.930 765.010  1.00  0.00            
ATOM    390  BBc PRO   177     784.550 752.370 770.690  1.00  0.00            
ATOM    391  S1c PRO   177     783.530 753.830 771.340  1.00  0.00            
ATOM    392  BBs SER   178     787.980 753.920 770.460  1.00  0.00            
ATOM    393  S1s SER   178     788.080 755.870 770.390  1.00  0.00            
ATOM    394  BBs THR   179     788.930 753.090 774.120  1.00  0.00            
ATOM    395  S1s THR   179     790.170 754.540 774.550  1.00  0.00            
ATOM    396  BBh ASN   180     787.960 751.270 777.260  1.00  0.00            
ATOM    397  S1h ASN   180     788.660 749.070 777.910  1.00  0.00            
ATOM    398  BBh GLN   181     786.700 754.390 779.040  1.00  0.00            
ATOM    399  S1h GLN   181     788.740 756.170 779.340  1.00  0.00            
ATOM    400  BBh GLU   182     784.280 755.010 776.260  1.00  0.00            
ATOM    401  S1h GLU   182     785.410 757.640 775.110  1.00  0.00            
ATOM    402  BBh GLN   183     783.320 751.370 776.290  1.00  0.00            
ATOM    403  S1h GLN   183     783.180 748.740 775.090  1.00  0.00            
ATOM    404  BBh THR   184     782.310 751.490 779.890  1.00  0.00            
ATOM    405  S1h THR   184     783.760 750.640 780.880  1.00  0.00            
ATOM    406  BBh ASN   185     781.370 755.130 779.870  1.00  0.00            
ATOM    407  S1h ASN   185     782.160 757.370 780.070  1.00  0.00            
ATOM    408  BBh LEU   186     778.880 754.660 777.040  1.00  0.00            
ATOM    409  S1h LEU   186     779.530 756.770 775.580  1.00  0.00            
ATOM    410  BBh TYR   187     777.570 751.170 777.570  1.00  0.00            
ATOM    411  S1h TYR   187     777.100 751.400 774.540  1.00  0.00            
ATOM    412  S2h TYR   187     778.920 750.060 775.350  1.00  0.00            
ATOM    413  S3h TYR   187     779.780 752.020 773.110  1.00  0.00            
ATOM    414  BBs VAL   188     778.730 750.390 781.080  1.00  0.00            
ATOM    415  S1s VAL   188     778.000 751.720 782.380  1.00  0.00            
ATOM    416  BBs GLN   189     779.550 746.700 780.250  1.00  0.00            
ATOM    417  S1s GLN   189     777.440 746.310 779.010  1.00  0.00            
ATOM    418  BBs ALA   190     783.330 746.190 779.250  1.00  0.00            
ATOM    419  BBs SER   191     782.650 744.000 776.250  1.00  0.00            
ATOM    420  S1s SER   191     784.230 743.890 775.110  1.00  0.00            
ATOM    421  BBc GLY   192     779.270 744.560 774.450  1.00  0.00            
ATOM    422  BBc ARG   193     777.830 742.140 771.920  1.00  0.00            
ATOM    423  S1c ARG   193     778.060 739.940 772.310  1.00  0.00            
ATOM    424  S2c ARG   193     774.950 738.910 773.230  1.00  0.00            
ATOM    425  BBe VAL   194     775.130 742.140 769.280  1.00  0.00            
ATOM    426  S1e VAL   194     776.100 743.420 768.100  1.00  0.00            
ATOM    427  BBe THR   195     773.160 739.090 768.150  1.00  0.00            
ATOM    428  S1e THR   195     772.410 737.710 769.310  1.00  0.00            
ATOM    429  BBe VAL   196     770.610 739.500 765.340  1.00  0.00            
ATOM    430  S1e VAL   196     770.360 740.740 763.790  1.00  0.00            
ATOM    431  BBe SER   197     768.750 736.200 764.590  1.00  0.00            
ATOM    432  S1e SER   197     769.060 735.570 766.410  1.00  0.00            
ATOM    433  BBc THR   198     765.900 734.510 762.850  1.00  0.00            
ATOM    434  S1c THR   198     765.260 735.520 761.320  1.00  0.00            
ATOM    435  BBs ARG   199     764.640 730.970 762.620  1.00  0.00            
ATOM    436  S1s ARG   199     762.480 731.260 763.710  1.00  0.00            
ATOM    437  S2s ARG   199     759.590 730.890 765.400  1.00  0.00            
ATOM    438  BBs ARG   200     766.750 730.830 759.540  1.00  0.00            
ATOM    439  S1s ARG   200     766.070 731.980 757.420  1.00  0.00            
ATOM    440  S2s ARG   200     766.480 734.690 755.550  1.00  0.00            
ATOM    441  BBc SER   201     769.800 732.910 760.470  1.00  0.00            
ATOM    442  S1c SER   201     770.130 734.150 759.000  1.00  0.00            
ATOM    443  BBe GLN   202     771.900 734.220 763.310  1.00  0.00            
ATOM    444  S1e GLN   202     774.010 731.610 763.010  1.00  0.00            
ATOM    445  BBe GLN   203     774.750 736.510 763.360  1.00  0.00            
ATOM    446  S1e GLN   203     776.830 736.240 761.730  1.00  0.00            
ATOM    447  BBe THR   204     776.520 737.440 766.570  1.00  0.00            
ATOM    448  S1e THR   204     777.030 735.780 767.450  1.00  0.00            
ATOM    449  BBe ILE   205     779.030 740.300 766.340  1.00  0.00            
ATOM    450  S1e ILE   205     779.860 741.660 764.780  1.00  0.00            
ATOM    451  BBc ILE   206     781.630 741.250 768.900  1.00  0.00            
ATOM    452  S1c ILE   206     783.360 740.050 769.710  1.00  0.00            
ATOM    453  BBc PRO   207     782.690 744.900 769.250  1.00  0.00            
ATOM    454  S1c PRO   207     781.650 745.920 768.040  1.00  0.00            
ATOM    455  BBc ASN   208     786.380 745.610 769.480  1.00  0.00            
ATOM    456  S1c ASN   208     787.670 743.660 770.700  1.00  0.00            
ATOM    457  BBc ILE   209     787.940 748.660 771.090  1.00  0.00            
ATOM    458  S1c ILE   209     787.620 748.550 773.030  1.00  0.00            
ATOM    459  BBc GLY   210     790.820 750.790 769.940  1.00  0.00            
ATOM    460  BBc SER   211     792.330 753.980 768.400  1.00  0.00            
ATOM    461  S1c SER   211     793.480 755.110 769.490  1.00  0.00            
ATOM    462  BBc ARG   212     791.490 754.550 764.710  1.00  0.00            
ATOM    463  S1c ARG   212     789.250 753.470 764.180  1.00  0.00            
ATOM    464  S2c ARG   212     787.990 751.150 766.280  1.00  0.00            
ATOM    465  BBc PRO   213     792.360 757.160 762.060  1.00  0.00            
ATOM    466  S1c PRO   213     794.080 757.920 762.270  1.00  0.00            
ATOM    467  BBc TRP   214     790.180 760.220 762.720  1.00  0.00            
ATOM    468  S1c TRP   214     791.540 761.810 764.170  1.00  0.00            
ATOM    469  S2c TRP   214     791.320 763.000 766.010  1.00  0.00            
ATOM    470  S3c TRP   214     793.440 764.300 765.910  1.00  0.00            
ATOM    471  S4c TRP   214     793.820 762.800 763.580  1.00  0.00            
ATOM    472  BBe VAL   215     787.530 760.760 760.070  1.00  0.00            
ATOM    473  S1e VAL   215     787.990 760.090 758.240  1.00  0.00            
ATOM    474  BBt ARG   216     785.700 764.080 760.520  1.00  0.00            
ATOM    475  S1t ARG   216     783.990 765.400 759.060  1.00  0.00            
ATOM    476  S2t ARG   216     784.140 767.030 756.380  1.00  0.00            
ATOM    477  BBt GLY   217     786.630 764.060 764.150  1.00  0.00            
ATOM    478  BBe GLN   218     786.130 760.410 764.990  1.00  0.00            
ATOM    479  S1e GLN   218     786.360 760.680 768.950  1.00  0.00            
ATOM    480  BBs PRO   219     788.650 757.570 766.030  1.00  0.00            
ATOM    481  S1s PRO   219     790.200 758.160 766.970  1.00  0.00            
ATOM    482  BBc GLY   220     785.720 755.250 766.610  1.00  0.00            
ATOM    483  BBe ARG   221     783.560 753.360 764.140  1.00  0.00            
ATOM    484  S1e ARG   221     785.000 752.640 762.150  1.00  0.00            
ATOM    485  S2e ARG   221     787.110 753.630 759.630  1.00  0.00            
ATOM    486  BBe ILE   222     780.640 751.370 762.810  1.00  0.00            
ATOM    487  S1e ILE   222     778.220 751.930 762.270  1.00  0.00            
ATOM    488  BBe SER   223     780.520 747.960 761.080  1.00  0.00            
ATOM    489  S1e SER   223     781.360 746.200 761.040  1.00  0.00            
ATOM    490  BBe ILE   224     777.180 747.600 759.180  1.00  0.00            
ATOM    491  S1e ILE   224     775.990 749.440 758.650  1.00  0.00            
ATOM    492  BBe TYR   225     775.220 744.440 758.760  1.00  0.00            
ATOM    493  S1e TYR   225     776.020 743.440 761.760  1.00  0.00            
ATOM    494  S2e TYR   225     774.080 742.270 760.980  1.00  0.00            
ATOM    495  S3e TYR   225     775.200 741.120 763.630  1.00  0.00            
ATOM    496  BBe TRP   226     771.880 743.260 757.180  1.00  0.00            
ATOM    497  S1e TRP   226     773.080 742.030 755.250  1.00  0.00            
ATOM    498  S2e TRP   226     775.060 741.290 754.660  1.00  0.00            
ATOM    499  S3e TRP   226     774.550 740.620 752.310  1.00  0.00            
ATOM    500  S4e TRP   226     771.960 741.340 753.070  1.00  0.00            
ATOM    501  BBe THR   227     769.330 740.520 757.730  1.00  0.00            
ATOM    502  S1e THR   227     769.190 739.490 759.380  1.00  0.00            
ATOM    503  BBe ILE   228     766.300 739.600 755.670  1.00  0.00            
ATOM    504  S1e ILE   228     766.190 739.160 753.470  1.00  0.00            
ATOM    505  BBe VAL   229     763.320 738.160 757.410  1.00  0.00            
ATOM    506  S1e VAL   229     762.580 738.780 759.160  1.00  0.00            
ATOM    507  BBc LYS   230     761.010 736.150 755.140  1.00  0.00            
ATOM    508  S1c LYS   230     761.790 734.100 754.160  1.00  0.00            
ATOM    509  S2c LYS   230     761.510 732.380 751.450  1.00  0.00            
ATOM    510  BBt PRO   231     757.250 735.910 755.460  1.00  0.00            
ATOM    511  S1t PRO   231     756.310 735.510 753.860  1.00  0.00            
ATOM    512  BBt GLY   232     756.380 734.150 758.670  1.00  0.00            
ATOM    513  BBc ASP   233     759.800 734.230 760.320  1.00  0.00            
ATOM    514  S1c ASP   233     761.760 733.190 759.150  1.00  0.00            
ATOM    515  BBe VAL   234     760.540 736.710 763.080  1.00  0.00            
ATOM    516  S1e VAL   234     760.510 735.520 764.690  1.00  0.00            
ATOM    517  BBe LEU   235     763.330 739.020 764.160  1.00  0.00            
ATOM    518  S1e LEU   235     765.630 739.930 763.200  1.00  0.00            
ATOM    519  BBe VAL   236     765.070 738.840 767.540  1.00  0.00            
ATOM    520  S1e VAL   236     764.960 737.550 769.060  1.00  0.00            
ATOM    521  BBe ILE   237     767.660 741.390 768.640  1.00  0.00            
ATOM    522  S1e ILE   237     766.340 742.930 767.420  1.00  0.00            
ATOM    523  BBe ASN   238     769.620 740.510 771.840  1.00  0.00            
ATOM    524  S1e ASN   238     769.880 739.280 773.940  1.00  0.00            
ATOM    525  BBe SER   239     772.220 743.030 773.060  1.00  0.00            
ATOM    526  S1e SER   239     771.710 744.580 771.990  1.00  0.00            
ATOM    527  BBs ASN   240     773.870 744.090 776.250  1.00  0.00            
ATOM    528  S1s ASN   240     775.260 742.130 777.080  1.00  0.00            
ATOM    529  BBs GLY   241     775.970 746.710 774.360  1.00  0.00            
ATOM    530  BBc ASN   242     777.250 748.500 771.230  1.00  0.00            
ATOM    531  S1c ASN   242     779.630 747.830 771.210  1.00  0.00            
ATOM    532  BBe LEU   243     774.220 747.890 769.080  1.00  0.00            
ATOM    533  S1e LEU   243     772.900 749.290 770.910  1.00  0.00            
ATOM    534  BBe ILE   244     773.170 750.480 766.470  1.00  0.00            
ATOM    535  S1e ILE   244     774.480 751.950 765.310  1.00  0.00            
ATOM    536  BBe ALA   245     769.440 749.660 766.420  1.00  0.00            
ATOM    537  BBe PRO   246     767.170 749.480 763.280  1.00  0.00            
ATOM    538  S1e PRO   246     767.230 748.920 761.470  1.00  0.00            
ATOM    539  BBc ARG   247     764.130 751.660 763.000  1.00  0.00            
ATOM    540  S1c ARG   247     763.140 753.220 764.400  1.00  0.00            
ATOM    541  S2c ARG   247     760.590 754.980 765.540  1.00  0.00            
ATOM    542  BBe GLY   248     762.030 749.680 760.650  1.00  0.00            
ATOM    543  BBe TYR   249     762.530 747.960 757.300  1.00  0.00            
ATOM    544  S1e TYR   249     761.830 745.540 758.710  1.00  0.00            
ATOM    545  S2e TYR   249     759.680 746.530 758.330  1.00  0.00            
ATOM    546  S3e TYR   249     759.740 744.690 760.830  1.00  0.00            
ATOM    547  BBe PHE   250     763.090 748.200 753.570  1.00  0.00            
ATOM    548  S1e PHE   250     765.210 747.650 750.990  1.00  0.00            
ATOM    549  S2e PHE   250     766.150 749.350 752.400  1.00  0.00            
ATOM    550  S3e PHE   250     766.830 749.170 750.100  1.00  0.00            
ATOM    551  BBe LYS   251     760.850 746.680 750.950  1.00  0.00            
ATOM    552  S1e LYS   251     758.610 747.560 751.620  1.00  0.00            
ATOM    553  S2e LYS   251     756.290 749.730 752.020  1.00  0.00            
ATOM    554  BBc MET   252     762.550 744.160 748.800  1.00  0.00            
ATOM    555  S1c MET   252     764.680 742.260 749.350  1.00  0.00            
ATOM    556  BBc ARG   253     761.260 743.850 745.190  1.00  0.00            
ATOM    557  S1c ARG   253     759.420 745.550 744.560  1.00  0.00            
ATOM    558  S2c ARG   253     758.230 747.770 746.580  1.00  0.00            
ATOM    559  BBc THR   254     762.590 742.020 742.190  1.00  0.00            
ATOM    560  S1c THR   254     764.390 741.350 742.520  1.00  0.00            
ATOM    561  BBs GLY   255     762.830 743.560 738.690  1.00  0.00            
ATOM    562  BBs LYS   256     765.210 745.070 736.180  1.00  0.00            
ATOM    563  S1s LYS   256     763.640 746.230 734.660  1.00  0.00            
ATOM    564  S2s LYS   256     760.550 746.970 735.070  1.00  0.00            
ATOM    565  BBc SER   257     766.400 747.700 738.650  1.00  0.00            
ATOM    566  S1c SER   257     764.710 747.830 739.600  1.00  0.00            
ATOM    567  BBe SER   258     770.140 748.430 738.710  1.00  0.00            
ATOM    568  S1e SER   258     770.650 747.760 736.950  1.00  0.00            
ATOM    569  BBe ILE   259     773.130 750.760 739.290  1.00  0.00            
ATOM    570  S1e ILE   259     774.620 749.800 740.900  1.00  0.00            
ATOM    571  BBe MET   260     775.990 752.280 737.390  1.00  0.00            
ATOM    572  S1e MET   260     775.240 751.870 734.800  1.00  0.00            
ATOM    573  BBe ARG   261     779.040 754.490 738.130  1.00  0.00            
ATOM    574  S1e ARG   261     781.050 755.330 739.250  1.00  0.00            
ATOM    575  S2e ARG   261     781.800 752.810 741.550  1.00  0.00            
ATOM    576  BBc SER   262     778.750 757.360 735.660  1.00  0.00            
ATOM    577  S1c SER   262     776.980 757.230 734.850  1.00  0.00            
ATOM    578  BBc ASP   263     779.880 760.900 735.270  1.00  0.00            
ATOM    579  S1c ASP   263     782.230 761.100 736.280  1.00  0.00            
ATOM    580  BBc ALA   264     777.810 761.550 732.060  1.00  0.00            
ATOM    581  BBc PRO   265     775.200 764.340 731.820  1.00  0.00            
ATOM    582  S1c PRO   265     775.830 766.130 731.820  1.00  0.00            
ATOM    583  BBc ILE   266     771.520 763.210 732.210  1.00  0.00            
ATOM    584  S1c ILE   266     771.010 762.810 734.150  1.00  0.00            
ATOM    585  BBc ASP   267     769.920 765.050 729.280  1.00  0.00            
ATOM    586  S1c ASP   267     771.050 767.250 729.260  1.00  0.00            
ATOM    587  BBs THR   268     766.430 764.520 727.840  1.00  0.00            
ATOM    588  S1s THR   268     764.920 764.680 729.070  1.00  0.00            
ATOM    589  BBs CYS   269     765.770 761.940 725.090  1.00  0.00            
ATOM    590  S1s CYS   269     765.650 762.830 722.850  1.00  0.00            
ATOM    591  BBe ILE   270     765.170 758.240 724.890  1.00  0.00            
ATOM    592  S1e ILE   270     763.100 757.410 724.750  1.00  0.00            
ATOM    593  BBc SER   271     767.760 755.570 724.480  1.00  0.00            
ATOM    594  S1c SER   271     768.840 755.660 722.860  1.00  0.00            
ATOM    595  BBs GLU   272     767.110 751.960 725.320  1.00  0.00            
ATOM    596  S1s GLU   272     765.340 751.570 726.510  1.00  0.00            
ATOM    597  BBe CYS   273     770.830 751.340 725.860  1.00  0.00            
ATOM    598  S1e CYS   273     772.790 750.690 724.550  1.00  0.00            
ATOM    599  BBe ILE   274     772.950 753.160 728.560  1.00  0.00            
ATOM    600  S1e ILE   274     772.520 754.200 730.350  1.00  0.00            
ATOM    601  BBe THR   275     776.640 752.770 729.090  1.00  0.00            
ATOM    602  S1e THR   275     777.540 752.520 727.370  1.00  0.00            
ATOM    603  BBt PRO   276     778.870 754.850 731.370  1.00  0.00            
ATOM    604  S1t PRO   276     779.280 753.440 732.580  1.00  0.00            
ATOM    605  BBt ASN   277     780.250 756.940 728.500  1.00  0.00            
ATOM    606  S1t ASN   277     782.630 756.830 727.910  1.00  0.00            
ATOM    607  BBe GLY   278     776.490 757.510 727.960  1.00  0.00            
ATOM    608  BBe SER   279     773.610 756.330 725.780  1.00  0.00            
ATOM    609  S1e SER   279     772.880 757.990 725.050  1.00  0.00            
ATOM    610  BBe ILE   280     774.090 754.460 722.420  1.00  0.00            
ATOM    611  S1e ILE   280     776.120 753.880 722.140  1.00  0.00            
ATOM    612  BBc PRO   281     771.760 753.440 719.500  1.00  0.00            
ATOM    613  S1c PRO   281     770.920 754.970 718.730  1.00  0.00            
ATOM    614  BBc ASN   282     770.850 749.730 719.520  1.00  0.00            
ATOM    615  S1c ASN   282     768.700 749.760 720.960  1.00  0.00            
ATOM    616  BBs ASP   283     770.260 749.220 715.800  1.00  0.00            
ATOM    617  S1s ASP   283     769.230 749.390 713.400  1.00  0.00            
ATOM    618  BBs LYS   284     773.760 747.960 715.100  1.00  0.00            
ATOM    619  S1s LYS   284     774.880 749.700 713.410  1.00  0.00            
ATOM    620  S2s LYS   284     774.060 750.310 710.830  1.00  0.00            
ATOM    621  BBs PRO   285     774.660 744.410 716.350  1.00  0.00            
ATOM    622  S1s PRO   285     773.040 743.460 716.060  1.00  0.00            
ATOM    623  BBe PHE   286     777.910 745.260 718.020  1.00  0.00            
ATOM    624  S1e PHE   286     778.180 741.700 718.100  1.00  0.00            
ATOM    625  S2e PHE   286     778.770 742.670 715.990  1.00  0.00            
ATOM    626  S3e PHE   286     777.390 740.710 716.070  1.00  0.00            
ATOM    627  BBe GLN   287     779.290 748.080 720.100  1.00  0.00            
ATOM    628  S1e GLN   287     777.790 749.120 723.050  1.00  0.00            
ATOM    629  BBc ASN   288     782.620 749.700 720.780  1.00  0.00            
ATOM    630  S1c ASN   288     785.170 749.660 721.220  1.00  0.00            
ATOM    631  BBs VAL   289     781.850 751.960 723.710  1.00  0.00            
ATOM    632  S1s VAL   289     782.230 753.850 723.160  1.00  0.00            
ATOM    633  BBc ASN   290     782.110 750.280 727.050  1.00  0.00            
ATOM    634  S1c ASN   290     782.060 751.520 729.260  1.00  0.00            
ATOM    635  BBs LYS   291     781.760 746.750 728.550  1.00  0.00            
ATOM    636  S1s LYS   291     783.890 746.400 729.940  1.00  0.00            
ATOM    637  S2s LYS   291     786.430 745.240 731.310  1.00  0.00            
ATOM    638  BBc ILE   292     779.260 748.100 730.980  1.00  0.00            
ATOM    639  S1c ILE   292     779.660 748.480 732.960  1.00  0.00            
ATOM    640  BBc THR   293     775.750 748.270 729.600  1.00  0.00            
ATOM    641  S1c THR   293     776.010 748.250 727.670  1.00  0.00            
ATOM    642  BBe TYR   294     772.280 748.660 730.980  1.00  0.00            
ATOM    643  S1e TYR   294     770.360 749.770 733.100  1.00  0.00            
ATOM    644  S2e TYR   294     769.320 751.050 731.360  1.00  0.00            
ATOM    645  S3e TYR   294     767.270 749.510 733.100  1.00  0.00            
ATOM    646  BBe GLY   295     769.360 747.560 728.640  1.00  0.00            
ATOM    647  BBe ALA   296     768.780 746.700 724.980  1.00  0.00            
ATOM    648  BBc CYS   297     772.450 746.390 724.080  1.00  0.00            
ATOM    649  S1c CYS   297     773.220 744.850 725.760  1.00  0.00            
ATOM    650  BBc PRO   298     774.770 745.460 721.200  1.00  0.00            
ATOM    651  S1c PRO   298     774.490 747.130 720.330  1.00  0.00            
ATOM    652  BBe LYS   299     777.360 743.090 722.730  1.00  0.00            
ATOM    653  S1e LYS   299     776.390 741.430 724.120  1.00  0.00            
ATOM    654  S2e LYS   299     774.010 739.960 725.200  1.00  0.00            
ATOM    655  BBe TYR   300     780.710 744.730 723.270  1.00  0.00            
ATOM    656  S1e TYR   300     783.940 744.570 725.210  1.00  0.00            
ATOM    657  S2e TYR   300     783.450 746.690 724.210  1.00  0.00            
ATOM    658  S3e TYR   300     786.260 746.600 725.520  1.00  0.00            
ATOM    659  BBc VAL   301     783.450 743.650 720.770  1.00  0.00            
ATOM    660  S1c VAL   301     782.580 743.420 718.980  1.00  0.00            
ATOM    661  BBs LYS   302     787.080 744.540 720.590  1.00  0.00            
ATOM    662  S1s LYS   302     788.250 743.000 722.290  1.00  0.00            
ATOM    663  S2s LYS   302     789.780 741.490 724.490  1.00  0.00            
ATOM    664  BBc GLN   303     786.920 745.510 716.920  1.00  0.00            
ATOM    665  S1c GLN   303     786.170 743.190 715.080  1.00  0.00            
ATOM    666  BBs ASN   304     786.190 749.170 716.220  1.00  0.00            
ATOM    667  S1s ASN   304     787.420 751.050 717.270  1.00  0.00            
ATOM    668  BBc THR   305     784.590 748.720 712.650  1.00  0.00            
ATOM    669  S1c THR   305     784.230 750.550 712.090  1.00  0.00            
ATOM    670  BBc LEU   306     783.250 745.560 711.040  1.00  0.00            
ATOM    671  S1c LEU   306     781.700 744.000 712.500  1.00  0.00            
ATOM    672  BBe LYS   307     781.730 746.130 707.630  1.00  0.00            
ATOM    673  S1e LYS   307     782.540 748.470 706.690  1.00  0.00            
ATOM    674  S2e LYS   307     782.300 751.370 707.690  1.00  0.00            
ATOM    675  BBe LEU   308     778.940 743.900 706.390  1.00  0.00            
ATOM    676  S1e LEU   308     777.200 742.070 706.740  1.00  0.00            
ATOM    677  BBe ALA   309     778.840 743.950 702.640  1.00  0.00            
ATOM    678  BBc THR   310     775.680 745.010 700.860  1.00  0.00            
ATOM    679  S1c THR   310     774.070 746.050 701.230  1.00  0.00            
ATOM    680  BBs GLY   311     776.770 744.810 697.270  1.00  0.00            
ATOM    681  BBc MET   312     778.720 742.880 694.670  1.00  0.00            
ATOM    682  S1c MET   312     775.700 743.320 692.950  1.00  0.00            
ATOM    683  BBe ARG   313     782.410 743.300 694.330  1.00  0.00            
ATOM    684  S1e ARG   313     784.470 741.810 693.870  1.00  0.00            
ATOM    685  S2e ARG   313     787.710 743.220 693.870  1.00  0.00            
ATOM    686  BBc ASN   314     783.610 746.580 692.830  1.00  0.00            
ATOM    687  S1c ASN   314     784.140 748.990 693.080  1.00  0.00            
ATOM    688  BBc VAL   315     785.220 746.270 689.340  1.00  0.00            
ATOM    689  S1c VAL   315     786.480 744.720 689.200  1.00  0.00            
ATOM    690  BBc PRO   316     786.580 749.780 688.560  1.00  0.00            
ATOM    691  S1c PRO   316     786.130 751.580 688.970  1.00  0.00            
ATOM    692  BBc GLU   317     787.960 750.000 685.010  1.00  0.00            
ATOM    693  S1c GLU   317     787.740 753.040 684.610  1.00  0.00            
ATOM    694  BBc LYS   318     791.700 749.860 684.490  1.00  0.00            
ATOM    695  S1c LYS   318     792.600 751.670 686.060  1.00  0.00            
ATOM    696  S2c LYS   318     791.180 752.950 688.410  1.00  0.00            
ATOM    697  BBc GLY   319     783.840 734.670 692.820  1.00  0.00            
ATOM    698  BBt LEU   320     782.800 731.030 692.560  1.00  0.00            
ATOM    699  S1t LEU   320     782.020 729.140 694.220  1.00  0.00            
ATOM    700  BBt PHE   321     780.890 731.720 689.310  1.00  0.00            
ATOM    701  S1t PHE   321     779.820 728.920 687.900  1.00  0.00            
ATOM    702  S2t PHE   321     781.810 729.660 686.780  1.00  0.00            
ATOM    703  S3t PHE   321     780.230 728.280 685.620  1.00  0.00            
ATOM    704  BBs GLY   322     783.590 733.720 687.610  1.00  0.00            
ATOM    705  BBt ALA   323     781.100 736.240 686.110  1.00  0.00            
ATOM    706  BBe ILE   324     782.080 739.530 687.760  1.00  0.00            
ATOM    707  S1e ILE   324     781.960 741.650 686.510  1.00  0.00            
ATOM    708  BBt ALA   325     785.770 740.140 688.260  1.00  0.00            
ATOM    709  BBt GLY   326     785.920 737.150 685.840  1.00  0.00            
ATOM    710  BBt PHE   327     784.810 736.610 682.290  1.00  0.00            
ATOM    711  S1t PHE   327     782.890 734.070 681.740  1.00  0.00            
ATOM    712  S2t PHE   327     785.010 733.640 682.780  1.00  0.00            
ATOM    713  S3t PHE   327     783.160 732.160 683.160  1.00  0.00            
ATOM    714  BBe ILE   328     783.250 740.100 682.260  1.00  0.00            
ATOM    715  S1e ILE   328     781.260 741.080 681.650  1.00  0.00            
ATOM    716  BBc GLU   329     786.340 742.160 682.430  1.00  0.00            
ATOM    717  S1c GLU   329     788.330 741.450 681.880  1.00  0.00            
ATOM    718  BBc ASN   330     784.780 745.170 684.140  1.00  0.00            
ATOM    719  S1c ASN   330     785.230 746.850 682.310  1.00  0.00            
ATOM    720  BBc GLY   331     781.900 746.940 685.770  1.00  0.00            
ATOM    721  BBe TRP   332     779.570 749.670 684.600  1.00  0.00            
ATOM    722  S1e TRP   332     779.160 748.400 682.330  1.00  0.00            
ATOM    723  S2e TRP   332     780.430 747.120 681.070  1.00  0.00            
ATOM    724  S3e TRP   332     778.670 746.460 679.430  1.00  0.00            
ATOM    725  S4e TRP   332     777.030 748.160 680.940  1.00  0.00            
ATOM    726  BBt GLU   333     780.200 753.040 686.240  1.00  0.00            
ATOM    727  S1t GLU   333     782.560 754.650 687.120  1.00  0.00            
ATOM    728  BBt GLY   334     777.590 754.250 683.780  1.00  0.00            
ATOM    729  BBc MET   335     774.990 752.060 685.350  1.00  0.00            
ATOM    730  S1c MET   335     773.860 749.660 684.890  1.00  0.00            
ATOM    731  BBc ILE   336     773.240 754.240 687.950  1.00  0.00            
ATOM    732  S1c ILE   336     773.660 755.820 689.790  1.00  0.00            
ATOM    733  BBs ASP   337     769.770 752.870 688.100  1.00  0.00            
ATOM    734  S1s ASP   337     768.140 754.450 689.300  1.00  0.00            
ATOM    735  BBc GLY   338     770.990 749.380 688.580  1.00  0.00            
ATOM    736  BBs TRP   339     773.160 746.460 689.680  1.00  0.00            
ATOM    737  S1s TRP   339     773.100 747.110 692.250  1.00  0.00            
ATOM    738  S2s TRP   339     774.200 748.160 693.830  1.00  0.00            
ATOM    739  S3s TRP   339     772.590 747.730 695.700  1.00  0.00            
ATOM    740  S4s TRP   339     771.100 746.450 693.700  1.00  0.00            
ATOM    741  BBe TYR   340     772.980 744.420 686.520  1.00  0.00            
ATOM    742  S1e TYR   340     774.070 742.300 688.340  1.00  0.00            
ATOM    743  S2e TYR   340     772.150 741.560 687.110  1.00  0.00            
ATOM    744  S3e TYR   340     772.070 740.680 690.080  1.00  0.00            
ATOM    745  BBe GLY   341     771.940 745.310 682.850  1.00  0.00            
ATOM    746  BBe PHE   342     772.700 745.100 679.200  1.00  0.00            
ATOM    747  S1e PHE   342     770.830 742.460 678.570  1.00  0.00            
ATOM    748  S2e PHE   342     771.220 743.810 676.620  1.00  0.00            
ATOM    749  S3e PHE   342     770.850 741.450 676.390  1.00  0.00            
ATOM    750  BBe ARG   343     774.570 747.220 676.630  1.00  0.00            
ATOM    751  S1e ARG   343     776.310 749.200 676.360  1.00  0.00            
ATOM    752  S2e ARG   343     779.570 749.240 674.810  1.00  0.00            
ATOM    753  BBe HIS   344     773.940 746.730 672.960  1.00  0.00            
ATOM    754  S1e HIS   344     772.000 746.900 672.860  1.00  0.00            
ATOM    755  S2e HIS   344     770.110 747.260 672.670  1.00  0.00            
ATOM    756  S3e HIS   344     769.770 747.060 674.790  1.00  0.00            
ATOM    757  BBe GLN   345     775.180 748.180 669.740  1.00  0.00            
ATOM    758  S1e GLN   345     778.160 747.930 669.990  1.00  0.00            
ATOM    759  BBe ASN   346     772.950 747.540 666.720  1.00  0.00            
ATOM    760  S1e ASN   346     770.830 747.750 667.830  1.00  0.00            
ATOM    761  BBt SER   347     771.720 749.250 663.550  1.00  0.00            
ATOM    762  S1t SER   347     770.620 748.060 662.460  1.00  0.00            
ATOM    763  BBt GLU   348     769.930 752.040 665.450  1.00  0.00            
ATOM    764  S1t GLU   348     767.840 751.580 665.820  1.00  0.00            
ATOM    765  BBe GLY   349     773.210 752.740 667.380  1.00  0.00            
ATOM    766  BBe THR   350     774.010 751.700 670.970  1.00  0.00            
ATOM    767  S1e THR   350     775.740 752.450 671.470  1.00  0.00            
ATOM    768  BBe GLY   351     772.090 751.900 674.180  1.00  0.00            
ATOM    769  BBe GLN   352     772.080 750.770 677.870  1.00  0.00            
ATOM    770  S1e GLN   352     774.160 752.120 679.780  1.00  0.00            
ATOM    771  BBe ALA   353     769.380 749.560 680.250  1.00  0.00            
ATOM    772  BBe ALA   354     769.160 747.990 683.720  1.00  0.00            
ATOM    773  BBc ASP   355     767.610 744.600 684.320  1.00  0.00            
ATOM    774  S1c ASP   355     766.690 742.660 682.880  1.00  0.00            
ATOM    775  BBh LEU   356     765.000 745.300 687.020  1.00  0.00            
ATOM    776  S1h LEU   356     763.380 746.570 688.520  1.00  0.00            
ATOM    777  BBh LYS   357     764.140 741.660 687.630  1.00  0.00            
ATOM    778  S1h LYS   357     763.150 740.630 685.700  1.00  0.00            
ATOM    779  S2h LYS   357     760.840 741.290 683.580  1.00  0.00            
ATOM    780  BBh SER   358     767.730 740.520 688.140  1.00  0.00            
ATOM    781  S1h SER   358     768.280 738.700 687.710  1.00  0.00            
ATOM    782  BBh THR   359     768.550 743.590 690.170  1.00  0.00            
ATOM    783  S1h THR   359     768.600 745.450 689.600  1.00  0.00            
ATOM    784  BBh GLN   360     765.730 743.440 692.740  1.00  0.00            
ATOM    785  S1h GLN   360     763.750 745.370 692.900  1.00  0.00            
ATOM    786  BBh ALA   361     766.450 739.710 693.310  1.00  0.00            
ATOM    787  BBh ALA   362     769.990 740.300 694.620  1.00  0.00            
ATOM    788  BBh ILE   363     768.890 743.450 696.430  1.00  0.00            
ATOM    789  S1h ILE   363     768.540 745.340 697.570  1.00  0.00            
ATOM    790  BBh ASP   364     766.000 741.380 697.910  1.00  0.00            
ATOM    791  S1h ASP   364     764.200 743.190 698.140  1.00  0.00            
ATOM    792  BBh GLN   365     768.270 738.590 699.060  1.00  0.00            
ATOM    793  S1h GLN   365     766.080 736.750 699.250  1.00  0.00            
ATOM    794  BBh ILE   366     771.030 740.760 700.510  1.00  0.00            
ATOM    795  S1h ILE   366     772.180 741.330 698.920  1.00  0.00            
ATOM    796  BBh ASN   367     768.520 742.800 702.380  1.00  0.00            
ATOM    797  S1h ASN   367     769.080 745.190 702.560  1.00  0.00            
ATOM    798  BBh ARG   368     767.070 739.710 704.050  1.00  0.00            
ATOM    799  S1h ARG   368     765.640 738.980 705.760  1.00  0.00            
ATOM    800  S2h ARG   368     762.490 738.850 706.420  1.00  0.00            
ATOM    801  BBh LYS   369     770.740 739.010 704.690  1.00  0.00            
ATOM    802  S1h LYS   369     772.870 737.950 703.820  1.00  0.00            
ATOM    803  S2h LYS   369     774.610 735.560 702.710  1.00  0.00            
ATOM    804  BBh LEU   370     771.110 742.270 706.400  1.00  0.00            
ATOM    805  S1h LEU   370     773.120 743.010 704.910  1.00  0.00            
ATOM    806  BBh ASN   371     767.980 742.290 708.560  1.00  0.00            
ATOM    807  S1h ASN   371     766.430 743.750 707.310  1.00  0.00            
ATOM    808  BBh ARG   372     768.770 738.930 710.100  1.00  0.00            
ATOM    809  S1h ARG   372     769.360 736.710 709.000  1.00  0.00            
ATOM    810  S2h ARG   372     768.750 733.570 711.000  1.00  0.00            
ATOM    811  BBh VAL   373     771.680 740.640 711.890  1.00  0.00            
ATOM    812  S1h VAL   373     773.640 740.580 711.480  1.00  0.00            
ATOM    813  BBh ILE   374     770.420 744.240 712.550  1.00  0.00            
ATOM    814  S1h ILE   374     771.750 745.410 711.710  1.00  0.00            
ATOM    815  BBs GLU   375     766.950 744.490 714.170  1.00  0.00            
ATOM    816  S1s GLU   375     763.960 745.130 714.000  1.00  0.00            
ATOM    817  BBc LYS   376     768.570 742.140 716.730  1.00  0.00            
ATOM    818  S1c LYS   376     769.290 739.800 716.370  1.00  0.00            
ATOM    819  S2c LYS   376     767.960 737.600 715.150  1.00  0.00            
ATOM    820  BBc THR   377     769.510 742.890 720.390  1.00  0.00            
ATOM    821  S1c THR   377     769.310 744.830 720.440  1.00  0.00            
ATOM    822  BBc ASN   378     769.080 741.240 723.770  1.00  0.00            
ATOM    823  S1c ASN   378     769.090 738.790 724.130  1.00  0.00            
ATOM    824  BBe GLU   379     768.550 743.050 727.150  1.00  0.00            
ATOM    825  S1e GLU   379     765.900 741.080 727.490  1.00  0.00            
ATOM    826  BBe LYS   380     770.840 742.750 730.120  1.00  0.00            
ATOM    827  S1e LYS   380     771.630 740.530 729.420  1.00  0.00            
ATOM    828  S2e LYS   380     771.120 737.910 728.770  1.00  0.00            
ATOM    829  BBc PHE   381     769.860 744.700 733.210  1.00  0.00            
ATOM    830  S1c PHE   381     766.760 743.330 732.080  1.00  0.00            
ATOM    831  S2c PHE   381     767.860 741.930 733.680  1.00  0.00            
ATOM    832  S3c PHE   381     766.070 741.050 732.350  1.00  0.00            
ATOM    833  BBs HIS   382     771.420 743.440 736.520  1.00  0.00            
ATOM    834  S1s HIS   382     770.460 741.930 737.300  1.00  0.00            
ATOM    835  S2s HIS   382     769.600 740.360 738.020  1.00  0.00            
ATOM    836  S3s HIS   382     767.720 741.410 738.280  1.00  0.00            
ATOM    837  BBc GLN   383     774.850 741.940 735.990  1.00  0.00            
ATOM    838  S1c GLN   383     774.920 742.310 732.760  1.00  0.00            
ATOM    839  BBc ILE   384     778.360 741.960 737.510  1.00  0.00            
ATOM    840  S1c ILE   384     778.770 740.800 739.520  1.00  0.00            
ATOM    841  BBc GLU   385     780.610 744.970 738.060  1.00  0.00            
ATOM    842  S1c GLU   385     779.100 746.890 737.110  1.00  0.00            
ATOM    843  BBc LYS   386     783.470 745.240 735.510  1.00  0.00            
ATOM    844  S1c LYS   386     782.580 743.800 733.890  1.00  0.00            
ATOM    845  S2c LYS   386     779.830 743.690 733.030  1.00  0.00            
ATOM    846  BBc GLU   387     785.740 747.840 737.060  1.00  0.00            
ATOM    847  S1c GLU   387     788.480 746.450 735.590  1.00  0.00            
ATOM    848  BBc PHE   388     787.250 748.060 740.510  1.00  0.00            
ATOM    849  S1c PHE   388     785.940 746.370 743.020  1.00  0.00            
ATOM    850  S2c PHE   388     784.250 747.640 741.890  1.00  0.00            
ATOM    851  S3c PHE   388     783.630 745.740 743.230  1.00  0.00            
ATOM    852  BBs SER   389     788.870 750.900 742.360  1.00  0.00            
ATOM    853  S1s SER   389     788.380 752.700 742.940  1.00  0.00            
ATOM    854  BBs GLU   390     790.700 748.410 744.610  1.00  0.00            
ATOM    855  S1s GLU   390     790.700 750.300 746.680  1.00  0.00            
ATOM    856  BBc VAL   391     792.870 745.280 744.670  1.00  0.00            
ATOM    857  S1c VAL   391     794.590 745.930 745.460  1.00  0.00            
ATOM    858  BBc GLU   392     791.010 742.330 746.160  1.00  0.00            
ATOM    859  S1c GLU   392     788.570 743.730 745.930  1.00  0.00            
ATOM    860  BBc GLY   393     792.190 738.950 744.700  1.00  0.00            
ATOM    861  BBh ARG   394     790.500 735.660 743.640  1.00  0.00            
ATOM    862  S1h ARG   394     791.510 733.430 743.870  1.00  0.00            
ATOM    863  S2h ARG   394     789.710 730.930 741.770  1.00  0.00            
ATOM    864  BBh ILE   395     786.830 736.710 743.570  1.00  0.00            
ATOM    865  S1h ILE   395     784.630 736.520 743.740  1.00  0.00            
ATOM    866  BBh GLN   396     787.840 739.710 741.430  1.00  0.00            
ATOM    867  S1h GLN   396     789.990 742.280 741.370  1.00  0.00            
ATOM    868  BBh ASP   397     790.130 737.890 739.010  1.00  0.00            
ATOM    869  S1h ASP   397     792.540 738.820 738.980  1.00  0.00            
ATOM    870  BBh LEU   398     787.210 735.600 738.390  1.00  0.00            
ATOM    871  S1h LEU   398     785.340 733.970 739.120  1.00  0.00            
ATOM    872  BBh GLU   399     784.980 738.460 737.520  1.00  0.00            
ATOM    873  S1h GLU   399     782.620 739.640 735.840  1.00  0.00            
ATOM    874  BBh LYS   400     787.490 739.790 735.090  1.00  0.00            
ATOM    875  S1h LYS   400     788.970 741.570 735.320  1.00  0.00            
ATOM    876  S2h LYS   400     791.390 742.600 736.280  1.00  0.00            
ATOM    877  BBh TYR   401     788.420 736.430 733.570  1.00  0.00            
ATOM    878  S1h TYR   401     788.900 733.370 733.540  1.00  0.00            
ATOM    879  S2h TYR   401     790.050 734.280 731.640  1.00  0.00            
ATOM    880  S3h TYR   401     788.860 731.480 731.080  1.00  0.00            
ATOM    881  BBh VAL   402     784.710 735.860 732.950  1.00  0.00            
ATOM    882  S1h VAL   402     783.130 735.350 734.070  1.00  0.00            
ATOM    883  BBh GLU   403     784.080 739.210 731.270  1.00  0.00            
ATOM    884  S1h GLU   403     782.640 741.540 729.720  1.00  0.00            
ATOM    885  BBh ASP   404     787.270 738.940 729.340  1.00  0.00            
ATOM    886  S1h ASP   404     788.230 741.250 729.200  1.00  0.00            
ATOM    887  BBh THR   405     786.490 735.410 728.010  1.00  0.00            
ATOM    888  S1h THR   405     787.150 734.100 726.720  1.00  0.00            
ATOM    889  BBh LYS   406     783.020 736.590 727.140  1.00  0.00            
ATOM    890  S1h LYS   406     780.760 736.830 726.820  1.00  0.00            
ATOM    891  S2h LYS   406     779.570 739.590 726.350  1.00  0.00            
ATOM    892  BBh ILE   407     784.570 739.590 725.350  1.00  0.00            
ATOM    893  S1h ILE   407     783.190 740.150 723.850  1.00  0.00            
ATOM    894  BBh ASP   408     786.720 737.350 723.180  1.00  0.00            
ATOM    895  S1h ASP   408     788.910 737.170 721.840  1.00  0.00            
ATOM    896  BBh LEU   409     783.900 734.880 722.340  1.00  0.00            
ATOM    897  S1h LEU   409     783.230 732.770 721.130  1.00  0.00            
ATOM    898  BBh TRP   410     781.840 737.530 720.820  1.00  0.00            
ATOM    899  S1h TRP   410     779.260 737.440 720.930  1.00  0.00            
ATOM    900  S2h TRP   410     777.740 736.930 722.440  1.00  0.00            
ATOM    901  S3h TRP   410     775.780 736.640 720.910  1.00  0.00            
ATOM    902  S4h TRP   410     777.670 737.300 718.950  1.00  0.00            
ATOM    903  BBh SER   411     784.770 739.230 719.060  1.00  0.00            
ATOM    904  S1h SER   411     786.510 740.120 718.970  1.00  0.00            
ATOM    905  BBh TYR   412     785.400 735.890 717.470  1.00  0.00            
ATOM    906  S1h TYR   412     787.600 734.930 715.730  1.00  0.00            
ATOM    907  S2h TYR   412     785.770 733.370 715.690  1.00  0.00            
ATOM    908  S3h TYR   412     788.430 732.120 714.710  1.00  0.00            
ATOM    909  BBh ASN   413     781.700 735.590 716.680  1.00  0.00            
ATOM    910  S1h ASN   413     780.620 733.390 716.920  1.00  0.00            
ATOM    911  BBh ALA   414     781.850 739.070 715.020  1.00  0.00            
ATOM    912  BBh GLU   415     785.010 738.640 713.000  1.00  0.00            
ATOM    913  S1h GLU   415     787.440 738.710 712.330  1.00  0.00            
ATOM    914  BBh LEU   416     783.700 735.350 711.690  1.00  0.00            
ATOM    915  S1h LEU   416     785.510 734.030 710.400  1.00  0.00            
ATOM    916  BBh LEU   417     780.100 736.490 711.010  1.00  0.00            
ATOM    917  S1h LEU   417     778.060 736.380 712.470  1.00  0.00            
ATOM    918  BBh VAL   418     781.040 739.080 708.360  1.00  0.00            
ATOM    919  S1h VAL   418     781.810 740.830 708.940  1.00  0.00            
ATOM    920  BBh ALA   419     783.830 736.930 707.100  1.00  0.00            
ATOM    921  BBh LEU   420     781.370 734.250 706.170  1.00  0.00            
ATOM    922  S1h LEU   420     780.480 732.140 707.400  1.00  0.00            
ATOM    923  BBh GLU   421     778.570 736.560 705.170  1.00  0.00            
ATOM    924  S1h GLU   421     776.350 737.290 707.650  1.00  0.00            
ATOM    925  BBh ASN   422     780.710 738.710 703.000  1.00  0.00            
ATOM    926  S1h ASN   422     781.920 740.660 703.840  1.00  0.00            
ATOM    927  BBh GLN   423     782.230 735.870 701.110  1.00  0.00            
ATOM    928  S1h GLN   423     783.570 733.850 700.950  1.00  0.00            
ATOM    929  BBh HIS   424     778.690 734.530 700.450  1.00  0.00            
ATOM    930  S1h HIS   424     777.830 732.970 699.640  1.00  0.00            
ATOM    931  S2h HIS   424     776.700 731.580 698.940  1.00  0.00            
ATOM    932  S3h HIS   424     778.330 730.160 698.920  1.00  0.00            
ATOM    933  BBh THR   425     777.570 738.110 699.580  1.00  0.00            
ATOM    934  S1h THR   425     777.120 739.810 700.420  1.00  0.00            
ATOM    935  BBh ILE   426     780.290 738.390 696.940  1.00  0.00            
ATOM    936  S1h ILE   426     782.120 739.660 697.330  1.00  0.00            
ATOM    937  BBh ASP   427     779.530 734.850 695.610  1.00  0.00            
ATOM    938  S1h ASP   427     781.330 733.380 696.630  1.00  0.00            
ATOM    939  BBh LEU   428     775.680 735.330 695.430  1.00  0.00            
ATOM    940  S1h LEU   428     773.930 735.720 697.380  1.00  0.00            
ATOM    941  BBh ALA   429     775.830 738.650 693.630  1.00  0.00            
ATOM    942  BBh ASP   430     778.370 736.960 691.330  1.00  0.00            
ATOM    943  S1h ASP   430     780.110 738.630 692.080  1.00  0.00            
ATOM    944  BBh SER   431     775.980 734.040 690.880  1.00  0.00            
ATOM    945  S1h SER   431     776.400 732.160 690.580  1.00  0.00            
ATOM    946  BBh GLU   432     773.030 736.240 690.110  1.00  0.00            
ATOM    947  S1h GLU   432     771.890 735.440 692.730  1.00  0.00            
ATOM    948  BBh MET   433     775.020 737.970 687.350  1.00  0.00            
ATOM    949  S1h MET   433     777.130 739.200 685.890  1.00  0.00            
ATOM    950  BBh ASN   434     775.660 734.530 685.770  1.00  0.00            
ATOM    951  S1h ASN   434     777.300 732.710 685.330  1.00  0.00            
ATOM    952  BBh LYS   435     772.000 733.640 686.070  1.00  0.00            
ATOM    953  S1h LYS   435     769.930 733.800 687.920  1.00  0.00            
ATOM    954  S2h LYS   435     768.000 733.950 689.750  1.00  0.00            
ATOM    955  BBh LEU   436     771.070 736.660 683.970  1.00  0.00            
ATOM    956  S1h LEU   436     769.860 738.730 682.880  1.00  0.00            
ATOM    957  BBh PHE   437     773.610 735.560 681.430  1.00  0.00            
ATOM    958  S1h PHE   437     776.930 736.780 681.770  1.00  0.00            
ATOM    959  S2h PHE   437     776.830 734.520 680.960  1.00  0.00            
ATOM    960  S3h PHE   437     778.930 735.460 681.650  1.00  0.00            
ATOM    961  BBh GLU   438     772.390 731.980 681.080  1.00  0.00            
ATOM    962  S1h GLU   438     775.270 730.330 680.440  1.00  0.00            
ATOM    963  BBh LYS   439     768.880 733.420 681.250  1.00  0.00            
ATOM    964  S1h LYS   439     766.700 732.640 681.240  1.00  0.00            
ATOM    965  S2h LYS   439     763.690 732.070 681.140  1.00  0.00            
ATOM    966  BBh THR   440     769.770 735.350 678.120  1.00  0.00            
ATOM    967  S1h THR   440     769.750 737.290 678.310  1.00  0.00            
ATOM    968  BBh ARG   441     771.740 732.690 676.330  1.00  0.00            
ATOM    969  S1h ARG   441     773.750 731.630 675.770  1.00  0.00            
ATOM    970  S2h ARG   441     774.450 728.710 673.550  1.00  0.00            
ATOM    971  BBh ARG   442     768.950 730.170 676.400  1.00  0.00            
ATOM    972  S1h ARG   442     769.750 728.740 678.280  1.00  0.00            
ATOM    973  S2h ARG   442     772.450 726.560 679.780  1.00  0.00            
ATOM    974  BBh GLN   443     766.550 732.940 675.370  1.00  0.00            
ATOM    975  S1h GLN   443     764.260 733.560 676.320  1.00  0.00            
ATOM    976  BBh LEU   444     768.430 733.420 672.170  1.00  0.00            
ATOM    977  S1h LEU   444     769.900 735.530 672.610  1.00  0.00            
ATOM    978  BBt ARG   445     768.910 729.670 671.280  1.00  0.00            
ATOM    979  S1t ARG   445     768.270 727.550 671.900  1.00  0.00            
ATOM    980  S2t ARG   445     766.180 725.010 670.520  1.00  0.00            
ATOM    981  BBt GLU   446     770.860 729.340 668.090  1.00  0.00            
ATOM    982  S1t GLU   446     772.690 727.620 668.690  1.00  0.00            
ATOM    983  BBs ASN   447     770.480 732.910 666.800  1.00  0.00            
ATOM    984  S1s ASN   447     768.090 733.440 667.530  1.00  0.00            
ATOM    985  BBe ALA   448     773.460 733.900 669.000  1.00  0.00            
ATOM    986  BBe GLU   449     777.130 733.100 670.080  1.00  0.00            
ATOM    987  S1e GLU   449     776.710 730.610 669.230  1.00  0.00            
ATOM    988  BBe ASP   450     778.890 733.760 673.330  1.00  0.00            
ATOM    989  S1e ASP   450     779.580 731.420 673.880  1.00  0.00            
ATOM    990  BBc MET   451     781.970 736.010 672.630  1.00  0.00            
ATOM    991  S1c MET   451     783.460 736.880 670.940  1.00  0.00            
ATOM    992  BBs GLY   452     783.360 734.980 676.030  1.00  0.00            
ATOM    993  BBs ASN   453     783.150 738.430 677.450  1.00  0.00            
ATOM    994  S1s ASN   453     785.230 739.380 677.820  1.00  0.00            
ATOM    995  BBs GLY   454     779.550 738.630 678.540  1.00  0.00            
ATOM    996  BBe CYS   455     778.470 739.750 675.050  1.00  0.00            
ATOM    997  S1e CYS   455     780.190 740.350 673.600  1.00  0.00            
ATOM    998  BBe PHE   456     776.240 737.600 672.790  1.00  0.00            
ATOM    999  S1e PHE   456     775.340 736.260 675.490  1.00  0.00            
ATOM   1000  S2e PHE   456     773.790 738.060 675.090  1.00  0.00            
ATOM   1001  S3e PHE   456     774.560 737.600 677.320  1.00  0.00            
ATOM   1002  BBe LYS   457     776.720 738.290 669.100  1.00  0.00            
ATOM   1003  S1e LYS   457     779.070 738.190 667.980  1.00  0.00            
ATOM   1004  S2e LYS   457     779.770 739.750 665.610  1.00  0.00            
ATOM   1005  BBe ILE   458     773.270 738.140 667.670  1.00  0.00            
ATOM   1006  S1e ILE   458     771.570 738.590 668.680  1.00  0.00            
ATOM   1007  BBs TYR   459     773.370 736.870 664.080  1.00  0.00            
ATOM   1008  S1s TYR   459     776.390 736.350 663.630  1.00  0.00            
ATOM   1009  S2s TYR   459     775.840 734.330 664.810  1.00  0.00            
ATOM   1010  S3s TYR   459     778.870 734.600 664.240  1.00  0.00            
ATOM   1011  BBs HIS   460     770.250 738.690 662.750  1.00  0.00            
ATOM   1012  S1s HIS   460     768.980 738.430 664.210  1.00  0.00            
ATOM   1013  S2s HIS   460     767.880 737.970 665.730  1.00  0.00            
ATOM   1014  S3s HIS   460     766.190 739.050 664.930  1.00  0.00            
ATOM   1015  BBc LYS   461     769.150 742.370 662.400  1.00  0.00            
ATOM   1016  S1c LYS   461     767.580 743.950 661.090  1.00  0.00            
ATOM   1017  S2c LYS   461     766.740 745.930 659.220  1.00  0.00            
ATOM   1018  BBc CYS   462     768.270 743.350 665.920  1.00  0.00            
ATOM   1019  S1c CYS   462     769.250 742.460 668.000  1.00  0.00            
ATOM   1020  BBc ASP   463     766.580 746.740 665.840  1.00  0.00            
ATOM   1021  S1c ASP   463     764.800 746.170 664.140  1.00  0.00            
ATOM   1022  BBh ASN   464     765.670 748.310 669.120  1.00  0.00            
ATOM   1023  S1h ASN   464     765.560 750.390 670.400  1.00  0.00            
ATOM   1024  BBh ALA   465     762.380 746.450 669.890  1.00  0.00            
ATOM   1025  BBh CYS   466     764.170 743.320 668.780  1.00  0.00            
ATOM   1026  S1h CYS   466     762.790 742.670 667.010  1.00  0.00            
ATOM   1027  BBh ILE   467     766.710 744.120 671.650  1.00  0.00            
ATOM   1028  S1h ILE   467     767.900 743.310 673.140  1.00  0.00            
ATOM   1029  BBh GLU   468     763.980 745.120 674.120  1.00  0.00            
ATOM   1030  S1h GLU   468     764.990 747.380 674.870  1.00  0.00            
ATOM   1031  BBh SER   469     762.000 741.940 673.590  1.00  0.00            
ATOM   1032  S1h SER   469     760.730 742.190 672.130  1.00  0.00            
ATOM   1033  BBh ILE   470     765.110 740.100 674.780  1.00  0.00            
ATOM   1034  S1h ILE   470     766.460 738.490 675.430  1.00  0.00            
ATOM   1035  BBh ARG   471     765.440 742.480 677.760  1.00  0.00            
ATOM   1036  S1h ARG   471     766.410 744.450 678.260  1.00  0.00            
ATOM   1037  S2h ARG   471     765.040 747.170 680.100  1.00  0.00            
ATOM   1038  BBt ASN   472     761.760 742.060 678.440  1.00  0.00            
ATOM   1039  S1t ASN   472     759.670 743.260 679.110  1.00  0.00            
ATOM   1040  BBt GLY   473     761.940 738.310 678.030  1.00  0.00            
ATOM   1041  BBc THR   474     759.610 737.920 675.130  1.00  0.00            
ATOM   1042  S1c THR   474     757.840 738.280 674.400  1.00  0.00            
ATOM   1043  BBc TYR   475     762.030 737.190 672.300  1.00  0.00            
ATOM   1044  S1c TYR   475     764.920 736.990 670.930  1.00  0.00            
ATOM   1045  S2c TYR   475     763.860 738.900 669.930  1.00  0.00            
ATOM   1046  S3c TYR   475     766.950 739.130 669.970  1.00  0.00            
ATOM   1047  BBc ASP   476     760.670 734.810 669.640  1.00  0.00            
ATOM   1048  S1c ASP   476     758.750 733.740 668.730  1.00  0.00            
ATOM   1049  BBt HIS   477     763.700 732.830 668.600  1.00  0.00            
ATOM   1050  S1t HIS   477     763.820 731.580 670.090  1.00  0.00            
ATOM   1051  S2t HIS   477     763.960 730.490 671.680  1.00  0.00            
ATOM   1052  S3t HIS   477     762.220 731.420 672.560  1.00  0.00            
ATOM   1053  BBh ASP   478     762.030 731.080 665.610  1.00  0.00            
ATOM   1054  S1h ASP   478     762.230 728.970 664.100  1.00  0.00            
ATOM   1055  BBh ILE   479     761.290 734.400 663.970  1.00  0.00            
ATOM   1056  S1h ILE   479     761.320 736.390 665.020  1.00  0.00            
ATOM   1057  BBh TYR   480     765.000 734.860 662.990  1.00  0.00            
ATOM   1058  S1h TYR   480     763.480 735.990 660.090  1.00  0.00            
ATOM   1059  S2h TYR   480     765.220 737.530 660.690  1.00  0.00            
ATOM   1060  S3h TYR   480     764.210 737.940 657.790  1.00  0.00            
ATOM   1061  BBh ARG   481     766.640 731.410 663.280  1.00  0.00            
ATOM   1062  S1h ARG   481     767.790 729.620 664.470  1.00  0.00            
ATOM   1063  S2h ARG   481     766.090 728.470 667.210  1.00  0.00            
ATOM   1064  BBh ASP   482     766.480 731.010 659.460  1.00  0.00            
ATOM   1065  S1h ASP   482     764.130 731.520 658.630  1.00  0.00            
ATOM   1066  BBh GLU   483     768.220 734.390 658.990  1.00  0.00            
ATOM   1067  S1h GLU   483     769.790 736.420 657.390  1.00  0.00            
ATOM   1068  BBh ALA   484     770.430 733.720 661.930  1.00  0.00            
ATOM   1069  BBh LEU   485     771.460 730.140 661.120  1.00  0.00            
ATOM   1070  S1h LEU   485     772.330 729.400 663.510  1.00  0.00            
ATOM   1071  BBh ASN   486     772.780 731.390 657.400  1.00  0.00            
ATOM   1072  S1h ASN   486     770.940 731.580 655.790  1.00  0.00            
ATOM   1073  BBh ASN   487     774.820 734.030 659.280  1.00  0.00            
ATOM   1074  S1h ASN   487     774.680 736.550 659.340  1.00  0.00            
ATOM   1075  BBh ARG   488     776.300 731.380 661.520  1.00  0.00            
ATOM   1076  S1h ARG   488     777.210 729.620 663.610  1.00  0.00            
ATOM   1077  S2h ARG   488     776.980 726.950 665.820  1.00  0.00            
ATOM   1078  BBh PHE   489     776.740 729.120 658.430  1.00  0.00            
ATOM   1079  S1h PHE   489     777.160 726.190 660.330  1.00  0.00            
ATOM   1080  S2h PHE   489     778.270 726.200 658.200  1.00  0.00            
ATOM   1081  S3h PHE   489     777.510 724.130 659.140  1.00  0.00            
ATOM   1082  BBh GLN   490     778.610 731.590 656.340  1.00  0.00            
ATOM   1083  S1h GLN   490     778.680 734.920 656.300  1.00  0.00            
ATOM   1084  BBh ILE   491     780.990 730.960 659.130  1.00  0.00            
ATOM   1085  S1h ILE   491     780.840 732.560 660.380  1.00  0.00            
ATOM   1086  BBh LYS   492     782.800 728.700 656.510  1.00  0.00            
ATOM   1087  S1h LYS   492     784.400 731.030 656.160  1.00  0.00            
ATOM   1088  S2h LYS   492     787.200 732.790 655.900  1.00  0.00            
ATOM   1089  BBh GLY   493     780.400 727.740 653.590  1.00  0.00            
ATOM   1090  BBh VAL   494     780.670 731.250 653.030  1.00  0.00            
ATOM   1091  S1h VAL   494     779.620 732.480 651.850  1.00  0.00            
ATOM   1092  BBh GLU   495     784.370 730.990 651.830  1.00  0.00            
ATOM   1093  S1h GLU   495     785.560 732.700 650.630  1.00  0.00            
ATOM   1094  BBh LEU   496     784.060 727.590 650.610  1.00  0.00            
ATOM   1095  S1h LEU   496     785.400 726.370 652.580  1.00  0.00            
ATOM   1096  BBh LYS   497     781.950 729.910 648.310  1.00  0.00            
ATOM   1097  S1h LYS   497     780.720 731.530 647.140  1.00  0.00            
ATOM   1098  S2h LYS   497     781.570 733.990 646.510  1.00  0.00            
ATOM   1099  BBh SER   498     785.030 730.530 645.960  1.00  0.00            
ATOM   1100  S1h SER   498     786.370 731.640 645.080  1.00  0.00            
ATOM   1101  BBh GLY   499     784.330 726.830 645.140  1.00  0.00            
ATOM   1102  BBh TYR   500     780.660 725.530 645.880  1.00  0.00            
ATOM   1103  S1h TYR   500     780.160 724.770 648.960  1.00  0.00            
ATOM   1104  S2h TYR   500     782.130 723.620 648.230  1.00  0.00            
ATOM   1105  S3h TYR   500     780.800 722.280 650.690  1.00  0.00            
ATOM   1106  BBh LYS   501     778.070 727.780 644.160  1.00  0.00            
ATOM   1107  S1h LYS   501     776.550 729.710 644.410  1.00  0.00            
ATOM   1108  S2h LYS   501     777.040 732.760 643.840  1.00  0.00            
ATOM   1109  BBh ASP   502     780.650 729.530 641.710  1.00  0.00            
ATOM   1110  S1h ASP   502     781.860 731.620 642.280  1.00  0.00            
ATOM   1111  BBh TRP   503     781.420 725.950 640.660  1.00  0.00            
ATOM   1112  S1h TRP   503     783.690 724.580 640.670  1.00  0.00            
ATOM   1113  S2h TRP   503     785.880 724.700 640.720  1.00  0.00            
ATOM   1114  S3h TRP   503     786.390 722.260 640.930  1.00  0.00            
ATOM   1115  S4h TRP   503     783.600 722.050 640.940  1.00  0.00            
ATOM   1116  BBh ILE   504     778.530 723.270 640.630  1.00  0.00            
ATOM   1117  S1h ILE   504     778.810 721.440 638.910  1.00  0.00            
ATOM   1118  BBh LEU   505     775.500 724.970 638.990  1.00  0.00            
ATOM   1119  S1h LEU   505     773.230 725.140 637.760  1.00  0.00            
ATOM   1120  BBh TRP   506     778.250 726.840 636.840  1.00  0.00            
ATOM   1121  S1h TRP   506     777.670 729.280 637.300  1.00  0.00            
ATOM   1122  S2h TRP   506     778.740 731.170 636.960  1.00  0.00            
ATOM   1123  S3h TRP   506     777.670 732.500 638.790  1.00  0.00            
ATOM   1124  S4h TRP   506     776.310 730.100 639.290  1.00  0.00            
ATOM   1125  BBh ILE   507     780.170 724.210 634.760  1.00  0.00            
ATOM   1126  S1h ILE   507     782.020 723.820 636.050  1.00  0.00            
ATOM   1127  BBh SER   508     776.520 722.760 634.370  1.00  0.00            
ATOM   1128  S1h SER   508     775.310 721.420 635.120  1.00  0.00            
ATOM   1129  BBh PHE   509     775.360 725.940 632.560  1.00  0.00            
ATOM   1130  S1h PHE   509     773.170 728.150 632.200  1.00  0.00            
ATOM   1131  S2h PHE   509     774.210 728.560 634.330  1.00  0.00            
ATOM   1132  S3h PHE   509     771.910 729.170 633.970  1.00  0.00            
ATOM   1133  BBh ALA   510     778.440 726.690 630.430  1.00  0.00            
ATOM   1134  BBh ILE   511     778.000 723.150 628.680  1.00  0.00            
ATOM   1135  S1h ILE   511     778.910 721.620 630.330  1.00  0.00            
ATOM   1136  BBh SER   512     774.300 724.490 628.500  1.00  0.00            
ATOM   1137  S1h SER   512     772.650 723.460 628.310  1.00  0.00            
ATOM   1138  BBh CYS   513     774.850 727.890 626.850  1.00  0.00            
ATOM   1139  S1h CYS   513     773.380 729.880 627.140  1.00  0.00            
ATOM   1140  BBh LEU   514     777.110 726.380 624.180  1.00  0.00            
ATOM   1141  S1h LEU   514     779.020 727.250 622.660  1.00  0.00            
ATOM   1142  BBh LEU   515     774.670 723.720 623.070  1.00  0.00            
ATOM   1143  S1h LEU   515     776.000 722.150 621.360  1.00  0.00            
ATOM   1144  BBh LEU   516     771.930 726.370 622.630  1.00  0.00            
ATOM   1145  S1h LEU   516     770.060 727.570 624.100  1.00  0.00            
ATOM   1146  BBh CYS   517     773.150 729.340 620.450  1.00  0.00            
ATOM   1147  S1h CYS   517     775.050 730.440 621.620  1.00  0.00            
ATOM   1148  BBh VAL   518     775.300 726.910 618.180  1.00  0.00            
ATOM   1149  S1h VAL   518     776.810 725.720 618.740  1.00  0.00            
ATOM   1150  BBh VAL   519     771.830 725.360 618.040  1.00  0.00            
ATOM   1151  S1h VAL   519     771.510 723.420 618.430  1.00  0.00            
ATOM   1152  BBh LEU   520     769.460 728.180 616.690  1.00  0.00            
ATOM   1153  S1h LEU   520     767.700 729.780 615.630  1.00  0.00            
ATOM   1154  BBh LEU   521     772.510 728.620 614.350  1.00  0.00            
ATOM   1155  S1h LEU   521     771.720 729.780 612.180  1.00  0.00            
ATOM   1156  BBh GLY   522     772.190 725.050 612.850  1.00  0.00            
ATOM   1157  BBh PHE   523     768.590 724.400 611.760  1.00  0.00            
ATOM   1158  S1h PHE   523     765.750 723.440 613.140  1.00  0.00            
ATOM   1159  S2h PHE   523     767.170 724.170 614.940  1.00  0.00            
ATOM   1160  S3h PHE   523     765.260 722.780 615.400  1.00  0.00            
ATOM   1161  BBh ILE   524     767.570 727.870 610.550  1.00  0.00            
ATOM   1162  S1h ILE   524     765.690 728.460 611.180  1.00  0.00            
ATOM   1163  BBh MET   525     770.440 727.520 608.060  1.00  0.00            
ATOM   1164  S1h MET   525     771.420 729.590 607.230  1.00  0.00            
ATOM   1165  BBh TRP   526     769.690 723.820 607.370  1.00  0.00            
ATOM   1166  S1h TRP   526     772.200 722.880 607.830  1.00  0.00            
ATOM   1167  S2h TRP   526     773.830 722.360 606.450  1.00  0.00            
ATOM   1168  S3h TRP   526     775.410 721.450 608.170  1.00  0.00            
ATOM   1169  S4h TRP   526     773.280 721.910 609.930  1.00  0.00            
ATOM   1170  BBh ALA   527     765.960 724.810 607.020  1.00  0.00            
ATOM   1171  BBh CYS   528     766.860 727.320 604.260  1.00  0.00            
ATOM   1172  S1h CYS   528     766.590 729.650 604.790  1.00  0.00            
ATOM   1173  BBh GLN   529     769.120 724.850 602.130  1.00  0.00            
ATOM   1174  S1h GLN   529     771.720 725.470 602.640  1.00  0.00            
ATOM   1175  BBc ARG   530     766.450 722.140 602.530  1.00  0.00            
ATOM   1176  S1c ARG   530     766.470 720.710 604.540  1.00  0.00            
ATOM   1177  S2c ARG   530     766.430 717.190 604.620  1.00  0.00            
ATOM   1178  BBc GLY   531     763.730 724.780 601.790  1.00  0.00            
ATOM   1179  BBc ASN   532     761.340 724.870 598.780  1.00  0.00            
ATOM   1180  S1c ASN   532     760.630 725.160 596.330  1.00  0.00            
ATOM   1181  BBc ILE   533     758.570 722.540 600.070  1.00  0.00            
ATOM   1182  S1c ILE   533     758.920 721.850 602.070  1.00  0.00            
ATOM   1183  BBc ARG   534     755.520 724.210 598.140  1.00  0.00            
ATOM   1184  S1c ARG   534     753.980 724.160 596.520  1.00  0.00            
ATOM   1185  S2c ARG   534     752.940 726.720 594.240  1.00  0.00            
ATOM   1186  BBc CYS   535     755.190 727.550 599.860  1.00  0.00            
ATOM   1187  S1c CYS   535     754.440 727.580 602.110  1.00  0.00            
ATOM   1188  BBc ASN   536     757.520 729.390 597.320  1.00  0.00            
ATOM   1189  S1c ASN   536     757.580 729.040 594.900  1.00  0.00            
ATOM   1190  BBc ILE   537     758.850 732.920 597.800  1.00  0.00            
ATOM   1191  S1c ILE   537     760.550 733.900 596.500  1.00  0.00            
ATOM   1192  BBc CYS   538     757.350 732.350 601.280  1.00  0.00            
ATOM   1193  S1c CYS   538     756.750 731.340 603.420  1.00  0.00            
ATOM   1194  BBc ILE   539     755.320 735.740 601.550  1.00  0.00            
ATOM   1195  S1c ILE   539     753.490 737.050 601.860  1.00  0.00            
ATOM   1196  BBc SER   540     791.930 715.880 660.710  1.00  0.00            
ATOM   1197  S1c SER   540     793.370 715.240 659.550  1.00  0.00            
ATOM   1198  BBc THR   541     790.460 716.680 664.140  1.00  0.00            
ATOM   1199  S1c THR   541     789.200 715.350 664.800  1.00  0.00            
ATOM   1200  BBe ALA   542     792.430 717.330 667.430  1.00  0.00            
ATOM   1201  BBe THR   543     791.710 716.280 671.120  1.00  0.00            
ATOM   1202  S1e THR   543     790.800 714.780 671.960  1.00  0.00            
ATOM   1203  BBe LEU   544     792.310 718.850 673.940  1.00  0.00            
ATOM   1204  S1e LEU   544     792.870 720.530 671.850  1.00  0.00            
ATOM   1205  BBe CYS   545     791.800 717.640 677.490  1.00  0.00            
ATOM   1206  S1e CYS   545     792.400 715.230 677.040  1.00  0.00            
ATOM   1207  BBe LEU   546     791.530 719.670 680.670  1.00  0.00            
ATOM   1208  S1e LEU   546     790.760 721.940 681.510  1.00  0.00            
ATOM   1209  BBe GLY   547     792.420 718.550 684.200  1.00  0.00            
ATOM   1210  BBe HIS   548     793.880 718.610 687.640  1.00  0.00            
ATOM   1211  S1e HIS   548     792.490 718.070 688.900  1.00  0.00            
ATOM   1212  S2e HIS   548     790.990 717.500 689.980  1.00  0.00            
ATOM   1213  S3e HIS   548     792.270 717.030 691.650  1.00  0.00            
ATOM   1214  BBe HIS   549     796.860 717.130 689.580  1.00  0.00            
ATOM   1215  S1e HIS   549     798.410 717.830 690.520  1.00  0.00            
ATOM   1216  S2e HIS   549     799.980 718.660 691.300  1.00  0.00            
ATOM   1217  S3e HIS   549     800.730 716.750 692.000  1.00  0.00            
ATOM   1218  BBc ALA   550     796.280 714.460 692.200  1.00  0.00            
ATOM   1219  BBc VAL   551     798.830 713.150 694.670  1.00  0.00            
ATOM   1220  S1c VAL   551     799.540 714.190 696.220  1.00  0.00            
ATOM   1221  BBs PRO   552     799.640 709.510 695.290  1.00  0.00            
ATOM   1222  S1s PRO   552     800.390 707.890 694.650  1.00  0.00            
ATOM   1223  BBs ASN   553     798.800 709.840 698.890  1.00  0.00            
ATOM   1224  S1s ASN   553     801.180 709.500 699.590  1.00  0.00            
ATOM   1225  BBc GLY   554     797.070 713.050 699.930  1.00  0.00            
ATOM   1226  BBe THR   555     795.320 714.080 703.090  1.00  0.00            
ATOM   1227  S1e THR   555     796.730 715.050 704.030  1.00  0.00            
ATOM   1228  BBe ILE   556     792.310 713.590 705.370  1.00  0.00            
ATOM   1229  S1e ILE   556     793.120 712.950 707.180  1.00  0.00            
ATOM   1230  BBe VAL   557     790.080 716.520 706.320  1.00  0.00            
ATOM   1231  S1e VAL   557     791.180 718.070 705.690  1.00  0.00            
ATOM   1232  BBc LYS   558     786.500 717.050 707.870  1.00  0.00            
ATOM   1233  S1c LYS   558     787.200 718.340 709.970  1.00  0.00            
ATOM   1234  S2c LYS   558     787.680 717.780 712.680  1.00  0.00            
ATOM   1235  BBc THR   559     783.820 718.960 706.010  1.00  0.00            
ATOM   1236  S1c THR   559     784.250 718.620 704.140  1.00  0.00            
ATOM   1237  BBs ILE   560     780.250 720.100 706.330  1.00  0.00            
ATOM   1238  S1s ILE   560     779.690 721.460 707.740  1.00  0.00            
ATOM   1239  BBs THR   561     779.520 716.890 704.350  1.00  0.00            
ATOM   1240  S1s THR   561     779.420 717.480 702.500  1.00  0.00            
ATOM   1241  BBc ASP   562     782.190 714.370 705.340  1.00  0.00            
ATOM   1242  S1c ASP   562     782.290 713.130 703.140  1.00  0.00            
ATOM   1243  BBs ASP   563     783.900 713.790 708.630  1.00  0.00            
ATOM   1244  S1s ASP   563     783.870 713.740 711.130  1.00  0.00            
ATOM   1245  BBs GLN   564     786.490 712.290 706.340  1.00  0.00            
ATOM   1246  S1s GLN   564     788.600 711.810 708.430  1.00  0.00            
ATOM   1247  BBe ILE   565     787.200 713.340 702.760  1.00  0.00            
ATOM   1248  S1e ILE   565     786.400 715.280 701.970  1.00  0.00            
ATOM   1249  BBe GLU   566     790.700 713.380 701.350  1.00  0.00            
ATOM   1250  S1e GLU   566     791.630 711.130 700.500  1.00  0.00            
ATOM   1251  BBe VAL   567     792.490 716.480 699.940  1.00  0.00            
ATOM   1252  S1e VAL   567     792.570 717.920 701.320  1.00  0.00            
ATOM   1253  BBs THR   568     795.840 717.220 698.270  1.00  0.00            
ATOM   1254  S1s THR   568     796.220 717.690 696.410  1.00  0.00            
ATOM   1255  BBc ASN   569     797.400 719.140 701.230  1.00  0.00            
ATOM   1256  S1c ASN   569     799.220 720.590 700.490  1.00  0.00            
ATOM   1257  BBe ALA   570     796.150 720.550 704.600  1.00  0.00            
ATOM   1258  BBe THR   571     797.980 722.380 707.490  1.00  0.00            
ATOM   1259  S1e THR   571     797.800 724.260 707.030  1.00  0.00            
ATOM   1260  BBe GLU   572     797.600 721.720 711.210  1.00  0.00            
ATOM   1261  S1e GLU   572     799.780 720.080 713.240  1.00  0.00            
ATOM   1262  BBc LEU   573     795.300 723.960 713.130  1.00  0.00            
ATOM   1263  S1c LEU   573     793.940 725.820 711.960  1.00  0.00            
ATOM   1264  BBe VAL   574     796.240 722.790 716.700  1.00  0.00            
ATOM   1265  S1e VAL   574     795.060 721.520 717.680  1.00  0.00            
ATOM   1266  BBe GLN   575     799.600 722.790 718.540  1.00  0.00            
ATOM   1267  S1e GLN   575     801.340 723.990 719.020  1.00  0.00            
ATOM   1268  BBc SER   576     799.990 719.320 719.880  1.00  0.00            
ATOM   1269  S1c SER   576     799.570 718.160 718.370  1.00  0.00            
ATOM   1270  BBc SER   577     803.630 719.310 720.970  1.00  0.00            
ATOM   1271  S1c SER   577     804.680 717.990 720.000  1.00  0.00            
ATOM   1272  BBc SER   578     805.410 721.010 723.870  1.00  0.00            
ATOM   1273  S1c SER   578     804.680 721.130 725.670  1.00  0.00            
ATOM   1274  BBc THR   579     809.180 721.550 723.900  1.00  0.00            
ATOM   1275  S1c THR   579     810.630 721.100 722.680  1.00  0.00            
ATOM   1276  BBs GLY   580     809.340 720.270 727.490  1.00  0.00            
ATOM   1277  BBs LYS   581     811.230 723.220 728.870  1.00  0.00            
ATOM   1278  S1s LYS   581     812.900 723.440 727.030  1.00  0.00            
ATOM   1279  S2s LYS   581     814.690 722.790 725.030  1.00  0.00            
ATOM   1280  BBe ILE   582     810.730 726.880 729.840  1.00  0.00            
ATOM   1281  S1e ILE   582     809.520 727.030 731.740  1.00  0.00            
ATOM   1282  BBe CYS   583     811.920 729.650 727.680  1.00  0.00            
ATOM   1283  S1e CYS   583     809.900 730.860 727.760  1.00  0.00            
ATOM   1284  BBs ASN   584     814.050 732.100 729.510  1.00  0.00            
ATOM   1285  S1s ASN   584     814.860 732.270 731.870  1.00  0.00            
ATOM   1286  BBt ASN   585     812.970 735.270 727.860  1.00  0.00            
ATOM   1287  S1t ASN   585     814.620 736.850 728.990  1.00  0.00            
ATOM   1288  BBt PRO   586     810.700 737.430 726.190  1.00  0.00            
ATOM   1289  S1t PRO   586     810.810 738.360 724.540  1.00  0.00            
ATOM   1290  BBt HIS   587     809.200 737.550 729.730  1.00  0.00            
ATOM   1291  S1t HIS   587     807.360 738.200 729.600  1.00  0.00            
ATOM   1292  S2t HIS   587     805.510 738.740 729.540  1.00  0.00            
ATOM   1293  S3t HIS   587     805.900 740.210 728.020  1.00  0.00            
ATOM   1294  BBt ARG   588     811.240 737.870 732.920  1.00  0.00            
ATOM   1295  S1t ARG   588     812.840 738.970 734.640  1.00  0.00            
ATOM   1296  S2t ARG   588     814.380 739.580 737.170  1.00  0.00            
ATOM   1297  BBe ILE   589     810.860 734.480 734.540  1.00  0.00            
ATOM   1298  S1e ILE   589     810.540 732.130 733.750  1.00  0.00            
ATOM   1299  BBe LEU   590     811.930 733.760 738.080  1.00  0.00            
ATOM   1300  S1e LEU   590     814.520 734.310 738.050  1.00  0.00            
ATOM   1301  BBe ASP   591     812.470 730.190 739.410  1.00  0.00            
ATOM   1302  S1e ASP   591     814.680 729.380 738.490  1.00  0.00            
ATOM   1303  BBc GLY   592     811.030 730.050 742.880  1.00  0.00            
ATOM   1304  BBt ARG   593     813.240 727.070 743.470  1.00  0.00            
ATOM   1305  S1t ARG   593     815.340 726.660 742.590  1.00  0.00            
ATOM   1306  S2t ARG   593     818.290 725.200 742.370  1.00  0.00            
ATOM   1307  BBt ALA   594     812.290 725.590 746.820  1.00  0.00            
ATOM   1308  BBc CYS   595     810.330 728.720 747.660  1.00  0.00            
ATOM   1309  S1c CYS   595     810.170 728.340 750.040  1.00  0.00            
ATOM   1310  BBc THR   596     806.710 729.670 747.160  1.00  0.00            
ATOM   1311  S1c THR   596     805.260 728.480 747.700  1.00  0.00            
ATOM   1312  BBh LEU   597     806.170 733.350 746.710  1.00  0.00            
ATOM   1313  S1h LEU   597     805.630 735.860 746.060  1.00  0.00            
ATOM   1314  BBh ILE   598     804.300 733.540 750.100  1.00  0.00            
ATOM   1315  S1h ILE   598     803.080 734.180 751.860  1.00  0.00            
ATOM   1316  BBh ASP   599     807.570 732.720 752.010  1.00  0.00            
ATOM   1317  S1h ASP   599     806.530 730.610 752.910  1.00  0.00            
ATOM   1318  BBh ALA   600     809.710 734.750 749.750  1.00  0.00            
ATOM   1319  BBh LEU   601     807.180 737.420 750.570  1.00  0.00            
ATOM   1320  S1h LEU   601     804.830 738.650 750.520  1.00  0.00            
ATOM   1321  BBh LEU   602     807.240 736.730 754.310  1.00  0.00            
ATOM   1322  S1h LEU   602     805.080 736.540 755.660  1.00  0.00            
ATOM   1323  BBt GLY   603     810.960 736.070 754.590  1.00  0.00            
ATOM   1324  BBc ASP   604     811.480 732.400 755.200  1.00  0.00            
ATOM   1325  S1c ASP   604     811.390 730.000 754.200  1.00  0.00            
ATOM   1326  BBh PRO   605     815.270 732.300 755.800  1.00  0.00            
ATOM   1327  S1h PRO   605     815.280 733.600 757.190  1.00  0.00            
ATOM   1328  BBh HIS   606     815.980 730.240 752.670  1.00  0.00            
ATOM   1329  S1h HIS   606     817.360 729.450 751.540  1.00  0.00            
ATOM   1330  S2h HIS   606     818.740 728.680 750.430  1.00  0.00            
ATOM   1331  S3h HIS   606     819.860 730.520 750.400  1.00  0.00            
ATOM   1332  BBh CYS   607     813.700 732.560 750.750  1.00  0.00            
ATOM   1333  S1h CYS   607     814.130 731.950 748.570  1.00  0.00            
ATOM   1334  BBh ASP   608     816.120 735.230 751.660  1.00  0.00            
ATOM   1335  S1h ASP   608     815.440 737.360 752.760  1.00  0.00            
ATOM   1336  BBh VAL   609     817.530 735.480 748.230  1.00  0.00            
ATOM   1337  S1h VAL   609     818.130 734.230 746.790  1.00  0.00            
ATOM   1338  BBh PHE   610     814.120 736.450 746.510  1.00  0.00            
ATOM   1339  S1h PHE   610     814.990 735.180 742.990  1.00  0.00            
ATOM   1340  S2h PHE   610     813.520 733.640 744.100  1.00  0.00            
ATOM   1341  S3h PHE   610     815.270 732.820 742.660  1.00  0.00            
ATOM   1342  BBt GLN   611     814.580 739.570 748.570  1.00  0.00            
ATOM   1343  S1t GLN   611     816.120 741.570 750.350  1.00  0.00            
ATOM   1344  BBt ASN   612     813.450 742.380 746.300  1.00  0.00            
ATOM   1345  S1t ASN   612     815.270 744.130 746.060  1.00  0.00            
ATOM   1346  BBc GLU   613     813.060 740.470 743.120  1.00  0.00            
ATOM   1347  S1c GLU   613     816.250 740.290 741.650  1.00  0.00            
ATOM   1348  BBe THR   614     810.730 741.370 740.320  1.00  0.00            
ATOM   1349  S1e THR   614     810.880 743.030 739.310  1.00  0.00            
ATOM   1350  BBc TRP   615     809.120 738.790 737.900  1.00  0.00            
ATOM   1351  S1c TRP   615     809.370 737.220 740.090  1.00  0.00            
ATOM   1352  S2c TRP   615     811.020 736.530 741.360  1.00  0.00            
ATOM   1353  S3c TRP   615     809.800 736.340 743.530  1.00  0.00            
ATOM   1354  S4c TRP   615     807.670 737.310 741.990  1.00  0.00            
ATOM   1355  BBs ASP   616     807.040 738.890 734.800  1.00  0.00            
ATOM   1356  S1s ASP   616     807.490 741.130 733.690  1.00  0.00            
ATOM   1357  BBe LEU   617     806.190 735.300 735.670  1.00  0.00            
ATOM   1358  S1e LEU   617     806.050 732.780 734.650  1.00  0.00            
ATOM   1359  BBe PHE   618     806.760 733.520 738.950  1.00  0.00            
ATOM   1360  S1e PHE   618     805.250 734.060 741.940  1.00  0.00            
ATOM   1361  S2e PHE   618     807.020 732.510 742.430  1.00  0.00            
ATOM   1362  S3e PHE   618     804.730 731.880 742.800  1.00  0.00            
ATOM   1363  BBe VAL   619     807.320 729.810 738.880  1.00  0.00            
ATOM   1364  S1e VAL   619     808.200 729.350 737.150  1.00  0.00            
ATOM   1365  BBe GLU   620     806.420 727.770 742.050  1.00  0.00            
ATOM   1366  S1e GLU   620     803.770 726.150 743.810  1.00  0.00            
ATOM   1367  BBc ARG   621     807.920 724.240 742.050  1.00  0.00            
ATOM   1368  S1c ARG   621     810.090 724.270 740.900  1.00  0.00            
ATOM   1369  S2c ARG   621     811.150 725.210 737.780  1.00  0.00            
ATOM   1370  BBt SER   622     806.210 721.170 743.130  1.00  0.00            
ATOM   1371  S1t SER   622     805.190 720.110 741.850  1.00  0.00            
ATOM   1372  BBt ASN   623     809.090 720.590 745.680  1.00  0.00            
ATOM   1373  S1t ASN   623     808.480 719.110 747.510  1.00  0.00            
ATOM   1374  BBc ALA   624     809.350 723.930 747.520  1.00  0.00            
ATOM   1375  BBc PHE   625     809.220 723.630 751.310  1.00  0.00            
ATOM   1376  S1c PHE   625     807.130 721.330 752.500  1.00  0.00            
ATOM   1377  S2c PHE   625     809.430 720.880 753.040  1.00  0.00            
ATOM   1378  S3c PHE   625     807.680 719.770 754.250  1.00  0.00            
ATOM   1379  BBc SER   626     808.740 725.760 754.420  1.00  0.00            
ATOM   1380  S1c SER   626     806.930 725.460 755.090  1.00  0.00            
ATOM   1381  BBc ASN   627     811.480 725.930 757.090  1.00  0.00            
ATOM   1382  S1c ASN   627     812.950 724.170 756.140  1.00  0.00            
ATOM   1383  BBs CYS   628     809.940 728.780 759.110  1.00  0.00            
ATOM   1384  S1s CYS   628     808.050 729.360 757.780  1.00  0.00            
ATOM   1385  BBs TYR   629     807.780 729.530 762.210  1.00  0.00            
ATOM   1386  S1s TYR   629     808.080 730.300 765.030  1.00  0.00            
ATOM   1387  S2s TYR   629     805.910 731.160 764.510  1.00  0.00            
ATOM   1388  S3s TYR   629     805.980 729.630 767.200  1.00  0.00            
ATOM   1389  BBc PRO   630     804.260 727.890 761.560  1.00  0.00            
ATOM   1390  S1c PRO   630     804.600 726.610 762.930  1.00  0.00            
ATOM   1391  BBe TYR   631     801.760 730.180 759.880  1.00  0.00            
ATOM   1392  S1e TYR   631     803.320 729.730 756.790  1.00  0.00            
ATOM   1393  S2e TYR   631     802.570 732.000 756.990  1.00  0.00            
ATOM   1394  S3e TYR   631     801.590 730.640 754.390  1.00  0.00            
ATOM   1395  BBe ASP   632     798.210 730.360 758.400  1.00  0.00            
ATOM   1396  S1e ASP   632     797.130 728.170 757.660  1.00  0.00            
ATOM   1397  BBc ILE   633     797.090 733.030 755.830  1.00  0.00            
ATOM   1398  S1c ILE   633     798.510 734.280 754.960  1.00  0.00            
ATOM   1399  BBt PRO   634     793.280 733.480 755.750  1.00  0.00            
ATOM   1400  S1t PRO   634     792.070 734.160 757.040  1.00  0.00            
ATOM   1401  BBt ASP   635     792.530 733.820 752.140  1.00  0.00            
ATOM   1402  S1t ASP   635     790.010 734.230 751.900  1.00  0.00            
ATOM   1403  BBh TYR   636     795.990 732.800 751.000  1.00  0.00            
ATOM   1404  S1h TYR   636     798.190 730.380 751.650  1.00  0.00            
ATOM   1405  S2h TYR   636     798.990 732.200 750.310  1.00  0.00            
ATOM   1406  S3h TYR   636     800.710 729.640 750.010  1.00  0.00            
ATOM   1407  BBh ALA   637     795.210 732.400 747.280  1.00  0.00            
ATOM   1408  BBh SER   638     794.110 736.070 747.180  1.00  0.00            
ATOM   1409  S1h SER   638     792.640 736.440 748.420  1.00  0.00            
ATOM   1410  BBh LEU   639     797.410 737.290 748.740  1.00  0.00            
ATOM   1411  S1h LEU   639     798.960 737.770 750.760  1.00  0.00            
ATOM   1412  BBh ARG   640     799.400 735.020 746.440  1.00  0.00            
ATOM   1413  S1h ARG   640     801.030 733.390 745.840  1.00  0.00            
ATOM   1414  S2h ARG   640     799.800 730.450 744.600  1.00  0.00            
ATOM   1415  BBh SER   641     797.360 736.380 743.610  1.00  0.00            
ATOM   1416  S1h SER   641     796.640 735.190 742.250  1.00  0.00            
ATOM   1417  BBh LEU   642     797.580 740.000 744.370  1.00  0.00            
ATOM   1418  S1h LEU   642     796.510 741.130 746.500  1.00  0.00            
ATOM   1419  BBh VAL   643     801.340 739.750 744.970  1.00  0.00            
ATOM   1420  S1h VAL   643     802.020 738.950 746.670  1.00  0.00            
ATOM   1421  BBh ALA   644     802.050 737.620 741.970  1.00  0.00            
ATOM   1422  BBh SER   645     800.030 739.990 739.860  1.00  0.00            
ATOM   1423  S1h SER   645     798.360 739.030 739.560  1.00  0.00            
ATOM   1424  BBh SER   646     801.950 742.960 741.280  1.00  0.00            
ATOM   1425  S1h SER   646     800.490 743.720 742.330  1.00  0.00            
ATOM   1426  BBt GLY   647     805.220 741.010 740.840  1.00  0.00            
ATOM   1427  BBe THR   648     807.730 743.150 742.670  1.00  0.00            
ATOM   1428  S1e THR   648     807.220 745.030 742.670  1.00  0.00            
ATOM   1429  BBc LEU   649     809.180 742.120 746.120  1.00  0.00            
ATOM   1430  S1c LEU   649     809.440 739.580 746.570  1.00  0.00            
ATOM   1431  BBc GLU   650     810.540 745.500 747.020  1.00  0.00            
ATOM   1432  S1c GLU   650     811.450 746.720 744.000  1.00  0.00            
ATOM   1433  BBe PHE   651     810.060 745.780 750.720  1.00  0.00            
ATOM   1434  S1e PHE   651     809.360 742.250 750.750  1.00  0.00            
ATOM   1435  S2e PHE   651     811.650 742.920 751.030  1.00  0.00            
ATOM   1436  S3e PHE   651     810.990 740.670 751.540  1.00  0.00            
ATOM   1437  BBe ILE   652     810.960 749.340 751.910  1.00  0.00            
ATOM   1438  S1e ILE   652     811.240 750.900 750.540  1.00  0.00            
ATOM   1439  BBe THR   653     811.590 749.410 755.700  1.00  0.00            
ATOM   1440  S1e THR   653     812.870 748.000 756.080  1.00  0.00            
ATOM   1441  BBc GLU   654     809.800 752.090 757.550  1.00  0.00            
ATOM   1442  S1c GLU   654     806.780 752.900 757.870  1.00  0.00            
ATOM   1443  BBc GLY   655     810.720 753.740 760.790  1.00  0.00            
ATOM   1444  BBc PHE   656     808.260 752.170 763.260  1.00  0.00            
ATOM   1445  S1c PHE   656     806.400 749.070 763.650  1.00  0.00            
ATOM   1446  S2c PHE   656     805.560 750.390 761.820  1.00  0.00            
ATOM   1447  S3c PHE   656     804.110 748.840 762.940  1.00  0.00            
ATOM   1448  BBc THR   657     808.050 753.410 766.820  1.00  0.00            
ATOM   1449  S1c THR   657     808.450 755.170 767.540  1.00  0.00            
ATOM   1450  BBc TRP   658     807.670 750.400 769.200  1.00  0.00            
ATOM   1451  S1c TRP   658     806.240 748.460 768.010  1.00  0.00            
ATOM   1452  S2c TRP   658     806.080 746.360 767.390  1.00  0.00            
ATOM   1453  S3c TRP   658     803.600 746.320 767.140  1.00  0.00            
ATOM   1454  S4c TRP   658     803.740 748.980 767.990  1.00  0.00            
ATOM   1455  BBt THR   659     808.010 751.710 772.840  1.00  0.00            
ATOM   1456  S1t THR   659     808.130 753.650 772.720  1.00  0.00            
ATOM   1457  BBt GLY   660     807.630 749.190 775.670  1.00  0.00            
ATOM   1458  BBe VAL   661     808.400 745.910 773.850  1.00  0.00            
ATOM   1459  S1e VAL   661     807.700 746.200 772.000  1.00  0.00            
ATOM   1460  BBe THR   662     811.090 743.340 773.190  1.00  0.00            
ATOM   1461  S1e THR   662     811.910 741.730 773.930  1.00  0.00            
ATOM   1462  BBc GLN   663     811.150 743.230 769.360  1.00  0.00            
ATOM   1463  S1c GLN   663     811.500 745.740 769.270  1.00  0.00            
ATOM   1464  BBs ASN   664     812.670 741.200 766.630  1.00  0.00            
ATOM   1465  S1s ASN   664     813.110 740.080 764.480  1.00  0.00            
ATOM   1466  BBc GLY   665     811.370 737.940 768.220  1.00  0.00            
ATOM   1467  BBc GLY   666     812.280 734.520 766.880  1.00  0.00            
ATOM   1468  BBe SER   667     811.930 730.780 767.570  1.00  0.00            
ATOM   1469  S1e SER   667     810.550 730.220 768.830  1.00  0.00            
ATOM   1470  BBe SER   668     813.900 727.700 766.680  1.00  0.00            
ATOM   1471  S1e SER   668     815.250 726.970 767.880  1.00  0.00            
ATOM   1472  BBe ALA   669     811.390 727.010 764.020  1.00  0.00            
ATOM   1473  BBe CYS   670     813.030 729.470 761.770  1.00  0.00            
ATOM   1474  S1e CYS   670     813.280 731.180 760.280  1.00  0.00            
ATOM   1475  BBe LYS   671     816.770 729.100 762.210  1.00  0.00            
ATOM   1476  S1e LYS   671     817.870 727.240 762.870  1.00  0.00            
ATOM   1477  S2e LYS   671     818.580 724.680 764.310  1.00  0.00            
ATOM   1478  BBe ARG   672     818.780 731.500 760.160  1.00  0.00            
ATOM   1479  S1e ARG   672     819.030 734.230 760.000  1.00  0.00            
ATOM   1480  S2e ARG   672     819.140 736.640 758.380  1.00  0.00            
ATOM   1481  BBt GLY   673     822.510 730.650 760.560  1.00  0.00            
ATOM   1482  BBt PRO   674     822.790 728.650 763.860  1.00  0.00            
ATOM   1483  S1t PRO   674     824.070 727.250 763.790  1.00  0.00            
ATOM   1484  BBe ALA   675     820.490 731.210 765.480  1.00  0.00            
ATOM   1485  BBe ASN   676     816.800 731.340 766.150  1.00  0.00            
ATOM   1486  S1e ASN   676     817.100 731.710 768.600  1.00  0.00            
ATOM   1487  BBe GLY   677     814.950 733.560 763.660  1.00  0.00            
ATOM   1488  BBc PHE   678     811.770 735.010 762.210  1.00  0.00            
ATOM   1489  S1c PHE   678     809.260 736.420 763.630  1.00  0.00            
ATOM   1490  S2c PHE   678     809.110 734.030 763.460  1.00  0.00            
ATOM   1491  S3c PHE   678     807.350 735.280 764.520  1.00  0.00            
ATOM   1492  BBc PHE   679     810.440 736.180 758.870  1.00  0.00            
ATOM   1493  S1c PHE   679     807.080 735.270 759.960  1.00  0.00            
ATOM   1494  S2c PHE   679     808.050 733.840 758.300  1.00  0.00            
ATOM   1495  S3c PHE   679     806.040 733.180 759.420  1.00  0.00            
ATOM   1496  BBt SER   680     812.650 738.930 757.550  1.00  0.00            
ATOM   1497  S1t SER   680     814.560 738.720 757.270  1.00  0.00            
ATOM   1498  BBt ARG   681     809.720 741.260 756.920  1.00  0.00            
ATOM   1499  S1t ARG   681     809.260 743.350 755.650  1.00  0.00            
ATOM   1500  S2t ARG   681     805.880 743.200 753.930  1.00  0.00            
ATOM   1501  BBe LEU   682     808.090 740.800 760.330  1.00  0.00            
ATOM   1502  S1e LEU   682     805.610 739.950 760.360  1.00  0.00            
ATOM   1503  BBe ASN   683     808.530 741.960 763.970  1.00  0.00            
ATOM   1504  S1e ASN   683     809.560 744.200 764.320  1.00  0.00            
ATOM   1505  BBe TRP   684     807.420 739.630 766.790  1.00  0.00            
ATOM   1506  S1e TRP   684     806.400 737.710 768.390  1.00  0.00            
ATOM   1507  S2e TRP   684     804.850 737.410 769.920  1.00  0.00            
ATOM   1508  S3e TRP   684     805.790 735.390 771.050  1.00  0.00            
ATOM   1509  S4e TRP   684     807.660 735.570 768.970  1.00  0.00            
ATOM   1510  BBc LEU   685     806.990 741.970 769.800  1.00  0.00            
ATOM   1511  S1c LEU   685     804.390 742.180 769.600  1.00  0.00            
ATOM   1512  BBe THR   686     807.030 740.690 773.420  1.00  0.00            
ATOM   1513  S1e THR   686     807.610 738.840 773.510  1.00  0.00            
ATOM   1514  BBe LYS   687     806.760 742.080 776.940  1.00  0.00            
ATOM   1515  S1e LYS   687     807.350 740.630 778.590  1.00  0.00            
ATOM   1516  S2e LYS   687     808.390 738.610 780.780  1.00  0.00            
ATOM   1517  BBe SER   688     809.300 744.560 778.400  1.00  0.00            
ATOM   1518  S1e SER   688     810.950 745.130 777.530  1.00  0.00            
ATOM   1519  BBt GLU   689     809.860 745.300 782.170  1.00  0.00            
ATOM   1520  S1t GLU   689     810.470 747.750 782.820  1.00  0.00            
ATOM   1521  BBt SER   690     807.010 743.130 783.110  1.00  0.00            
ATOM   1522  S1t SER   690     806.620 742.180 784.760  1.00  0.00            
ATOM   1523  BBe ALA   691     804.520 744.940 780.870  1.00  0.00            
ATOM   1524  BBc TYR   692     802.770 745.200 777.540  1.00  0.00            
ATOM   1525  S1c TYR   692     804.110 745.610 774.870  1.00  0.00            
ATOM   1526  S2c TYR   692     802.770 743.690 774.340  1.00  0.00            
ATOM   1527  S3c TYR   692     802.750 745.820 772.090  1.00  0.00            
ATOM   1528  BBc PRO   693     801.840 748.900 776.560  1.00  0.00            
ATOM   1529  S1c PRO   693     802.680 750.510 777.140  1.00  0.00            
ATOM   1530  BBc VAL   694     798.750 749.400 774.440  1.00  0.00            
ATOM   1531  S1c VAL   694     797.470 750.750 775.160  1.00  0.00            
ATOM   1532  BBe LEU   695     800.720 750.220 771.290  1.00  0.00            
ATOM   1533  S1e LEU   695     803.140 751.000 772.040  1.00  0.00            
ATOM   1534  BBe ASN   696     799.490 752.920 768.970  1.00  0.00            
ATOM   1535  S1e ASN   696     798.460 754.970 769.870  1.00  0.00            
ATOM   1536  BBe VAL   697     801.570 753.630 765.880  1.00  0.00            
ATOM   1537  S1e VAL   697     803.420 752.890 766.050  1.00  0.00            
ATOM   1538  BBe THR   698     800.490 755.760 762.960  1.00  0.00            
ATOM   1539  S1e THR   698     799.490 757.420 763.150  1.00  0.00            
ATOM   1540  BBe MET   699     802.310 755.370 759.740  1.00  0.00            
ATOM   1541  S1e MET   699     804.770 756.870 760.320  1.00  0.00            
ATOM   1542  BBe PRO   700     801.360 757.880 756.820  1.00  0.00            
ATOM   1543  S1e PRO   700     801.810 759.590 757.520  1.00  0.00            
ATOM   1544  BBc ASN   701     801.430 757.250 753.080  1.00  0.00            
ATOM   1545  S1c ASN   701     801.830 755.920 751.250  1.00  0.00            
ATOM   1546  BBc ASN   702     803.000 760.470 752.090  1.00  0.00            
ATOM   1547  S1c ASN   702     801.690 762.450 751.260  1.00  0.00            
ATOM   1548  BBs ASP   703     804.020 759.100 748.760  1.00  0.00            
ATOM   1549  S1s ASP   703     806.390 758.260 749.580  1.00  0.00            
ATOM   1550  BBs ASN   704     802.380 758.800 745.360  1.00  0.00            
ATOM   1551  S1s ASN   704     802.140 760.410 743.560  1.00  0.00            
ATOM   1552  BBs PHE   705     801.720 755.030 745.460  1.00  0.00            
ATOM   1553  S1s PHE   705     804.450 753.710 745.050  1.00  0.00            
ATOM   1554  S2s PHE   705     804.670 753.700 747.440  1.00  0.00            
ATOM   1555  S3s PHE   705     806.620 753.910 746.060  1.00  0.00            
ATOM   1556  BBc ASP   706     799.970 752.270 747.400  1.00  0.00            
ATOM   1557  S1c ASP   706     798.000 751.300 746.250  1.00  0.00            
ATOM   1558  BBe LYS   707     801.700 750.490 750.210  1.00  0.00            
ATOM   1559  S1e LYS   707     802.380 751.530 752.540  1.00  0.00            
ATOM   1560  S2e LYS   707     802.730 753.240 754.910  1.00  0.00            
ATOM   1561  BBe LEU   708     801.100 746.810 750.830  1.00  0.00            
ATOM   1562  S1e LEU   708     799.720 744.730 750.520  1.00  0.00            
ATOM   1563  BBe TYR   709     801.450 746.280 754.590  1.00  0.00            
ATOM   1564  S1e TYR   709     802.620 747.750 757.070  1.00  0.00            
ATOM   1565  S2e TYR   709     800.820 749.100 756.220  1.00  0.00            
ATOM   1566  S3e TYR   709     802.170 750.330 758.720  1.00  0.00            
ATOM   1567  BBe ILE   710     801.400 742.680 755.700  1.00  0.00            
ATOM   1568  S1e ILE   710     801.670 740.890 754.570  1.00  0.00            
ATOM   1569  BBe TRP   711     801.220 742.090 759.450  1.00  0.00            
ATOM   1570  S1e TRP   711     800.360 744.470 760.050  1.00  0.00            
ATOM   1571  S2e TRP   711     800.870 746.200 761.310  1.00  0.00            
ATOM   1572  S3e TRP   711     799.330 747.890 760.280  1.00  0.00            
ATOM   1573  S4e TRP   711     798.660 745.720 758.630  1.00  0.00            
ATOM   1574  BBe GLY   712     799.820 739.560 761.840  1.00  0.00            
ATOM   1575  BBe VAL   713     798.670 738.130 765.190  1.00  0.00            
ATOM   1576  S1e VAL   713     796.810 737.410 765.020  1.00  0.00            
ATOM   1577  BBe HIS   714     800.130 735.450 767.450  1.00  0.00            
ATOM   1578  S1e HIS   714     802.000 734.900 767.420  1.00  0.00            
ATOM   1579  S2e HIS   714     803.810 734.240 767.370  1.00  0.00            
ATOM   1580  S3e HIS   714     803.360 732.650 768.760  1.00  0.00            
ATOM   1581  BBe HIS   715     798.020 732.440 768.640  1.00  0.00            
ATOM   1582  S1e HIS   715     797.000 732.110 767.020  1.00  0.00            
ATOM   1583  S2e HIS   715     796.240 731.920 765.250  1.00  0.00            
ATOM   1584  S3e HIS   715     794.550 733.170 765.750  1.00  0.00            
ATOM   1585  BBc PRO   716     799.780 731.180 771.720  1.00  0.00            
ATOM   1586  S1c PRO   716     801.120 731.640 772.980  1.00  0.00            
ATOM   1587  BBs SER   717     799.610 727.450 772.730  1.00  0.00            
ATOM   1588  S1s SER   717     801.390 726.920 773.330  1.00  0.00            
ATOM   1589  BBs THR   718     798.240 728.130 776.280  1.00  0.00            
ATOM   1590  S1s THR   718     797.840 726.350 776.970  1.00  0.00            
ATOM   1591  BBh ASN   719     796.960 730.700 778.790  1.00  0.00            
ATOM   1592  S1h ASN   719     795.460 732.490 779.590  1.00  0.00            
ATOM   1593  BBh GLN   720     800.280 730.340 780.660  1.00  0.00            
ATOM   1594  S1h GLN   720     801.040 728.460 781.750  1.00  0.00            
ATOM   1595  BBh GLU   721     802.140 731.470 777.550  1.00  0.00            
ATOM   1596  S1h GLU   721     804.020 729.720 777.770  1.00  0.00            
ATOM   1597  BBh GLN   722     799.490 734.020 776.790  1.00  0.00            
ATOM   1598  S1h GLN   722     797.120 734.940 775.290  1.00  0.00            
ATOM   1599  BBh THR   723     800.240 735.980 779.900  1.00  0.00            
ATOM   1600  S1h THR   723     799.230 735.580 781.520  1.00  0.00            
ATOM   1601  BBh ASN   724     803.900 734.990 780.050  1.00  0.00            
ATOM   1602  S1h ASN   724     804.580 735.980 782.350  1.00  0.00            
ATOM   1603  BBh LEU   725     804.510 736.490 776.760  1.00  0.00            
ATOM   1604  S1h LEU   725     805.540 734.410 775.640  1.00  0.00            
ATOM   1605  BBh TYR   726     802.350 739.580 776.560  1.00  0.00            
ATOM   1606  S1h TYR   726     802.390 739.160 773.950  1.00  0.00            
ATOM   1607  S2h TYR   726     800.300 738.360 774.810  1.00  0.00            
ATOM   1608  S3h TYR   726     801.650 736.340 772.880  1.00  0.00            
ATOM   1609  BBs VAL   727     801.060 739.980 780.050  1.00  0.00            
ATOM   1610  S1s VAL   727     802.810 740.020 781.010  1.00  0.00            
ATOM   1611  BBs GLN   728     797.370 740.710 779.250  1.00  0.00            
ATOM   1612  S1s GLN   728     797.730 743.230 777.760  1.00  0.00            
ATOM   1613  BBs ALA   729     795.450 737.420 779.360  1.00  0.00            
ATOM   1614  BBs SER   730     793.620 738.510 776.270  1.00  0.00            
ATOM   1615  S1s SER   730     791.910 737.800 775.650  1.00  0.00            
ATOM   1616  BBc GLY   731     795.370 740.390 773.540  1.00  0.00            
ATOM   1617  BBe ARG   732     794.290 742.210 770.340  1.00  0.00            
ATOM   1618  S1e ARG   732     792.290 742.810 770.580  1.00  0.00            
ATOM   1619  S2e ARG   732     792.270 746.440 770.350  1.00  0.00            
ATOM   1620  BBe VAL   733     795.260 743.750 766.940  1.00  0.00            
ATOM   1621  S1e VAL   733     795.740 742.080 765.950  1.00  0.00            
ATOM   1622  BBe THR   734     793.380 746.620 765.310  1.00  0.00            
ATOM   1623  S1e THR   734     792.360 748.240 765.680  1.00  0.00            
ATOM   1624  BBe VAL   735     794.810 747.480 761.860  1.00  0.00            
ATOM   1625  S1e VAL   735     794.890 745.620 761.110  1.00  0.00            
ATOM   1626  BBe SER   736     792.980 750.280 760.110  1.00  0.00            
ATOM   1627  S1e SER   736     792.490 751.370 761.650  1.00  0.00            
ATOM   1628  BBc THR   737     792.820 753.080 757.530  1.00  0.00            
ATOM   1629  S1c THR   737     793.570 752.560 755.810  1.00  0.00            
ATOM   1630  BBs ARG   738     790.410 756.030 757.110  1.00  0.00            
ATOM   1631  S1s ARG   738     791.670 757.990 757.230  1.00  0.00            
ATOM   1632  S2s ARG   738     792.820 761.190 758.240  1.00  0.00            
ATOM   1633  BBs ARG   739     788.910 753.450 754.770  1.00  0.00            
ATOM   1634  S1s ARG   739     789.770 753.690 752.450  1.00  0.00            
ATOM   1635  S2s ARG   739     792.200 751.190 751.220  1.00  0.00            
ATOM   1636  BBc SER   740     789.220 750.040 756.490  1.00  0.00            
ATOM   1637  S1c SER   740     789.380 748.770 755.030  1.00  0.00            
ATOM   1638  BBe GLN   741     789.730 748.020 759.650  1.00  0.00            
ATOM   1639  S1e GLN   741     788.540 748.770 761.710  1.00  0.00            
ATOM   1640  BBe GLN   742     790.460 744.430 760.750  1.00  0.00            
ATOM   1641  S1e GLN   742     789.420 741.830 760.120  1.00  0.00            
ATOM   1642  BBe THR   743     790.420 743.920 764.410  1.00  0.00            
ATOM   1643  S1e THR   743     788.850 743.920 765.580  1.00  0.00            
ATOM   1644  BBe ILE   744     791.580 740.300 764.900  1.00  0.00            
ATOM   1645  S1e ILE   744     791.390 738.430 763.760  1.00  0.00            
ATOM   1646  BBc ILE   745     791.380 738.360 768.180  1.00  0.00            
ATOM   1647  S1c ILE   745     789.350 737.990 769.090  1.00  0.00            
ATOM   1648  BBc PRO   746     793.940 735.920 769.580  1.00  0.00            
ATOM   1649  S1c PRO   746     794.350 736.210 771.410  1.00  0.00            
ATOM   1650  BBc ASN   747     792.830 732.420 769.900  1.00  0.00            
ATOM   1651  S1c ASN   747     790.350 732.740 770.380  1.00  0.00            
ATOM   1652  BBc ILE   748     794.590 730.240 772.430  1.00  0.00            
ATOM   1653  S1c ILE   748     794.390 731.340 774.160  1.00  0.00            
ATOM   1654  BBs GLY   749     795.330 726.580 772.350  1.00  0.00            
ATOM   1655  BBc SER   750     797.280 723.430 771.630  1.00  0.00            
ATOM   1656  S1c SER   750     797.940 722.580 773.260  1.00  0.00            
ATOM   1657  BBc ARG   751     798.330 722.850 768.050  1.00  0.00            
ATOM   1658  S1c ARG   751     798.050 725.190 767.000  1.00  0.00            
ATOM   1659  S2c ARG   751     796.050 727.680 767.520  1.00  0.00            
ATOM   1660  BBc PRO   752     800.030 720.070 766.040  1.00  0.00            
ATOM   1661  S1c PRO   752     799.410 718.330 766.500  1.00  0.00            
ATOM   1662  BBc TRP   753     803.670 720.790 766.790  1.00  0.00            
ATOM   1663  S1c TRP   753     804.850 718.530 766.850  1.00  0.00            
ATOM   1664  S2c TRP   753     806.230 717.200 765.770  1.00  0.00            
ATOM   1665  S3c TRP   753     806.240 715.240 767.320  1.00  0.00            
ATOM   1666  S4c TRP   753     804.460 716.870 768.750  1.00  0.00            
ATOM   1667  BBe VAL   754     805.280 721.920 763.610  1.00  0.00            
ATOM   1668  S1e VAL   754     804.060 722.020 762.020  1.00  0.00            
ATOM   1669  BBt ARG   755     809.070 722.360 763.520  1.00  0.00            
ATOM   1670  S1t ARG   755     809.330 723.750 761.510  1.00  0.00            
ATOM   1671  S2t ARG   755     807.820 722.860 758.760  1.00  0.00            
ATOM   1672  BBt GLY   756     808.500 722.060 767.300  1.00  0.00            
ATOM   1673  BBe GLN   757     805.830 724.760 767.670  1.00  0.00            
ATOM   1674  S1e GLN   757     807.210 725.890 769.920  1.00  0.00            
ATOM   1675  BBs PRO   758     802.240 724.450 768.980  1.00  0.00            
ATOM   1676  S1s PRO   758     802.510 723.240 770.430  1.00  0.00            
ATOM   1677  BBc GLY   759     801.500 728.090 768.480  1.00  0.00            
ATOM   1678  BBe ARG   760     801.080 729.780 765.070  1.00  0.00            
ATOM   1679  S1e ARG   760     799.350 728.400 763.940  1.00  0.00            
ATOM   1680  S2e ARG   760     799.040 725.420 762.210  1.00  0.00            
ATOM   1681  BBe ILE   761     800.820 733.140 763.340  1.00  0.00            
ATOM   1682  S1e ILE   761     802.220 734.250 762.720  1.00  0.00            
ATOM   1683  BBe SER   762     797.740 734.260 761.330  1.00  0.00            
ATOM   1684  S1e SER   762     795.890 733.910 760.810  1.00  0.00            
ATOM   1685  BBe ILE   763     799.020 736.790 758.750  1.00  0.00            
ATOM   1686  S1e ILE   763     801.210 736.740 758.200  1.00  0.00            
ATOM   1687  BBe TYR   764     796.920 739.540 757.060  1.00  0.00            
ATOM   1688  S1e TYR   764     794.280 738.960 758.460  1.00  0.00            
ATOM   1689  S2e TYR   764     794.340 741.360 758.320  1.00  0.00            
ATOM   1690  S3e TYR   764     794.640 740.310 761.220  1.00  0.00            
ATOM   1691  BBe TRP   765     797.300 742.400 754.700  1.00  0.00            
ATOM   1692  S1e TRP   765     795.630 741.490 752.820  1.00  0.00            
ATOM   1693  S2e TRP   765     794.150 742.320 751.410  1.00  0.00            
ATOM   1694  S3e TRP   765     792.920 740.190 750.950  1.00  0.00            
ATOM   1695  S4e TRP   765     794.880 739.060 752.600  1.00  0.00            
ATOM   1696  BBe THR   766     796.360 746.060 754.510  1.00  0.00            
ATOM   1697  S1e THR   766     795.130 747.060 755.660  1.00  0.00            
ATOM   1698  BBe ILE   767     796.660 748.410 751.580  1.00  0.00            
ATOM   1699  S1e ILE   767     795.680 748.540 749.400  1.00  0.00            
ATOM   1700  BBe VAL   768     797.130 752.080 752.270  1.00  0.00            
ATOM   1701  S1e VAL   768     797.910 753.020 753.860  1.00  0.00            
ATOM   1702  BBc LYS   769     796.050 754.490 749.490  1.00  0.00            
ATOM   1703  S1c LYS   769     794.090 754.610 748.000  1.00  0.00            
ATOM   1704  S2c LYS   769     792.330 754.860 745.500  1.00  0.00            
ATOM   1705  BBt PRO   770     798.060 757.680 748.820  1.00  0.00            
ATOM   1706  S1t PRO   770     798.050 757.870 746.930  1.00  0.00            
ATOM   1707  BBt GLY   771     796.940 760.230 751.290  1.00  0.00            
ATOM   1708  BBc ASP   772     796.010 757.810 754.090  1.00  0.00            
ATOM   1709  S1c ASP   772     793.620 757.110 753.120  1.00  0.00            
ATOM   1710  BBe VAL   773     797.760 756.750 757.280  1.00  0.00            
ATOM   1711  S1e VAL   773     796.790 758.110 758.380  1.00  0.00            
ATOM   1712  BBe LEU   774     798.130 753.380 758.970  1.00  0.00            
ATOM   1713  S1e LEU   774     796.970 751.070 758.420  1.00  0.00            
ATOM   1714  BBe VAL   775     796.950 752.960 762.670  1.00  0.00            
ATOM   1715  S1e VAL   775     796.010 753.680 764.280  1.00  0.00            
ATOM   1716  BBe ILE   776     797.880 749.640 764.430  1.00  0.00            
ATOM   1717  S1e ILE   776     799.600 748.630 765.080  1.00  0.00            
ATOM   1718  BBe ASN   777     796.320 749.440 767.890  1.00  0.00            
ATOM   1719  S1e ASN   777     795.630 750.560 770.040  1.00  0.00            
ATOM   1720  BBe SER   778     797.440 746.320 769.770  1.00  0.00            
ATOM   1721  S1e SER   778     799.010 745.550 768.920  1.00  0.00            
ATOM   1722  BBe ASN   779     797.730 745.660 773.480  1.00  0.00            
ATOM   1723  S1e ASN   779     795.360 745.240 774.100  1.00  0.00            
ATOM   1724  BBe GLY   780     798.920 742.100 772.740  1.00  0.00            
ATOM   1725  BBc ASN   781     800.070 739.460 770.210  1.00  0.00            
ATOM   1726  S1c ASN   781     797.810 738.750 769.760  1.00  0.00            
ATOM   1727  BBe LEU   782     800.740 741.720 767.210  1.00  0.00            
ATOM   1728  S1e LEU   782     800.180 743.560 765.230  1.00  0.00            
ATOM   1729  BBe ILE   783     803.420 740.510 764.810  1.00  0.00            
ATOM   1730  S1e ILE   783     803.390 738.540 764.610  1.00  0.00            
ATOM   1731  BBe ALA   784     804.360 743.930 763.480  1.00  0.00            
ATOM   1732  BBe PRO   785     805.500 745.100 759.980  1.00  0.00            
ATOM   1733  S1e PRO   785     805.270 744.120 758.370  1.00  0.00            
ATOM   1734  BBc ARG   786     808.890 746.420 759.180  1.00  0.00            
ATOM   1735  S1c ARG   786     810.060 748.060 760.160  1.00  0.00            
ATOM   1736  S2c ARG   786     813.230 748.500 761.390  1.00  0.00            
ATOM   1737  BBe GLY   787     807.540 748.200 756.140  1.00  0.00            
ATOM   1738  BBe TYR   788     805.680 748.100 752.940  1.00  0.00            
ATOM   1739  S1e TYR   788     806.860 751.610 753.240  1.00  0.00            
ATOM   1740  S2e TYR   788     806.540 750.810 751.000  1.00  0.00            
ATOM   1741  S3e TYR   788     806.330 753.890 751.210  1.00  0.00            
ATOM   1742  BBe PHE   789     805.980 746.430 749.670  1.00  0.00            
ATOM   1743  S1e PHE   789     805.280 744.360 747.230  1.00  0.00            
ATOM   1744  S2e PHE   789     805.050 743.060 749.230  1.00  0.00            
ATOM   1745  S3e PHE   789     803.260 743.140 747.640  1.00  0.00            
ATOM   1746  BBe LYS   790     805.180 748.890 746.900  1.00  0.00            
ATOM   1747  S1e LYS   790     807.210 748.870 745.450  1.00  0.00            
ATOM   1748  S2e LYS   790     809.640 750.610 745.860  1.00  0.00            
ATOM   1749  BBc MET   791     802.550 747.620 744.570  1.00  0.00            
ATOM   1750  S1c MET   791     800.300 747.200 745.610  1.00  0.00            
ATOM   1751  BBc ARG   792     802.420 747.810 740.750  1.00  0.00            
ATOM   1752  S1c ARG   792     804.240 749.630 740.460  1.00  0.00            
ATOM   1753  S2c ARG   792     807.520 750.680 740.920  1.00  0.00            
ATOM   1754  BBc THR   793     800.230 746.790 737.850  1.00  0.00            
ATOM   1755  S1c THR   793     798.310 746.430 737.870  1.00  0.00            
ATOM   1756  BBs GLY   794     801.540 745.190 734.650  1.00  0.00            
ATOM   1757  BBs LYS   795     801.780 741.970 732.820  1.00  0.00            
ATOM   1758  S1s LYS   795     803.300 742.580 731.170  1.00  0.00            
ATOM   1759  S2s LYS   795     805.480 744.860 730.910  1.00  0.00            
ATOM   1760  BBc SER   796     803.020 739.810 735.740  1.00  0.00            
ATOM   1761  S1c SER   796     803.290 741.320 736.940  1.00  0.00            
ATOM   1762  BBe SER   797     801.880 736.360 736.800  1.00  0.00            
ATOM   1763  S1e SER   797     801.370 735.540 735.110  1.00  0.00            
ATOM   1764  BBe ILE   798     802.410 733.100 738.680  1.00  0.00            
ATOM   1765  S1e ILE   798     800.720 732.270 740.070  1.00  0.00            
ATOM   1766  BBe MET   799     802.380 729.440 737.310  1.00  0.00            
ATOM   1767  S1e MET   799     802.610 728.980 734.420  1.00  0.00            
ATOM   1768  BBe ARG   800     803.130 726.140 739.020  1.00  0.00            
ATOM   1769  S1e ARG   800     801.630 724.110 740.070  1.00  0.00            
ATOM   1770  S2e ARG   800     798.910 722.180 740.480  1.00  0.00            
ATOM   1771  BBc SER   801     805.700 724.080 736.970  1.00  0.00            
ATOM   1772  S1c SER   801     806.520 725.340 735.720  1.00  0.00            
ATOM   1773  BBc ASP   802     808.240 721.250 737.240  1.00  0.00            
ATOM   1774  S1c ASP   802     808.150 718.870 736.920  1.00  0.00            
ATOM   1775  BBc ALA   803     809.420 722.340 733.770  1.00  0.00            
ATOM   1776  BBc PRO   804     813.290 723.070 733.370  1.00  0.00            
ATOM   1777  S1c PRO   804     814.650 722.300 734.450  1.00  0.00            
ATOM   1778  BBe ILE   805     814.030 726.590 732.470  1.00  0.00            
ATOM   1779  S1e ILE   805     815.030 727.410 734.220  1.00  0.00            
ATOM   1780  BBe ASP   806     816.070 726.770 729.250  1.00  0.00            
ATOM   1781  S1e ASP   806     817.420 724.600 728.650  1.00  0.00            
ATOM   1782  BBs THR   807     817.510 729.460 727.030  1.00  0.00            
ATOM   1783  S1s THR   807     819.420 729.800 726.840  1.00  0.00            
ATOM   1784  BBs CYS   808     815.510 730.090 723.910  1.00  0.00            
ATOM   1785  S1s CYS   808     814.370 728.000 723.600  1.00  0.00            
ATOM   1786  BBc ILE   809     812.800 732.630 723.010  1.00  0.00            
ATOM   1787  S1c ILE   809     813.790 734.330 722.900  1.00  0.00            
ATOM   1788  BBc SER   810     809.120 731.830 723.260  1.00  0.00            
ATOM   1789  S1c SER   810     808.370 730.070 722.870  1.00  0.00            
ATOM   1790  BBs GLU   811     806.000 734.120 723.660  1.00  0.00            
ATOM   1791  S1s GLU   811     806.580 735.670 724.970  1.00  0.00            
ATOM   1792  BBe CYS   812     804.030 731.220 725.120  1.00  0.00            
ATOM   1793  S1e CYS   812     802.560 729.590 724.180  1.00  0.00            
ATOM   1794  BBe ILE   813     804.470 729.400 728.410  1.00  0.00            
ATOM   1795  S1e ILE   813     805.890 729.430 730.250  1.00  0.00            
ATOM   1796  BBe THR   814     802.340 726.520 729.640  1.00  0.00            
ATOM   1797  S1e THR   814     801.610 725.270 728.340  1.00  0.00            
ATOM   1798  BBt PRO   815     803.110 724.270 732.630  1.00  0.00            
ATOM   1799  S1t PRO   815     802.000 723.530 733.990  1.00  0.00            
ATOM   1800  BBt ASN   816     804.260 721.440 730.390  1.00  0.00            
ATOM   1801  S1t ASN   816     805.700 720.160 731.900  1.00  0.00            
ATOM   1802  BBe GLY   817     806.820 723.910 729.080  1.00  0.00            
ATOM   1803  BBe SER   818     806.980 726.360 726.250  1.00  0.00            
ATOM   1804  S1e SER   818     808.780 726.140 725.530  1.00  0.00            
ATOM   1805  BBe ILE   819     805.220 726.070 722.890  1.00  0.00            
ATOM   1806  S1e ILE   819     803.160 725.180 722.770  1.00  0.00            
ATOM   1807  BBc PRO   820     805.000 727.910 719.460  1.00  0.00            
ATOM   1808  S1c PRO   820     805.180 726.970 717.820  1.00  0.00            
ATOM   1809  BBc ASN   821     802.140 730.360 718.850  1.00  0.00            
ATOM   1810  S1c ASN   821     802.770 732.330 719.950  1.00  0.00            
ATOM   1811  BBs ASP   822     801.970 730.210 715.070  1.00  0.00            
ATOM   1812  S1s ASP   822     803.860 729.520 713.640  1.00  0.00            
ATOM   1813  BBs LYS   823     798.950 727.780 715.290  1.00  0.00            
ATOM   1814  S1s LYS   823     799.640 725.930 713.950  1.00  0.00            
ATOM   1815  S2s LYS   823     802.610 724.640 713.840  1.00  0.00            
ATOM   1816  BBs PRO   824     795.520 729.240 716.080  1.00  0.00            
ATOM   1817  S1s PRO   824     794.860 730.970 715.680  1.00  0.00            
ATOM   1818  BBe PHE   825     794.750 726.400 718.590  1.00  0.00            
ATOM   1819  S1e PHE   825     791.740 727.880 718.250  1.00  0.00            
ATOM   1820  S2e PHE   825     792.120 726.390 716.410  1.00  0.00            
ATOM   1821  S3e PHE   825     790.860 728.400 716.080  1.00  0.00            
ATOM   1822  BBe GLN   826     796.700 724.450 721.190  1.00  0.00            
ATOM   1823  S1e GLN   826     798.060 726.230 724.370  1.00  0.00            
ATOM   1824  BBc ASN   827     796.160 721.150 722.890  1.00  0.00            
ATOM   1825  S1c ASN   827     794.880 719.070 723.190  1.00  0.00            
ATOM   1826  BBs VAL   828     798.850 721.410 725.590  1.00  0.00            
ATOM   1827  S1s VAL   828     800.310 721.560 724.240  1.00  0.00            
ATOM   1828  BBc ASN   829     797.400 722.580 728.910  1.00  0.00            
ATOM   1829  S1c ASN   829     798.960 721.910 730.690  1.00  0.00            
ATOM   1830  BBs LYS   830     794.780 725.190 729.670  1.00  0.00            
ATOM   1831  S1s LYS   830     793.690 723.670 731.360  1.00  0.00            
ATOM   1832  S2s LYS   830     791.790 722.820 733.280  1.00  0.00            
ATOM   1833  BBc ILE   831     797.090 727.330 731.820  1.00  0.00            
ATOM   1834  S1c ILE   831     797.970 727.500 733.780  1.00  0.00            
ATOM   1835  BBc THR   832     798.980 729.890 729.620  1.00  0.00            
ATOM   1836  S1c THR   832     798.520 729.400 727.790  1.00  0.00            
ATOM   1837  BBe TYR   833     800.920 733.090 729.870  1.00  0.00            
ATOM   1838  S1e TYR   833     803.260 735.550 731.140  1.00  0.00            
ATOM   1839  S2e TYR   833     803.160 733.160 731.260  1.00  0.00            
ATOM   1840  S3e TYR   833     805.780 734.190 729.960  1.00  0.00            
ATOM   1841  BBe GLY   834     801.800 735.370 726.970  1.00  0.00            
ATOM   1842  BBe ALA   835     800.940 735.240 723.260  1.00  0.00            
ATOM   1843  BBc CYS   836     798.900 732.010 723.620  1.00  0.00            
ATOM   1844  S1c CYS   836     797.010 732.600 724.900  1.00  0.00            
ATOM   1845  BBc PRO   837     796.760 729.850 721.390  1.00  0.00            
ATOM   1846  S1c PRO   837     798.200 729.190 720.340  1.00  0.00            
ATOM   1847  BBe LYS   838     793.210 729.190 722.570  1.00  0.00            
ATOM   1848  S1e LYS   838     792.070 730.990 723.780  1.00  0.00            
ATOM   1849  S2e LYS   838     792.480 733.690 723.440  1.00  0.00            
ATOM   1850  BBe TYR   839     793.190 725.730 724.130  1.00  0.00            
ATOM   1851  S1e TYR   839     791.860 723.990 726.930  1.00  0.00            
ATOM   1852  S2e TYR   839     793.790 723.090 725.830  1.00  0.00            
ATOM   1853  S3e TYR   839     792.300 720.980 727.530  1.00  0.00            
ATOM   1854  BBc VAL   840     790.650 723.380 722.630  1.00  0.00            
ATOM   1855  S1c VAL   840     791.180 723.480 720.700  1.00  0.00            
ATOM   1856  BBs LYS   841     790.010 719.680 723.320  1.00  0.00            
ATOM   1857  S1s LYS   841     787.750 719.950 725.200  1.00  0.00            
ATOM   1858  S2s LYS   841     786.520 718.390 727.350  1.00  0.00            
ATOM   1859  BBc GLN   842     790.640 718.450 719.780  1.00  0.00            
ATOM   1860  S1c GLN   842     788.740 717.670 718.440  1.00  0.00            
ATOM   1861  BBs ASN   843     794.040 716.830 719.250  1.00  0.00            
ATOM   1862  S1s ASN   843     795.460 715.090 720.170  1.00  0.00            
ATOM   1863  BBc THR   844     794.300 717.440 715.470  1.00  0.00            
ATOM   1864  S1c THR   844     796.110 717.450 714.750  1.00  0.00            
ATOM   1865  BBc LEU   845     792.490 720.060 713.400  1.00  0.00            
ATOM   1866  S1c LEU   845     790.780 721.340 714.980  1.00  0.00            
ATOM   1867  BBe LYS   846     793.250 720.220 709.770  1.00  0.00            
ATOM   1868  S1e LYS   846     794.660 718.230 709.200  1.00  0.00            
ATOM   1869  S2e LYS   846     797.310 717.410 708.250  1.00  0.00            
ATOM   1870  BBe LEU   847     792.730 723.240 707.430  1.00  0.00            
ATOM   1871  S1e LEU   847     791.770 725.810 707.590  1.00  0.00            
ATOM   1872  BBe ALA   848     792.780 722.160 703.740  1.00  0.00            
ATOM   1873  BBc THR   849     795.210 723.870 701.350  1.00  0.00            
ATOM   1874  S1c THR   849     796.560 725.070 702.080  1.00  0.00            
ATOM   1875  BBs GLY   850     794.500 721.920 698.180  1.00  0.00            
ATOM   1876  BBc MET   851     791.770 720.500 696.000  1.00  0.00            
ATOM   1877  S1c MET   851     792.670 721.100 693.530  1.00  0.00            
ATOM   1878  BBe ARG   852     790.320 717.020 696.600  1.00  0.00            
ATOM   1879  S1e ARG   852     787.880 716.570 696.750  1.00  0.00            
ATOM   1880  S2e ARG   852     787.230 713.300 697.690  1.00  0.00            
ATOM   1881  BBc ASN   853     792.440 714.110 695.760  1.00  0.00            
ATOM   1882  S1c ASN   853     794.220 712.660 696.350  1.00  0.00            
ATOM   1883  BBc VAL   854     791.060 711.970 692.990  1.00  0.00            
ATOM   1884  S1c VAL   854     789.340 712.860 692.500  1.00  0.00            
ATOM   1885  BBc PRO   855     793.970 709.380 692.610  1.00  0.00            
ATOM   1886  S1c PRO   855     794.960 708.310 693.820  1.00  0.00            
ATOM   1887  BBc GLU   856     794.250 708.470 688.920  1.00  0.00            
ATOM   1888  S1c GLU   856     795.630 708.970 686.730  1.00  0.00            
ATOM   1889  BBc LYS   857     793.190 705.050 687.530  1.00  0.00            
ATOM   1890  S1c LYS   857     791.130 704.720 686.700  1.00  0.00            
ATOM   1891  S2c LYS   857     788.340 705.170 685.940  1.00  0.00            
ATOM   1892  BBc GLY   858     781.670 719.990 695.140  1.00  0.00            
ATOM   1893  BBt LEU   859     778.950 722.260 693.970  1.00  0.00            
ATOM   1894  S1t LEU   859     777.590 723.800 695.730  1.00  0.00            
ATOM   1895  BBt PHE   860     780.260 722.520 690.420  1.00  0.00            
ATOM   1896  S1t PHE   860     778.510 722.260 687.390  1.00  0.00            
ATOM   1897  S2t PHE   860     778.480 724.440 688.400  1.00  0.00            
ATOM   1898  S3t PHE   860     777.820 724.170 686.110  1.00  0.00            
ATOM   1899  BBs GLY   861     780.760 718.810 689.840  1.00  0.00            
ATOM   1900  BBt ALA   862     783.980 719.190 687.700  1.00  0.00            
ATOM   1901  BBe ILE   863     786.490 717.900 690.150  1.00  0.00            
ATOM   1902  S1e ILE   863     787.140 718.170 692.300  1.00  0.00            
ATOM   1903  BBt ALA   864     785.420 714.400 691.350  1.00  0.00            
ATOM   1904  BBt GLY   865     782.590 714.920 688.910  1.00  0.00            
ATOM   1905  BBt PHE   866     782.570 715.520 685.180  1.00  0.00            
ATOM   1906  S1t PHE   866     780.130 717.750 685.010  1.00  0.00            
ATOM   1907  S2t PHE   866     781.010 717.540 682.790  1.00  0.00            
ATOM   1908  S3t PHE   866     779.270 719.120 683.250  1.00  0.00            
ATOM   1909  BBe ILE   867     786.330 715.050 685.170  1.00  0.00            
ATOM   1910  S1e ILE   867     788.010 716.760 685.280  1.00  0.00            
ATOM   1911  BBc GLU   868     786.450 711.410 686.270  1.00  0.00            
ATOM   1912  S1c GLU   868     785.410 710.310 687.610  1.00  0.00            
ATOM   1913  BBc ASN   869     790.100 711.540 687.480  1.00  0.00            
ATOM   1914  S1c ASN   869     790.740 709.710 685.760  1.00  0.00            
ATOM   1915  BBc GLY   870     793.330 713.200 688.420  1.00  0.00            
ATOM   1916  BBe TRP   871     796.770 713.750 686.990  1.00  0.00            
ATOM   1917  S1e TRP   871     795.680 714.440 684.620  1.00  0.00            
ATOM   1918  S2e TRP   871     796.340 715.620 682.880  1.00  0.00            
ATOM   1919  S3e TRP   871     794.400 715.140 681.380  1.00  0.00            
ATOM   1920  S4e TRP   871     793.470 713.700 683.590  1.00  0.00            
ATOM   1921  BBt GLU   872     799.730 712.740 689.000  1.00  0.00            
ATOM   1922  S1t GLU   872     798.780 710.140 690.410  1.00  0.00            
ATOM   1923  BBt GLY   873     801.930 713.240 685.970  1.00  0.00            
ATOM   1924  BBc MET   874     801.060 716.930 686.530  1.00  0.00            
ATOM   1925  S1c MET   874     799.070 718.370 685.570  1.00  0.00            
ATOM   1926  BBc ILE   875     804.060 718.350 688.350  1.00  0.00            
ATOM   1927  S1c ILE   875     805.190 717.600 689.900  1.00  0.00            
ATOM   1928  BBs ASP   876     804.110 722.080 687.560  1.00  0.00            
ATOM   1929  S1s ASP   876     805.860 723.670 686.810  1.00  0.00            
ATOM   1930  BBc GLY   877     800.490 722.900 688.260  1.00  0.00            
ATOM   1931  BBs TRP   878     797.010 722.210 689.720  1.00  0.00            
ATOM   1932  S1s TRP   878     797.190 722.140 692.380  1.00  0.00            
ATOM   1933  S2s TRP   878     798.310 721.350 694.090  1.00  0.00            
ATOM   1934  S3s TRP   878     798.050 723.300 695.640  1.00  0.00            
ATOM   1935  S4s TRP   878     796.500 724.310 693.530  1.00  0.00            
ATOM   1936  BBe TYR   879     795.130 722.360 686.370  1.00  0.00            
ATOM   1937  S1e TYR   879     792.590 722.700 689.340  1.00  0.00            
ATOM   1938  S2e TYR   879     793.350 724.570 688.040  1.00  0.00            
ATOM   1939  S3e TYR   879     792.960 725.270 691.040  1.00  0.00            
ATOM   1940  BBe GLY   880     796.430 721.800 682.930  1.00  0.00            
ATOM   1941  BBe PHE   881     795.870 720.640 679.370  1.00  0.00            
ATOM   1942  S1e PHE   881     795.200 721.870 676.790  1.00  0.00            
ATOM   1943  S2e PHE   881     794.090 723.310 678.370  1.00  0.00            
ATOM   1944  S3e PHE   881     793.090 722.880 676.230  1.00  0.00            
ATOM   1945  BBe ARG   882     796.640 717.290 677.620  1.00  0.00            
ATOM   1946  S1e ARG   882     797.490 715.030 677.820  1.00  0.00            
ATOM   1947  S2e ARG   882     795.790 711.810 676.700  1.00  0.00            
ATOM   1948  BBe HIS   883     796.560 717.230 673.850  1.00  0.00            
ATOM   1949  S1e HIS   883     797.560 718.820 673.310  1.00  0.00            
ATOM   1950  S2e HIS   883     798.740 720.210 672.710  1.00  0.00            
ATOM   1951  S3e HIS   883     798.960 721.010 674.700  1.00  0.00            
ATOM   1952  BBe GLN   884     796.290 714.570 671.160  1.00  0.00            
ATOM   1953  S1e GLN   884     795.340 712.020 671.510  1.00  0.00            
ATOM   1954  BBe ASN   885     796.920 716.010 667.660  1.00  0.00            
ATOM   1955  S1e ASN   885     797.990 718.000 668.670  1.00  0.00            
ATOM   1956  BBt SER   886     798.670 714.990 664.430  1.00  0.00            
ATOM   1957  S1t SER   886     797.520 715.530 662.950  1.00  0.00            
ATOM   1958  BBt GLU   887     802.000 715.680 666.110  1.00  0.00            
ATOM   1959  S1t GLU   887     803.200 717.990 666.120  1.00  0.00            
ATOM   1960  BBe GLY   888     801.170 713.740 669.240  1.00  0.00            
ATOM   1961  BBe THR   889     800.400 714.070 672.860  1.00  0.00            
ATOM   1962  S1e THR   889     799.800 712.520 673.860  1.00  0.00            
ATOM   1963  BBe GLY   890     801.680 716.720 675.100  1.00  0.00            
ATOM   1964  BBe GLN   891     800.980 717.970 678.710  1.00  0.00            
ATOM   1965  S1e GLN   891     801.280 716.420 681.260  1.00  0.00            
ATOM   1966  BBe ALA   892     800.850 721.410 680.300  1.00  0.00            
ATOM   1967  BBe ALA   893     799.810 723.280 683.450  1.00  0.00            
ATOM   1968  BBc ASP   894     797.650 726.490 683.260  1.00  0.00            
ATOM   1969  S1c ASP   894     795.940 727.290 681.610  1.00  0.00            
ATOM   1970  BBh LEU   895     799.980 728.880 685.170  1.00  0.00            
ATOM   1971  S1h LEU   895     801.970 727.210 685.910  1.00  0.00            
ATOM   1972  BBh LYS   896     797.140 731.470 685.520  1.00  0.00            
ATOM   1973  S1h LYS   896     797.160 731.700 683.170  1.00  0.00            
ATOM   1974  S2h LYS   896     797.180 733.280 680.770  1.00  0.00            
ATOM   1975  BBh SER   897     794.410 729.120 686.730  1.00  0.00            
ATOM   1976  S1h SER   897     792.540 729.660 686.720  1.00  0.00            
ATOM   1977  BBh THR   898     796.590 727.470 689.350  1.00  0.00            
ATOM   1978  S1h THR   898     797.720 726.440 688.140  1.00  0.00            
ATOM   1979  BBh GLN   899     797.850 730.820 690.480  1.00  0.00            
ATOM   1980  S1h GLN   899     800.930 731.680 691.240  1.00  0.00            
ATOM   1981  BBh ALA   900     794.340 731.970 691.190  1.00  0.00            
ATOM   1982  BBh ALA   901     793.550 729.010 693.410  1.00  0.00            
ATOM   1983  BBh ILE   902     796.860 729.150 695.290  1.00  0.00            
ATOM   1984  S1h ILE   902     798.880 728.710 695.900  1.00  0.00            
ATOM   1985  BBh ASP   903     796.530 732.830 695.650  1.00  0.00            
ATOM   1986  S1h ASP   903     797.960 734.590 694.710  1.00  0.00            
ATOM   1987  BBh GLN   904     793.060 732.390 697.000  1.00  0.00            
ATOM   1988  S1h GLN   904     790.810 733.140 694.710  1.00  0.00            
ATOM   1989  BBh ILE   905     793.870 729.720 699.670  1.00  0.00            
ATOM   1990  S1h ILE   905     793.350 728.180 701.040  1.00  0.00            
ATOM   1991  BBh ASN   906     797.040 731.440 700.750  1.00  0.00            
ATOM   1992  S1h ASN   906     799.300 731.390 699.880  1.00  0.00            
ATOM   1993  BBh ARG   907     794.730 734.380 701.750  1.00  0.00            
ATOM   1994  S1h ARG   907     795.890 736.510 700.850  1.00  0.00            
ATOM   1995  S2h ARG   907     795.330 737.260 697.610  1.00  0.00            
ATOM   1996  BBh LYS   908     792.190 732.070 703.380  1.00  0.00            
ATOM   1997  S1h LYS   908     790.190 730.570 703.650  1.00  0.00            
ATOM   1998  S2h LYS   908     787.880 729.820 701.770  1.00  0.00            
ATOM   1999  BBh LEU   909     795.030 730.620 705.390  1.00  0.00            
ATOM   2000  S1h LEU   909     795.540 728.030 705.670  1.00  0.00            
ATOM   2001  BBh ASN   910     796.840 733.790 706.520  1.00  0.00            
ATOM   2002  S1h ASN   910     798.830 734.130 705.000  1.00  0.00            
ATOM   2003  BBh ARG   911     793.470 734.740 708.120  1.00  0.00            
ATOM   2004  S1h ARG   911     791.930 735.780 706.390  1.00  0.00            
ATOM   2005  S2h ARG   911     788.880 736.870 707.820  1.00  0.00            
ATOM   2006  BBh VAL   912     793.700 731.790 710.370  1.00  0.00            
ATOM   2007  S1h VAL   912     792.140 731.020 711.360  1.00  0.00            
ATOM   2008  BBh ILE   913     797.490 731.660 711.320  1.00  0.00            
ATOM   2009  S1h ILE   913     797.940 729.660 710.910  1.00  0.00            
ATOM   2010  BBs GLU   914     799.250 735.020 711.840  1.00  0.00            
ATOM   2011  S1s GLU   914     798.620 736.670 710.040  1.00  0.00            
ATOM   2012  BBc LYS   915     796.850 735.570 714.740  1.00  0.00            
ATOM   2013  S1c LYS   915     794.640 735.880 713.720  1.00  0.00            
ATOM   2014  S2c LYS   915     792.130 735.520 713.100  1.00  0.00            
ATOM   2015  BBc THR   916     796.630 734.910 718.540  1.00  0.00            
ATOM   2016  S1c THR   916     798.080 733.620 718.720  1.00  0.00            
ATOM   2017  BBc ASN   917     796.150 737.380 721.400  1.00  0.00            
ATOM   2018  S1c ASN   917     793.930 738.290 721.910  1.00  0.00            
ATOM   2019  BBe GLU   918     797.810 737.690 724.850  1.00  0.00            
ATOM   2020  S1e GLU   918     798.800 740.590 724.060  1.00  0.00            
ATOM   2021  BBe LYS   919     796.580 736.840 728.320  1.00  0.00            
ATOM   2022  S1e LYS   919     794.030 736.200 727.830  1.00  0.00            
ATOM   2023  S2e LYS   919     791.550 736.890 727.180  1.00  0.00            
ATOM   2024  BBc PHE   920     798.660 736.970 731.410  1.00  0.00            
ATOM   2025  S1c PHE   920     800.010 739.510 729.170  1.00  0.00            
ATOM   2026  S2c PHE   920     798.320 740.320 730.670  1.00  0.00            
ATOM   2027  S3c PHE   920     799.030 741.670 728.810  1.00  0.00            
ATOM   2028  BBs HIS   921     797.200 737.440 734.840  1.00  0.00            
ATOM   2029  S1s HIS   921     796.550 739.270 734.990  1.00  0.00            
ATOM   2030  S2s HIS   921     795.850 741.050 735.290  1.00  0.00            
ATOM   2031  S3s HIS   921     797.830 741.910 735.340  1.00  0.00            
ATOM   2032  BBc GLN   922     794.160 734.960 734.790  1.00  0.00            
ATOM   2033  S1c GLN   922     794.800 733.920 731.950  1.00  0.00            
ATOM   2034  BBc ILE   923     792.430 732.720 737.330  1.00  0.00            
ATOM   2035  S1c ILE   923     792.770 733.970 739.120  1.00  0.00            
ATOM   2036  BBc GLU   924     793.690 729.500 738.890  1.00  0.00            
ATOM   2037  S1c GLU   924     795.120 730.400 741.300  1.00  0.00            
ATOM   2038  BBc LYS   925     792.810 726.280 737.200  1.00  0.00            
ATOM   2039  S1c LYS   925     792.400 727.260 735.150  1.00  0.00            
ATOM   2040  S2c LYS   925     793.350 729.740 733.650  1.00  0.00            
ATOM   2041  BBc GLU   926     794.120 723.490 739.360  1.00  0.00            
ATOM   2042  S1c GLU   926     792.530 721.200 738.200  1.00  0.00            
ATOM   2043  BBc PHE   927     793.110 722.790 742.850  1.00  0.00            
ATOM   2044  S1c PHE   927     792.880 725.260 745.290  1.00  0.00            
ATOM   2045  S2c PHE   927     792.920 726.120 743.050  1.00  0.00            
ATOM   2046  S3c PHE   927     793.010 727.630 744.910  1.00  0.00            
ATOM   2047  BBs SER   928     795.010 720.750 745.440  1.00  0.00            
ATOM   2048  S1s SER   928     796.750 719.880 745.570  1.00  0.00            
ATOM   2049  BBs GLU   929     792.250 721.300 747.930  1.00  0.00            
ATOM   2050  S1s GLU   929     792.770 719.350 750.190  1.00  0.00            
ATOM   2051  BBc VAL   930     788.500 720.910 748.310  1.00  0.00            
ATOM   2052  S1c VAL   930     787.890 719.540 749.630  1.00  0.00            
ATOM   2053  BBc GLU   931     786.600 724.090 748.590  1.00  0.00            
ATOM   2054  S1c GLU   931     786.030 724.420 751.060  1.00  0.00            
ATOM   2055  BBc GLY   932     783.280 723.880 746.820  1.00  0.00            
ATOM   2056  BBh ARG   933     781.440 727.070 745.910  1.00  0.00            
ATOM   2057  S1h ARG   933     779.130 727.460 745.450  1.00  0.00            
ATOM   2058  S2h ARG   933     778.790 729.960 742.740  1.00  0.00            
ATOM   2059  BBh ILE   934     783.900 729.560 744.450  1.00  0.00            
ATOM   2060  S1h ILE   934     784.320 731.250 743.280  1.00  0.00            
ATOM   2061  BBh GLN   935     786.130 726.780 743.160  1.00  0.00            
ATOM   2062  S1h GLN   935     788.100 727.210 744.870  1.00  0.00            
ATOM   2063  BBh ASP   936     783.290 725.210 741.270  1.00  0.00            
ATOM   2064  S1h ASP   936     783.710 723.050 739.930  1.00  0.00            
ATOM   2065  BBh LEU   937     782.470 728.530 739.610  1.00  0.00            
ATOM   2066  S1h LEU   937     781.580 731.060 739.180  1.00  0.00            
ATOM   2067  BBh GLU   938     786.120 728.800 738.850  1.00  0.00            
ATOM   2068  S1h GLU   938     788.680 729.770 737.190  1.00  0.00            
ATOM   2069  BBh LYS   939     786.160 725.500 736.910  1.00  0.00            
ATOM   2070  S1h LYS   939     787.390 723.490 736.190  1.00  0.00            
ATOM   2071  S2h LYS   939     787.560 720.780 736.320  1.00  0.00            
ATOM   2072  BBh TYR   940     782.760 725.860 735.400  1.00  0.00            
ATOM   2073  S1h TYR   940     779.350 727.150 734.260  1.00  0.00            
ATOM   2074  S2h TYR   940     779.670 724.780 734.050  1.00  0.00            
ATOM   2075  S3h TYR   940     777.770 725.930 731.890  1.00  0.00            
ATOM   2076  BBh VAL   941     783.910 729.070 733.820  1.00  0.00            
ATOM   2077  S1h VAL   941     784.310 730.630 735.010  1.00  0.00            
ATOM   2078  BBh GLU   942     787.130 727.320 732.540  1.00  0.00            
ATOM   2079  S1h GLU   942     789.750 726.920 730.520  1.00  0.00            
ATOM   2080  BBh ASP   943     785.280 724.340 731.200  1.00  0.00            
ATOM   2081  S1h ASP   943     786.830 722.320 731.000  1.00  0.00            
ATOM   2082  BBh THR   944     782.720 726.660 729.670  1.00  0.00            
ATOM   2083  S1h THR   944     781.140 725.800 728.910  1.00  0.00            
ATOM   2084  BBh LYS   945     785.360 728.720 727.840  1.00  0.00            
ATOM   2085  S1h LYS   945     784.020 730.340 726.260  1.00  0.00            
ATOM   2086  S2h LYS   945     781.280 731.220 725.370  1.00  0.00            
ATOM   2087  BBh ILE   946     786.970 725.400 726.880  1.00  0.00            
ATOM   2088  S1h ILE   946     788.540 726.720 725.470  1.00  0.00            
ATOM   2089  BBh ASP   947     784.030 723.890 724.930  1.00  0.00            
ATOM   2090  S1h ASP   947     782.980 721.760 724.390  1.00  0.00            
ATOM   2091  BBh LEU   948     782.930 727.060 723.150  1.00  0.00            
ATOM   2092  S1h LEU   948     781.160 727.870 721.350  1.00  0.00            
ATOM   2093  BBh TRP   949     786.380 727.350 721.650  1.00  0.00            
ATOM   2094  S1h TRP   949     787.500 729.700 721.420  1.00  0.00            
ATOM   2095  S2h TRP   949     787.410 731.680 722.380  1.00  0.00            
ATOM   2096  S3h TRP   949     788.000 732.980 720.330  1.00  0.00            
ATOM   2097  S4h TRP   949     788.280 730.470 719.120  1.00  0.00            
ATOM   2098  BBh SER   950     786.510 723.670 720.750  1.00  0.00            
ATOM   2099  S1h SER   950     786.380 721.720 720.740  1.00  0.00            
ATOM   2100  BBh TYR   951     783.120 724.260 718.990  1.00  0.00            
ATOM   2101  S1h TYR   951     780.280 723.690 719.880  1.00  0.00            
ATOM   2102  S2h TYR   951     780.290 723.420 717.490  1.00  0.00            
ATOM   2103  S3h TYR   951     778.330 721.480 718.910  1.00  0.00            
ATOM   2104  BBh ASN   952     784.470 727.180 716.970  1.00  0.00            
ATOM   2105  S1h ASN   952     782.920 729.070 717.080  1.00  0.00            
ATOM   2106  BBh ALA   953     787.600 725.180 716.130  1.00  0.00            
ATOM   2107  BBh GLU   954     785.510 722.380 714.700  1.00  0.00            
ATOM   2108  S1h GLU   954     784.460 720.500 716.180  1.00  0.00            
ATOM   2109  BBh LEU   955     783.230 724.680 712.800  1.00  0.00            
ATOM   2110  S1h LEU   955     780.890 725.880 713.160  1.00  0.00            
ATOM   2111  BBh LEU   956     786.010 726.940 711.420  1.00  0.00            
ATOM   2112  S1h LEU   956     784.670 729.170 712.150  1.00  0.00            
ATOM   2113  BBh VAL   957     787.540 723.950 709.700  1.00  0.00            
ATOM   2114  S1h VAL   957     788.740 722.830 710.840  1.00  0.00            
ATOM   2115  BBh ALA   958     784.270 722.330 708.740  1.00  0.00            
ATOM   2116  BBh LEU   959     783.350 725.480 706.870  1.00  0.00            
ATOM   2117  S1h LEU   959     782.400 727.570 708.100  1.00  0.00            
ATOM   2118  BBh GLU   960     786.640 726.630 705.510  1.00  0.00            
ATOM   2119  S1h GLU   960     787.460 728.820 706.940  1.00  0.00            
ATOM   2120  BBh ASN   961     787.320 723.100 704.150  1.00  0.00            
ATOM   2121  S1h ASN   961     788.210 721.520 705.900  1.00  0.00            
ATOM   2122  BBh GLN   962     783.830 722.820 702.660  1.00  0.00            
ATOM   2123  S1h GLN   962     781.840 721.720 700.930  1.00  0.00            
ATOM   2124  BBh HIS   963     784.580 726.150 701.070  1.00  0.00            
ATOM   2125  S1h HIS   963     783.440 727.720 700.940  1.00  0.00            
ATOM   2126  S2h HIS   963     782.450 729.370 700.740  1.00  0.00            
ATOM   2127  S3h HIS   963     781.750 729.290 702.780  1.00  0.00            
ATOM   2128  BBh THR   964     788.130 725.310 699.960  1.00  0.00            
ATOM   2129  S1h THR   964     789.900 725.000 700.720  1.00  0.00            
ATOM   2130  BBh ILE   965     787.050 722.250 697.930  1.00  0.00            
ATOM   2131  S1h ILE   965     786.590 720.500 699.340  1.00  0.00            
ATOM   2132  BBh ASP   966     784.140 723.990 696.290  1.00  0.00            
ATOM   2133  S1h ASP   966     781.950 725.030 696.750  1.00  0.00            
ATOM   2134  BBh LEU   967     786.540 726.790 695.420  1.00  0.00            
ATOM   2135  S1h LEU   967     788.370 728.300 696.650  1.00  0.00            
ATOM   2136  BBh ALA   968     789.310 724.720 693.820  1.00  0.00            
ATOM   2137  BBh ASP   969     786.520 723.010 691.870  1.00  0.00            
ATOM   2138  S1h ASP   969     784.500 721.710 692.080  1.00  0.00            
ATOM   2139  BBh SER   970     785.020 726.360 690.950  1.00  0.00            
ATOM   2140  S1h SER   970     783.350 726.740 690.020  1.00  0.00            
ATOM   2141  BBh GLU   971     788.490 727.240 689.620  1.00  0.00            
ATOM   2142  S1h GLU   971     788.260 730.580 690.980  1.00  0.00            
ATOM   2143  BBh MET   972     788.410 724.080 687.640  1.00  0.00            
ATOM   2144  S1h MET   972     789.200 721.230 686.430  1.00  0.00            
ATOM   2145  BBh ASN   973     785.080 724.660 685.910  1.00  0.00            
ATOM   2146  S1h ASN   973     782.840 723.600 685.760  1.00  0.00            
ATOM   2147  BBh LYS   974     786.130 728.250 685.200  1.00  0.00            
ATOM   2148  S1h LYS   974     787.190 730.200 685.960  1.00  0.00            
ATOM   2149  S2h LYS   974     788.660 732.420 686.260  1.00  0.00            
ATOM   2150  BBh LEU   975     789.220 727.020 683.190  1.00  0.00            
ATOM   2151  S1h LEU   975     791.750 726.200 683.120  1.00  0.00            
ATOM   2152  BBh PHE   976     786.730 724.730 681.390  1.00  0.00            
ATOM   2153  S1h PHE   976     784.290 722.470 680.860  1.00  0.00            
ATOM   2154  S2h PHE   976     786.130 721.740 682.210  1.00  0.00            
ATOM   2155  S3h PHE   976     784.060 720.540 682.270  1.00  0.00            
ATOM   2156  BBh GLU   977     784.390 727.590 680.660  1.00  0.00            
ATOM   2157  S1h GLU   977     781.570 726.260 679.750  1.00  0.00            
ATOM   2158  BBh LYS   978     787.250 729.850 679.700  1.00  0.00            
ATOM   2159  S1h LYS   978     787.800 732.020 679.090  1.00  0.00            
ATOM   2160  S2h LYS   978     787.870 735.130 678.750  1.00  0.00            
ATOM   2161  BBh THR   979     788.360 727.250 677.140  1.00  0.00            
ATOM   2162  S1h THR   979     789.950 726.250 677.650  1.00  0.00            
ATOM   2163  BBh ARG   980     784.900 726.460 675.600  1.00  0.00            
ATOM   2164  S1h ARG   980     783.180 725.800 673.750  1.00  0.00            
ATOM   2165  S2h ARG   980     779.910 726.390 673.910  1.00  0.00            
ATOM   2166  BBh ARG   981     784.260 730.240 675.050  1.00  0.00            
ATOM   2167  S1h ARG   981     782.810 730.680 677.140  1.00  0.00            
ATOM   2168  S2h ARG   981     779.920 731.210 678.970  1.00  0.00            
ATOM   2169  BBh GLN   982     787.580 730.310 673.460  1.00  0.00            
ATOM   2170  S1h GLN   982     789.290 731.870 674.150  1.00  0.00            
ATOM   2171  BBh LEU   983     787.050 727.470 671.030  1.00  0.00            
ATOM   2172  S1h LEU   983     788.230 725.480 672.120  1.00  0.00            
ATOM   2173  BBt ARG   984     783.510 728.810 670.000  1.00  0.00            
ATOM   2174  S1t ARG   984     782.680 730.950 669.970  1.00  0.00            
ATOM   2175  S2t ARG   984     781.510 733.710 668.280  1.00  0.00            
ATOM   2176  BBt GLU   985     781.900 726.670 667.300  1.00  0.00            
ATOM   2177  S1t GLU   985     780.380 724.760 668.880  1.00  0.00            
ATOM   2178  BBs ASN   986     785.220 725.060 666.220  1.00  0.00            
ATOM   2179  S1s ASN   986     786.760 726.960 666.400  1.00  0.00            
ATOM   2180  BBe ALA   987     784.920 722.390 669.060  1.00  0.00            
ATOM   2181  BBe GLU   988     782.500 720.050 670.930  1.00  0.00            
ATOM   2182  S1e GLU   988     780.500 719.540 669.430  1.00  0.00            
ATOM   2183  BBe ASP   989     782.430 718.900 674.530  1.00  0.00            
ATOM   2184  S1e ASP   989     782.450 720.000 676.780  1.00  0.00            
ATOM   2185  BBc MET   990     782.870 715.180 674.870  1.00  0.00            
ATOM   2186  S1c MET   990     781.610 714.610 672.250  1.00  0.00            
ATOM   2187  BBs GLY   991     781.420 715.280 678.310  1.00  0.00            
ATOM   2188  BBs ASN   992     784.550 714.350 680.290  1.00  0.00            
ATOM   2189  S1s ASN   992     784.290 712.240 681.570  1.00  0.00            
ATOM   2190  BBs GLY   993     786.540 717.500 680.250  1.00  0.00            
ATOM   2191  BBe CYS   994     787.880 717.120 676.770  1.00  0.00            
ATOM   2192  S1e CYS   994     787.900 715.060 675.650  1.00  0.00            
ATOM   2193  BBe PHE   995     787.150 719.330 673.770  1.00  0.00            
ATOM   2194  S1e PHE   995     786.770 722.280 675.140  1.00  0.00            
ATOM   2195  S2e PHE   995     788.970 721.570 675.770  1.00  0.00            
ATOM   2196  S3e PHE   995     787.370 722.140 677.460  1.00  0.00            
ATOM   2197  BBe LYS   996     787.050 717.680 670.370  1.00  0.00            
ATOM   2198  S1e LYS   996     786.250 715.670 670.320  1.00  0.00            
ATOM   2199  S2e LYS   996     786.040 712.900 671.100  1.00  0.00            
ATOM   2200  BBe ILE   997     788.530 720.220 667.950  1.00  0.00            
ATOM   2201  S1e ILE   997     789.430 721.890 669.080  1.00  0.00            
ATOM   2202  BBc TYR   998     787.000 719.670 664.540  1.00  0.00            
ATOM   2203  S1c TYR   998     785.020 717.100 663.960  1.00  0.00            
ATOM   2204  S2c TYR   998     784.600 717.980 666.160  1.00  0.00            
ATOM   2205  S3c TYR   998     783.550 715.080 665.800  1.00  0.00            
ATOM   2206  BBs HIS   999     790.160 720.820 662.840  1.00  0.00            
ATOM   2207  S1s HIS   999     790.150 722.510 663.810  1.00  0.00            
ATOM   2208  S2s HIS   999     789.970 724.130 664.840  1.00  0.00            
ATOM   2209  S3s HIS   999     791.990 724.740 664.400  1.00  0.00            
ATOM   2210  BBc LYS  1000     793.830 719.840 662.500  1.00  0.00            
ATOM   2211  S1c LYS  1000     795.430 720.040 660.890  1.00  0.00            
ATOM   2212  S2c LYS  1000     796.900 718.810 658.750  1.00  0.00            
ATOM   2213  BBc CYS  1001     795.430 721.400 665.470  1.00  0.00            
ATOM   2214  S1c CYS  1001     794.220 721.480 667.520  1.00  0.00            
ATOM   2215  BBc ASP  1002     799.270 721.410 665.590  1.00  0.00            
ATOM   2216  S1c ASP  1002     799.740 720.380 663.200  1.00  0.00            
ATOM   2217  BBh ASN  1003     801.190 722.010 668.810  1.00  0.00            
ATOM   2218  S1h ASN  1003     802.940 721.440 670.330  1.00  0.00            
ATOM   2219  BBh ALA  1004     801.340 725.690 667.990  1.00  0.00            
ATOM   2220  BBh CYS  1005     797.530 725.830 667.250  1.00  0.00            
ATOM   2221  S1h CYS  1005     796.750 726.590 665.090  1.00  0.00            
ATOM   2222  BBh ILE  1006     797.100 724.220 670.720  1.00  0.00            
ATOM   2223  S1h ILE  1006     795.790 724.020 672.130  1.00  0.00            
ATOM   2224  BBh GLU  1007     799.640 726.380 672.360  1.00  0.00            
ATOM   2225  S1h GLU  1007     801.640 725.050 673.390  1.00  0.00            
ATOM   2226  BBh SER  1008     797.620 729.450 671.250  1.00  0.00            
ATOM   2227  S1h SER  1008     798.260 730.300 669.620  1.00  0.00            
ATOM   2228  BBh ILE  1009     794.450 728.170 672.920  1.00  0.00            
ATOM   2229  S1h ILE  1009     792.400 727.610 673.580  1.00  0.00            
ATOM   2230  BBh ARG  1010     796.600 727.620 676.040  1.00  0.00            
ATOM   2231  S1h ARG  1010     797.880 725.770 676.890  1.00  0.00            
ATOM   2232  S2h ARG  1010     800.730 726.180 679.020  1.00  0.00            
ATOM   2233  BBt ASN  1011     797.840 731.240 676.160  1.00  0.00            
ATOM   2234  S1t ASN  1011     799.760 732.540 675.130  1.00  0.00            
ATOM   2235  BBt GLY  1012     794.480 732.180 674.610  1.00  0.00            
ATOM   2236  BBc THR  1013     795.400 733.810 671.380  1.00  0.00            
ATOM   2237  S1c THR  1013     795.810 735.360 670.270  1.00  0.00            
ATOM   2238  BBc TYR  1014     793.450 731.150 669.440  1.00  0.00            
ATOM   2239  S1c TYR  1014     791.440 728.810 669.090  1.00  0.00            
ATOM   2240  S2c TYR  1014     793.270 728.550 667.560  1.00  0.00            
ATOM   2241  S3c TYR  1014     792.160 725.840 668.560  1.00  0.00            
ATOM   2242  BBc ASP  1015     791.790 732.990 666.440  1.00  0.00            
ATOM   2243  S1c ASP  1015     792.090 735.430 666.360  1.00  0.00            
ATOM   2244  BBh HIS  1016     788.480 731.190 665.970  1.00  0.00            
ATOM   2245  S1h HIS  1016     787.590 732.010 667.500  1.00  0.00            
ATOM   2246  S2h HIS  1016     786.720 732.710 669.070  1.00  0.00            
ATOM   2247  S3h HIS  1016     786.580 734.680 668.210  1.00  0.00            
ATOM   2248  BBh ASP  1017     787.720 732.630 662.580  1.00  0.00            
ATOM   2249  S1h ASP  1017     785.760 732.920 661.000  1.00  0.00            
ATOM   2250  BBh ILE  1018     790.810 731.000 660.960  1.00  0.00            
ATOM   2251  S1h ILE  1018     792.780 731.560 661.910  1.00  0.00            
ATOM   2252  BBh TYR  1019     789.590 727.410 661.280  1.00  0.00            
ATOM   2253  S1h TYR  1019     792.620 726.900 659.580  1.00  0.00            
ATOM   2254  S2h TYR  1019     791.500 724.830 660.030  1.00  0.00            
ATOM   2255  S3h TYR  1019     794.480 724.780 660.860  1.00  0.00            
ATOM   2256  BBh ARG  1020     785.870 728.270 661.500  1.00  0.00            
ATOM   2257  S1h ARG  1020     784.000 728.580 662.700  1.00  0.00            
ATOM   2258  S2h ARG  1020     782.700 730.680 664.870  1.00  0.00            
ATOM   2259  BBh ASP  1021     785.710 727.030 657.950  1.00  0.00            
ATOM   2260  S1h ASP  1021     787.970 728.160 657.060  1.00  0.00            
ATOM   2261  BBh GLU  1022     787.410 723.650 658.370  1.00  0.00            
ATOM   2262  S1h GLU  1022     787.970 723.290 655.170  1.00  0.00            
ATOM   2263  BBh ALA  1023     785.720 723.220 661.680  1.00  0.00            
ATOM   2264  BBh LEU  1024     782.180 723.780 660.500  1.00  0.00            
ATOM   2265  S1h LEU  1024     781.220 724.540 662.870  1.00  0.00            
ATOM   2266  BBh ASN  1025     782.270 721.300 657.410  1.00  0.00            
ATOM   2267  S1h ASN  1025     782.300 723.150 655.750  1.00  0.00            
ATOM   2268  BBh ASN  1026     783.750 718.480 659.510  1.00  0.00            
ATOM   2269  S1h ASN  1026     786.200 718.950 659.710  1.00  0.00            
ATOM   2270  BBh ARG  1027     781.180 719.530 662.030  1.00  0.00            
ATOM   2271  S1h ARG  1027     780.100 720.130 664.470  1.00  0.00            
ATOM   2272  S2h ARG  1027     777.420 721.950 665.540  1.00  0.00            
ATOM   2273  BBh PHE  1028     778.770 719.380 659.070  1.00  0.00            
ATOM   2274  S1h PHE  1028     775.730 720.270 659.950  1.00  0.00            
ATOM   2275  S2h PHE  1028     775.940 720.190 657.560  1.00  0.00            
ATOM   2276  S3h PHE  1028     773.770 720.230 658.570  1.00  0.00            
ATOM   2277  BBh GLN  1029     779.560 715.760 658.550  1.00  0.00            
ATOM   2278  S1h GLN  1029     781.960 714.010 659.120  1.00  0.00            
ATOM   2279  BBh ILE  1030     777.530 715.250 661.500  1.00  0.00            
ATOM   2280  S1h ILE  1030     779.270 715.340 663.360  1.00  0.00            
ATOM   2281  BBh LYS  1031     774.350 714.650 659.300  1.00  0.00            
ATOM   2282  S1h LYS  1031     771.690 714.340 657.690  1.00  0.00            
ATOM   2283  S2h LYS  1031     768.730 713.610 656.670  1.00  0.00            
ATOM   2284  BBh GLY  1032     775.200 715.910 655.800  1.00  0.00            
ATOM   2285  BBh VAL  1033     777.700 713.070 655.990  1.00  0.00            
ATOM   2286  S1h VAL  1033     779.100 712.720 654.610  1.00  0.00            
ATOM   2287  BBh GLU  1034     774.900 710.330 656.240  1.00  0.00            
ATOM   2288  S1h GLU  1034     774.510 707.740 656.450  1.00  0.00            
ATOM   2289  BBh LEU  1035     772.730 712.130 653.810  1.00  0.00            
ATOM   2290  S1h LEU  1035     770.500 712.890 652.460  1.00  0.00            
ATOM   2291  BBh LYS  1036     775.740 711.790 651.600  1.00  0.00            
ATOM   2292  S1h LYS  1036     777.290 713.540 650.390  1.00  0.00            
ATOM   2293  S2h LYS  1036     776.320 716.390 649.430  1.00  0.00            
ATOM   2294  BBh SER  1037     774.640 708.140 651.170  1.00  0.00            
ATOM   2295  S1h SER  1037     775.750 706.640 651.740  1.00  0.00            
ATOM   2296  BBh GLY  1038     771.240 709.200 649.640  1.00  0.00            
ATOM   2297  BBh TYR  1039     772.780 712.220 647.680  1.00  0.00            
ATOM   2298  S1h TYR  1039     772.760 715.310 646.260  1.00  0.00            
ATOM   2299  S2h TYR  1039     771.220 715.170 648.090  1.00  0.00            
ATOM   2300  S3h TYR  1039     770.010 716.570 645.610  1.00  0.00            
ATOM   2301  BBh LYS  1040     775.860 711.260 645.570  1.00  0.00            
ATOM   2302  S1h LYS  1040     777.640 710.030 646.700  1.00  0.00            
ATOM   2303  S2h LYS  1040     778.210 707.100 647.080  1.00  0.00            
ATOM   2304  BBh ASP  1041     773.340 708.650 644.460  1.00  0.00            
ATOM   2305  S1h ASP  1041     773.600 706.670 645.930  1.00  0.00            
ATOM   2306  BBh TRP  1042     771.330 711.550 643.360  1.00  0.00            
ATOM   2307  S1h TRP  1042     768.730 712.180 643.190  1.00  0.00            
ATOM   2308  S2h TRP  1042     767.390 713.880 643.570  1.00  0.00            
ATOM   2309  S3h TRP  1042     765.300 712.930 642.580  1.00  0.00            
ATOM   2310  S4h TRP  1042     767.050 710.900 641.760  1.00  0.00            
ATOM   2311  BBh ILE  1043     773.650 714.060 641.240  1.00  0.00            
ATOM   2312  S1h ILE  1043     773.070 715.740 641.320  1.00  0.00            
ATOM   2313  BBh LEU  1044     774.660 710.770 639.420  1.00  0.00            
ATOM   2314  S1h LEU  1044     775.730 709.470 637.330  1.00  0.00            
ATOM   2315  BBh TRP  1045     771.110 710.410 638.000  1.00  0.00            
ATOM   2316  S1h TRP  1045     770.630 707.930 639.000  1.00  0.00            
ATOM   2317  S2h TRP  1045     771.140 706.610 640.690  1.00  0.00            
ATOM   2318  S3h TRP  1045     769.120 705.150 640.630  1.00  0.00            
ATOM   2319  S4h TRP  1045     768.300 706.940 638.640  1.00  0.00            
ATOM   2320  BBh ILE  1046     769.880 714.050 637.560  1.00  0.00            
ATOM   2321  S1h ILE  1046     768.000 714.100 636.810  1.00  0.00            
ATOM   2322  BBh SER  1047     771.640 717.210 636.040  1.00  0.00            
ATOM   2323  S1h SER  1047     771.130 719.050 635.670  1.00  0.00            
ATOM   2324  BBh PHE  1048     775.080 715.480 635.180  1.00  0.00            
ATOM   2325  S1h PHE  1048     777.860 717.260 636.140  1.00  0.00            
ATOM   2326  S2h PHE  1048     777.860 716.950 633.760  1.00  0.00            
ATOM   2327  S3h PHE  1048     779.370 718.520 634.760  1.00  0.00            
ATOM   2328  BBh ALA  1049     774.730 712.480 632.780  1.00  0.00            
ATOM   2329  BBh ILE  1050     771.410 714.000 631.350  1.00  0.00            
ATOM   2330  S1h ILE  1050     769.690 713.110 632.340  1.00  0.00            
ATOM   2331  BBh SER  1051     773.380 717.270 630.220  1.00  0.00            
ATOM   2332  S1h SER  1051     773.310 719.120 630.830  1.00  0.00            
ATOM   2333  BBh CYS  1052     776.830 716.300 628.750  1.00  0.00            
ATOM   2334  S1h CYS  1052     778.900 717.050 627.810  1.00  0.00            
ATOM   2335  BBh LEU  1053     774.770 713.840 626.560  1.00  0.00            
ATOM   2336  S1h LEU  1053     773.590 711.550 626.940  1.00  0.00            
ATOM   2337  BBh LEU  1054     771.970 715.710 624.630  1.00  0.00            
ATOM   2338  S1h LEU  1054     770.470 716.530 626.670  1.00  0.00            
ATOM   2339  BBh LEU  1055     774.770 718.270 624.140  1.00  0.00            
ATOM   2340  S1h LEU  1055     774.840 719.920 626.170  1.00  0.00            
ATOM   2341  BBh CYS  1056     777.730 716.040 622.870  1.00  0.00            
ATOM   2342  S1h CYS  1056     779.320 717.790 622.660  1.00  0.00            
ATOM   2343  BBh VAL  1057     774.880 714.570 620.860  1.00  0.00            
ATOM   2344  S1h VAL  1057     774.420 712.820 621.700  1.00  0.00            
ATOM   2345  BBh VAL  1058     772.980 717.140 618.800  1.00  0.00            
ATOM   2346  S1h VAL  1058     772.090 718.470 620.000  1.00  0.00            
ATOM   2347  BBh LEU  1059     776.750 718.250 618.140  1.00  0.00            
ATOM   2348  S1h LEU  1059     779.220 718.970 617.590  1.00  0.00            
ATOM   2349  BBh LEU  1060     777.320 714.510 617.080  1.00  0.00            
ATOM   2350  S1h LEU  1060     776.750 711.890 617.210  1.00  0.00            
ATOM   2351  BBh GLY  1061     774.490 715.520 614.590  1.00  0.00            
ATOM   2352  BBh PHE  1062     776.270 718.480 612.900  1.00  0.00            
ATOM   2353  S1h PHE  1062     774.630 720.880 614.080  1.00  0.00            
ATOM   2354  S2h PHE  1062     776.550 721.870 613.030  1.00  0.00            
ATOM   2355  S3h PHE  1062     775.840 722.620 615.200  1.00  0.00            
ATOM   2356  BBh ILE  1063     779.520 716.730 612.090  1.00  0.00            
ATOM   2357  S1h ILE  1063     781.180 717.650 613.110  1.00  0.00            
ATOM   2358  BBh MET  1064     777.540 713.890 610.470  1.00  0.00            
ATOM   2359  S1h MET  1064     776.810 711.150 611.120  1.00  0.00            
ATOM   2360  BBh TRP  1065     775.460 716.480 608.610  1.00  0.00            
ATOM   2361  S1h TRP  1065     772.900 717.050 608.500  1.00  0.00            
ATOM   2362  S2h TRP  1065     771.780 718.230 607.030  1.00  0.00            
ATOM   2363  S3h TRP  1065     769.590 718.220 608.230  1.00  0.00            
ATOM   2364  S4h TRP  1065     770.940 716.600 610.070  1.00  0.00            
ATOM   2365  BBh ALA  1066     778.760 718.330 607.720  1.00  0.00            
ATOM   2366  BBh CYS  1067     781.190 715.420 606.640  1.00  0.00            
ATOM   2367  S1h CYS  1067     783.020 715.180 608.230  1.00  0.00            
ATOM   2368  BBh GLN  1068     777.960 714.050 605.100  1.00  0.00            
ATOM   2369  S1h GLN  1068     776.200 712.560 604.880  1.00  0.00            
ATOM   2370  BBc ARG  1069     777.560 717.390 603.110  1.00  0.00            
ATOM   2371  S1c ARG  1069     776.410 719.230 603.170  1.00  0.00            
ATOM   2372  S2c ARG  1069     775.330 722.390 601.700  1.00  0.00            
ATOM   2373  BBc GLY  1070     780.570 715.860 601.400  1.00  0.00            
ATOM   2374  BBc ASN  1071     779.220 717.240 598.030  1.00  0.00            
ATOM   2375  S1c ASN  1071     779.210 716.370 595.770  1.00  0.00            
ATOM   2376  BBc ILE  1072     779.720 720.980 598.690  1.00  0.00            
ATOM   2377  S1c ILE  1072     779.790 722.660 600.060  1.00  0.00            
ATOM   2378  BBc ARG  1073     783.480 720.520 597.590  1.00  0.00            
ATOM   2379  S1c ARG  1073     784.290 718.280 597.320  1.00  0.00            
ATOM   2380  S2c ARG  1073     787.130 716.460 598.100  1.00  0.00            
ATOM   2381  BBc CYS  1074     786.670 722.400 598.620  1.00  0.00            
ATOM   2382  S1c CYS  1074     786.520 722.060 601.070  1.00  0.00            
ATOM   2383  BBc ASN  1075     787.090 723.570 594.940  1.00  0.00            
ATOM   2384  S1c ASN  1075     785.520 722.350 593.350  1.00  0.00            
ATOM   2385  BBc ILE  1076     790.270 725.710 595.570  1.00  0.00            
ATOM   2386  S1c ILE  1076     789.600 727.680 596.380  1.00  0.00            
ATOM   2387  BBc CYS  1077     791.490 723.570 598.600  1.00  0.00            
ATOM   2388  S1c CYS  1077     791.690 724.290 600.880  1.00  0.00            
ATOM   2389  BBc ILE  1078     794.310 723.180 596.020  1.00  0.00            
ATOM   2390  S1c ILE  1078     795.470 724.840 596.150  1.00  0.00            
ATOM   2391  BBc SER  1079     760.490 713.170 664.100  1.00  0.00            
ATOM   2392  S1c SER  1079     761.430 712.420 662.560  1.00  0.00            
ATOM   2393  BBc THR  1080     761.460 714.820 667.370  1.00  0.00            
ATOM   2394  S1c THR  1080     760.600 716.570 667.430  1.00  0.00            
ATOM   2395  BBe ALA  1081     761.520 713.950 671.060  1.00  0.00            
ATOM   2396  BBe THR  1082     761.280 716.220 674.150  1.00  0.00            
ATOM   2397  S1e THR  1082     759.760 717.440 674.120  1.00  0.00            
ATOM   2398  BBe LEU  1083     762.730 715.250 677.480  1.00  0.00            
ATOM   2399  S1e LEU  1083     764.040 713.380 676.100  1.00  0.00            
ATOM   2400  BBe CYS  1084     762.370 717.470 680.580  1.00  0.00            
ATOM   2401  S1e CYS  1084     760.110 717.960 680.120  1.00  0.00            
ATOM   2402  BBe LEU  1085     764.600 717.180 683.690  1.00  0.00            
ATOM   2403  S1e LEU  1085     766.970 716.200 684.520  1.00  0.00            
ATOM   2404  BBe GLY  1086     763.100 717.950 687.130  1.00  0.00            
ATOM   2405  BBe HIS  1087     762.830 717.840 690.880  1.00  0.00            
ATOM   2406  S1e HIS  1087     763.810 719.090 692.010  1.00  0.00            
ATOM   2407  S2e HIS  1087     764.900 719.950 693.360  1.00  0.00            
ATOM   2408  S3e HIS  1087     763.160 720.550 694.490  1.00  0.00            
ATOM   2409  BBe HIS  1088     760.040 716.710 693.220  1.00  0.00            
ATOM   2410  S1e HIS  1088     759.850 715.110 694.330  1.00  0.00            
ATOM   2411  S2e HIS  1088     759.860 713.700 695.640  1.00  0.00            
ATOM   2412  S3e HIS  1088     757.770 713.980 696.090  1.00  0.00            
ATOM   2413  BBc ALA  1089     758.220 719.120 695.560  1.00  0.00            
ATOM   2414  BBc VAL  1090     755.830 718.240 698.420  1.00  0.00            
ATOM   2415  S1c VAL  1090     756.260 716.900 699.840  1.00  0.00            
ATOM   2416  BBs PRO  1091     752.120 718.880 699.530  1.00  0.00            
ATOM   2417  S1s PRO  1091     751.010 720.130 698.610  1.00  0.00            
ATOM   2418  BBs ASN  1092     752.820 719.930 703.100  1.00  0.00            
ATOM   2419  S1s ASN  1092     752.110 718.610 705.180  1.00  0.00            
ATOM   2420  BBc GLY  1093     756.120 721.600 703.510  1.00  0.00            
ATOM   2421  BBe THR  1094     758.660 722.640 706.050  1.00  0.00            
ATOM   2422  S1e THR  1094     759.300 721.470 707.480  1.00  0.00            
ATOM   2423  BBe ILE  1095     759.580 726.140 707.130  1.00  0.00            
ATOM   2424  S1e ILE  1095     758.580 728.090 707.400  1.00  0.00            
ATOM   2425  BBe VAL  1096     763.290 726.510 707.790  1.00  0.00            
ATOM   2426  S1e VAL  1096     763.950 724.630 707.940  1.00  0.00            
ATOM   2427  BBc LYS  1097     765.440 729.640 708.170  1.00  0.00            
ATOM   2428  S1c LYS  1097     766.320 729.210 710.390  1.00  0.00            
ATOM   2429  S2c LYS  1097     766.310 729.270 713.270  1.00  0.00            
ATOM   2430  BBc THR  1098     768.690 730.560 706.260  1.00  0.00            
ATOM   2431  S1c THR  1098     768.250 729.830 704.510  1.00  0.00            
ATOM   2432  BBs ILE  1099     771.380 733.160 705.850  1.00  0.00            
ATOM   2433  S1s ILE  1099     773.560 733.510 706.790  1.00  0.00            
ATOM   2434  BBs THR  1100     769.100 734.930 703.350  1.00  0.00            
ATOM   2435  S1s THR  1100     769.730 734.410 701.580  1.00  0.00            
ATOM   2436  BBc ASP  1101     765.720 734.110 704.680  1.00  0.00            
ATOM   2437  S1c ASP  1101     763.680 734.990 703.390  1.00  0.00            
ATOM   2438  BBs ASP  1102     764.450 733.710 708.160  1.00  0.00            
ATOM   2439  S1s ASP  1102     764.420 735.800 709.470  1.00  0.00            
ATOM   2440  BBs GLN  1103     761.400 732.070 706.670  1.00  0.00            
ATOM   2441  S1s GLN  1103     759.830 734.130 707.950  1.00  0.00            
ATOM   2442  BBe ILE  1104     761.710 729.520 703.800  1.00  0.00            
ATOM   2443  S1e ILE  1104     763.780 729.070 702.700  1.00  0.00            
ATOM   2444  BBe GLU  1105     760.020 726.220 702.880  1.00  0.00            
ATOM   2445  S1e GLU  1105     757.280 726.450 703.030  1.00  0.00            
ATOM   2446  BBe VAL  1106     761.700 722.860 702.130  1.00  0.00            
ATOM   2447  S1e VAL  1106     763.500 722.830 703.020  1.00  0.00            
ATOM   2448  BBs THR  1107     760.580 719.250 701.580  1.00  0.00            
ATOM   2449  S1s THR  1107     760.940 718.180 699.990  1.00  0.00            
ATOM   2450  BBc ASN  1108     761.820 717.990 704.970  1.00  0.00            
ATOM   2451  S1c ASN  1108     761.680 715.540 704.490  1.00  0.00            
ATOM   2452  BBe ALA  1109     763.710 719.220 708.020  1.00  0.00            
ATOM   2453  BBe THR  1110     764.760 717.630 711.360  1.00  0.00            
ATOM   2454  S1e THR  1110     766.460 716.780 710.920  1.00  0.00            
ATOM   2455  BBe GLU  1111     764.420 718.960 714.970  1.00  0.00            
ATOM   2456  S1e GLU  1111     762.790 718.720 716.690  1.00  0.00            
ATOM   2457  BBc LEU  1112     767.630 719.930 716.760  1.00  0.00            
ATOM   2458  S1c LEU  1112     769.750 719.500 715.300  1.00  0.00            
ATOM   2459  BBe VAL  1113     766.170 721.200 720.080  1.00  0.00            
ATOM   2460  S1e VAL  1113     766.020 723.110 720.680  1.00  0.00            
ATOM   2461  BBe GLN  1114     764.960 718.580 722.530  1.00  0.00            
ATOM   2462  S1e GLN  1114     765.750 716.970 723.050  1.00  0.00            
ATOM   2463  BBc SER  1115     762.090 720.520 723.970  1.00  0.00            
ATOM   2464  S1c SER  1115     761.240 721.890 722.880  1.00  0.00            
ATOM   2465  BBc SER  1116     760.470 717.550 725.660  1.00  0.00            
ATOM   2466  S1c SER  1116     759.800 716.630 724.080  1.00  0.00            
ATOM   2467  BBc SER  1117     759.970 715.640 728.960  1.00  0.00            
ATOM   2468  S1c SER  1117     761.160 716.460 730.270  1.00  0.00            
ATOM   2469  BBc THR  1118     758.990 712.080 729.930  1.00  0.00            
ATOM   2470  S1c THR  1118     758.050 710.510 729.230  1.00  0.00            
ATOM   2471  BBs GLY  1119     758.410 713.870 733.310  1.00  0.00            
ATOM   2472  BBs LYS  1120     760.340 711.220 735.330  1.00  0.00            
ATOM   2473  S1s LYS  1120     759.880 708.760 734.250  1.00  0.00            
ATOM   2474  S2s LYS  1120     760.930 707.010 732.270  1.00  0.00            
ATOM   2475  BBe ILE  1121     763.820 710.660 736.580  1.00  0.00            
ATOM   2476  S1e ILE  1121     764.170 711.740 738.340  1.00  0.00            
ATOM   2477  BBe CYS  1122     765.180 707.340 735.090  1.00  0.00            
ATOM   2478  S1e CYS  1122     767.240 708.350 734.510  1.00  0.00            
ATOM   2479  BBe ASN  1123     766.560 705.070 737.770  1.00  0.00            
ATOM   2480  S1e ASN  1123     767.090 703.650 739.800  1.00  0.00            
ATOM   2481  BBe ASN  1124     769.320 704.020 735.360  1.00  0.00            
ATOM   2482  S1e ASN  1124     768.250 701.830 734.740  1.00  0.00            
ATOM   2483  BBs PRO  1125     772.330 704.430 734.420  1.00  0.00            
ATOM   2484  S1s PRO  1125     773.880 704.550 733.330  1.00  0.00            
ATOM   2485  BBs HIS  1126     773.310 706.600 737.420  1.00  0.00            
ATOM   2486  S1s HIS  1126     772.340 708.250 737.070  1.00  0.00            
ATOM   2487  S2s HIS  1126     771.290 709.840 736.720  1.00  0.00            
ATOM   2488  S3s HIS  1126     771.730 709.770 734.610  1.00  0.00            
ATOM   2489  BBc ARG  1127     772.820 705.810 741.080  1.00  0.00            
ATOM   2490  S1c ARG  1127     774.180 704.280 742.600  1.00  0.00            
ATOM   2491  S2c ARG  1127     777.100 702.750 742.830  1.00  0.00            
ATOM   2492  BBe ILE  1128     769.870 708.000 741.900  1.00  0.00            
ATOM   2493  S1e ILE  1128     768.290 708.930 740.770  1.00  0.00            
ATOM   2494  BBe LEU  1129     769.030 708.100 745.590  1.00  0.00            
ATOM   2495  S1e LEU  1129     770.690 706.410 746.840  1.00  0.00            
ATOM   2496  BBe ASP  1130     766.080 710.250 746.430  1.00  0.00            
ATOM   2497  S1e ASP  1130     764.230 708.540 746.380  1.00  0.00            
ATOM   2498  BBc GLY  1131     766.460 712.400 749.500  1.00  0.00            
ATOM   2499  BBt ARG  1132     762.760 711.990 750.230  1.00  0.00            
ATOM   2500  S1t ARG  1132     761.810 710.060 750.260  1.00  0.00            
ATOM   2501  S2t ARG  1132     760.340 707.210 750.450  1.00  0.00            
ATOM   2502  BBt ALA  1133     762.320 714.370 753.200  1.00  0.00            
ATOM   2503  BBc CYS  1134     766.000 714.280 754.050  1.00  0.00            
ATOM   2504  S1c CYS  1134     766.310 711.880 753.660  1.00  0.00            
ATOM   2505  BBc THR  1135     768.310 717.080 752.970  1.00  0.00            
ATOM   2506  S1c THR  1135     767.710 718.720 753.840  1.00  0.00            
ATOM   2507  BBh LEU  1136     771.830 715.930 752.170  1.00  0.00            
ATOM   2508  S1h LEU  1136     773.470 717.190 750.530  1.00  0.00            
ATOM   2509  BBh ILE  1137     773.020 718.040 755.000  1.00  0.00            
ATOM   2510  S1h ILE  1137     774.250 719.870 755.070  1.00  0.00            
ATOM   2511  BBh ASP  1138     770.680 716.500 757.600  1.00  0.00            
ATOM   2512  S1h ASP  1138     770.620 718.140 759.600  1.00  0.00            
ATOM   2513  BBh ALA  1139     771.850 713.230 756.000  1.00  0.00            
ATOM   2514  BBh LEU  1140     775.400 713.920 756.860  1.00  0.00            
ATOM   2515  S1h LEU  1140     776.250 714.510 754.410  1.00  0.00            
ATOM   2516  BBh LEU  1141     774.850 715.410 760.240  1.00  0.00            
ATOM   2517  S1h LEU  1141     775.620 717.970 760.170  1.00  0.00            
ATOM   2518  BBt GLY  1142     772.660 712.490 761.310  1.00  0.00            
ATOM   2519  BBc ASP  1143     769.360 714.110 762.020  1.00  0.00            
ATOM   2520  S1c ASP  1143     767.220 715.380 761.450  1.00  0.00            
ATOM   2521  BBh PRO  1144     767.170 711.250 763.240  1.00  0.00            
ATOM   2522  S1h PRO  1144     768.020 709.760 764.060  1.00  0.00            
ATOM   2523  BBh HIS  1145     764.580 710.760 760.390  1.00  0.00            
ATOM   2524  S1h HIS  1145     763.400 712.270 760.050  1.00  0.00            
ATOM   2525  S2h HIS  1145     762.180 713.750 759.840  1.00  0.00            
ATOM   2526  S3h HIS  1145     763.290 714.540 758.170  1.00  0.00            
ATOM   2527  BBh CYS  1146     767.550 710.590 758.170  1.00  0.00            
ATOM   2528  S1h CYS  1146     767.980 712.870 757.940  1.00  0.00            
ATOM   2529  BBh ASP  1147     769.400 707.620 759.680  1.00  0.00            
ATOM   2530  S1h ASP  1147     771.000 707.310 761.680  1.00  0.00            
ATOM   2531  BBh VAL  1148     768.160 705.500 756.810  1.00  0.00            
ATOM   2532  S1h VAL  1148     767.030 703.860 756.990  1.00  0.00            
ATOM   2533  BBh PHE  1149     770.770 707.250 754.630  1.00  0.00            
ATOM   2534  S1h PHE  1149     769.380 708.640 752.150  1.00  0.00            
ATOM   2535  S2h PHE  1149     768.960 706.280 752.060  1.00  0.00            
ATOM   2536  S3h PHE  1149     767.630 707.790 750.750  1.00  0.00            
ATOM   2537  BBt GLN  1150     773.650 706.370 756.940  1.00  0.00            
ATOM   2538  S1t GLN  1150     774.010 708.970 758.140  1.00  0.00            
ATOM   2539  BBt ASN  1151     776.680 705.170 754.880  1.00  0.00            
ATOM   2540  S1t ASN  1151     776.860 702.660 754.970  1.00  0.00            
ATOM   2541  BBc GLU  1152     774.950 705.920 751.550  1.00  0.00            
ATOM   2542  S1c GLU  1152     773.420 703.950 751.020  1.00  0.00            
ATOM   2543  BBe THR  1153     776.300 706.220 748.000  1.00  0.00            
ATOM   2544  S1e THR  1153     777.790 705.060 747.500  1.00  0.00            
ATOM   2545  BBc TRP  1154     774.810 708.380 745.230  1.00  0.00            
ATOM   2546  S1c TRP  1154     774.630 710.160 747.220  1.00  0.00            
ATOM   2547  S2c TRP  1154     774.630 710.280 749.420  1.00  0.00            
ATOM   2548  S3c TRP  1154     775.250 712.680 749.670  1.00  0.00            
ATOM   2549  S4c TRP  1154     775.170 712.620 746.880  1.00  0.00            
ATOM   2550  BBs ASP  1155     775.630 709.060 741.630  1.00  0.00            
ATOM   2551  S1s ASP  1155     777.290 707.660 740.130  1.00  0.00            
ATOM   2552  BBe LEU  1156     772.960 711.710 741.800  1.00  0.00            
ATOM   2553  S1e LEU  1156     771.060 713.000 740.370  1.00  0.00            
ATOM   2554  BBe PHE  1157     771.360 712.540 745.100  1.00  0.00            
ATOM   2555  S1e PHE  1157     770.920 713.550 748.210  1.00  0.00            
ATOM   2556  S2e PHE  1157     770.790 711.180 747.830  1.00  0.00            
ATOM   2557  S3e PHE  1157     770.840 712.030 750.070  1.00  0.00            
ATOM   2558  BBe VAL  1158     768.000 714.270 744.660  1.00  0.00            
ATOM   2559  S1e VAL  1158     767.190 713.390 743.060  1.00  0.00            
ATOM   2560  BBe GLU  1159     766.850 716.800 747.320  1.00  0.00            
ATOM   2561  S1e GLU  1159     769.490 717.900 747.950  1.00  0.00            
ATOM   2562  BBc ARG  1160     763.050 717.310 747.510  1.00  0.00            
ATOM   2563  S1c ARG  1160     761.850 715.290 746.710  1.00  0.00            
ATOM   2564  S2c ARG  1160     762.360 713.160 744.660  1.00  0.00            
ATOM   2565  BBt SER  1161     761.230 720.620 747.730  1.00  0.00            
ATOM   2566  S1t SER  1161     761.090 721.430 745.960  1.00  0.00            
ATOM   2567  BBt ASN  1162     759.390 719.610 750.920  1.00  0.00            
ATOM   2568  S1t ASN  1162     758.860 721.740 752.350  1.00  0.00            
ATOM   2569  BBc ALA  1163     762.460 718.120 752.690  1.00  0.00            
ATOM   2570  BBc PHE  1164     762.220 719.400 756.270  1.00  0.00            
ATOM   2571  S1c PHE  1164     759.280 721.330 756.760  1.00  0.00            
ATOM   2572  S2c PHE  1164     761.070 721.970 758.230  1.00  0.00            
ATOM   2573  S3c PHE  1164     759.110 723.340 758.050  1.00  0.00            
ATOM   2574  BBc SER  1165     764.410 719.180 759.400  1.00  0.00            
ATOM   2575  S1c SER  1165     766.270 719.480 758.880  1.00  0.00            
ATOM   2576  BBc ASN  1166     763.310 717.690 762.720  1.00  0.00            
ATOM   2577  S1c ASN  1166     760.840 717.710 762.830  1.00  0.00            
ATOM   2578  BBs CYS  1167     766.340 718.440 764.850  1.00  0.00            
ATOM   2579  S1s CYS  1167     767.400 719.900 763.100  1.00  0.00            
ATOM   2580  BBs TYR  1168     768.170 720.800 767.230  1.00  0.00            
ATOM   2581  S1s TYR  1168     767.690 721.940 769.910  1.00  0.00            
ATOM   2582  S2s TYR  1168     770.080 721.730 769.710  1.00  0.00            
ATOM   2583  S3s TYR  1168     769.220 723.350 772.200  1.00  0.00            
ATOM   2584  BBc PRO  1169     768.410 724.260 765.580  1.00  0.00            
ATOM   2585  S1c PRO  1169     767.770 725.480 766.880  1.00  0.00            
ATOM   2586  BBe TYR  1170     771.630 724.360 763.610  1.00  0.00            
ATOM   2587  S1e TYR  1170     772.660 722.340 760.980  1.00  0.00            
ATOM   2588  S2e TYR  1170     770.350 722.880 761.280  1.00  0.00            
ATOM   2589  S3e TYR  1170     771.280 723.190 758.340  1.00  0.00            
ATOM   2590  BBe ASP  1171     773.570 726.920 761.390  1.00  0.00            
ATOM   2591  S1e ASP  1171     771.860 728.200 760.060  1.00  0.00            
ATOM   2592  BBc ILE  1172     776.470 726.220 759.050  1.00  0.00            
ATOM   2593  S1c ILE  1172     776.170 724.080 758.160  1.00  0.00            
ATOM   2594  BBt PRO  1173     778.850 729.120 757.880  1.00  0.00            
ATOM   2595  S1t PRO  1173     780.000 729.120 759.390  1.00  0.00            
ATOM   2596  BBt ASP  1174     779.270 728.730 754.190  1.00  0.00            
ATOM   2597  S1t ASP  1174     777.980 730.530 752.920  1.00  0.00            
ATOM   2598  BBh TYR  1175     776.740 725.860 753.870  1.00  0.00            
ATOM   2599  S1h TYR  1175     774.180 727.600 754.530  1.00  0.00            
ATOM   2600  S2h TYR  1175     773.640 725.300 754.130  1.00  0.00            
ATOM   2601  S3h TYR  1175     771.730 727.260 752.670  1.00  0.00            
ATOM   2602  BBh ALA  1176     776.460 726.030 750.060  1.00  0.00            
ATOM   2603  BBh SER  1177     780.080 724.880 750.050  1.00  0.00            
ATOM   2604  S1h SER  1177     781.370 726.120 750.830  1.00  0.00            
ATOM   2605  BBh LEU  1178     779.890 721.870 752.390  1.00  0.00            
ATOM   2606  S1h LEU  1178     779.010 720.760 754.580  1.00  0.00            
ATOM   2607  BBh ARG  1179     776.690 720.700 750.690  1.00  0.00            
ATOM   2608  S1h ARG  1179     774.310 721.550 750.360  1.00  0.00            
ATOM   2609  S2h ARG  1179     771.100 722.140 750.670  1.00  0.00            
ATOM   2610  BBh SER  1180     778.720 720.910 747.540  1.00  0.00            
ATOM   2611  S1h SER  1180     777.410 721.700 746.330  1.00  0.00            
ATOM   2612  BBh LEU  1181     781.890 718.910 748.290  1.00  0.00            
ATOM   2613  S1h LEU  1181     783.860 718.900 746.700  1.00  0.00            
ATOM   2614  BBh VAL  1182     779.830 716.390 750.190  1.00  0.00            
ATOM   2615  S1h VAL  1182     779.460 716.960 752.070  1.00  0.00            
ATOM   2616  BBh ALA  1183     777.780 716.130 747.040  1.00  0.00            
ATOM   2617  BBh SER  1184     780.800 715.720 744.810  1.00  0.00            
ATOM   2618  S1h SER  1184     782.030 715.570 743.300  1.00  0.00            
ATOM   2619  BBh SER  1185     782.370 713.010 747.070  1.00  0.00            
ATOM   2620  S1h SER  1185     783.340 714.110 748.360  1.00  0.00            
ATOM   2621  BBt GLY  1186     779.050 711.190 746.830  1.00  0.00            
ATOM   2622  BBe THR  1187     779.630 708.830 749.790  1.00  0.00            
ATOM   2623  S1e THR  1187     781.560 708.580 749.910  1.00  0.00            
ATOM   2624  BBc LEU  1188     778.310 709.190 753.350  1.00  0.00            
ATOM   2625  S1c LEU  1188     775.880 709.730 754.030  1.00  0.00            
ATOM   2626  BBc GLU  1189     780.540 706.380 754.710  1.00  0.00            
ATOM   2627  S1c GLU  1189     780.720 704.190 752.110  1.00  0.00            
ATOM   2628  BBe PHE  1190     781.520 707.460 758.150  1.00  0.00            
ATOM   2629  S1e PHE  1190     780.310 710.170 759.600  1.00  0.00            
ATOM   2630  S2e PHE  1190     778.580 709.060 758.370  1.00  0.00            
ATOM   2631  S3e PHE  1190     778.300 711.350 759.040  1.00  0.00            
ATOM   2632  BBe ILE  1191     784.340 705.840 760.000  1.00  0.00            
ATOM   2633  S1e ILE  1191     785.960 705.460 758.520  1.00  0.00            
ATOM   2634  BBe THR  1192     783.880 706.150 763.670  1.00  0.00            
ATOM   2635  S1e THR  1192     782.440 705.400 764.750  1.00  0.00            
ATOM   2636  BBc GLU  1193     787.060 706.980 765.520  1.00  0.00            
ATOM   2637  S1c GLU  1193     789.330 705.870 763.850  1.00  0.00            
ATOM   2638  BBc GLY  1194     788.450 706.250 769.010  1.00  0.00            
ATOM   2639  BBc PHE  1195     788.450 709.770 770.500  1.00  0.00            
ATOM   2640  S1c PHE  1195     787.300 711.270 767.720  1.00  0.00            
ATOM   2641  S2c PHE  1195     789.450 712.130 768.350  1.00  0.00            
ATOM   2642  S3c PHE  1195     788.990 711.610 766.050  1.00  0.00            
ATOM   2643  BBc THR  1196     788.680 709.640 774.230  1.00  0.00            
ATOM   2644  S1c THR  1196     789.660 708.520 775.490  1.00  0.00            
ATOM   2645  BBc TRP  1197     786.960 712.570 775.850  1.00  0.00            
ATOM   2646  S1c TRP  1197     786.820 714.450 774.050  1.00  0.00            
ATOM   2647  S2c TRP  1197     787.050 716.630 773.800  1.00  0.00            
ATOM   2648  S3c TRP  1197     786.190 716.750 771.460  1.00  0.00            
ATOM   2649  S4c TRP  1197     785.970 713.970 771.690  1.00  0.00            
ATOM   2650  BBt THR  1198     787.930 712.420 779.470  1.00  0.00            
ATOM   2651  S1t THR  1198     788.310 710.560 779.920  1.00  0.00            
ATOM   2652  BBt GLY  1199     786.300 714.770 781.850  1.00  0.00            
ATOM   2653  BBs VAL  1200     783.140 714.960 779.750  1.00  0.00            
ATOM   2654  S1s VAL  1200     783.810 714.510 777.920  1.00  0.00            
ATOM   2655  BBe THR  1201     779.540 713.820 779.770  1.00  0.00            
ATOM   2656  S1e THR  1201     778.670 713.070 781.340  1.00  0.00            
ATOM   2657  BBc GLN  1202     778.970 712.580 776.190  1.00  0.00            
ATOM   2658  S1c GLN  1202     780.790 711.460 776.020  1.00  0.00            
ATOM   2659  BBs ASN  1203     776.000 711.540 774.080  1.00  0.00            
ATOM   2660  S1s ASN  1203     775.140 711.320 771.840  1.00  0.00            
ATOM   2661  BBc GLY  1204     773.920 714.510 775.260  1.00  0.00            
ATOM   2662  BBc GLY  1205     770.540 715.080 773.620  1.00  0.00            
ATOM   2663  BBe SER  1206     767.620 717.540 773.180  1.00  0.00            
ATOM   2664  S1e SER  1206     768.040 719.130 774.220  1.00  0.00            
ATOM   2665  BBe SER  1207     763.830 717.500 773.180  1.00  0.00            
ATOM   2666  S1e SER  1207     762.190 717.040 774.130  1.00  0.00            
ATOM   2667  BBe ALA  1208     764.400 718.980 769.730  1.00  0.00            
ATOM   2668  BBe CYS  1209     766.140 715.790 768.850  1.00  0.00            
ATOM   2669  S1e CYS  1209     766.990 714.540 767.020  1.00  0.00            
ATOM   2670  BBe LYS  1210     763.370 713.400 769.500  1.00  0.00            
ATOM   2671  S1e LYS  1210     761.400 714.500 769.120  1.00  0.00            
ATOM   2672  S2e LYS  1210     760.220 716.820 768.080  1.00  0.00            
ATOM   2673  BBe ARG  1211     765.200 710.310 768.330  1.00  0.00            
ATOM   2674  S1e ARG  1211     767.150 709.080 768.710  1.00  0.00            
ATOM   2675  S2e ARG  1211     769.860 707.970 770.140  1.00  0.00            
ATOM   2676  BBt GLY  1212     762.300 708.090 769.200  1.00  0.00            
ATOM   2677  BBt PRO  1213     760.140 709.510 771.980  1.00  0.00            
ATOM   2678  S1t PRO  1213     758.510 710.480 771.790  1.00  0.00            
ATOM   2679  BBe ALA  1214     763.630 709.920 773.630  1.00  0.00            
ATOM   2680  BBe ASN  1215     765.570 713.170 773.400  1.00  0.00            
ATOM   2681  S1e ASN  1215     765.800 713.600 775.820  1.00  0.00            
ATOM   2682  BBe GLY  1216     768.800 713.090 771.410  1.00  0.00            
ATOM   2683  BBc PHE  1217     771.240 714.140 768.780  1.00  0.00            
ATOM   2684  S1c PHE  1217     773.470 716.540 769.800  1.00  0.00            
ATOM   2685  S2c PHE  1217     771.340 717.410 769.110  1.00  0.00            
ATOM   2686  S3c PHE  1217     773.240 718.870 769.240  1.00  0.00            
ATOM   2687  BBc PHE  1218     772.690 714.210 765.310  1.00  0.00            
ATOM   2688  S1c PHE  1218     771.480 717.430 764.560  1.00  0.00            
ATOM   2689  S2c PHE  1218     773.850 717.500 764.930  1.00  0.00            
ATOM   2690  S3c PHE  1218     772.700 719.460 764.170  1.00  0.00            
ATOM   2691  BBt SER  1219     773.970 710.600 765.110  1.00  0.00            
ATOM   2692  S1t SER  1219     773.140 709.100 766.010  1.00  0.00            
ATOM   2693  BBt ARG  1220     777.430 711.780 764.070  1.00  0.00            
ATOM   2694  S1t ARG  1220     778.430 709.370 763.740  1.00  0.00            
ATOM   2695  S2t ARG  1220     776.090 707.080 762.260  1.00  0.00            
ATOM   2696  BBe LEU  1221     777.780 714.510 766.630  1.00  0.00            
ATOM   2697  S1e LEU  1221     778.140 716.330 764.670  1.00  0.00            
ATOM   2698  BBe ASN  1222     778.720 714.000 770.350  1.00  0.00            
ATOM   2699  S1e ASN  1222     780.360 712.100 770.640  1.00  0.00            
ATOM   2700  BBe TRP  1223     777.290 716.690 772.670  1.00  0.00            
ATOM   2701  S1e TRP  1223     775.670 718.830 773.200  1.00  0.00            
ATOM   2702  S2e TRP  1223     773.660 719.190 774.020  1.00  0.00            
ATOM   2703  S3e TRP  1223     774.340 721.050 775.550  1.00  0.00            
ATOM   2704  S4e TRP  1223     776.880 720.720 774.400  1.00  0.00            
ATOM   2705  BBc LEU  1224     779.960 717.080 775.440  1.00  0.00            
ATOM   2706  S1c LEU  1224     781.950 715.950 773.990  1.00  0.00            
ATOM   2707  BBe THR  1225     778.950 718.320 778.940  1.00  0.00            
ATOM   2708  S1e THR  1225     777.060 718.740 778.790  1.00  0.00            
ATOM   2709  BBc LYS  1226     780.590 719.150 782.200  1.00  0.00            
ATOM   2710  S1c LYS  1226     778.940 720.160 783.460  1.00  0.00            
ATOM   2711  S2c LYS  1226     776.470 719.290 785.380  1.00  0.00            
ATOM   2712  BBs SER  1227     781.710 716.390 784.600  1.00  0.00            
ATOM   2713  S1s SER  1227     782.190 714.520 784.320  1.00  0.00            
ATOM   2714  BBs GLU  1228     781.590 716.470 788.430  1.00  0.00            
ATOM   2715  S1s GLU  1228     783.870 715.600 790.080  1.00  0.00            
ATOM   2716  BBs SER  1229     781.110 720.280 788.210  1.00  0.00            
ATOM   2717  S1s SER  1229     779.610 721.440 788.660  1.00  0.00            
ATOM   2718  BBc ALA  1230     783.880 720.740 785.680  1.00  0.00            
ATOM   2719  BBc TYR  1231     784.820 721.020 782.010  1.00  0.00            
ATOM   2720  S1c TYR  1231     783.660 720.860 779.030  1.00  0.00            
ATOM   2721  S2c TYR  1231     784.660 718.950 780.100  1.00  0.00            
ATOM   2722  S3c TYR  1231     785.480 719.230 777.120  1.00  0.00            
ATOM   2723  BBc PRO  1232     788.540 720.290 781.180  1.00  0.00            
ATOM   2724  S1c PRO  1232     788.890 718.910 782.430  1.00  0.00            
ATOM   2725  BBc VAL  1233     790.730 722.050 778.710  1.00  0.00            
ATOM   2726  S1c VAL  1233     792.490 722.920 779.090  1.00  0.00            
ATOM   2727  BBe LEU  1234     790.150 719.210 776.220  1.00  0.00            
ATOM   2728  S1e LEU  1234     790.010 717.110 777.950  1.00  0.00            
ATOM   2729  BBe ASN  1235     793.130 718.010 774.300  1.00  0.00            
ATOM   2730  S1e ASN  1235     795.640 718.370 774.040  1.00  0.00            
ATOM   2731  BBe VAL  1236     792.660 715.150 771.790  1.00  0.00            
ATOM   2732  S1e VAL  1236     791.600 713.720 772.700  1.00  0.00            
ATOM   2733  BBe THR  1237     794.890 714.360 768.810  1.00  0.00            
ATOM   2734  S1e THR  1237     796.790 714.510 769.210  1.00  0.00            
ATOM   2735  BBe MET  1238     793.850 712.110 765.940  1.00  0.00            
ATOM   2736  S1e MET  1238     793.070 708.910 766.140  1.00  0.00            
ATOM   2737  BBe PRO  1239     796.330 710.850 763.260  1.00  0.00            
ATOM   2738  S1e PRO  1239     798.020 710.040 763.570  1.00  0.00            
ATOM   2739  BBc ASN  1240     795.610 710.330 759.540  1.00  0.00            
ATOM   2740  S1c ASN  1240     793.860 710.530 757.890  1.00  0.00            
ATOM   2741  BBc ASN  1241     797.830 707.410 758.760  1.00  0.00            
ATOM   2742  S1c ASN  1241     799.470 706.510 760.250  1.00  0.00            
ATOM   2743  BBs ASP  1242     795.540 706.350 756.030  1.00  0.00            
ATOM   2744  S1s ASP  1242     794.080 704.380 756.100  1.00  0.00            
ATOM   2745  BBs ASN  1243     796.500 706.960 752.420  1.00  0.00            
ATOM   2746  S1s ASN  1243     797.650 704.890 751.760  1.00  0.00            
ATOM   2747  BBs PHE  1244     793.220 708.880 752.110  1.00  0.00            
ATOM   2748  S1s PHE  1244     789.980 708.380 751.050  1.00  0.00            
ATOM   2749  S2s PHE  1244     791.160 707.540 749.130  1.00  0.00            
ATOM   2750  S3s PHE  1244     788.850 706.960 749.470  1.00  0.00            
ATOM   2751  BBc ASP  1245     792.010 712.380 752.960  1.00  0.00            
ATOM   2752  S1c ASP  1245     792.250 713.960 750.980  1.00  0.00            
ATOM   2753  BBe LYS  1246     789.630 712.780 755.920  1.00  0.00            
ATOM   2754  S1e LYS  1246     789.400 710.320 756.210  1.00  0.00            
ATOM   2755  S2e LYS  1246     790.090 707.370 755.740  1.00  0.00            
ATOM   2756  BBe LEU  1247     786.480 714.900 756.160  1.00  0.00            
ATOM   2757  S1e LEU  1247     785.170 714.260 753.950  1.00  0.00            
ATOM   2758  BBe TYR  1248     785.710 715.790 759.780  1.00  0.00            
ATOM   2759  S1e TYR  1248     788.390 715.850 761.190  1.00  0.00            
ATOM   2760  S2e TYR  1248     786.960 717.460 762.250  1.00  0.00            
ATOM   2761  S3e TYR  1248     788.290 715.520 764.270  1.00  0.00            
ATOM   2762  BBe ILE  1249     782.640 717.880 760.560  1.00  0.00            
ATOM   2763  S1e ILE  1249     780.740 716.780 760.150  1.00  0.00            
ATOM   2764  BBe TRP  1250     782.410 719.280 764.090  1.00  0.00            
ATOM   2765  S1e TRP  1250     784.770 719.680 765.210  1.00  0.00            
ATOM   2766  S2e TRP  1250     786.130 718.580 766.540  1.00  0.00            
ATOM   2767  S3e TRP  1250     786.550 720.470 768.120  1.00  0.00            
ATOM   2768  S4e TRP  1250     785.010 721.960 766.330  1.00  0.00            
ATOM   2769  BBe GLY  1251     780.620 722.290 765.700  1.00  0.00            
ATOM   2770  BBe VAL  1252     780.050 724.980 768.370  1.00  0.00            
ATOM   2771  S1e VAL  1252     780.790 726.740 767.760  1.00  0.00            
ATOM   2772  BBe HIS  1253     777.230 725.340 770.950  1.00  0.00            
ATOM   2773  S1e HIS  1253     775.760 724.080 771.160  1.00  0.00            
ATOM   2774  S2e HIS  1253     774.230 722.900 771.230  1.00  0.00            
ATOM   2775  S3e HIS  1253     773.140 724.250 772.510  1.00  0.00            
ATOM   2776  BBe HIS  1254     775.650 728.800 771.320  1.00  0.00            
ATOM   2777  S1e HIS  1254     775.830 729.380 769.470  1.00  0.00            
ATOM   2778  S2e HIS  1254     775.890 730.000 767.640  1.00  0.00            
ATOM   2779  S3e HIS  1254     777.990 730.490 767.790  1.00  0.00            
ATOM   2780  BBc PRO  1255     773.810 729.230 774.670  1.00  0.00            
ATOM   2781  S1c PRO  1255     773.380 727.640 775.620  1.00  0.00            
ATOM   2782  BBs SER  1256     770.670 731.270 775.300  1.00  0.00            
ATOM   2783  S1s SER  1256     769.170 730.170 775.880  1.00  0.00            
ATOM   2784  BBs THR  1257     771.920 733.040 778.590  1.00  0.00            
ATOM   2785  S1s THR  1257     770.530 734.000 779.570  1.00  0.00            
ATOM   2786  BBh ASN  1258     775.140 732.900 780.580  1.00  0.00            
ATOM   2787  S1h ASN  1258     777.550 733.620 780.430  1.00  0.00            
ATOM   2788  BBh GLN  1259     773.300 730.830 783.210  1.00  0.00            
ATOM   2789  S1h GLN  1259     770.730 730.220 785.010  1.00  0.00            
ATOM   2790  BBh GLU  1260     772.940 728.190 780.630  1.00  0.00            
ATOM   2791  S1h GLU  1260     769.710 728.670 780.190  1.00  0.00            
ATOM   2792  BBh GLN  1261     776.620 728.650 779.650  1.00  0.00            
ATOM   2793  S1h GLN  1261     778.130 729.700 777.780  1.00  0.00            
ATOM   2794  BBh THR  1262     778.210 728.310 783.090  1.00  0.00            
ATOM   2795  S1h THR  1262     778.240 729.760 784.400  1.00  0.00            
ATOM   2796  BBh ASN  1263     775.560 725.780 784.010  1.00  0.00            
ATOM   2797  S1h ASN  1263     776.680 724.850 786.100  1.00  0.00            
ATOM   2798  BBh LEU  1264     776.510 723.460 781.170  1.00  0.00            
ATOM   2799  S1h LEU  1264     774.070 722.720 780.630  1.00  0.00            
ATOM   2800  BBh TYR  1265     780.200 723.990 780.300  1.00  0.00            
ATOM   2801  S1h TYR  1265     779.160 723.010 777.380  1.00  0.00            
ATOM   2802  S2h TYR  1265     779.440 725.360 777.770  1.00  0.00            
ATOM   2803  S3h TYR  1265     776.650 724.660 776.600  1.00  0.00            
ATOM   2804  BBs VAL  1266     781.070 725.430 783.720  1.00  0.00            
ATOM   2805  S1s VAL  1266     781.270 725.110 785.680  1.00  0.00            
ATOM   2806  BBs GLN  1267     783.470 728.030 782.320  1.00  0.00            
ATOM   2807  S1s GLN  1267     784.870 726.370 780.980  1.00  0.00            
ATOM   2808  BBs ALA  1268     781.850 731.470 781.900  1.00  0.00            
ATOM   2809  BBs SER  1269     782.950 731.510 778.300  1.00  0.00            
ATOM   2810  S1s SER  1269     782.000 732.930 777.370  1.00  0.00            
ATOM   2811  BBc GLY  1270     783.970 728.590 776.040  1.00  0.00            
ATOM   2812  BBe ARG  1271     786.240 728.030 773.100  1.00  0.00            
ATOM   2813  S1e ARG  1271     788.180 729.620 772.880  1.00  0.00            
ATOM   2814  S2e ARG  1271     790.760 727.850 773.420  1.00  0.00            
ATOM   2815  BBe VAL  1272     787.010 725.520 770.280  1.00  0.00            
ATOM   2816  S1e VAL  1272     785.340 725.520 769.200  1.00  0.00            
ATOM   2817  BBe THR  1273     789.960 725.040 767.940  1.00  0.00            
ATOM   2818  S1e THR  1273     791.660 725.730 768.580  1.00  0.00            
ATOM   2819  BBe VAL  1274     790.210 722.340 765.370  1.00  0.00            
ATOM   2820  S1e VAL  1274     789.120 722.580 763.710  1.00  0.00            
ATOM   2821  BBe SER  1275     793.590 722.430 763.590  1.00  0.00            
ATOM   2822  S1e SER  1275     794.730 722.570 765.170  1.00  0.00            
ATOM   2823  BBc THR  1276     796.090 720.350 761.590  1.00  0.00            
ATOM   2824  S1c THR  1276     795.370 719.300 760.110  1.00  0.00            
ATOM   2825  BBs ARG  1277     799.730 721.120 760.560  1.00  0.00            
ATOM   2826  S1s ARG  1277     800.640 719.160 761.250  1.00  0.00            
ATOM   2827  S2s ARG  1277     802.540 716.900 762.480  1.00  0.00            
ATOM   2828  BBs ARG  1278     798.090 722.910 757.740  1.00  0.00            
ATOM   2829  S1s ARG  1278     797.280 721.310 756.150  1.00  0.00            
ATOM   2830  S2s ARG  1278     794.670 719.920 755.400  1.00  0.00            
ATOM   2831  BBc SER  1279     794.700 724.190 758.990  1.00  0.00            
ATOM   2832  S1c SER  1279     793.040 723.540 758.200  1.00  0.00            
ATOM   2833  BBe GLN  1280     793.890 726.080 762.190  1.00  0.00            
ATOM   2834  S1e GLN  1280     794.840 728.800 762.120  1.00  0.00            
ATOM   2835  BBe GLN  1281     790.330 727.150 762.800  1.00  0.00            
ATOM   2836  S1e GLN  1281     789.350 725.940 760.360  1.00  0.00            
ATOM   2837  BBe THR  1282     789.060 728.630 765.980  1.00  0.00            
ATOM   2838  S1e THR  1282     790.410 729.970 766.420  1.00  0.00            
ATOM   2839  BBe ILE  1283     785.520 729.490 767.140  1.00  0.00            
ATOM   2840  S1e ILE  1283     784.060 730.370 765.750  1.00  0.00            
ATOM   2841  BBc ILE  1284     784.320 731.180 770.250  1.00  0.00            
ATOM   2842  S1c ILE  1284     784.680 733.240 770.580  1.00  0.00            
ATOM   2843  BBc PRO  1285     780.810 730.840 771.600  1.00  0.00            
ATOM   2844  S1c PRO  1285     780.580 730.140 773.350  1.00  0.00            
ATOM   2845  BBc ASN  1286     778.310 733.660 771.530  1.00  0.00            
ATOM   2846  S1c ASN  1286     780.050 735.520 771.980  1.00  0.00            
ATOM   2847  BBc ILE  1287     775.560 733.880 774.070  1.00  0.00            
ATOM   2848  S1c ILE  1287     775.950 733.180 776.060  1.00  0.00            
ATOM   2849  BBc GLY  1288     772.050 735.010 773.410  1.00  0.00            
ATOM   2850  BBc SER  1289     768.230 734.440 773.250  1.00  0.00            
ATOM   2851  S1c SER  1289     767.480 734.910 774.990  1.00  0.00            
ATOM   2852  BBc ARG  1290     767.060 733.300 769.790  1.00  0.00            
ATOM   2853  S1c ARG  1290     769.250 732.080 769.080  1.00  0.00            
ATOM   2854  S2c ARG  1290     772.420 732.680 769.540  1.00  0.00            
ATOM   2855  BBc PRO  1291     763.640 732.640 768.310  1.00  0.00            
ATOM   2856  S1c PRO  1291     762.190 733.850 768.480  1.00  0.00            
ATOM   2857  BBc TRP  1292     762.600 729.240 769.420  1.00  0.00            
ATOM   2858  S1c TRP  1292     760.240 729.500 770.540  1.00  0.00            
ATOM   2859  S2c TRP  1292     759.000 730.550 772.020  1.00  0.00            
ATOM   2860  S3c TRP  1292     756.830 729.400 771.540  1.00  0.00            
ATOM   2861  S4c TRP  1292     758.330 728.150 769.530  1.00  0.00            
ATOM   2862  BBe VAL  1293     762.850 726.330 766.950  1.00  0.00            
ATOM   2863  S1e VAL  1293     763.610 726.800 765.160  1.00  0.00            
ATOM   2864  BBt ARG  1294     761.530 723.010 768.400  1.00  0.00            
ATOM   2865  S1t ARG  1294     762.750 721.680 766.520  1.00  0.00            
ATOM   2866  S2t ARG  1294     762.830 722.610 763.090  1.00  0.00            
ATOM   2867  BBt GLY  1295     761.480 724.890 771.660  1.00  0.00            
ATOM   2868  BBe GLN  1296     765.180 725.910 771.390  1.00  0.00            
ATOM   2869  S1e GLN  1296     765.570 725.630 774.320  1.00  0.00            
ATOM   2870  BBc PRO  1297     766.540 729.470 771.680  1.00  0.00            
ATOM   2871  S1c PRO  1297     765.700 730.670 772.890  1.00  0.00            
ATOM   2872  BBc GLY  1298     770.090 728.140 771.370  1.00  0.00            
ATOM   2873  BBe ARG  1299     771.830 727.450 768.050  1.00  0.00            
ATOM   2874  S1e ARG  1299     771.340 728.830 766.130  1.00  0.00            
ATOM   2875  S2e ARG  1299     768.840 730.240 764.660  1.00  0.00            
ATOM   2876  BBe ILE  1300     774.710 725.120 766.850  1.00  0.00            
ATOM   2877  S1e ILE  1300     775.010 722.760 766.750  1.00  0.00            
ATOM   2878  BBe SER  1301     777.150 726.570 764.290  1.00  0.00            
ATOM   2879  S1e SER  1301     778.110 728.140 763.650  1.00  0.00            
ATOM   2880  BBe ILE  1302     778.550 723.680 762.320  1.00  0.00            
ATOM   2881  S1e ILE  1302     777.120 721.750 762.810  1.00  0.00            
ATOM   2882  BBe TYR  1303     782.020 723.400 760.700  1.00  0.00            
ATOM   2883  S1e TYR  1303     784.660 725.670 760.960  1.00  0.00            
ATOM   2884  S2e TYR  1303     782.810 726.110 762.430  1.00  0.00            
ATOM   2885  S3e TYR  1303     785.550 726.080 763.900  1.00  0.00            
ATOM   2886  BBe TRP  1304     784.270 721.080 758.770  1.00  0.00            
ATOM   2887  S1e TRP  1304     783.840 720.280 756.320  1.00  0.00            
ATOM   2888  S2e TRP  1304     782.940 718.520 755.360  1.00  0.00            
ATOM   2889  S3e TRP  1304     783.920 718.820 753.080  1.00  0.00            
ATOM   2890  S4e TRP  1304     785.160 721.040 754.270  1.00  0.00            
ATOM   2891  BBe THR  1305     787.970 719.990 758.630  1.00  0.00            
ATOM   2892  S1e THR  1305     789.340 721.120 759.420  1.00  0.00            
ATOM   2893  BBe ILE  1306     789.760 717.830 756.180  1.00  0.00            
ATOM   2894  S1e ILE  1306     789.770 717.210 753.920  1.00  0.00            
ATOM   2895  BBe VAL  1307     792.860 715.990 757.410  1.00  0.00            
ATOM   2896  S1e VAL  1307     792.960 715.120 759.210  1.00  0.00            
ATOM   2897  BBc LYS  1308     795.160 714.930 754.500  1.00  0.00            
ATOM   2898  S1c LYS  1308     796.190 716.330 752.650  1.00  0.00            
ATOM   2899  S2c LYS  1308     796.930 716.400 749.780  1.00  0.00            
ATOM   2900  BBt PRO  1309     797.650 712.040 754.780  1.00  0.00            
ATOM   2901  S1t PRO  1309     798.350 711.520 753.090  1.00  0.00            
ATOM   2902  BBt GLY  1310     800.510 711.870 757.180  1.00  0.00            
ATOM   2903  BBc ASP  1311     798.800 714.560 759.190  1.00  0.00            
ATOM   2904  S1c ASP  1311     798.690 716.700 757.740  1.00  0.00            
ATOM   2905  BBe VAL  1312     797.130 714.960 762.540  1.00  0.00            
ATOM   2906  S1e VAL  1312     798.650 714.850 763.830  1.00  0.00            
ATOM   2907  BBe LEU  1313     793.970 716.380 764.040  1.00  0.00            
ATOM   2908  S1e LEU  1313     791.930 717.750 763.100  1.00  0.00            
ATOM   2909  BBe VAL  1314     793.910 718.490 767.240  1.00  0.00            
ATOM   2910  S1e VAL  1314     795.240 719.120 768.590  1.00  0.00            
ATOM   2911  BBe ILE  1315     790.760 719.230 769.170  1.00  0.00            
ATOM   2912  S1e ILE  1315     789.990 717.030 768.720  1.00  0.00            
ATOM   2913  BBe ASN  1316     791.400 721.750 771.940  1.00  0.00            
ATOM   2914  S1e ASN  1316     792.870 722.720 773.690  1.00  0.00            
ATOM   2915  BBe SER  1317     788.310 723.160 773.720  1.00  0.00            
ATOM   2916  S1e SER  1317     787.070 721.740 773.220  1.00  0.00            
ATOM   2917  BBe ASN  1318     787.370 724.120 777.270  1.00  0.00            
ATOM   2918  S1e ASN  1318     788.310 726.480 777.450  1.00  0.00            
ATOM   2919  BBe GLY  1319     783.750 724.600 776.320  1.00  0.00            
ATOM   2920  BBc ASN  1320     780.970 724.550 773.730  1.00  0.00            
ATOM   2921  S1c ASN  1320     782.160 726.310 772.400  1.00  0.00            
ATOM   2922  BBe LEU  1321     782.520 721.760 771.550  1.00  0.00            
ATOM   2923  S1e LEU  1321     782.240 720.580 773.900  1.00  0.00            
ATOM   2924  BBe ILE  1322     780.110 719.430 769.750  1.00  0.00            
ATOM   2925  S1e ILE  1322     778.420 719.810 768.660  1.00  0.00            
ATOM   2926  BBe ALA  1323     782.420 716.430 769.160  1.00  0.00            
ATOM   2927  BBe PRO  1324     783.300 714.550 765.930  1.00  0.00            
ATOM   2928  S1e PRO  1324     783.320 714.840 764.060  1.00  0.00            
ATOM   2929  BBc ARG  1325     782.630 710.780 766.340  1.00  0.00            
ATOM   2930  S1c ARG  1325     783.140 709.030 767.860  1.00  0.00            
ATOM   2931  S2c ARG  1325     783.600 708.400 771.210  1.00  0.00            
ATOM   2932  BBe GLY  1326     784.860 710.040 763.430  1.00  0.00            
ATOM   2933  BBe TYR  1327     785.460 710.760 759.760  1.00  0.00            
ATOM   2934  S1e TYR  1327     788.700 711.560 760.780  1.00  0.00            
ATOM   2935  S2e TYR  1327     788.720 709.160 760.720  1.00  0.00            
ATOM   2936  S3e TYR  1327     791.290 710.340 761.980  1.00  0.00            
ATOM   2937  BBe PHE  1328     783.790 710.570 756.290  1.00  0.00            
ATOM   2938  S1e PHE  1328     782.110 713.100 757.440  1.00  0.00            
ATOM   2939  S2e PHE  1328     781.130 712.180 755.450  1.00  0.00            
ATOM   2940  S3e PHE  1328     780.780 714.490 756.000  1.00  0.00            
ATOM   2941  BBe LYS  1329     785.630 708.880 753.440  1.00  0.00            
ATOM   2942  S1e LYS  1329     785.760 706.570 753.830  1.00  0.00            
ATOM   2943  S2e LYS  1329     787.220 704.160 752.590  1.00  0.00            
ATOM   2944  BBc MET  1330     786.500 711.370 750.730  1.00  0.00            
ATOM   2945  S1c MET  1330     787.880 714.280 749.890  1.00  0.00            
ATOM   2946  BBc ARG  1331     785.940 710.170 747.280  1.00  0.00            
ATOM   2947  S1c ARG  1331     784.650 708.300 746.360  1.00  0.00            
ATOM   2948  S2c ARG  1331     784.560 705.240 748.050  1.00  0.00            
ATOM   2949  BBc THR  1332     786.190 712.100 744.100  1.00  0.00            
ATOM   2950  S1c THR  1332     786.590 714.010 744.080  1.00  0.00            
ATOM   2951  BBs GLY  1333     784.140 711.650 740.890  1.00  0.00            
ATOM   2952  BBs LYS  1334     781.120 712.310 738.770  1.00  0.00            
ATOM   2953  S1s LYS  1334     781.280 709.980 737.690  1.00  0.00            
ATOM   2954  S2s LYS  1334     782.340 707.630 739.270  1.00  0.00            
ATOM   2955  BBc SER  1335     778.690 712.300 741.760  1.00  0.00            
ATOM   2956  S1c SER  1335     779.620 710.800 742.600  1.00  0.00            
ATOM   2957  BBe SER  1336     776.400 715.260 742.330  1.00  0.00            
ATOM   2958  S1e SER  1336     777.100 717.080 742.260  1.00  0.00            
ATOM   2959  BBe ILE  1337     773.100 716.320 743.680  1.00  0.00            
ATOM   2960  S1e ILE  1337     773.520 717.760 745.620  1.00  0.00            
ATOM   2961  BBe MET  1338     769.990 718.010 742.140  1.00  0.00            
ATOM   2962  S1e MET  1338     769.730 717.710 738.610  1.00  0.00            
ATOM   2963  BBe ARG  1339     766.940 719.810 743.450  1.00  0.00            
ATOM   2964  S1e ARG  1339     765.940 721.810 744.550  1.00  0.00            
ATOM   2965  S2e ARG  1339     766.790 725.070 745.100  1.00  0.00            
ATOM   2966  BBc SER  1340     763.830 718.060 742.040  1.00  0.00            
ATOM   2967  S1c SER  1340     764.760 716.610 741.120  1.00  0.00            
ATOM   2968  BBc ASP  1341     760.260 716.770 742.410  1.00  0.00            
ATOM   2969  S1c ASP  1341     758.690 718.460 741.440  1.00  0.00            
ATOM   2970  BBc ALA  1342     760.550 714.350 739.520  1.00  0.00            
ATOM   2971  BBc PRO  1343     759.520 710.740 740.260  1.00  0.00            
ATOM   2972  S1c PRO  1343     757.710 710.330 739.820  1.00  0.00            
ATOM   2973  BBe ILE  1344     761.960 707.930 739.730  1.00  0.00            
ATOM   2974  S1e ILE  1344     763.790 707.340 741.280  1.00  0.00            
ATOM   2975  BBe ASP  1345     761.040 705.410 737.070  1.00  0.00            
ATOM   2976  S1e ASP  1345     758.450 705.510 737.380  1.00  0.00            
ATOM   2977  BBe THR  1346     763.020 702.550 735.450  1.00  0.00            
ATOM   2978  S1e THR  1346     763.370 700.920 736.470  1.00  0.00            
ATOM   2979  BBe CYS  1347     764.410 703.500 731.980  1.00  0.00            
ATOM   2980  S1e CYS  1347     762.920 703.140 730.170  1.00  0.00            
ATOM   2981  BBe ILE  1348     767.770 704.560 730.680  1.00  0.00            
ATOM   2982  S1e ILE  1348     769.900 703.590 729.750  1.00  0.00            
ATOM   2983  BBc SER  1349     768.240 708.250 730.030  1.00  0.00            
ATOM   2984  S1c SER  1349     767.260 708.810 728.440  1.00  0.00            
ATOM   2985  BBs GLU  1350     771.910 709.310 729.780  1.00  0.00            
ATOM   2986  S1s GLU  1350     773.880 707.610 729.610  1.00  0.00            
ATOM   2987  BBc CYS  1351     770.790 712.800 730.640  1.00  0.00            
ATOM   2988  S1c CYS  1351     769.810 714.210 728.930  1.00  0.00            
ATOM   2989  BBe ILE  1352     768.990 714.250 733.680  1.00  0.00            
ATOM   2990  S1e ILE  1352     768.150 713.300 735.500  1.00  0.00            
ATOM   2991  BBe THR  1353     767.100 717.530 734.200  1.00  0.00            
ATOM   2992  S1e THR  1353     766.220 717.940 732.510  1.00  0.00            
ATOM   2993  BBt PRO  1354     765.130 718.770 737.160  1.00  0.00            
ATOM   2994  S1t PRO  1354     765.830 720.510 737.470  1.00  0.00            
ATOM   2995  BBt ASN  1355     762.180 718.200 735.010  1.00  0.00            
ATOM   2996  S1t ASN  1355     759.880 717.950 736.050  1.00  0.00            
ATOM   2997  BBe GLY  1356     763.030 714.560 734.530  1.00  0.00            
ATOM   2998  BBe SER  1357     765.020 712.610 731.940  1.00  0.00            
ATOM   2999  S1e SER  1357     764.110 710.890 731.770  1.00  0.00            
ATOM   3000  BBc ILE  1358     765.230 713.970 728.370  1.00  0.00            
ATOM   3001  S1c ILE  1358     765.430 716.250 727.810  1.00  0.00            
ATOM   3002  BBc PRO  1359     766.680 712.310 725.240  1.00  0.00            
ATOM   3003  S1c PRO  1359     765.720 712.230 723.600  1.00  0.00            
ATOM   3004  BBc ASN  1360     770.220 712.980 724.140  1.00  0.00            
ATOM   3005  S1c ASN  1360     771.670 711.310 725.220  1.00  0.00            
ATOM   3006  BBs ASP  1361     770.040 712.440 720.380  1.00  0.00            
ATOM   3007  S1s ASP  1361     770.240 711.560 718.040  1.00  0.00            
ATOM   3008  BBs LYS  1362     769.450 716.170 719.440  1.00  0.00            
ATOM   3009  S1s LYS  1362     767.120 715.510 718.130  1.00  0.00            
ATOM   3010  S2s LYS  1362     766.720 714.470 715.500  1.00  0.00            
ATOM   3011  BBs PRO  1363     772.290 718.750 719.780  1.00  0.00            
ATOM   3012  S1s PRO  1363     774.120 718.500 719.360  1.00  0.00            
ATOM   3013  BBe PHE  1364     770.380 721.420 721.700  1.00  0.00            
ATOM   3014  S1e PHE  1364     772.610 723.930 721.310  1.00  0.00            
ATOM   3015  S2e PHE  1364     771.870 723.370 719.100  1.00  0.00            
ATOM   3016  S3e PHE  1364     774.200 723.290 719.640  1.00  0.00            
ATOM   3017  BBe GLN  1365     767.680 721.460 724.500  1.00  0.00            
ATOM   3018  S1e GLN  1365     767.900 719.930 726.950  1.00  0.00            
ATOM   3019  BBc ASN  1366     764.930 723.850 725.650  1.00  0.00            
ATOM   3020  S1c ASN  1366     763.970 726.000 725.800  1.00  0.00            
ATOM   3021  BBs VAL  1367     763.870 722.220 729.030  1.00  0.00            
ATOM   3022  S1s VAL  1367     762.580 720.690 728.910  1.00  0.00            
ATOM   3023  BBc ASN  1368     766.150 723.260 731.900  1.00  0.00            
ATOM   3024  S1c ASN  1368     764.630 722.830 733.760  1.00  0.00            
ATOM   3025  BBs LYS  1369     769.720 724.590 732.290  1.00  0.00            
ATOM   3026  S1s LYS  1369     768.940 726.560 733.650  1.00  0.00            
ATOM   3027  S2s LYS  1369     767.290 726.550 735.950  1.00  0.00            
ATOM   3028  BBc ILE  1370     770.100 722.130 735.150  1.00  0.00            
ATOM   3029  S1c ILE  1370     771.090 722.250 737.270  1.00  0.00            
ATOM   3030  BBc THR  1371     771.690 719.040 733.610  1.00  0.00            
ATOM   3031  S1c THR  1371     771.300 718.710 731.730  1.00  0.00            
ATOM   3032  BBe TYR  1372     773.460 715.990 734.880  1.00  0.00            
ATOM   3033  S1e TYR  1372     774.700 714.930 737.780  1.00  0.00            
ATOM   3034  S2e TYR  1372     773.490 713.350 736.430  1.00  0.00            
ATOM   3035  S3e TYR  1372     776.050 712.140 737.690  1.00  0.00            
ATOM   3036  BBe GLY  1373     774.900 713.500 732.280  1.00  0.00            
ATOM   3037  BBe ALA  1374     775.560 713.270 728.590  1.00  0.00            
ATOM   3038  BBe CYS  1375     773.550 716.450 727.840  1.00  0.00            
ATOM   3039  S1e CYS  1375     775.000 717.860 729.040  1.00  0.00            
ATOM   3040  BBc PRO  1376     772.220 718.640 724.810  1.00  0.00            
ATOM   3041  S1c PRO  1376     770.970 717.400 724.090  1.00  0.00            
ATOM   3042  BBe LYS  1377     773.180 722.270 725.530  1.00  0.00            
ATOM   3043  S1e LYS  1377     775.130 723.070 727.010  1.00  0.00            
ATOM   3044  S2e LYS  1377     777.540 721.850 728.080  1.00  0.00            
ATOM   3045  BBe TYR  1378     770.470 724.520 726.890  1.00  0.00            
ATOM   3046  S1e TYR  1378     769.330 727.670 728.890  1.00  0.00            
ATOM   3047  S2e TYR  1378     768.070 725.670 728.460  1.00  0.00            
ATOM   3048  S3e TYR  1378     766.350 727.940 729.690  1.00  0.00            
ATOM   3049  BBc VAL  1379     769.350 726.990 724.330  1.00  0.00            
ATOM   3050  S1c VAL  1379     768.970 725.940 722.670  1.00  0.00            
ATOM   3051  BBs LYS  1380     766.770 729.740 724.690  1.00  0.00            
ATOM   3052  S1s LYS  1380     767.920 731.670 725.790  1.00  0.00            
ATOM   3053  S2s LYS  1380     769.630 732.360 728.110  1.00  0.00            
ATOM   3054  BBc GLN  1381     765.330 728.840 721.230  1.00  0.00            
ATOM   3055  S1c GLN  1381     766.590 728.190 719.220  1.00  0.00            
ATOM   3056  BBs ASN  1382     762.560 726.360 721.410  1.00  0.00            
ATOM   3057  S1s ASN  1382     760.220 727.030 721.560  1.00  0.00            
ATOM   3058  BBc THR  1383     762.690 724.920 717.950  1.00  0.00            
ATOM   3059  S1c THR  1383     761.650 723.280 717.910  1.00  0.00            
ATOM   3060  BBc LEU  1384     765.460 725.040 715.390  1.00  0.00            
ATOM   3061  S1c LEU  1384     767.940 724.480 716.220  1.00  0.00            
ATOM   3062  BBe LYS  1385     765.110 723.100 712.270  1.00  0.00            
ATOM   3063  S1e LYS  1385     762.580 722.640 711.950  1.00  0.00            
ATOM   3064  S2e LYS  1385     760.700 720.510 712.180  1.00  0.00            
ATOM   3065  BBe LEU  1386     767.820 721.580 710.120  1.00  0.00            
ATOM   3066  S1e LEU  1386     770.330 720.900 710.120  1.00  0.00            
ATOM   3067  BBe ALA  1387     766.890 721.250 706.400  1.00  0.00            
ATOM   3068  BBc THR  1388     767.050 717.580 705.320  1.00  0.00            
ATOM   3069  S1c THR  1388     766.610 715.700 705.600  1.00  0.00            
ATOM   3070  BBs GLY  1389     765.660 718.300 701.850  1.00  0.00            
ATOM   3071  BBc MET  1390     765.740 720.740 698.930  1.00  0.00            
ATOM   3072  S1c MET  1390     766.290 718.080 697.260  1.00  0.00            
ATOM   3073  BBe ARG  1391     763.460 723.740 698.700  1.00  0.00            
ATOM   3074  S1e ARG  1391     764.400 724.990 696.800  1.00  0.00            
ATOM   3075  S2e ARG  1391     765.210 728.090 696.150  1.00  0.00            
ATOM   3076  BBc ASN  1392     759.720 722.920 698.040  1.00  0.00            
ATOM   3077  S1c ASN  1392     757.540 723.170 699.400  1.00  0.00            
ATOM   3078  BBc VAL  1393     758.470 724.730 694.930  1.00  0.00            
ATOM   3079  S1c VAL  1393     760.010 724.250 693.740  1.00  0.00            
ATOM   3080  BBc PRO  1394     754.910 723.550 694.550  1.00  0.00            
ATOM   3081  S1c PRO  1394     754.300 722.100 695.620  1.00  0.00            
ATOM   3082  BBc GLU  1395     752.890 723.190 691.350  1.00  0.00            
ATOM   3083  S1c GLU  1395     753.140 720.780 690.310  1.00  0.00            
ATOM   3084  BBc LYS  1396     749.980 725.520 691.950  1.00  0.00            
ATOM   3085  S1c LYS  1396     747.790 726.310 692.700  1.00  0.00            
ATOM   3086  S2c LYS  1396     745.670 727.770 694.420  1.00  0.00            
ATOM   3087  BBc GLY  1397     769.830 729.340 695.240  1.00  0.00            
ATOM   3088  BBt LEU  1398     773.050 730.010 693.480  1.00  0.00            
ATOM   3089  S1t LEU  1398     775.420 730.480 694.550  1.00  0.00            
ATOM   3090  BBt PHE  1399     772.520 727.650 690.540  1.00  0.00            
ATOM   3091  S1t PHE  1399     773.610 729.260 687.440  1.00  0.00            
ATOM   3092  S2t PHE  1399     775.280 727.730 688.230  1.00  0.00            
ATOM   3093  S3t PHE  1399     775.080 728.190 685.880  1.00  0.00            
ATOM   3094  BBs GLY  1400     769.220 729.030 689.570  1.00  0.00            
ATOM   3095  BBt ALA  1401     767.800 725.690 688.820  1.00  0.00            
ATOM   3096  BBe ILE  1402     765.240 724.670 691.490  1.00  0.00            
ATOM   3097  S1e ILE  1402     763.730 723.440 690.570  1.00  0.00            
ATOM   3098  BBt ALA  1403     762.910 727.640 691.900  1.00  0.00            
ATOM   3099  BBt GLY  1404     764.760 729.070 688.960  1.00  0.00            
ATOM   3100  BBt PHE  1405     765.030 728.200 685.270  1.00  0.00            
ATOM   3101  S1t PHE  1405     767.850 727.550 683.860  1.00  0.00            
ATOM   3102  S2t PHE  1405     768.300 729.680 684.860  1.00  0.00            
ATOM   3103  S3t PHE  1405     770.090 728.390 683.920  1.00  0.00            
ATOM   3104  BBe ILE  1406     762.970 725.160 686.320  1.00  0.00            
ATOM   3105  S1e ILE  1406     762.350 722.840 686.140  1.00  0.00            
ATOM   3106  BBc GLU  1407     759.480 726.540 686.760  1.00  0.00            
ATOM   3107  S1c GLU  1407     757.420 727.430 685.020  1.00  0.00            
ATOM   3108  BBc ASN  1408     758.110 724.320 689.550  1.00  0.00            
ATOM   3109  S1c ASN  1408     756.810 726.070 690.660  1.00  0.00            
ATOM   3110  BBc GLY  1409     758.570 720.900 691.190  1.00  0.00            
ATOM   3111  BBe TRP  1410     756.890 717.620 690.510  1.00  0.00            
ATOM   3112  S1e TRP  1410     757.460 717.760 687.970  1.00  0.00            
ATOM   3113  S2e TRP  1410     758.320 719.190 686.530  1.00  0.00            
ATOM   3114  S3e TRP  1410     759.030 717.520 684.810  1.00  0.00            
ATOM   3115  S4e TRP  1410     757.910 715.670 686.580  1.00  0.00            
ATOM   3116  BBt GLU  1411     754.500 716.320 693.210  1.00  0.00            
ATOM   3117  S1t GLU  1411     753.100 717.590 694.320  1.00  0.00            
ATOM   3118  BBt GLY  1412     754.070 713.280 690.900  1.00  0.00            
ATOM   3119  BBc MET  1413     757.620 712.050 691.310  1.00  0.00            
ATOM   3120  S1c MET  1413     760.170 712.580 690.030  1.00  0.00            
ATOM   3121  BBc ILE  1414     757.260 709.760 694.210  1.00  0.00            
ATOM   3122  S1c ILE  1414     755.740 709.820 695.740  1.00  0.00            
ATOM   3123  BBs ASP  1415     760.360 707.850 693.470  1.00  0.00            
ATOM   3124  S1s ASP  1415     760.890 705.590 694.380  1.00  0.00            
ATOM   3125  BBc GLY  1416     762.910 710.610 693.480  1.00  0.00            
ATOM   3126  BBs TRP  1417     764.520 713.930 694.160  1.00  0.00            
ATOM   3127  S1s TRP  1417     764.390 713.810 696.730  1.00  0.00            
ATOM   3128  S2s TRP  1417     763.090 714.090 698.480  1.00  0.00            
ATOM   3129  S3s TRP  1417     764.750 713.460 700.240  1.00  0.00            
ATOM   3130  S4s TRP  1417     766.380 712.890 698.030  1.00  0.00            
ATOM   3131  BBe TYR  1418     765.350 713.900 690.480  1.00  0.00            
ATOM   3132  S1e TYR  1418     766.870 716.400 690.750  1.00  0.00            
ATOM   3133  S2e TYR  1418     768.490 714.730 690.150  1.00  0.00            
ATOM   3134  S3e TYR  1418     768.910 715.850 693.010  1.00  0.00            
ATOM   3135  BBe GLY  1419     764.110 712.750 687.140  1.00  0.00            
ATOM   3136  BBe PHE  1420     762.950 713.250 683.650  1.00  0.00            
ATOM   3137  S1e PHE  1420     764.530 711.890 681.080  1.00  0.00            
ATOM   3138  S2e PHE  1420     766.320 712.090 682.670  1.00  0.00            
ATOM   3139  S3e PHE  1420     766.690 712.680 680.380  1.00  0.00            
ATOM   3140  BBe ARG  1421     759.640 713.390 681.820  1.00  0.00            
ATOM   3141  S1e ARG  1421     757.210 714.100 681.710  1.00  0.00            
ATOM   3142  S2e ARG  1421     754.070 713.490 682.740  1.00  0.00            
ATOM   3143  BBe HIS  1422     759.700 712.680 678.060  1.00  0.00            
ATOM   3144  S1e HIS  1422     760.380 710.850 678.010  1.00  0.00            
ATOM   3145  S2e HIS  1422     761.000 709.050 677.690  1.00  0.00            
ATOM   3146  S3e HIS  1422     761.720 708.850 679.720  1.00  0.00            
ATOM   3147  BBe GLN  1423     757.080 713.000 675.230  1.00  0.00            
ATOM   3148  S1e GLN  1423     755.740 715.510 676.240  1.00  0.00            
ATOM   3149  BBe ASN  1424     757.760 710.900 672.160  1.00  0.00            
ATOM   3150  S1e ASN  1424     759.000 708.910 673.140  1.00  0.00            
ATOM   3151  BBt SER  1425     755.850 709.520 669.200  1.00  0.00            
ATOM   3152  S1t SER  1425     755.120 709.820 667.420  1.00  0.00            
ATOM   3153  BBt GLU  1426     755.160 706.470 671.500  1.00  0.00            
ATOM   3154  S1t GLU  1426     757.390 704.220 671.240  1.00  0.00            
ATOM   3155  BBe GLY  1427     753.900 708.650 674.220  1.00  0.00            
ATOM   3156  BBe THR  1428     754.770 710.530 677.490  1.00  0.00            
ATOM   3157  S1e THR  1428     753.030 711.240 678.020  1.00  0.00            
ATOM   3158  BBe GLY  1429     756.760 709.250 680.440  1.00  0.00            
ATOM   3159  BBe GLN  1430     758.380 709.500 683.790  1.00  0.00            
ATOM   3160  S1e GLN  1430     757.550 710.630 685.880  1.00  0.00            
ATOM   3161  BBe ALA  1431     761.560 708.100 685.350  1.00  0.00            
ATOM   3162  BBe ALA  1432     763.430 709.400 688.310  1.00  0.00            
ATOM   3163  BBc ASP  1433     767.240 709.900 688.560  1.00  0.00            
ATOM   3164  S1c ASP  1433     768.890 710.750 686.800  1.00  0.00            
ATOM   3165  BBh LEU  1434     768.610 707.220 690.980  1.00  0.00            
ATOM   3166  S1h LEU  1434     768.900 704.620 690.260  1.00  0.00            
ATOM   3167  BBh LYS  1435     772.290 708.150 691.030  1.00  0.00            
ATOM   3168  S1h LYS  1435     774.270 707.860 692.560  1.00  0.00            
ATOM   3169  S2h LYS  1435     777.110 707.350 693.030  1.00  0.00            
ATOM   3170  BBh SER  1436     771.680 711.880 691.350  1.00  0.00            
ATOM   3171  S1h SER  1436     773.070 713.220 691.110  1.00  0.00            
ATOM   3172  BBh THR  1437     769.010 711.270 694.020  1.00  0.00            
ATOM   3173  S1h THR  1437     767.370 710.270 694.360  1.00  0.00            
ATOM   3174  BBh GLN  1438     771.310 709.090 696.130  1.00  0.00            
ATOM   3175  S1h GLN  1438     769.850 707.020 697.250  1.00  0.00            
ATOM   3176  BBh ALA  1439     773.890 711.810 695.600  1.00  0.00            
ATOM   3177  BBh ALA  1440     771.660 714.410 697.250  1.00  0.00            
ATOM   3178  BBh ILE  1441     770.750 712.100 700.150  1.00  0.00            
ATOM   3179  S1h ILE  1441     769.200 712.190 701.750  1.00  0.00            
ATOM   3180  BBh ASP  1442     774.250 711.030 701.090  1.00  0.00            
ATOM   3181  S1h ASP  1442     774.000 708.520 701.280  1.00  0.00            
ATOM   3182  BBh GLN  1443     775.590 714.550 701.210  1.00  0.00            
ATOM   3183  S1h GLN  1443     778.330 714.190 699.250  1.00  0.00            
ATOM   3184  BBh ILE  1444     772.530 715.480 703.360  1.00  0.00            
ATOM   3185  S1h ILE  1444     771.090 716.850 701.940  1.00  0.00            
ATOM   3186  BBh ASN  1445     772.850 712.550 705.630  1.00  0.00            
ATOM   3187  S1h ASN  1445     771.590 710.260 705.900  1.00  0.00            
ATOM   3188  BBh ARG  1446     776.590 712.960 706.240  1.00  0.00            
ATOM   3189  S1h ARG  1446     778.380 712.620 707.680  1.00  0.00            
ATOM   3190  S2h ARG  1446     779.620 711.280 710.610  1.00  0.00            
ATOM   3191  BBh LYS  1447     775.740 716.650 706.820  1.00  0.00            
ATOM   3192  S1h LYS  1447     775.040 718.970 706.310  1.00  0.00            
ATOM   3193  S2h LYS  1447     776.190 720.880 704.320  1.00  0.00            
ATOM   3194  BBh LEU  1448     773.180 715.750 709.490  1.00  0.00            
ATOM   3195  S1h LEU  1448     771.100 716.530 708.020  1.00  0.00            
ATOM   3196  BBh ASN  1449     775.140 712.970 711.150  1.00  0.00            
ATOM   3197  S1h ASN  1449     773.870 710.830 710.660  1.00  0.00            
ATOM   3198  BBh ARG  1450     777.860 715.580 711.820  1.00  0.00            
ATOM   3199  S1h ARG  1450     779.200 717.170 710.510  1.00  0.00            
ATOM   3200  S2h ARG  1450     782.090 718.510 710.980  1.00  0.00            
ATOM   3201  BBh VAL  1451     775.410 717.630 713.950  1.00  0.00            
ATOM   3202  S1h VAL  1451     774.650 719.450 714.340  1.00  0.00            
ATOM   3203  BBh ILE  1452     773.220 715.050 715.720  1.00  0.00            
ATOM   3204  S1h ILE  1452     771.430 714.760 714.720  1.00  0.00            
ATOM   3205  BBs GLU  1453     775.700 712.600 717.060  1.00  0.00            
ATOM   3206  S1s GLU  1453     778.100 711.830 715.470  1.00  0.00            
ATOM   3207  BBc LYS  1454     777.390 715.000 719.490  1.00  0.00            
ATOM   3208  S1c LYS  1454     778.230 716.480 717.780  1.00  0.00            
ATOM   3209  S2c LYS  1454     780.320 716.710 715.480  1.00  0.00            
ATOM   3210  BBc THR  1455     776.640 715.450 723.290  1.00  0.00            
ATOM   3211  S1c THR  1455     775.150 714.310 723.810  1.00  0.00            
ATOM   3212  BBe ASN  1456     779.000 716.190 726.070  1.00  0.00            
ATOM   3213  S1e ASN  1456     781.350 717.240 725.600  1.00  0.00            
ATOM   3214  BBe GLU  1457     779.060 714.840 729.640  1.00  0.00            
ATOM   3215  S1e GLU  1457     782.190 714.960 729.840  1.00  0.00            
ATOM   3216  BBe LYS  1458     778.760 717.350 732.510  1.00  0.00            
ATOM   3217  S1e LYS  1458     780.160 719.070 731.190  1.00  0.00            
ATOM   3218  S2e LYS  1458     781.990 720.650 729.400  1.00  0.00            
ATOM   3219  BBc PHE  1459     778.730 715.870 735.970  1.00  0.00            
ATOM   3220  S1c PHE  1459     779.430 712.680 734.410  1.00  0.00            
ATOM   3221  S2c PHE  1459     781.480 713.910 734.590  1.00  0.00            
ATOM   3222  S3c PHE  1459     781.420 711.860 733.350  1.00  0.00            
ATOM   3223  BBs HIS  1460     779.460 718.340 738.680  1.00  0.00            
ATOM   3224  S1s HIS  1460     781.360 718.090 739.090  1.00  0.00            
ATOM   3225  S2s HIS  1460     783.260 717.960 739.380  1.00  0.00            
ATOM   3226  S3s HIS  1460     783.440 716.300 738.010  1.00  0.00            
ATOM   3227  BBc GLN  1461     778.420 721.860 738.040  1.00  0.00            
ATOM   3228  S1c GLN  1461     775.630 719.790 736.230  1.00  0.00            
ATOM   3229  BBc ILE  1462     777.500 725.040 739.640  1.00  0.00            
ATOM   3230  S1c ILE  1462     778.880 725.190 741.350  1.00  0.00            
ATOM   3231  BBc GLU  1463     774.190 725.660 741.140  1.00  0.00            
ATOM   3232  S1c GLU  1463     775.000 725.560 743.920  1.00  0.00            
ATOM   3233  BBc LYS  1464     771.800 727.800 739.050  1.00  0.00            
ATOM   3234  S1c LYS  1464     772.640 727.360 736.840  1.00  0.00            
ATOM   3235  S2c LYS  1464     774.500 725.310 735.620  1.00  0.00            
ATOM   3236  BBc GLU  1465     768.550 728.640 740.920  1.00  0.00            
ATOM   3237  S1c GLU  1465     765.330 727.760 740.830  1.00  0.00            
ATOM   3238  BBc PHE  1466     768.900 730.260 744.330  1.00  0.00            
ATOM   3239  S1c PHE  1466     771.120 729.690 746.830  1.00  0.00            
ATOM   3240  S2c PHE  1466     770.720 727.800 745.420  1.00  0.00            
ATOM   3241  S3c PHE  1466     772.000 727.540 747.430  1.00  0.00            
ATOM   3242  BBs SER  1467     766.130 730.630 746.940  1.00  0.00            
ATOM   3243  S1s SER  1467     764.320 730.030 747.370  1.00  0.00            
ATOM   3244  BBs GLU  1468     767.570 733.640 748.780  1.00  0.00            
ATOM   3245  S1s GLU  1468     766.020 734.740 750.860  1.00  0.00            
ATOM   3246  BBc VAL  1469     769.470 736.780 747.860  1.00  0.00            
ATOM   3247  S1c VAL  1469     768.890 738.440 748.820  1.00  0.00            
ATOM   3248  BBc GLU  1470     773.240 736.810 748.730  1.00  0.00            
ATOM   3249  S1c GLU  1470     776.710 735.660 749.320  1.00  0.00            
ATOM   3250  BBc GLY  1471     774.760 739.160 746.140  1.00  0.00            
ATOM   3251  BBh ARG  1472     778.120 739.460 744.480  1.00  0.00            
ATOM   3252  S1h ARG  1472     780.220 741.000 744.210  1.00  0.00            
ATOM   3253  S2h ARG  1472     783.560 741.040 745.420  1.00  0.00            
ATOM   3254  BBh ILE  1473     778.820 735.730 744.330  1.00  0.00            
ATOM   3255  S1h ILE  1473     780.340 734.510 743.480  1.00  0.00            
ATOM   3256  BBh GLN  1474     775.350 734.820 743.100  1.00  0.00            
ATOM   3257  S1h GLN  1474     772.730 734.900 744.420  1.00  0.00            
ATOM   3258  BBh ASP  1475     775.490 737.620 740.490  1.00  0.00            
ATOM   3259  S1h ASP  1475     774.060 739.650 740.750  1.00  0.00            
ATOM   3260  BBh LEU  1476     778.530 736.130 738.910  1.00  0.00            
ATOM   3261  S1h LEU  1476     781.050 736.300 738.780  1.00  0.00            
ATOM   3262  BBh GLU  1477     777.240 732.630 739.040  1.00  0.00            
ATOM   3263  S1h GLU  1477     776.930 729.590 738.030  1.00  0.00            
ATOM   3264  BBh LYS  1478     774.190 733.830 737.160  1.00  0.00            
ATOM   3265  S1h LYS  1478     772.360 735.290 737.750  1.00  0.00            
ATOM   3266  S2h LYS  1478     770.130 735.440 739.860  1.00  0.00            
ATOM   3267  BBh TYR  1479     776.230 735.970 734.850  1.00  0.00            
ATOM   3268  S1h TYR  1479     776.590 737.780 732.550  1.00  0.00            
ATOM   3269  S2h TYR  1479     778.140 738.730 734.130  1.00  0.00            
ATOM   3270  S3h TYR  1479     779.410 738.240 731.340  1.00  0.00            
ATOM   3271  BBh VAL  1480     778.200 732.940 734.030  1.00  0.00            
ATOM   3272  S1h VAL  1480     779.800 731.840 734.500  1.00  0.00            
ATOM   3273  BBh GLU  1481     775.370 730.620 733.090  1.00  0.00            
ATOM   3274  S1h GLU  1481     773.210 728.280 732.260  1.00  0.00            
ATOM   3275  BBh ASP  1482     773.370 733.260 731.280  1.00  0.00            
ATOM   3276  S1h ASP  1482     771.260 733.910 732.320  1.00  0.00            
ATOM   3277  BBh THR  1483     776.520 734.240 729.210  1.00  0.00            
ATOM   3278  S1h THR  1483     776.120 735.830 728.150  1.00  0.00            
ATOM   3279  BBh LYS  1484     777.410 730.590 728.510  1.00  0.00            
ATOM   3280  S1h LYS  1484     779.650 730.400 729.750  1.00  0.00            
ATOM   3281  S2h LYS  1484     782.100 731.780 730.350  1.00  0.00            
ATOM   3282  BBh ILE  1485     773.860 730.160 727.280  1.00  0.00            
ATOM   3283  S1h ILE  1485     773.790 728.080 726.720  1.00  0.00            
ATOM   3284  BBh ASP  1486     773.510 733.200 725.040  1.00  0.00            
ATOM   3285  S1h ASP  1486     772.530 735.360 724.440  1.00  0.00            
ATOM   3286  BBh LEU  1487     776.840 731.970 723.450  1.00  0.00            
ATOM   3287  S1h LEU  1487     778.470 732.210 721.290  1.00  0.00            
ATOM   3288  BBh TRP  1488     775.280 728.640 722.440  1.00  0.00            
ATOM   3289  S1h TRP  1488     776.860 726.900 723.310  1.00  0.00            
ATOM   3290  S2h TRP  1488     777.220 724.850 722.600  1.00  0.00            
ATOM   3291  S3h TRP  1488     779.180 724.320 724.060  1.00  0.00            
ATOM   3292  S4h TRP  1488     778.580 726.810 725.180  1.00  0.00            
ATOM   3293  BBh SER  1489     771.840 730.190 721.520  1.00  0.00            
ATOM   3294  S1h SER  1489     770.040 730.870 721.200  1.00  0.00            
ATOM   3295  BBh TYR  1490     774.020 732.230 718.990  1.00  0.00            
ATOM   3296  S1h TYR  1490     772.920 734.760 716.880  1.00  0.00            
ATOM   3297  S2h TYR  1490     775.300 734.450 716.880  1.00  0.00            
ATOM   3298  S3h TYR  1490     774.430 737.070 715.470  1.00  0.00            
ATOM   3299  BBh ASN  1491     775.900 729.110 718.070  1.00  0.00            
ATOM   3300  S1h ASN  1491     777.780 728.750 716.620  1.00  0.00            
ATOM   3301  BBh ALA  1492     772.560 727.450 717.360  1.00  0.00            
ATOM   3302  BBh GLU  1493     770.980 730.290 715.400  1.00  0.00            
ATOM   3303  S1h GLU  1493     769.100 732.290 716.450  1.00  0.00            
ATOM   3304  BBh LEU  1494     774.270 730.350 713.420  1.00  0.00            
ATOM   3305  S1h LEU  1494     774.410 732.410 711.820  1.00  0.00            
ATOM   3306  BBh LEU  1495     774.640 726.660 712.900  1.00  0.00            
ATOM   3307  S1h LEU  1495     775.580 724.840 714.610  1.00  0.00            
ATOM   3308  BBh VAL  1496     771.380 725.850 711.130  1.00  0.00            
ATOM   3309  S1h VAL  1496     769.640 725.530 712.050  1.00  0.00            
ATOM   3310  BBh ALA  1497     771.210 729.200 709.280  1.00  0.00            
ATOM   3311  BBh LEU  1498     774.510 728.210 707.690  1.00  0.00            
ATOM   3312  S1h LEU  1498     776.790 728.580 708.920  1.00  0.00            
ATOM   3313  BBh GLU  1499     773.800 724.540 707.180  1.00  0.00            
ATOM   3314  S1h GLU  1499     775.390 723.120 709.290  1.00  0.00            
ATOM   3315  BBh ASN  1500     770.350 725.340 705.700  1.00  0.00            
ATOM   3316  S1h ASN  1500     768.100 725.720 706.830  1.00  0.00            
ATOM   3317  BBh GLN  1501     771.980 727.740 703.200  1.00  0.00            
ATOM   3318  S1h GLN  1501     772.210 729.940 701.530  1.00  0.00            
ATOM   3319  BBh HIS  1502     774.470 725.170 702.010  1.00  0.00            
ATOM   3320  S1h HIS  1502     776.240 724.810 701.280  1.00  0.00            
ATOM   3321  S2h HIS  1502     778.020 724.370 700.680  1.00  0.00            
ATOM   3322  S3h HIS  1502     778.610 726.450 700.650  1.00  0.00            
ATOM   3323  BBh THR  1503     771.690 722.660 702.180  1.00  0.00            
ATOM   3324  S1h THR  1503     771.300 721.070 703.230  1.00  0.00            
ATOM   3325  BBh ILE  1504     769.520 724.610 699.730  1.00  0.00            
ATOM   3326  S1h ILE  1504     767.570 725.190 700.830  1.00  0.00            
ATOM   3327  BBh ASP  1505     772.400 725.490 697.300  1.00  0.00            
ATOM   3328  S1h ASP  1505     774.370 726.930 697.340  1.00  0.00            
ATOM   3329  BBh LEU  1506     773.440 721.840 697.520  1.00  0.00            
ATOM   3330  S1h LEU  1506     774.500 720.290 699.460  1.00  0.00            
ATOM   3331  BBh ALA  1507     770.010 720.740 696.320  1.00  0.00            
ATOM   3332  BBh ASP  1508     770.290 723.240 693.530  1.00  0.00            
ATOM   3333  S1h ASP  1508     768.760 724.820 694.510  1.00  0.00            
ATOM   3334  BBh SER  1509     773.900 722.250 692.820  1.00  0.00            
ATOM   3335  S1h SER  1509     774.730 723.380 691.470  1.00  0.00            
ATOM   3336  BBh GLU  1510     772.770 718.700 692.310  1.00  0.00            
ATOM   3337  S1h GLU  1510     774.360 717.440 694.420  1.00  0.00            
ATOM   3338  BBh MET  1511     769.730 719.690 690.180  1.00  0.00            
ATOM   3339  S1h MET  1511     767.470 720.440 688.370  1.00  0.00            
ATOM   3340  BBh ASN  1512     772.070 721.450 687.870  1.00  0.00            
ATOM   3341  S1h ASN  1512     772.310 723.810 686.950  1.00  0.00            
ATOM   3342  BBh LYS  1513     774.790 718.820 687.940  1.00  0.00            
ATOM   3343  S1h LYS  1513     776.550 717.430 688.740  1.00  0.00            
ATOM   3344  S2h LYS  1513     777.420 714.750 687.970  1.00  0.00            
ATOM   3345  BBh LEU  1514     772.160 716.460 686.510  1.00  0.00            
ATOM   3346  S1h LEU  1514     772.340 713.760 686.550  1.00  0.00            
ATOM   3347  BBh PHE  1515     771.210 718.880 683.610  1.00  0.00            
ATOM   3348  S1h PHE  1515     770.180 721.450 681.890  1.00  0.00            
ATOM   3349  S2h PHE  1515     768.990 721.540 683.970  1.00  0.00            
ATOM   3350  S3h PHE  1515     770.120 723.490 683.150  1.00  0.00            
ATOM   3351  BBh GLU  1516     774.760 719.820 682.540  1.00  0.00            
ATOM   3352  S1h GLU  1516     774.880 722.760 682.380  1.00  0.00            
ATOM   3353  BBh LYS  1517     775.340 716.100 682.890  1.00  0.00            
ATOM   3354  S1h LYS  1517     777.010 714.620 682.570  1.00  0.00            
ATOM   3355  S2h LYS  1517     778.880 712.980 682.030  1.00  0.00            
ATOM   3356  BBh THR  1518     772.310 715.290 680.610  1.00  0.00            
ATOM   3357  S1h THR  1518     771.240 713.970 681.550  1.00  0.00            
ATOM   3358  BBh ARG  1519     773.170 717.870 677.990  1.00  0.00            
ATOM   3359  S1h ARG  1519     773.250 719.970 676.930  1.00  0.00            
ATOM   3360  S2h ARG  1519     774.560 722.960 676.900  1.00  0.00            
ATOM   3361  BBh ARG  1520     776.630 716.670 677.620  1.00  0.00            
ATOM   3362  S1h ARG  1520     777.850 718.630 678.700  1.00  0.00            
ATOM   3363  S2h ARG  1520     778.930 722.130 679.580  1.00  0.00            
ATOM   3364  BBh GLN  1521     774.980 713.360 676.880  1.00  0.00            
ATOM   3365  S1h GLN  1521     775.780 711.000 677.860  1.00  0.00            
ATOM   3366  BBh LEU  1522     773.100 715.040 674.020  1.00  0.00            
ATOM   3367  S1h LEU  1522     770.660 714.740 674.870  1.00  0.00            
ATOM   3368  BBt ARG  1523     775.810 716.950 672.160  1.00  0.00            
ATOM   3369  S1t ARG  1523     777.150 718.690 672.990  1.00  0.00            
ATOM   3370  S2t ARG  1523     777.050 722.100 671.920  1.00  0.00            
ATOM   3371  BBt GLU  1524     774.440 718.360 668.890  1.00  0.00            
ATOM   3372  S1t GLU  1524     773.500 721.220 668.030  1.00  0.00            
ATOM   3373  BBs ASN  1525     771.300 716.190 668.590  1.00  0.00            
ATOM   3374  S1s ASN  1525     772.040 714.110 669.740  1.00  0.00            
ATOM   3375  BBe ALA  1526     769.190 718.080 671.120  1.00  0.00            
ATOM   3376  BBe GLU  1527     768.910 721.610 672.430  1.00  0.00            
ATOM   3377  S1e GLU  1527     771.660 723.800 672.270  1.00  0.00            
ATOM   3378  BBe ASP  1528     768.040 723.280 675.750  1.00  0.00            
ATOM   3379  S1e ASP  1528     768.620 723.220 678.140  1.00  0.00            
ATOM   3380  BBc MET  1529     764.700 724.930 675.660  1.00  0.00            
ATOM   3381  S1c MET  1529     763.080 725.890 674.160  1.00  0.00            
ATOM   3382  BBs GLY  1530     765.410 726.960 678.880  1.00  0.00            
ATOM   3383  BBs ASN  1531     762.380 725.350 680.590  1.00  0.00            
ATOM   3384  S1s ASN  1531     761.140 727.270 681.910  1.00  0.00            
ATOM   3385  BBs GLY  1532     764.340 722.490 682.030  1.00  0.00            
ATOM   3386  BBe CYS  1533     764.070 720.510 678.790  1.00  0.00            
ATOM   3387  S1e CYS  1533     762.200 721.150 677.310  1.00  0.00            
ATOM   3388  BBe PHE  1534     766.040 719.130 675.870  1.00  0.00            
ATOM   3389  S1e PHE  1534     768.310 718.690 678.070  1.00  0.00            
ATOM   3390  S2e PHE  1534     767.240 716.550 677.880  1.00  0.00            
ATOM   3391  S3e PHE  1534     767.910 717.370 680.040  1.00  0.00            
ATOM   3392  BBe LYS  1535     764.130 719.110 672.470  1.00  0.00            
ATOM   3393  S1e LYS  1535     762.270 721.040 672.490  1.00  0.00            
ATOM   3394  S2e LYS  1535     759.830 722.540 673.110  1.00  0.00            
ATOM   3395  BBe ILE  1536     765.930 716.100 671.000  1.00  0.00            
ATOM   3396  S1e ILE  1536     766.290 714.560 672.470  1.00  0.00            
ATOM   3397  BBs TYR  1537     766.200 716.490 667.280  1.00  0.00            
ATOM   3398  S1s TYR  1537     764.590 719.270 666.220  1.00  0.00            
ATOM   3399  S2s TYR  1537     765.940 719.910 668.090  1.00  0.00            
ATOM   3400  S3s TYR  1537     764.200 722.240 667.010  1.00  0.00            
ATOM   3401  BBs HIS  1538     765.530 712.810 666.410  1.00  0.00            
ATOM   3402  S1s HIS  1538     766.880 712.130 667.640  1.00  0.00            
ATOM   3403  S2s HIS  1538     768.210 711.480 668.880  1.00  0.00            
ATOM   3404  S3s HIS  1538     767.780 709.420 668.380  1.00  0.00            
ATOM   3405  BBc LYS  1539     762.950 710.080 667.150  1.00  0.00            
ATOM   3406  S1c LYS  1539     760.480 709.580 667.470  1.00  0.00            
ATOM   3407  S2c LYS  1539     759.260 706.720 667.000  1.00  0.00            
ATOM   3408  BBc CYS  1540     764.000 708.750 670.580  1.00  0.00            
ATOM   3409  S1c CYS  1540     763.770 710.280 672.330  1.00  0.00            
ATOM   3410  BBc ASP  1541     761.860 705.770 671.290  1.00  0.00            
ATOM   3411  S1c ASP  1541     762.110 703.590 670.010  1.00  0.00            
ATOM   3412  BBh ASN  1542     761.640 704.580 674.850  1.00  0.00            
ATOM   3413  S1h ASN  1542     761.330 704.120 677.320  1.00  0.00            
ATOM   3414  BBh ALA  1543     764.810 702.580 674.690  1.00  0.00            
ATOM   3415  BBh CYS  1544     766.310 705.720 672.960  1.00  0.00            
ATOM   3416  S1h CYS  1544     768.040 704.590 671.790  1.00  0.00            
ATOM   3417  BBh ILE  1545     765.180 707.530 676.130  1.00  0.00            
ATOM   3418  S1h ILE  1545     765.900 709.300 677.030  1.00  0.00            
ATOM   3419  BBh GLU  1546     766.530 704.840 678.380  1.00  0.00            
ATOM   3420  S1h GLU  1546     764.970 703.760 680.430  1.00  0.00            
ATOM   3421  BBh SER  1547     770.000 704.810 676.870  1.00  0.00            
ATOM   3422  S1h SER  1547     770.170 702.920 676.430  1.00  0.00            
ATOM   3423  BBh ILE  1548     769.980 708.460 677.900  1.00  0.00            
ATOM   3424  S1h ILE  1548     771.210 710.340 678.090  1.00  0.00            
ATOM   3425  BBh ARG  1549     768.840 707.820 681.370  1.00  0.00            
ATOM   3426  S1h ARG  1549     766.820 707.450 682.880  1.00  0.00            
ATOM   3427  S2h ARG  1549     766.910 704.650 684.910  1.00  0.00            
ATOM   3428  BBt ASN  1550     771.190 705.080 682.380  1.00  0.00            
ATOM   3429  S1t ASN  1550     770.530 702.670 681.850  1.00  0.00            
ATOM   3430  BBt GLY  1551     773.840 707.040 680.410  1.00  0.00            
ATOM   3431  BBc THR  1552     774.600 704.700 677.430  1.00  0.00            
ATOM   3432  S1c THR  1552     775.280 702.870 677.490  1.00  0.00            
ATOM   3433  BBc TYR  1553     773.350 706.930 674.570  1.00  0.00            
ATOM   3434  S1c TYR  1553     771.710 709.860 673.630  1.00  0.00            
ATOM   3435  S2c TYR  1553     770.910 707.950 672.420  1.00  0.00            
ATOM   3436  S3c TYR  1553     768.650 709.940 673.140  1.00  0.00            
ATOM   3437  BBc ASP  1554     775.240 707.010 671.220  1.00  0.00            
ATOM   3438  S1c ASP  1554     777.070 705.240 670.720  1.00  0.00            
ATOM   3439  BBh HIS  1555     775.310 710.660 669.860  1.00  0.00            
ATOM   3440  S1h HIS  1555     776.350 711.500 671.280  1.00  0.00            
ATOM   3441  S2h HIS  1555     777.500 712.320 672.600  1.00  0.00            
ATOM   3442  S3h HIS  1555     777.970 710.420 673.500  1.00  0.00            
ATOM   3443  BBh ASP  1556     776.680 709.620 666.430  1.00  0.00            
ATOM   3444  S1h ASP  1556     778.660 710.680 665.490  1.00  0.00            
ATOM   3445  BBh ILE  1557     774.070 706.950 665.950  1.00  0.00            
ATOM   3446  S1h ILE  1557     774.630 704.930 666.730  1.00  0.00            
ATOM   3447  BBh TYR  1558     771.650 709.860 665.650  1.00  0.00            
ATOM   3448  S1h TYR  1558     768.480 708.990 664.440  1.00  0.00            
ATOM   3449  S2h TYR  1558     770.330 707.980 663.300  1.00  0.00            
ATOM   3450  S3h TYR  1558     767.600 706.910 662.310  1.00  0.00            
ATOM   3451  BBh ARG  1559     773.900 712.960 665.010  1.00  0.00            
ATOM   3452  S1h ARG  1559     775.540 714.460 666.000  1.00  0.00            
ATOM   3453  S2h ARG  1559     778.210 715.490 667.850  1.00  0.00            
ATOM   3454  BBh ASP  1560     773.120 712.490 661.350  1.00  0.00            
ATOM   3455  S1h ASP  1560     774.250 710.130 661.240  1.00  0.00            
ATOM   3456  BBh GLU  1561     769.390 713.070 661.580  1.00  0.00            
ATOM   3457  S1h GLU  1561     766.630 711.960 660.970  1.00  0.00            
ATOM   3458  BBh ALA  1562     769.330 715.850 664.290  1.00  0.00            
ATOM   3459  BBh LEU  1563     771.570 718.040 662.230  1.00  0.00            
ATOM   3460  S1h LEU  1563     773.430 718.920 663.920  1.00  0.00            
ATOM   3461  BBh ASN  1564     769.150 717.850 659.070  1.00  0.00            
ATOM   3462  S1h ASN  1564     769.340 718.630 656.700  1.00  0.00            
ATOM   3463  BBh ASN  1565     766.040 718.410 661.420  1.00  0.00            
ATOM   3464  S1h ASN  1565     765.100 716.110 662.020  1.00  0.00            
ATOM   3465  BBh ARG  1566     767.770 721.180 663.210  1.00  0.00            
ATOM   3466  S1h ARG  1566     768.900 721.540 665.170  1.00  0.00            
ATOM   3467  S2h ARG  1566     769.630 724.390 666.710  1.00  0.00            
ATOM   3468  BBh PHE  1567     769.420 722.910 660.330  1.00  0.00            
ATOM   3469  S1h PHE  1567     771.150 724.620 662.460  1.00  0.00            
ATOM   3470  S2h PHE  1567     772.590 723.010 661.410  1.00  0.00            
ATOM   3471  S3h PHE  1567     773.440 724.450 663.130  1.00  0.00            
ATOM   3472  BBh GLN  1568     765.830 723.350 659.060  1.00  0.00            
ATOM   3473  S1h GLN  1568     763.270 722.480 660.370  1.00  0.00            
ATOM   3474  BBh ILE  1569     766.560 726.070 661.200  1.00  0.00            
ATOM   3475  S1h ILE  1569     765.770 725.520 663.110  1.00  0.00            
ATOM   3476  BBh LYS  1570     768.320 727.670 658.100  1.00  0.00            
ATOM   3477  S1h LYS  1570     770.960 726.720 658.330  1.00  0.00            
ATOM   3478  S2h LYS  1570     773.340 726.100 656.680  1.00  0.00            
ATOM   3479  BBh GLY  1571     768.660 725.610 654.820  1.00  0.00            
ATOM   3480  BBh VAL  1572     764.950 725.220 655.560  1.00  0.00            
ATOM   3481  S1h VAL  1572     764.100 723.620 654.720  1.00  0.00            
ATOM   3482  BBh GLU  1573     764.380 728.800 654.160  1.00  0.00            
ATOM   3483  S1h GLU  1573     762.360 729.910 654.070  1.00  0.00            
ATOM   3484  BBh LEU  1574     767.510 729.290 651.960  1.00  0.00            
ATOM   3485  S1h LEU  1574     769.470 730.730 650.710  1.00  0.00            
ATOM   3486  BBh LYS  1575     766.110 726.210 650.560  1.00  0.00            
ATOM   3487  S1h LYS  1575     767.610 724.400 649.990  1.00  0.00            
ATOM   3488  S2h LYS  1575     768.630 722.470 648.250  1.00  0.00            
ATOM   3489  BBh SER  1576     763.300 728.220 649.080  1.00  0.00            
ATOM   3490  S1h SER  1576     761.970 727.270 648.010  1.00  0.00            
ATOM   3491  BBh GLY  1577     765.390 730.910 647.380  1.00  0.00            
ATOM   3492  BBh TYR  1578     767.100 727.750 645.970  1.00  0.00            
ATOM   3493  S1h TYR  1578     769.730 726.410 644.240  1.00  0.00            
ATOM   3494  S2h TYR  1578     770.490 727.430 646.270  1.00  0.00            
ATOM   3495  S3h TYR  1578     772.300 728.110 643.850  1.00  0.00            
ATOM   3496  BBh LYS  1579     764.680 725.200 644.070  1.00  0.00            
ATOM   3497  S1h LYS  1579     764.790 722.760 644.180  1.00  0.00            
ATOM   3498  S2h LYS  1579     765.690 719.980 644.020  1.00  0.00            
ATOM   3499  BBh ASP  1580     762.630 728.190 642.880  1.00  0.00            
ATOM   3500  S1h ASP  1580     760.580 729.660 642.370  1.00  0.00            
ATOM   3501  BBh TRP  1581     765.880 729.380 641.280  1.00  0.00            
ATOM   3502  S1h TRP  1581     764.830 730.560 639.250  1.00  0.00            
ATOM   3503  S2h TRP  1581     763.030 730.250 638.010  1.00  0.00            
ATOM   3504  S3h TRP  1581     763.340 732.190 636.450  1.00  0.00            
ATOM   3505  S4h TRP  1581     765.630 732.630 638.000  1.00  0.00            
ATOM   3506  BBh ILE  1582     769.240 728.460 639.540  1.00  0.00            
ATOM   3507  S1h ILE  1582     770.780 729.950 638.890  1.00  0.00            
ATOM   3508  BBh LEU  1583     768.360 724.700 639.910  1.00  0.00            
ATOM   3509  S1h LEU  1583     768.900 722.510 638.620  1.00  0.00            
ATOM   3510  BBh TRP  1584     765.410 725.660 637.790  1.00  0.00            
ATOM   3511  S1h TRP  1584     763.000 724.810 638.340  1.00  0.00            
ATOM   3512  S2h TRP  1584     760.910 725.340 638.740  1.00  0.00            
ATOM   3513  S3h TRP  1584     760.110 723.170 639.670  1.00  0.00            
ATOM   3514  S4h TRP  1584     762.770 722.430 639.220  1.00  0.00            
ATOM   3515  BBh ILE  1585     767.480 727.700 635.290  1.00  0.00            
ATOM   3516  S1h ILE  1585     767.040 729.690 634.600  1.00  0.00            
ATOM   3517  BBh SER  1586     769.310 724.290 634.220  1.00  0.00            
ATOM   3518  S1h SER  1586     770.900 723.820 633.190  1.00  0.00            
ATOM   3519  BBh PHE  1587     765.790 722.570 633.820  1.00  0.00            
ATOM   3520  S1h PHE  1587     765.410 720.460 636.150  1.00  0.00            
ATOM   3521  S2h PHE  1587     766.380 719.110 634.420  1.00  0.00            
ATOM   3522  S3h PHE  1587     766.390 718.340 636.690  1.00  0.00            
ATOM   3523  BBh ALA  1588     764.690 725.190 631.250  1.00  0.00            
ATOM   3524  BBh ILE  1589     767.820 725.330 629.080  1.00  0.00            
ATOM   3525  S1h ILE  1589     769.510 726.780 629.410  1.00  0.00            
ATOM   3526  BBh SER  1590     768.110 721.530 628.610  1.00  0.00            
ATOM   3527  S1h SER  1590     768.500 720.240 630.010  1.00  0.00            
ATOM   3528  BBh CYS  1591     764.330 721.340 627.910  1.00  0.00            
ATOM   3529  S1h CYS  1591     763.520 720.060 629.680  1.00  0.00            
ATOM   3530  BBh LEU  1592     765.390 724.180 625.610  1.00  0.00            
ATOM   3531  S1h LEU  1592     762.980 724.160 624.520  1.00  0.00            
ATOM   3532  BBh LEU  1593     768.010 722.230 623.600  1.00  0.00            
ATOM   3533  S1h LEU  1593     770.530 721.380 623.630  1.00  0.00            
ATOM   3534  BBh LEU  1594     766.090 719.080 624.030  1.00  0.00            
ATOM   3535  S1h LEU  1594     767.420 716.960 623.310  1.00  0.00            
ATOM   3536  BBh CYS  1595     762.410 718.620 623.110  1.00  0.00            
ATOM   3537  S1h CYS  1595     760.590 718.400 624.580  1.00  0.00            
ATOM   3538  BBh VAL  1596     762.990 720.740 620.010  1.00  0.00            
ATOM   3539  S1h VAL  1596     761.780 722.300 619.710  1.00  0.00            
ATOM   3540  BBh VAL  1597     766.240 719.240 618.760  1.00  0.00            
ATOM   3541  S1h VAL  1597     767.780 720.450 619.200  1.00  0.00            
ATOM   3542  BBh LEU  1598     764.830 715.570 619.150  1.00  0.00            
ATOM   3543  S1h LEU  1598     766.890 714.290 618.340  1.00  0.00            
ATOM   3544  BBh LEU  1599     761.820 716.230 616.990  1.00  0.00            
ATOM   3545  S1h LEU  1599     760.280 714.650 615.630  1.00  0.00            
ATOM   3546  BBh GLY  1600     763.860 718.110 614.320  1.00  0.00            
ATOM   3547  BBh PHE  1601     766.970 716.060 613.050  1.00  0.00            
ATOM   3548  S1h PHE  1601     768.730 719.210 612.810  1.00  0.00            
ATOM   3549  S2h PHE  1601     769.800 717.690 614.330  1.00  0.00            
ATOM   3550  S3h PHE  1601     770.280 720.040 614.440  1.00  0.00            
ATOM   3551  BBh ILE  1602     765.430 712.640 613.370  1.00  0.00            
ATOM   3552  S1h ILE  1602     764.650 711.660 615.120  1.00  0.00            
ATOM   3553  BBh MET  1603     762.510 713.700 611.070  1.00  0.00            
ATOM   3554  S1h MET  1603     760.490 715.200 610.160  1.00  0.00            
ATOM   3555  BBh TRP  1604     765.170 715.760 609.220  1.00  0.00            
ATOM   3556  S1h TRP  1604     764.230 718.230 609.480  1.00  0.00            
ATOM   3557  S2h TRP  1604     762.460 719.530 609.500  1.00  0.00            
ATOM   3558  S3h TRP  1604     763.700 721.700 609.620  1.00  0.00            
ATOM   3559  S4h TRP  1604     765.970 720.090 609.340  1.00  0.00            
ATOM   3560  BBh ALA  1605     767.360 712.650 608.750  1.00  0.00            
ATOM   3561  BBh CYS  1606     764.410 710.210 608.290  1.00  0.00            
ATOM   3562  S1h CYS  1606     763.980 708.830 610.170  1.00  0.00            
ATOM   3563  BBh GLN  1607     763.600 712.660 605.490  1.00  0.00            
ATOM   3564  S1h GLN  1607     761.680 714.750 605.230  1.00  0.00            
ATOM   3565  BBc ARG  1608     767.120 712.550 603.870  1.00  0.00            
ATOM   3566  S1c ARG  1608     769.310 713.500 603.720  1.00  0.00            
ATOM   3567  S2c ARG  1608     772.180 715.570 603.140  1.00  0.00            
ATOM   3568  BBc GLY  1609     767.730 709.020 602.560  1.00  0.00            
ATOM   3569  BBc ASN  1610     764.330 709.150 600.840  1.00  0.00            
ATOM   3570  S1c ASN  1610     763.070 707.890 599.130  1.00  0.00            
ATOM   3571  BBc ILE  1611     765.040 712.720 599.320  1.00  0.00            
ATOM   3572  S1c ILE  1611     763.890 713.780 600.750  1.00  0.00            
ATOM   3573  BBc ARG  1612     768.560 711.480 598.170  1.00  0.00            
ATOM   3574  S1c ARG  1612     769.620 713.720 598.250  1.00  0.00            
ATOM   3575  S2c ARG  1612     769.740 715.380 595.100  1.00  0.00            
ATOM   3576  BBc CYS  1613     768.710 707.830 597.310  1.00  0.00            
ATOM   3577  S1c CYS  1613     770.210 706.480 598.440  1.00  0.00            
ATOM   3578  BBc ASN  1614     766.130 705.420 595.960  1.00  0.00            
ATOM   3579  S1c ASN  1614     764.240 705.790 594.280  1.00  0.00            
ATOM   3580  BBc ILE  1615     767.910 702.020 596.800  1.00  0.00            
ATOM   3581  S1c ILE  1615     769.570 701.090 595.860  1.00  0.00            
ATOM   3582  BBc CYS  1616     765.040 699.630 597.970  1.00  0.00            
ATOM   3583  S1c CYS  1616     765.330 699.410 600.260  1.00  0.00            
ATOM   3584  BBc ILE  1617     764.420 699.920 594.150  1.00  0.00            
ATOM   3585  S1c ILE  1617     763.620 698.700 592.580  1.00  0.00            
ATOM   3586  SC1 PLM  1618     767.400 732.250 607.890  1.00  0.00            
ATOM   3587  SC2 PLM  1618     767.460 733.870 611.600  1.00  0.00            
ATOM   3588  SC3 PLM  1618     765.890 734.130 616.390  1.00  0.00            
ATOM   3589  SC4 PLM  1618     763.040 734.190 619.350  1.00  0.00            
ATOM   3590  SC1 PLM  1619     750.710 726.450 603.760  1.00  0.00            
ATOM   3591  SC2 PLM  1619     747.770 724.340 605.610  1.00  0.00            
ATOM   3592  SC3 PLM  1619     748.050 721.530 609.580  1.00  0.00            
ATOM   3593  SC4 PLM  1619     747.040 719.320 614.020  1.00  0.00            
ATOM   3594  SC1 PLM  1620     757.910 732.190 607.750  1.00  0.00            
ATOM   3595  SC2 PLM  1620     758.310 731.970 612.000  1.00  0.00            
ATOM   3596  SC3 PLM  1620     757.320 728.870 615.300  1.00  0.00            
ATOM   3597  SC4 PLM  1620     755.150 724.840 615.720  1.00  0.00            
ATOM   3598  SC1 PLM  1621     785.390 715.290 612.500  1.00  0.00            
ATOM   3599  SC2 PLM  1621     787.840 714.810 616.670  1.00  0.00            
ATOM   3600  SC3 PLM  1621     788.540 716.640 621.010  1.00  0.00            
ATOM   3601  SC4 PLM  1621     789.540 714.960 624.490  1.00  0.00            
ATOM   3602  SC1 PLM  1622     788.920 722.990 605.060  1.00  0.00            
ATOM   3603  SC2 PLM  1622     789.770 723.630 608.520  1.00  0.00            
ATOM   3604  SC3 PLM  1622     791.500 724.320 611.850  1.00  0.00            
ATOM   3605  SC4 PLM  1622     790.890 725.770 615.530  1.00  0.00            
ATOM   3606  SC1 PLM  1623     794.180 724.250 605.830  1.00  0.00            
ATOM   3607  SC2 PLM  1623     796.490 724.280 610.400  1.00  0.00            
ATOM   3608  SC3 PLM  1623     796.270 725.780 613.940  1.00  0.00            
ATOM   3609  SC4 PLM  1623     796.210 729.790 616.590  1.00  0.00            
ATOM   3610  SC1 PLM  1624     762.880 707.560 613.410  1.00  0.00            
ATOM   3611  SC2 PLM  1624     763.870 703.740 616.700  1.00  0.00            
ATOM   3612  SC3 PLM  1624     766.300 700.310 618.890  1.00  0.00            
ATOM   3613  SC4 PLM  1624     768.570 699.260 622.400  1.00  0.00            
ATOM   3614  SC1 PLM  1625     771.360 703.150 600.590  1.00  0.00            
ATOM   3615  SC2 PLM  1625     770.630 700.570 603.750  1.00  0.00            
ATOM   3616  SC3 PLM  1625     769.420 698.730 606.350  1.00  0.00            
ATOM   3617  SC4 PLM  1625     767.870 698.740 610.430  1.00  0.00            
ATOM   3618  SC1 PLM  1626     765.140 698.010 603.850  1.00  0.00            
ATOM   3619  SC2 PLM  1626     764.790 695.690 607.980  1.00  0.00            
ATOM   3620  SC3 PLM  1626     764.280 692.190 609.810  1.00  0.00            
ATOM   3621  SC4 PLM  1626     760.590 690.690 610.610  1.00  0.00            
ATOM   3622  BBc SER     1     461.850 629.180 330.740  1.00  0.00            
ATOM   3623  S1c SER     1     462.320 629.180 332.630  1.00  0.00            
ATOM   3624  BBc THR     2     458.830 628.110 328.560  1.00  0.00            
ATOM   3625  S1c THR     2     459.310 626.290 328.050  1.00  0.00            
ATOM   3626  BBe ALA     3     455.110 628.070 329.360  1.00  0.00            
ATOM   3627  BBe THR     4     451.870 626.290 328.360  1.00  0.00            
ATOM   3628  S1e THR     4     451.600 624.360 328.340  1.00  0.00            
ATOM   3629  BBe LEU     5     448.490 627.860 327.520  1.00  0.00            
ATOM   3630  S1e LEU     5     449.730 630.160 327.870  1.00  0.00            
ATOM   3631  BBe CYS     6     445.330 625.790 326.930  1.00  0.00            
ATOM   3632  S1e CYS     6     445.660 623.780 328.130  1.00  0.00            
ATOM   3633  BBe LEU     7     442.100 626.880 325.400  1.00  0.00            
ATOM   3634  S1e LEU     7     440.620 628.860 324.240  1.00  0.00            
ATOM   3635  BBe GLY     8     438.950 624.960 326.230  1.00  0.00            
ATOM   3636  BBe HIS     9     435.280 624.750 327.060  1.00  0.00            
ATOM   3637  S1e HIS     9     434.030 624.360 325.610  1.00  0.00            
ATOM   3638  S2e HIS     9     432.680 624.070 324.260  1.00  0.00            
ATOM   3639  S3e HIS     9     431.990 622.270 325.230  1.00  0.00            
ATOM   3640  BBe HIS    10     433.070 623.770 330.040  1.00  0.00            
ATOM   3641  S1e HIS    10     431.560 624.680 330.870  1.00  0.00            
ATOM   3642  S2e HIS    10     430.060 625.670 331.580  1.00  0.00            
ATOM   3643  S3e HIS    10     429.670 624.160 333.080  1.00  0.00            
ATOM   3644  BBc ALA    11     431.170 620.410 329.990  1.00  0.00            
ATOM   3645  BBc VAL    12     428.660 619.260 332.630  1.00  0.00            
ATOM   3646  S1c VAL    12     427.130 620.400 333.200  1.00  0.00            
ATOM   3647  BBs PRO    13     428.100 616.110 334.770  1.00  0.00            
ATOM   3648  S1s PRO    13     428.420 615.950 336.630  1.00  0.00            
ATOM   3649  BBs ASN    14     424.500 615.860 333.580  1.00  0.00            
ATOM   3650  S1s ASN    14     422.750 614.400 334.520  1.00  0.00            
ATOM   3651  BBc GLY    15     423.960 617.200 330.070  1.00  0.00            
ATOM   3652  BBe THR    16     420.940 616.770 327.670  1.00  0.00            
ATOM   3653  S1e THR    16     419.430 617.950 328.060  1.00  0.00            
ATOM   3654  BBe ILE    17     420.030 614.630 324.660  1.00  0.00            
ATOM   3655  S1e ILE    17     418.710 612.950 325.210  1.00  0.00            
ATOM   3656  BBe VAL    18     418.770 616.490 321.660  1.00  0.00            
ATOM   3657  S1e VAL    18     419.110 618.390 322.160  1.00  0.00            
ATOM   3658  BBc LYS    19     418.300 615.550 317.940  1.00  0.00            
ATOM   3659  S1c LYS    19     415.870 616.700 317.880  1.00  0.00            
ATOM   3660  S2c LYS    19     413.360 616.110 318.050  1.00  0.00            
ATOM   3661  BBc THR    20     420.090 617.210 314.970  1.00  0.00            
ATOM   3662  S1c THR    20     421.850 617.410 315.790  1.00  0.00            
ATOM   3663  BBs ILE    21     420.380 616.660 311.220  1.00  0.00            
ATOM   3664  S1s ILE    21     418.590 617.040 309.740  1.00  0.00            
ATOM   3665  BBs THR    22     423.290 614.310 311.610  1.00  0.00            
ATOM   3666  S1s THR    22     425.000 615.250 311.520  1.00  0.00            
ATOM   3667  BBc ASP    23     421.950 612.740 314.810  1.00  0.00            
ATOM   3668  S1c ASP    23     424.170 612.730 316.210  1.00  0.00            
ATOM   3669  BBs ASP    24     418.780 611.570 316.500  1.00  0.00            
ATOM   3670  S1s ASP    24     417.920 609.690 315.040  1.00  0.00            
ATOM   3671  BBs GLN    25     420.720 611.580 319.840  1.00  0.00            
ATOM   3672  S1s GLN    25     420.720 609.340 320.080  1.00  0.00            
ATOM   3673  BBe ILE    26     423.410 614.060 320.690  1.00  0.00            
ATOM   3674  S1e ILE    26     423.750 616.070 319.670  1.00  0.00            
ATOM   3675  BBe GLU    27     424.320 615.350 324.160  1.00  0.00            
ATOM   3676  S1e GLU    27     424.590 613.760 326.260  1.00  0.00            
ATOM   3677  BBe VAL    28     424.530 619.050 324.550  1.00  0.00            
ATOM   3678  S1e VAL    28     423.450 620.180 323.300  1.00  0.00            
ATOM   3679  BBs THR    29     425.140 620.930 327.800  1.00  0.00            
ATOM   3680  S1s THR    29     426.680 621.990 328.360  1.00  0.00            
ATOM   3681  BBc ASN    30     421.780 622.680 327.950  1.00  0.00            
ATOM   3682  S1c ASN    30     421.880 625.010 329.030  1.00  0.00            
ATOM   3683  BBe ALA    31     418.410 622.760 326.210  1.00  0.00            
ATOM   3684  BBe THR    32     414.830 624.060 326.450  1.00  0.00            
ATOM   3685  S1e THR    32     415.270 625.840 327.100  1.00  0.00            
ATOM   3686  BBe GLU    33     411.410 622.340 326.020  1.00  0.00            
ATOM   3687  S1e GLU    33     409.670 621.440 327.890  1.00  0.00            
ATOM   3688  BBc LEU    34     409.330 623.450 323.040  1.00  0.00            
ATOM   3689  S1c LEU    34     410.050 625.460 321.630  1.00  0.00            
ATOM   3690  BBe VAL    35     406.140 621.440 323.680  1.00  0.00            
ATOM   3691  S1e VAL    35     405.580 619.770 322.730  1.00  0.00            
ATOM   3692  BBe GLN    36     403.860 622.740 326.390  1.00  0.00            
ATOM   3693  S1e GLN    36     403.580 624.120 329.110  1.00  0.00            
ATOM   3694  BBc SER    37     402.690 619.220 327.320  1.00  0.00            
ATOM   3695  S1c SER    37     404.110 617.920 327.020  1.00  0.00            
ATOM   3696  BBc SER    38     400.970 619.940 330.650  1.00  0.00            
ATOM   3697  S1c SER    38     402.270 619.770 332.090  1.00  0.00            
ATOM   3698  BBc SER    39     397.800 621.530 331.950  1.00  0.00            
ATOM   3699  S1c SER    39     396.380 621.630 330.610  1.00  0.00            
ATOM   3700  BBc THR    40     396.630 622.690 335.380  1.00  0.00            
ATOM   3701  S1c THR    40     396.790 624.470 336.140  1.00  0.00            
ATOM   3702  BBs GLY    41     393.310 620.950 334.800  1.00  0.00            
ATOM   3703  BBs LYS    42     391.390 624.120 335.110  1.00  0.00            
ATOM   3704  S1s LYS    42     392.050 624.330 337.560  1.00  0.00            
ATOM   3705  S2s LYS    42     393.170 623.240 339.830  1.00  0.00            
ATOM   3706  BBc ILE    43     389.890 626.620 332.660  1.00  0.00            
ATOM   3707  S1c ILE    43     387.990 626.100 331.940  1.00  0.00            
ATOM   3708  BBc CYS    44     390.920 630.060 333.830  1.00  0.00            
ATOM   3709  S1c CYS    44     392.700 629.130 335.150  1.00  0.00            
ATOM   3710  BBc ASN    45     387.980 632.290 334.370  1.00  0.00            
ATOM   3711  S1c ASN    45     386.000 632.790 335.940  1.00  0.00            
ATOM   3712  BBe ASN    46     389.990 635.010 332.700  1.00  0.00            
ATOM   3713  S1e ASN    46     390.440 636.470 334.690  1.00  0.00            
ATOM   3714  BBt PRO    47     390.610 637.170 329.850  1.00  0.00            
ATOM   3715  S1t PRO    47     391.030 638.990 330.210  1.00  0.00            
ATOM   3716  BBt HIS    48     387.790 635.240 328.040  1.00  0.00            
ATOM   3717  S1t HIS    48     388.230 633.410 328.550  1.00  0.00            
ATOM   3718  S2t HIS    48     388.460 631.540 328.960  1.00  0.00            
ATOM   3719  S3t HIS    48     390.600 631.770 329.160  1.00  0.00            
ATOM   3720  BBt ARG    49     384.300 635.710 329.330  1.00  0.00            
ATOM   3721  S1t ARG    49     382.310 637.140 329.980  1.00  0.00            
ATOM   3722  S2t ARG    49     379.060 636.550 331.050  1.00  0.00            
ATOM   3723  BBe ILE    50     383.600 632.120 330.120  1.00  0.00            
ATOM   3724  S1e ILE    50     384.660 630.860 331.550  1.00  0.00            
ATOM   3725  BBe LEU    51     380.080 630.750 330.670  1.00  0.00            
ATOM   3726  S1e LEU    51     379.090 632.180 332.660  1.00  0.00            
ATOM   3727  BBe ASP    52     379.320 627.240 332.010  1.00  0.00            
ATOM   3728  S1e ASP    52     379.350 627.070 334.570  1.00  0.00            
ATOM   3729  BBc GLY    53     376.490 625.500 330.290  1.00  0.00            
ATOM   3730  BBt ARG    54     376.210 623.520 333.540  1.00  0.00            
ATOM   3731  S1t ARG    54     374.990 625.300 334.910  1.00  0.00            
ATOM   3732  S2t ARG    54     371.760 624.680 335.700  1.00  0.00            
ATOM   3733  BBt ALA    55     373.670 621.120 331.980  1.00  0.00            
ATOM   3734  BBc CYS    56     372.510 623.390 329.170  1.00  0.00            
ATOM   3735  S1c CYS    56     370.230 622.760 328.770  1.00  0.00            
ATOM   3736  BBc THR    57     373.580 622.870 325.650  1.00  0.00            
ATOM   3737  S1c THR    57     372.670 621.320 324.880  1.00  0.00            
ATOM   3738  BBh LEU    58     373.710 626.220 323.800  1.00  0.00            
ATOM   3739  S1h LEU    58     373.790 628.390 322.310  1.00  0.00            
ATOM   3740  BBh ILE    59     370.860 624.780 321.660  1.00  0.00            
ATOM   3741  S1h ILE    59     370.170 625.330 319.810  1.00  0.00            
ATOM   3742  BBh ASP    60     368.610 624.340 324.710  1.00  0.00            
ATOM   3743  S1h ASP    60     366.640 623.010 323.770  1.00  0.00            
ATOM   3744  BBh ALA    61     369.570 627.750 326.080  1.00  0.00            
ATOM   3745  BBh LEU    62     368.660 629.230 322.730  1.00  0.00            
ATOM   3746  S1h LEU    62     368.950 629.860 320.240  1.00  0.00            
ATOM   3747  BBh LEU    63     365.230 627.510 322.550  1.00  0.00            
ATOM   3748  S1h LEU    63     364.860 627.120 320.060  1.00  0.00            
ATOM   3749  BBt GLY    64     364.680 628.170 326.230  1.00  0.00            
ATOM   3750  BBc ASP    65     364.300 624.670 327.810  1.00  0.00            
ATOM   3751  S1c ASP    65     365.640 622.770 328.860  1.00  0.00            
ATOM   3752  BBh PRO    66     362.940 625.790 331.200  1.00  0.00            
ATOM   3753  S1h PRO    66     361.900 626.870 332.370  1.00  0.00            
ATOM   3754  BBh HIS    67     366.020 624.690 333.280  1.00  0.00            
ATOM   3755  S1h HIS    67     366.640 622.920 333.800  1.00  0.00            
ATOM   3756  S2h HIS    67     367.060 621.130 334.380  1.00  0.00            
ATOM   3757  S3h HIS    67     369.010 621.200 333.460  1.00  0.00            
ATOM   3758  BBh CYS    68     367.950 626.730 330.810  1.00  0.00            
ATOM   3759  S1h CYS    68     370.040 626.700 331.920  1.00  0.00            
ATOM   3760  BBh ASP    69     366.270 629.980 331.550  1.00  0.00            
ATOM   3761  S1h ASP    69     363.980 631.040 331.570  1.00  0.00            
ATOM   3762  BBh VAL    70     369.230 631.020 333.640  1.00  0.00            
ATOM   3763  S1h VAL    70     370.320 630.230 335.120  1.00  0.00            
ATOM   3764  BBh PHE    71     370.990 631.740 330.310  1.00  0.00            
ATOM   3765  S1h PHE    71     373.980 631.430 332.110  1.00  0.00            
ATOM   3766  S2h PHE    71     373.390 629.540 330.750  1.00  0.00            
ATOM   3767  S3h PHE    71     374.790 629.240 332.670  1.00  0.00            
ATOM   3768  BBt GLN    72     368.530 634.100 328.690  1.00  0.00            
ATOM   3769  S1t GLN    72     367.940 632.530 326.510  1.00  0.00            
ATOM   3770  BBt ASN    73     370.410 637.000 327.040  1.00  0.00            
ATOM   3771  S1t ASN    73     369.390 638.670 328.540  1.00  0.00            
ATOM   3772  BBc GLU    74     373.650 635.680 328.240  1.00  0.00            
ATOM   3773  S1c GLU    74     374.060 636.420 330.690  1.00  0.00            
ATOM   3774  BBe THR    75     376.800 636.700 326.280  1.00  0.00            
ATOM   3775  S1e THR    75     377.050 638.630 326.280  1.00  0.00            
ATOM   3776  BBc TRP    76     379.930 634.360 326.250  1.00  0.00            
ATOM   3777  S1c TRP    76     377.930 632.600 326.450  1.00  0.00            
ATOM   3778  S2c TRP    76     376.500 631.970 328.000  1.00  0.00            
ATOM   3779  S3c TRP    76     374.720 631.160 326.440  1.00  0.00            
ATOM   3780  S4c TRP    76     376.510 631.950 324.430  1.00  0.00            
ATOM   3781  BBs ASP    77     383.430 634.730 324.970  1.00  0.00            
ATOM   3782  S1s ASP    77     384.070 637.150 324.640  1.00  0.00            
ATOM   3783  BBe LEU    78     383.600 630.950 325.170  1.00  0.00            
ATOM   3784  S1e LEU    78     385.310 629.160 326.290  1.00  0.00            
ATOM   3785  BBe PHE    79     380.620 628.860 326.130  1.00  0.00            
ATOM   3786  S1e PHE    79     378.160 628.050 323.690  1.00  0.00            
ATOM   3787  S2e PHE    79     377.660 627.040 325.810  1.00  0.00            
ATOM   3788  S3e PHE    79     378.290 625.660 323.950  1.00  0.00            
ATOM   3789  BBe VAL    80     381.550 625.640 327.910  1.00  0.00            
ATOM   3790  S1e VAL    80     382.980 626.120 329.230  1.00  0.00            
ATOM   3791  BBe GLU    81     379.320 622.570 327.130  1.00  0.00            
ATOM   3792  S1e GLU    81     377.890 620.420 325.300  1.00  0.00            
ATOM   3793  BBc ARG    82     379.270 619.960 329.860  1.00  0.00            
ATOM   3794  S1c ARG    82     380.350 621.310 331.590  1.00  0.00            
ATOM   3795  S2c ARG    82     382.540 623.090 333.160  1.00  0.00            
ATOM   3796  BBt SER    83     379.270 616.280 328.900  1.00  0.00            
ATOM   3797  S1t SER    83     379.710 614.800 327.710  1.00  0.00            
ATOM   3798  BBt ASN    84     376.300 615.460 331.110  1.00  0.00            
ATOM   3799  S1t ASN    84     375.170 613.410 330.270  1.00  0.00            
ATOM   3800  BBc ALA    85     373.940 618.340 330.500  1.00  0.00            
ATOM   3801  BBc PHE    86     370.400 617.180 329.660  1.00  0.00            
ATOM   3802  S1c PHE    86     369.480 616.350 332.930  1.00  0.00            
ATOM   3803  S2c PHE    86     370.730 614.530 331.990  1.00  0.00            
ATOM   3804  S3c PHE    86     370.830 614.960 334.350  1.00  0.00            
ATOM   3805  BBc SER    87     367.400 618.160 327.620  1.00  0.00            
ATOM   3806  S1c SER    87     367.680 617.780 325.730  1.00  0.00            
ATOM   3807  BBc ASN    88     364.210 618.220 329.660  1.00  0.00            
ATOM   3808  S1c ASN    88     364.900 616.340 331.110  1.00  0.00            
ATOM   3809  BBs CYS    89     361.750 619.750 327.220  1.00  0.00            
ATOM   3810  S1s CYS    89     363.450 620.150 325.680  1.00  0.00            
ATOM   3811  BBs TYR    90     359.180 618.930 324.410  1.00  0.00            
ATOM   3812  S1s TYR    90     356.540 617.940 323.960  1.00  0.00            
ATOM   3813  S2s TYR    90     357.070 619.010 321.890  1.00  0.00            
ATOM   3814  S3s TYR    90     354.140 619.500 322.780  1.00  0.00            
ATOM   3815  BBc PRO    91     360.890 616.350 322.000  1.00  0.00            
ATOM   3816  S1c PRO    91     359.900 614.730 322.030  1.00  0.00            
ATOM   3817  BBe TYR    92     362.520 618.260 319.140  1.00  0.00            
ATOM   3818  S1e TYR    92     365.560 617.870 320.790  1.00  0.00            
ATOM   3819  S2e TYR    92     364.740 620.120 320.710  1.00  0.00            
ATOM   3820  S3e TYR    92     367.800 619.940 320.230  1.00  0.00            
ATOM   3821  BBe ASP    93     364.870 617.790 316.200  1.00  0.00            
ATOM   3822  S1e ASP    93     366.630 616.080 316.560  1.00  0.00            
ATOM   3823  BBc ILE    94     366.950 620.400 314.300  1.00  0.00            
ATOM   3824  S1c ILE    94     367.590 621.980 315.510  1.00  0.00            
ATOM   3825  BBt PRO    95     368.000 619.830 310.730  1.00  0.00            
ATOM   3826  S1t PRO    95     366.390 620.360 309.870  1.00  0.00            
ATOM   3827  BBt ASP    96     371.620 620.930 310.260  1.00  0.00            
ATOM   3828  S1t ASP    96     373.450 619.340 309.480  1.00  0.00            
ATOM   3829  BBh TYR    97     371.880 621.300 314.060  1.00  0.00            
ATOM   3830  S1h TYR    97     372.170 619.550 317.170  1.00  0.00            
ATOM   3831  S2h TYR    97     372.160 621.930 317.530  1.00  0.00            
ATOM   3832  S3h TYR    97     372.980 620.330 320.060  1.00  0.00            
ATOM   3833  BBh ALA    98     375.670 621.710 314.080  1.00  0.00            
ATOM   3834  BBh SER    99     375.310 624.720 311.830  1.00  0.00            
ATOM   3835  S1h SER    99     374.470 624.540 310.080  1.00  0.00            
ATOM   3836  BBh LEU   100     372.770 626.390 314.150  1.00  0.00            
ATOM   3837  S1h LEU   100     370.350 626.840 315.110  1.00  0.00            
ATOM   3838  BBh ARG   101     374.980 625.900 317.160  1.00  0.00            
ATOM   3839  S1h ARG   101     375.550 624.400 319.120  1.00  0.00            
ATOM   3840  S2h ARG   101     377.970 621.890 319.310  1.00  0.00            
ATOM   3841  BBh SER   102     377.990 627.160 315.330  1.00  0.00            
ATOM   3842  S1h SER   102     379.660 626.680 314.460  1.00  0.00            
ATOM   3843  BBh LEU   103     376.520 630.470 314.160  1.00  0.00            
ATOM   3844  S1h LEU   103     374.280 631.440 313.230  1.00  0.00            
ATOM   3845  BBh VAL   104     375.150 630.890 317.620  1.00  0.00            
ATOM   3846  S1h VAL   104     373.360 630.030 317.900  1.00  0.00            
ATOM   3847  BBh ALA   105     378.350 630.150 319.480  1.00  0.00            
ATOM   3848  BBh SER   106     380.210 632.380 317.160  1.00  0.00            
ATOM   3849  S1h SER   106     380.890 631.460 315.590  1.00  0.00            
ATOM   3850  BBh SER   107     377.560 635.070 317.700  1.00  0.00            
ATOM   3851  S1h SER   107     377.210 635.370 315.800  1.00  0.00            
ATOM   3852  BBt GLY   108     378.120 634.810 321.430  1.00  0.00            
ATOM   3853  BBe THR   109     374.920 636.440 322.570  1.00  0.00            
ATOM   3854  S1e THR   109     374.550 637.930 321.360  1.00  0.00            
ATOM   3855  BBc LEU   110     371.480 635.360 323.700  1.00  0.00            
ATOM   3856  S1c LEU   110     371.930 632.860 323.090  1.00  0.00            
ATOM   3857  BBc GLU   111     369.740 638.710 323.580  1.00  0.00            
ATOM   3858  S1c GLU   111     372.010 640.770 324.310  1.00  0.00            
ATOM   3859  BBe PHE   112     366.240 638.010 322.470  1.00  0.00            
ATOM   3860  S1e PHE   112     365.120 635.040 321.190  1.00  0.00            
ATOM   3861  S2e PHE   112     367.130 634.660 322.440  1.00  0.00            
ATOM   3862  S3e PHE   112     365.490 632.920 322.240  1.00  0.00            
ATOM   3863  BBe ILE   113     363.910 641.090 321.750  1.00  0.00            
ATOM   3864  S1e ILE   113     365.170 642.470 321.050  1.00  0.00            
ATOM   3865  BBe THR   114     360.360 640.080 321.980  1.00  0.00            
ATOM   3866  S1e THR   114     360.260 639.330 323.780  1.00  0.00            
ATOM   3867  BBc GLU   115     358.250 641.330 319.060  1.00  0.00            
ATOM   3868  S1c GLU   115     360.380 644.280 318.890  1.00  0.00            
ATOM   3869  BBc GLY   116     354.610 642.080 318.400  1.00  0.00            
ATOM   3870  BBc PHE   117     353.070 638.690 317.550  1.00  0.00            
ATOM   3871  S1c PHE   117     354.580 638.030 314.060  1.00  0.00            
ATOM   3872  S2c PHE   117     356.110 637.930 315.910  1.00  0.00            
ATOM   3873  S3c PHE   117     356.370 636.420 314.070  1.00  0.00            
ATOM   3874  BBc THR   118     349.690 639.090 315.960  1.00  0.00            
ATOM   3875  S1c THR   118     348.590 640.600 315.390  1.00  0.00            
ATOM   3876  BBc TRP   119     348.230 635.590 316.140  1.00  0.00            
ATOM   3877  S1c TRP   119     349.880 634.160 314.880  1.00  0.00            
ATOM   3878  S2c TRP   119     349.870 632.360 313.620  1.00  0.00            
ATOM   3879  S3c TRP   119     352.340 632.260 313.270  1.00  0.00            
ATOM   3880  S4c TRP   119     352.410 634.490 314.960  1.00  0.00            
ATOM   3881  BBt THR   120     344.580 636.460 315.540  1.00  0.00            
ATOM   3882  S1t THR   120     343.890 638.210 316.070  1.00  0.00            
ATOM   3883  BBt GLY   121     342.490 633.300 315.580  1.00  0.00            
ATOM   3884  BBe VAL   122     344.570 630.810 317.480  1.00  0.00            
ATOM   3885  S1e VAL   122     346.440 631.490 317.340  1.00  0.00            
ATOM   3886  BBe THR   123     345.230 629.450 321.030  1.00  0.00            
ATOM   3887  S1e THR   123     344.010 628.690 322.350  1.00  0.00            
ATOM   3888  BBc GLN   124     348.590 630.630 322.230  1.00  0.00            
ATOM   3889  S1c GLN   124     347.820 633.090 323.500  1.00  0.00            
ATOM   3890  BBc ASN   125     351.250 629.550 324.670  1.00  0.00            
ATOM   3891  S1c ASN   125     351.330 629.890 327.080  1.00  0.00            
ATOM   3892  BBc GLY   126     350.470 625.830 324.270  1.00  0.00            
ATOM   3893  BBc GLY   127     352.290 623.400 326.480  1.00  0.00            
ATOM   3894  BBe SER   128     353.300 619.900 327.450  1.00  0.00            
ATOM   3895  S1e SER   128     351.710 618.930 326.870  1.00  0.00            
ATOM   3896  BBe SER   129     354.230 617.920 330.580  1.00  0.00            
ATOM   3897  S1e SER   129     353.190 617.040 331.970  1.00  0.00            
ATOM   3898  BBe ALA   130     357.440 616.930 328.890  1.00  0.00            
ATOM   3899  BBe CYS   131     358.430 620.600 329.270  1.00  0.00            
ATOM   3900  S1e CYS   131     359.980 622.500 329.950  1.00  0.00            
ATOM   3901  BBe LYS   132     356.880 621.050 332.780  1.00  0.00            
ATOM   3902  S1e LYS   132     356.170 619.830 334.960  1.00  0.00            
ATOM   3903  S2e LYS   132     355.480 617.350 336.340  1.00  0.00            
ATOM   3904  BBe ARG   133     357.580 624.580 333.920  1.00  0.00            
ATOM   3905  S1e ARG   133     357.050 627.090 333.340  1.00  0.00            
ATOM   3906  S2e ARG   133     355.840 628.700 330.240  1.00  0.00            
ATOM   3907  BBt GLY   134     356.910 624.840 337.630  1.00  0.00            
ATOM   3908  BBt PRO   135     354.060 622.390 338.590  1.00  0.00            
ATOM   3909  S1t PRO   135     354.680 620.970 339.680  1.00  0.00            
ATOM   3910  BBe ALA   136     352.930 623.770 335.320  1.00  0.00            
ATOM   3911  BBe ASN   137     353.000 622.260 331.770  1.00  0.00            
ATOM   3912  S1e ASN   137     350.800 621.650 330.940  1.00  0.00            
ATOM   3913  BBe GLY   138     355.370 624.210 329.520  1.00  0.00            
ATOM   3914  BBc PHE   139     357.340 625.250 326.510  1.00  0.00            
ATOM   3915  S1c PHE   139     356.300 625.420 323.180  1.00  0.00            
ATOM   3916  S2c PHE   139     356.140 623.110 323.820  1.00  0.00            
ATOM   3917  S3c PHE   139     356.610 623.690 321.540  1.00  0.00            
ATOM   3918  BBc PHE   140     360.470 626.630 325.070  1.00  0.00            
ATOM   3919  S1c PHE   140     360.940 623.530 324.310  1.00  0.00            
ATOM   3920  S2c PHE   140     360.850 625.040 322.440  1.00  0.00            
ATOM   3921  S3c PHE   140     361.820 622.850 322.180  1.00  0.00            
ATOM   3922  BBt SER   141     360.830 630.130 326.540  1.00  0.00            
ATOM   3923  S1t SER   141     360.100 630.640 328.280  1.00  0.00            
ATOM   3924  BBt ARG   142     361.190 631.650 323.090  1.00  0.00            
ATOM   3925  S1t ARG   142     361.300 633.940 323.720  1.00  0.00            
ATOM   3926  S2t ARG   142     358.360 634.850 325.040  1.00  0.00            
ATOM   3927  BBe LEU   143     358.670 629.680 321.110  1.00  0.00            
ATOM   3928  S1e LEU   143     359.550 628.280 318.980  1.00  0.00            
ATOM   3929  BBe ASN   144     354.780 629.830 320.760  1.00  0.00            
ATOM   3930  S1e ASN   144     354.320 632.190 321.130  1.00  0.00            
ATOM   3931  BBe TRP   145     352.650 626.680 320.310  1.00  0.00            
ATOM   3932  S1e TRP   145     352.250 624.150 319.890  1.00  0.00            
ATOM   3933  S2e TRP   145     351.360 622.470 320.990  1.00  0.00            
ATOM   3934  S3e TRP   145     350.030 621.470 319.120  1.00  0.00            
ATOM   3935  S4e TRP   145     351.060 623.650 317.690  1.00  0.00            
ATOM   3936  BBc LEU   146     349.690 628.020 318.380  1.00  0.00            
ATOM   3937  S1c LEU   146     351.090 630.030 317.420  1.00  0.00            
ATOM   3938  BBe THR   147     346.480 625.830 318.260  1.00  0.00            
ATOM   3939  S1e THR   147     346.800 624.880 319.940  1.00  0.00            
ATOM   3940  BBe LYS   148     342.860 626.280 317.080  1.00  0.00            
ATOM   3941  S1e LYS   148     341.940 624.470 317.700  1.00  0.00            
ATOM   3942  S2e LYS   148     339.810 622.610 318.540  1.00  0.00            
ATOM   3943  BBs SER   149     340.360 628.840 318.290  1.00  0.00            
ATOM   3944  S1s SER   149     340.470 630.430 319.410  1.00  0.00            
ATOM   3945  BBs GLU   150     336.610 628.030 318.130  1.00  0.00            
ATOM   3946  S1s GLU   150     335.900 627.410 320.520  1.00  0.00            
ATOM   3947  BBs SER   151     336.480 625.320 315.500  1.00  0.00            
ATOM   3948  S1s SER   151     335.660 623.610 315.050  1.00  0.00            
ATOM   3949  BBc ALA   152     339.320 627.150 313.760  1.00  0.00            
ATOM   3950  BBc TYR   153     342.860 627.510 312.380  1.00  0.00            
ATOM   3951  S1c TYR   153     346.070 629.480 313.110  1.00  0.00            
ATOM   3952  S2c TYR   153     345.860 627.150 313.660  1.00  0.00            
ATOM   3953  S3c TYR   153     348.770 628.180 313.890  1.00  0.00            
ATOM   3954  BBc PRO   154     342.810 630.620 310.090  1.00  0.00            
ATOM   3955  S1c PRO   154     341.820 631.940 311.020  1.00  0.00            
ATOM   3956  BBc VAL   155     345.250 630.980 307.260  1.00  0.00            
ATOM   3957  S1c VAL   155     344.640 631.130 305.360  1.00  0.00            
ATOM   3958  BBe LEU   156     347.760 632.860 309.400  1.00  0.00            
ATOM   3959  S1e LEU   156     346.310 634.350 310.930  1.00  0.00            
ATOM   3960  BBe ASN   157     349.630 635.790 307.530  1.00  0.00            
ATOM   3961  S1e ASN   157     349.920 636.940 305.420  1.00  0.00            
ATOM   3962  BBe VAL   158     351.750 638.000 309.760  1.00  0.00            
ATOM   3963  S1e VAL   158     350.520 637.740 311.310  1.00  0.00            
ATOM   3964  BBe THR   159     354.510 640.370 308.660  1.00  0.00            
ATOM   3965  S1e THR   159     354.460 641.330 306.970  1.00  0.00            
ATOM   3966  BBe MET   160     357.560 641.420 310.630  1.00  0.00            
ATOM   3967  S1e MET   160     357.600 642.390 313.770  1.00  0.00            
ATOM   3968  BBe PRO   161     359.920 644.280 309.470  1.00  0.00            
ATOM   3969  S1e PRO   161     358.580 645.590 309.190  1.00  0.00            
ATOM   3970  BBc ASN   162     363.590 644.460 310.010  1.00  0.00            
ATOM   3971  S1c ASN   162     365.580 643.390 310.860  1.00  0.00            
ATOM   3972  BBc ASN   163     363.560 648.280 310.430  1.00  0.00            
ATOM   3973  S1c ASN   163     361.590 649.930 310.070  1.00  0.00            
ATOM   3974  BBs ASP   164     366.630 648.070 312.640  1.00  0.00            
ATOM   3975  S1s ASP   164     365.730 648.410 315.020  1.00  0.00            
ATOM   3976  BBs ASN   165     370.340 648.620 312.300  1.00  0.00            
ATOM   3977  S1s ASN   165     371.260 650.770 313.010  1.00  0.00            
ATOM   3978  BBs PHE   166     371.480 644.980 312.460  1.00  0.00            
ATOM   3979  S1s PHE   166     374.210 645.290 314.560  1.00  0.00            
ATOM   3980  S2s PHE   166     372.840 643.440 315.230  1.00  0.00            
ATOM   3981  S3s PHE   166     373.370 645.180 316.800  1.00  0.00            
ATOM   3982  BBc ASP   167     370.670 641.400 311.460  1.00  0.00            
ATOM   3983  S1c ASP   167     372.700 640.310 310.380  1.00  0.00            
ATOM   3984  BBe LYS   168     367.780 639.520 313.050  1.00  0.00            
ATOM   3985  S1e LYS   168     367.890 641.220 314.750  1.00  0.00            
ATOM   3986  S2e LYS   168     367.860 644.110 316.190  1.00  0.00            
ATOM   3987  BBe LEU   169     367.920 635.840 314.040  1.00  0.00            
ATOM   3988  S1e LEU   169     368.790 633.360 313.530  1.00  0.00            
ATOM   3989  BBe TYR   170     364.420 634.310 314.210  1.00  0.00            
ATOM   3990  S1e TYR   170     361.780 635.490 314.040  1.00  0.00            
ATOM   3991  S2e TYR   170     363.210 636.310 312.290  1.00  0.00            
ATOM   3992  S3e TYR   170     360.440 637.700 312.320  1.00  0.00            
ATOM   3993  BBe ILE   171     363.980 630.610 315.030  1.00  0.00            
ATOM   3994  S1e ILE   171     365.500 630.540 316.530  1.00  0.00            
ATOM   3995  BBe TRP   172     360.680 628.940 314.590  1.00  0.00            
ATOM   3996  S1e TRP   172     359.790 630.710 312.910  1.00  0.00            
ATOM   3997  S2e TRP   172     357.990 631.930 312.580  1.00  0.00            
ATOM   3998  S3e TRP   172     359.010 633.740 311.190  1.00  0.00            
ATOM   3999  S4e TRP   172     361.330 632.210 311.540  1.00  0.00            
ATOM   4000  BBe GLY   173     359.370 625.450 314.170  1.00  0.00            
ATOM   4001  BBe VAL   174     356.620 623.120 312.830  1.00  0.00            
ATOM   4002  S1e VAL   174     357.520 621.970 311.460  1.00  0.00            
ATOM   4003  BBe HIS   175     354.840 620.360 314.820  1.00  0.00            
ATOM   4004  S1e HIS   175     354.590 620.290 316.750  1.00  0.00            
ATOM   4005  S2e HIS   175     354.490 620.280 318.680  1.00  0.00            
ATOM   4006  S3e HIS   175     353.400 618.410 318.690  1.00  0.00            
ATOM   4007  BBe HIS   176     354.750 616.690 313.670  1.00  0.00            
ATOM   4008  S1e HIS   176     356.510 616.420 312.860  1.00  0.00            
ATOM   4009  S2e HIS   176     358.290 616.020 312.240  1.00  0.00            
ATOM   4010  S3e HIS   176     358.180 617.530 310.690  1.00  0.00            
ATOM   4011  BBc PRO   177     351.450 615.500 315.090  1.00  0.00            
ATOM   4012  S1c PRO   177     350.230 615.930 316.480  1.00  0.00            
ATOM   4013  BBs SER   178     351.670 611.830 316.260  1.00  0.00            
ATOM   4014  S1s SER   178     351.310 611.470 318.140  1.00  0.00            
ATOM   4015  BBs THR   179     348.470 610.670 314.560  1.00  0.00            
ATOM   4016  S1s THR   179     348.370 608.810 315.120  1.00  0.00            
ATOM   4017  BBh ASN   180     345.850 612.180 312.300  1.00  0.00            
ATOM   4018  S1h ASN   180     345.440 612.910 309.960  1.00  0.00            
ATOM   4019  BBh GLN   181     343.040 612.470 314.960  1.00  0.00            
ATOM   4020  S1h GLN   181     342.590 609.380 316.050  1.00  0.00            
ATOM   4021  BBh GLU   182     345.470 614.830 316.650  1.00  0.00            
ATOM   4022  S1h GLU   182     346.470 613.000 318.400  1.00  0.00            
ATOM   4023  BBh GLN   183     346.360 616.540 313.350  1.00  0.00            
ATOM   4024  S1h GLN   183     348.000 617.060 311.400  1.00  0.00            
ATOM   4025  BBh THR   184     342.810 617.840 312.940  1.00  0.00            
ATOM   4026  S1h THR   184     341.720 616.460 312.090  1.00  0.00            
ATOM   4027  BBh ASN   185     341.780 618.020 316.560  1.00  0.00            
ATOM   4028  S1h ASN   185     340.220 616.260 317.340  1.00  0.00            
ATOM   4029  BBh LEU   186     344.620 620.420 317.430  1.00  0.00            
ATOM   4030  S1h LEU   186     345.790 618.860 319.240  1.00  0.00            
ATOM   4031  BBh TYR   187     344.730 622.320 314.100  1.00  0.00            
ATOM   4032  S1h TYR   187     347.520 622.640 314.810  1.00  0.00            
ATOM   4033  S2h TYR   187     347.010 621.070 313.060  1.00  0.00            
ATOM   4034  S3h TYR   187     349.180 620.030 315.020  1.00  0.00            
ATOM   4035  BBs VAL   188     341.510 621.310 312.290  1.00  0.00            
ATOM   4036  S1s VAL   188     339.980 621.710 313.510  1.00  0.00            
ATOM   4037  BBs GLN   189     343.100 621.020 308.820  1.00  0.00            
ATOM   4038  S1s GLN   189     343.870 623.590 308.640  1.00  0.00            
ATOM   4039  BBs ALA   190     343.900 617.490 308.020  1.00  0.00            
ATOM   4040  BBs SER   191     347.250 618.660 306.590  1.00  0.00            
ATOM   4041  S1s SER   191     348.500 617.250 306.060  1.00  0.00            
ATOM   4042  BBc GLY   192     349.080 621.730 307.880  1.00  0.00            
ATOM   4043  BBc ARG   193     351.900 623.940 306.450  1.00  0.00            
ATOM   4044  S1c ARG   193     351.530 624.220 304.240  1.00  0.00            
ATOM   4045  S2c ARG   193     351.360 627.010 302.960  1.00  0.00            
ATOM   4046  BBe VAL   194     354.550 626.570 307.450  1.00  0.00            
ATOM   4047  S1e VAL   194     355.620 625.260 308.510  1.00  0.00            
ATOM   4048  BBe THR   195     356.010 629.140 305.120  1.00  0.00            
ATOM   4049  S1e THR   195     355.280 630.020 303.540  1.00  0.00            
ATOM   4050  BBe VAL   196     358.600 631.530 306.670  1.00  0.00            
ATOM   4051  S1e VAL   196     360.120 630.520 307.470  1.00  0.00            
ATOM   4052  BBe SER   197     360.160 633.880 304.110  1.00  0.00            
ATOM   4053  S1e SER   197     358.500 634.310 303.190  1.00  0.00            
ATOM   4054  BBc THR   198     361.950 637.120 303.200  1.00  0.00            
ATOM   4055  S1c THR   198     363.520 637.390 304.320  1.00  0.00            
ATOM   4056  BBs ARG   199     362.790 639.280 300.220  1.00  0.00            
ATOM   4057  S1s ARG   199     362.190 641.530 300.420  1.00  0.00            
ATOM   4058  S2s ARG   199     360.170 644.730 300.980  1.00  0.00            
ATOM   4059  BBs ARG   200     365.900 637.130 299.820  1.00  0.00            
ATOM   4060  S1s ARG   200     367.830 637.800 301.210  1.00  0.00            
ATOM   4061  S2s ARG   200     368.530 637.520 304.440  1.00  0.00            
ATOM   4062  BBc SER   201     364.830 633.790 301.410  1.00  0.00            
ATOM   4063  S1c SER   201     366.000 633.060 302.800  1.00  0.00            
ATOM   4064  BBe GLN   202     361.810 631.490 301.670  1.00  0.00            
ATOM   4065  S1e GLN   202     362.450 630.370 299.140  1.00  0.00            
ATOM   4066  BBe GLN   203     361.460 628.080 303.310  1.00  0.00            
ATOM   4067  S1e GLN   203     362.960 625.210 304.180  1.00  0.00            
ATOM   4068  BBe THR   204     358.240 626.110 303.300  1.00  0.00            
ATOM   4069  S1e THR   204     358.030 625.630 301.420  1.00  0.00            
ATOM   4070  BBe ILE   205     358.040 623.140 305.650  1.00  0.00            
ATOM   4071  S1e ILE   205     359.990 621.950 306.410  1.00  0.00            
ATOM   4072  BBc ILE   206     355.160 620.570 305.660  1.00  0.00            
ATOM   4073  S1c ILE   206     354.700 619.960 303.690  1.00  0.00            
ATOM   4074  BBc PRO   207     354.160 618.440 308.670  1.00  0.00            
ATOM   4075  S1c PRO   207     352.380 618.170 309.280  1.00  0.00            
ATOM   4076  BBc ASN   208     354.550 614.650 308.490  1.00  0.00            
ATOM   4077  S1c ASN   208     353.880 614.550 306.110  1.00  0.00            
ATOM   4078  BBc ILE   209     352.140 612.670 310.620  1.00  0.00            
ATOM   4079  S1c ILE   209     350.290 613.150 309.910  1.00  0.00            
ATOM   4080  BBc GLY   210     353.120 609.590 312.600  1.00  0.00            
ATOM   4081  BBc SER   211     354.060 607.470 315.620  1.00  0.00            
ATOM   4082  S1c SER   211     352.730 606.930 316.930  1.00  0.00            
ATOM   4083  BBc ARG   212     357.370 608.140 317.330  1.00  0.00            
ATOM   4084  S1c ARG   212     358.220 610.490 316.950  1.00  0.00            
ATOM   4085  S2c ARG   212     356.510 612.200 314.280  1.00  0.00            
ATOM   4086  BBc PRO   213     359.530 606.700 320.210  1.00  0.00            
ATOM   4087  S1c PRO   213     360.940 605.840 319.280  1.00  0.00            
ATOM   4088  BBc TRP   214     358.090 608.400 323.240  1.00  0.00            
ATOM   4089  S1c TRP   214     357.310 606.580 325.190  1.00  0.00            
ATOM   4090  S2c TRP   214     356.600 605.890 327.160  1.00  0.00            
ATOM   4091  S3c TRP   214     356.670 603.430 326.730  1.00  0.00            
ATOM   4092  S4c TRP   214     357.650 604.240 324.230  1.00  0.00            
ATOM   4093  BBe VAL   215     360.310 611.090 324.690  1.00  0.00            
ATOM   4094  S1e VAL   215     362.120 610.250 324.880  1.00  0.00            
ATOM   4095  BBt ARG   216     359.100 612.330 328.060  1.00  0.00            
ATOM   4096  S1t ARG   216     360.530 612.810 330.050  1.00  0.00            
ATOM   4097  S2t ARG   216     361.660 611.970 332.640  1.00  0.00            
ATOM   4098  BBt GLY   217     355.800 610.780 327.270  1.00  0.00            
ATOM   4099  BBe GLN   218     355.630 612.350 323.850  1.00  0.00            
ATOM   4100  S1e GLN   218     353.260 614.450 322.870  1.00  0.00            
ATOM   4101  BBs PRO   219     355.350 610.520 320.460  1.00  0.00            
ATOM   4102  S1s PRO   219     354.240 609.050 320.900  1.00  0.00            
ATOM   4103  BBc GLY   220     355.260 613.800 318.530  1.00  0.00            
ATOM   4104  BBe ARG   221     358.010 616.230 317.620  1.00  0.00            
ATOM   4105  S1e ARG   221     360.170 615.260 316.810  1.00  0.00            
ATOM   4106  S2e ARG   221     362.550 613.470 318.040  1.00  0.00            
ATOM   4107  BBe ILE   222     359.050 619.770 316.550  1.00  0.00            
ATOM   4108  S1e ILE   222     359.290 621.710 317.700  1.00  0.00            
ATOM   4109  BBe SER   223     361.530 620.290 313.660  1.00  0.00            
ATOM   4110  S1e SER   223     362.440 619.410 312.180  1.00  0.00            
ATOM   4111  BBe ILE   224     363.260 623.650 314.210  1.00  0.00            
ATOM   4112  S1e ILE   224     363.400 623.920 316.350  1.00  0.00            
ATOM   4113  BBe TYR   225     364.560 626.010 311.550  1.00  0.00            
ATOM   4114  S1e TYR   225     363.010 626.680 308.890  1.00  0.00            
ATOM   4115  S2e TYR   225     362.520 624.440 309.580  1.00  0.00            
ATOM   4116  S3e TYR   225     359.980 626.190 309.310  1.00  0.00            
ATOM   4117  BBe TRP   226     365.830 629.580 311.440  1.00  0.00            
ATOM   4118  S1e TRP   226     368.320 629.080 310.550  1.00  0.00            
ATOM   4119  S2e TRP   226     370.040 630.380 310.120  1.00  0.00            
ATOM   4120  S3e TRP   226     371.760 628.600 309.790  1.00  0.00            
ATOM   4121  S4e TRP   226     369.630 626.900 310.410  1.00  0.00            
ATOM   4122  BBe THR   227     365.870 632.700 309.310  1.00  0.00            
ATOM   4123  S1e THR   227     364.510 633.200 308.000  1.00  0.00            
ATOM   4124  BBe ILE   228     368.250 635.620 309.370  1.00  0.00            
ATOM   4125  S1e ILE   228     370.420 635.850 309.120  1.00  0.00            
ATOM   4126  BBe VAL   229     366.580 638.870 308.510  1.00  0.00            
ATOM   4127  S1e VAL   229     364.600 638.990 308.700  1.00  0.00            
ATOM   4128  BBc LYS   230     368.760 641.770 307.240  1.00  0.00            
ATOM   4129  S1c LYS   230     370.740 641.110 305.910  1.00  0.00            
ATOM   4130  S2c LYS   230     373.500 641.050 304.810  1.00  0.00            
ATOM   4131  BBt PRO   231     368.310 645.430 307.590  1.00  0.00            
ATOM   4132  S1t PRO   231     369.650 646.770 307.700  1.00  0.00            
ATOM   4133  BBt GLY   232     365.730 646.750 305.140  1.00  0.00            
ATOM   4134  BBc ASP   233     364.050 643.410 304.870  1.00  0.00            
ATOM   4135  S1c ASP   233     365.690 641.900 303.460  1.00  0.00            
ATOM   4136  BBe VAL   234     360.790 641.840 306.070  1.00  0.00            
ATOM   4137  S1e VAL   234     359.270 642.750 305.150  1.00  0.00            
ATOM   4138  BBe LEU   235     359.590 638.700 307.760  1.00  0.00            
ATOM   4139  S1e LEU   235     361.000 636.530 307.890  1.00  0.00            
ATOM   4140  BBe VAL   236     356.510 636.780 306.410  1.00  0.00            
ATOM   4141  S1e VAL   236     355.050 636.950 305.040  1.00  0.00            
ATOM   4142  BBe ILE   237     355.110 633.690 308.260  1.00  0.00            
ATOM   4143  S1e ILE   237     354.620 634.480 309.990  1.00  0.00            
ATOM   4144  BBe ASN   238     352.110 632.180 306.340  1.00  0.00            
ATOM   4145  S1e ASN   238     350.390 632.000 304.620  1.00  0.00            
ATOM   4146  BBe SER   239     350.690 629.100 308.120  1.00  0.00            
ATOM   4147  S1e SER   239     351.150 629.300 310.000  1.00  0.00            
ATOM   4148  BBs ASN   240     347.340 627.360 308.150  1.00  0.00            
ATOM   4149  S1s ASN   240     347.310 626.170 305.960  1.00  0.00            
ATOM   4150  BBs GLY   241     348.350 624.720 310.670  1.00  0.00            
ATOM   4151  BBc ASN   242     351.370 623.290 312.450  1.00  0.00            
ATOM   4152  S1c ASN   242     352.720 622.360 310.620  1.00  0.00            
ATOM   4153  BBe LEU   243     353.490 626.340 313.120  1.00  0.00            
ATOM   4154  S1e LEU   243     355.190 628.250 312.090  1.00  0.00            
ATOM   4155  BBe ILE   244     355.450 626.880 316.340  1.00  0.00            
ATOM   4156  S1e ILE   244     355.740 625.190 317.430  1.00  0.00            
ATOM   4157  BBe ALA   245     355.720 630.760 316.390  1.00  0.00            
ATOM   4158  BBe PRO   246     358.680 633.030 317.120  1.00  0.00            
ATOM   4159  S1e PRO   246     360.500 632.800 317.610  1.00  0.00            
ATOM   4160  BBc ARG   247     358.120 635.520 319.930  1.00  0.00            
ATOM   4161  S1c ARG   247     356.170 637.010 320.770  1.00  0.00            
ATOM   4162  S2c ARG   247     354.120 639.040 322.510  1.00  0.00            
ATOM   4163  BBe GLY   248     360.780 637.870 318.720  1.00  0.00            
ATOM   4164  BBe TYR   249     364.490 637.770 317.530  1.00  0.00            
ATOM   4165  S1e TYR   249     363.390 639.630 315.050  1.00  0.00            
ATOM   4166  S2e TYR   249     363.850 640.960 316.990  1.00  0.00            
ATOM   4167  S3e TYR   249     362.500 642.580 314.720  1.00  0.00            
ATOM   4168  BBe PHE   250     368.130 637.540 318.480  1.00  0.00            
ATOM   4169  S1e PHE   250     370.600 635.490 319.320  1.00  0.00            
ATOM   4170  S2e PHE   250     369.060 634.090 318.130  1.00  0.00            
ATOM   4171  S3e PHE   250     371.370 634.130 317.500  1.00  0.00            
ATOM   4172  BBe LYS   251     370.770 640.150 318.010  1.00  0.00            
ATOM   4173  S1e LYS   251     369.870 641.570 320.000  1.00  0.00            
ATOM   4174  S2e LYS   251     369.250 643.910 321.890  1.00  0.00            
ATOM   4175  BBc MET   252     373.560 638.870 315.830  1.00  0.00            
ATOM   4176  S1c MET   252     372.690 637.300 313.770  1.00  0.00            
ATOM   4177  BBc ARG   253     376.980 640.240 316.730  1.00  0.00            
ATOM   4178  S1c ARG   253     376.570 642.210 318.150  1.00  0.00            
ATOM   4179  S2c ARG   253     374.560 643.010 320.710  1.00  0.00            
ATOM   4180  BBc THR   254     380.360 639.250 315.250  1.00  0.00            
ATOM   4181  S1c THR   254     380.450 638.320 313.540  1.00  0.00            
ATOM   4182  BBs GLY   255     383.600 638.910 317.280  1.00  0.00            
ATOM   4183  BBs LYS   256     385.970 636.400 318.790  1.00  0.00            
ATOM   4184  S1s LYS   256     387.190 637.640 320.650  1.00  0.00            
ATOM   4185  S2s LYS   256     388.430 638.330 323.360  1.00  0.00            
ATOM   4186  BBc SER   257     383.150 634.280 320.470  1.00  0.00            
ATOM   4187  S1c SER   257     382.090 635.910 320.560  1.00  0.00            
ATOM   4188  BBe SER   258     383.110 630.430 320.280  1.00  0.00            
ATOM   4189  S1e SER   258     384.990 629.920 320.150  1.00  0.00            
ATOM   4190  BBe ILE   259     382.130 627.050 321.770  1.00  0.00            
ATOM   4191  S1e ILE   259     380.940 625.960 319.970  1.00  0.00            
ATOM   4192  BBe MET   260     383.730 624.270 323.750  1.00  0.00            
ATOM   4193  S1e MET   260     386.970 625.290 323.170  1.00  0.00            
ATOM   4194  BBe ARG   261     382.870 620.810 325.110  1.00  0.00            
ATOM   4195  S1e ARG   261     382.560 618.220 324.920  1.00  0.00            
ATOM   4196  S2e ARG   261     383.790 615.330 323.680  1.00  0.00            
ATOM   4197  BBc SER   262     384.840 620.480 328.370  1.00  0.00            
ATOM   4198  S1c SER   262     385.630 622.230 328.700  1.00  0.00            
ATOM   4199  BBc ASP   263     384.510 618.780 331.720  1.00  0.00            
ATOM   4200  S1c ASP   263     383.520 616.540 331.360  1.00  0.00            
ATOM   4201  BBc ALA   264     387.140 620.980 333.300  1.00  0.00            
ATOM   4202  BBc PRO   265     386.490 623.260 336.270  1.00  0.00            
ATOM   4203  S1c PRO   265     386.610 622.350 337.940  1.00  0.00            
ATOM   4204  BBc ILE   266     386.540 627.040 335.910  1.00  0.00            
ATOM   4205  S1c ILE   266     384.910 628.000 335.920  1.00  0.00            
ATOM   4206  BBc ASP   267     389.100 628.190 338.540  1.00  0.00            
ATOM   4207  S1c ASP   267     388.830 626.430 340.250  1.00  0.00            
ATOM   4208  BBs THR   268     390.070 631.840 339.080  1.00  0.00            
ATOM   4209  S1s THR   268     389.200 633.400 339.860  1.00  0.00            
ATOM   4210  BBs CYS   269     393.130 633.190 337.350  1.00  0.00            
ATOM   4211  S1s CYS   269     394.240 633.890 339.370  1.00  0.00            
ATOM   4212  BBe ILE   270     394.770 634.210 334.100  1.00  0.00            
ATOM   4213  S1e ILE   270     395.850 636.090 334.890  1.00  0.00            
ATOM   4214  BBc SER   271     395.260 632.050 331.020  1.00  0.00            
ATOM   4215  S1c SER   271     396.590 630.620 331.020  1.00  0.00            
ATOM   4216  BBs GLU   272     395.300 633.290 327.390  1.00  0.00            
ATOM   4217  S1s GLU   272     392.820 634.690 326.070  1.00  0.00            
ATOM   4218  BBe CYS   273     394.780 629.770 325.890  1.00  0.00            
ATOM   4219  S1e CYS   273     396.540 628.100 325.410  1.00  0.00            
ATOM   4220  BBe ILE   274     391.960 627.410 326.860  1.00  0.00            
ATOM   4221  S1e ILE   274     389.790 627.210 327.380  1.00  0.00            
ATOM   4222  BBe THR   275     391.980 623.740 325.890  1.00  0.00            
ATOM   4223  S1e THR   275     393.780 623.020 326.130  1.00  0.00            
ATOM   4224  BBt PRO   276     389.520 620.980 326.740  1.00  0.00            
ATOM   4225  S1t PRO   276     388.610 620.810 325.080  1.00  0.00            
ATOM   4226  BBt ASN   277     391.750 619.550 329.480  1.00  0.00            
ATOM   4227  S1t ASN   277     390.710 618.140 331.220  1.00  0.00            
ATOM   4228  BBe GLY   278     391.900 623.160 330.630  1.00  0.00            
ATOM   4229  BBe SER   279     394.280 626.050 330.420  1.00  0.00            
ATOM   4230  S1e SER   279     394.740 626.480 332.270  1.00  0.00            
ATOM   4231  BBe ILE   280     397.950 625.980 329.270  1.00  0.00            
ATOM   4232  S1e ILE   280     398.970 624.620 327.650  1.00  0.00            
ATOM   4233  BBc PRO   281     400.740 628.640 329.180  1.00  0.00            
ATOM   4234  S1c PRO   281     402.060 628.620 330.550  1.00  0.00            
ATOM   4235  BBc ASN   282     401.590 629.940 325.720  1.00  0.00            
ATOM   4236  S1c ASN   282     399.990 632.050 325.840  1.00  0.00            
ATOM   4237  BBs ASP   283     405.270 630.570 326.240  1.00  0.00            
ATOM   4238  S1s ASP   283     405.410 633.120 326.210  1.00  0.00            
ATOM   4239  BBs LYS   284     405.980 627.350 324.370  1.00  0.00            
ATOM   4240  S1s LYS   284     407.100 626.290 326.400  1.00  0.00            
ATOM   4241  S2s LYS   284     409.910 626.540 327.630  1.00  0.00            
ATOM   4242  BBs PRO   285     405.780 627.230 320.540  1.00  0.00            
ATOM   4243  S1s PRO   285     406.290 628.940 319.900  1.00  0.00            
ATOM   4244  BBe PHE   286     404.200 623.850 320.280  1.00  0.00            
ATOM   4245  S1e PHE   286     404.350 623.640 316.430  1.00  0.00            
ATOM   4246  S2e PHE   286     406.350 623.520 317.760  1.00  0.00            
ATOM   4247  S3e PHE   286     406.270 624.960 315.840  1.00  0.00            
ATOM   4248  BBe GLN   287     401.580 622.070 322.510  1.00  0.00            
ATOM   4249  S1e GLN   287     398.520 622.880 322.760  1.00  0.00            
ATOM   4250  BBc ASN   288     400.540 618.460 323.140  1.00  0.00            
ATOM   4251  S1c ASN   288     400.930 616.110 322.480  1.00  0.00            
ATOM   4252  BBs VAL   289     397.490 618.930 325.320  1.00  0.00            
ATOM   4253  S1s VAL   289     396.820 618.530 327.170  1.00  0.00            
ATOM   4254  BBc ASN   290     394.630 618.850 322.780  1.00  0.00            
ATOM   4255  S1c ASN   290     392.630 617.920 323.850  1.00  0.00            
ATOM   4256  BBs LYS   291     393.890 619.800 319.150  1.00  0.00            
ATOM   4257  S1s LYS   291     392.540 617.770 318.380  1.00  0.00            
ATOM   4258  S2s LYS   291     393.100 615.480 316.320  1.00  0.00            
ATOM   4259  BBc ILE   292     390.790 621.810 320.000  1.00  0.00            
ATOM   4260  S1c ILE   292     388.810 621.500 320.010  1.00  0.00            
ATOM   4261  BBc THR   293     391.970 625.150 321.510  1.00  0.00            
ATOM   4262  S1c THR   293     393.910 624.970 321.650  1.00  0.00            
ATOM   4263  BBe TYR   294     390.690 628.680 322.180  1.00  0.00            
ATOM   4264  S1e TYR   294     388.360 630.220 322.740  1.00  0.00            
ATOM   4265  S2e TYR   294     389.360 631.180 324.700  1.00  0.00            
ATOM   4266  S3e TYR   294     387.910 633.280 322.940  1.00  0.00            
ATOM   4267  BBe GLY   295     392.770 631.900 321.790  1.00  0.00            
ATOM   4268  BBe ALA   296     396.580 632.670 321.760  1.00  0.00            
ATOM   4269  BBc CYS   297     397.580 629.040 321.170  1.00  0.00            
ATOM   4270  S1c CYS   297     395.950 628.490 319.410  1.00  0.00            
ATOM   4271  BBc PRO   298     400.760 627.140 320.690  1.00  0.00            
ATOM   4272  S1c PRO   298     401.150 626.830 322.520  1.00  0.00            
ATOM   4273  BBe LYS   299     400.160 624.880 317.740  1.00  0.00            
ATOM   4274  S1e LYS   299     398.670 626.030 316.010  1.00  0.00            
ATOM   4275  S2e LYS   299     397.770 628.690 315.130  1.00  0.00            
ATOM   4276  BBe TYR   300     399.220 621.210 318.230  1.00  0.00            
ATOM   4277  S1e TYR   300     397.470 617.890 317.340  1.00  0.00            
ATOM   4278  S2e TYR   300     398.110 618.430 319.590  1.00  0.00            
ATOM   4279  S3e TYR   300     396.940 615.580 319.330  1.00  0.00            
ATOM   4280  BBc VAL   301     401.940 618.630 317.540  1.00  0.00            
ATOM   4281  S1c VAL   301     403.620 619.200 318.470  1.00  0.00            
ATOM   4282  BBs LYS   302     401.850 614.800 317.590  1.00  0.00            
ATOM   4283  S1s LYS   302     400.730 614.250 315.360  1.00  0.00            
ATOM   4284  S2s LYS   302     398.120 614.450 313.990  1.00  0.00            
ATOM   4285  BBc GLN   303     405.220 614.910 319.460  1.00  0.00            
ATOM   4286  S1c GLN   303     407.520 615.600 318.670  1.00  0.00            
ATOM   4287  BBs ASN   304     405.340 614.810 323.300  1.00  0.00            
ATOM   4288  S1s ASN   304     404.070 612.880 324.310  1.00  0.00            
ATOM   4289  BBc THR   305     408.710 616.690 323.670  1.00  0.00            
ATOM   4290  S1c THR   305     408.900 617.100 325.570  1.00  0.00            
ATOM   4291  BBc LEU   306     411.100 618.630 321.380  1.00  0.00            
ATOM   4292  S1c LEU   306     409.590 619.960 319.630  1.00  0.00            
ATOM   4293  BBe LYS   307     414.310 620.000 322.740  1.00  0.00            
ATOM   4294  S1e LYS   307     414.920 619.120 325.110  1.00  0.00            
ATOM   4295  S2e LYS   307     414.400 618.420 327.600  1.00  0.00            
ATOM   4296  BBe LEU   308     415.630 623.300 321.450  1.00  0.00            
ATOM   4297  S1e LEU   308     415.980 625.130 319.550  1.00  0.00            
ATOM   4298  BBe ALA   309     419.350 623.310 322.160  1.00  0.00            
ATOM   4299  BBc THR   310     420.690 626.200 324.210  1.00  0.00            
ATOM   4300  S1c THR   310     420.580 628.100 324.650  1.00  0.00            
ATOM   4301  BBs GLY   311     424.310 625.220 324.840  1.00  0.00            
ATOM   4302  BBc MET   312     427.390 623.640 323.170  1.00  0.00            
ATOM   4303  S1c MET   312     428.570 626.890 323.960  1.00  0.00            
ATOM   4304  BBe ARG   313     428.000 619.910 322.850  1.00  0.00            
ATOM   4305  S1e ARG   313     429.560 619.290 321.300  1.00  0.00            
ATOM   4306  S2e ARG   313     430.250 617.650 318.520  1.00  0.00            
ATOM   4307  BBc ASN   314     428.870 618.010 326.050  1.00  0.00            
ATOM   4308  S1c ASN   314     428.080 616.580 327.980  1.00  0.00            
ATOM   4309  BBc VAL   315     432.260 616.470 326.070  1.00  0.00            
ATOM   4310  S1c VAL   315     433.210 617.330 324.540  1.00  0.00            
ATOM   4311  BBc PRO   316     432.930 614.930 329.520  1.00  0.00            
ATOM   4312  S1c PRO   316     432.000 614.760 331.180  1.00  0.00            
ATOM   4313  BBc GLU   317     436.380 613.440 329.980  1.00  0.00            
ATOM   4314  S1c GLU   317     437.520 614.870 332.100  1.00  0.00            
ATOM   4315  BBc LYS   318     437.300 609.830 330.350  1.00  0.00            
ATOM   4316  S1c LYS   318     438.990 608.680 329.130  1.00  0.00            
ATOM   4317  S2c LYS   318     440.780 606.850 328.020  1.00  0.00            
ATOM   4318  BBc GLY   319     431.080 620.150 314.430  1.00  0.00            
ATOM   4319  BBt LEU   320     432.070 622.050 311.250  1.00  0.00            
ATOM   4320  S1t LEU   320     430.840 623.560 309.420  1.00  0.00            
ATOM   4321  BBt PHE   321     435.120 623.810 312.890  1.00  0.00            
ATOM   4322  S1t PHE   321     438.250 623.350 311.170  1.00  0.00            
ATOM   4323  S2t PHE   321     437.170 625.480 310.890  1.00  0.00            
ATOM   4324  S3t PHE   321     439.550 625.370 311.180  1.00  0.00            
ATOM   4325  BBs GLY   322     436.590 620.660 314.600  1.00  0.00            
ATOM   4326  BBt ALA   323     437.310 622.420 317.940  1.00  0.00            
ATOM   4327  BBe ILE   324     434.860 621.090 320.500  1.00  0.00            
ATOM   4328  S1e ILE   324     435.730 620.960 322.490  1.00  0.00            
ATOM   4329  BBt ALA   325     434.740 617.340 320.170  1.00  0.00            
ATOM   4330  BBt GLY   326     437.720 617.850 317.950  1.00  0.00            
ATOM   4331  BBt PHE   327     441.300 619.140 318.330  1.00  0.00            
ATOM   4332  S1t PHE   327     443.370 621.520 316.830  1.00  0.00            
ATOM   4333  S2t PHE   327     441.760 620.660 315.270  1.00  0.00            
ATOM   4334  S3t PHE   327     442.910 622.720 314.800  1.00  0.00            
ATOM   4335  BBe ILE   328     440.260 619.830 321.790  1.00  0.00            
ATOM   4336  S1e ILE   328     440.500 621.510 322.950  1.00  0.00            
ATOM   4337  BBc GLU   329     439.700 616.340 323.260  1.00  0.00            
ATOM   4338  S1c GLU   329     437.630 614.560 322.520  1.00  0.00            
ATOM   4339  BBc ASN   330     437.580 617.590 326.140  1.00  0.00            
ATOM   4340  S1c ASN   330     439.100 616.810 328.140  1.00  0.00            
ATOM   4341  BBc GLY   331     435.420 620.070 328.100  1.00  0.00            
ATOM   4342  BBe TRP   332     436.140 621.350 331.530  1.00  0.00            
ATOM   4343  S1e TRP   332     438.690 620.730 331.790  1.00  0.00            
ATOM   4344  S2e TRP   332     440.280 619.610 332.810  1.00  0.00            
ATOM   4345  S3e TRP   332     442.260 620.590 331.630  1.00  0.00            
ATOM   4346  S4e TRP   332     440.290 622.160 330.410  1.00  0.00            
ATOM   4347  BBt GLU   333     433.620 620.430 334.290  1.00  0.00            
ATOM   4348  S1t GLU   333     433.080 617.670 335.070  1.00  0.00            
ATOM   4349  BBt GLY   334     435.520 622.520 336.820  1.00  0.00            
ATOM   4350  BBc MET   335     434.700 625.340 334.390  1.00  0.00            
ATOM   4351  S1c MET   335     435.570 626.930 332.490  1.00  0.00            
ATOM   4352  BBc ILE   336     431.720 626.830 336.130  1.00  0.00            
ATOM   4353  S1c ILE   336     429.960 626.350 337.450  1.00  0.00            
ATOM   4354  BBs ASP   337     431.410 630.500 335.280  1.00  0.00            
ATOM   4355  S1s ASP   337     430.140 632.210 336.770  1.00  0.00            
ATOM   4356  BBc GLY   338     432.320 630.220 331.610  1.00  0.00            
ATOM   4357  BBs TRP   339     431.640 628.470 328.280  1.00  0.00            
ATOM   4358  S1s TRP   339     428.990 628.310 328.550  1.00  0.00            
ATOM   4359  S2s TRP   339     427.250 627.000 328.860  1.00  0.00            
ATOM   4360  S3s TRP   339     425.490 628.660 328.230  1.00  0.00            
ATOM   4361  S4s TRP   339     427.670 630.380 327.850  1.00  0.00            
ATOM   4362  BBe TYR   340     435.150 629.080 327.140  1.00  0.00            
ATOM   4363  S1e TYR   340     434.200 628.480 324.590  1.00  0.00            
ATOM   4364  S2e TYR   340     435.010 630.690 324.130  1.00  0.00            
ATOM   4365  S3e TYR   340     432.160 630.210 323.030  1.00  0.00            
ATOM   4366  BBe GLY   341     438.440 629.640 328.930  1.00  0.00            
ATOM   4367  BBe PHE   342     442.170 629.030 329.350  1.00  0.00            
ATOM   4368  S1e PHE   342     443.080 631.810 327.250  1.00  0.00            
ATOM   4369  S2e PHE   342     444.880 630.720 328.400  1.00  0.00            
ATOM   4370  S3e PHE   342     445.320 632.000 326.420  1.00  0.00            
ATOM   4371  BBe ARG   343     444.230 626.720 331.380  1.00  0.00            
ATOM   4372  S1e ARG   343     443.850 624.670 332.810  1.00  0.00            
ATOM   4373  S2e ARG   343     443.290 623.820 336.030  1.00  0.00            
ATOM   4374  BBe HIS   344     447.810 627.510 332.180  1.00  0.00            
ATOM   4375  S1e HIS   344     447.790 629.400 332.680  1.00  0.00            
ATOM   4376  S2e HIS   344     447.770 631.200 333.380  1.00  0.00            
ATOM   4377  S3e HIS   344     445.720 631.510 332.760  1.00  0.00            
ATOM   4378  BBe GLN   345     450.970 625.690 333.090  1.00  0.00            
ATOM   4379  S1e GLN   345     452.780 623.250 334.170  1.00  0.00            
ATOM   4380  BBe ASN   346     453.610 628.190 334.180  1.00  0.00            
ATOM   4381  S1e ASN   346     452.150 630.280 334.660  1.00  0.00            
ATOM   4382  BBt SER   347     456.760 629.100 336.120  1.00  0.00            
ATOM   4383  S1t SER   347     458.200 629.580 334.900  1.00  0.00            
ATOM   4384  BBt GLU   348     454.370 629.610 339.120  1.00  0.00            
ATOM   4385  S1t GLU   348     452.740 631.320 339.630  1.00  0.00            
ATOM   4386  BBe GLY   349     452.320 626.430 338.510  1.00  0.00            
ATOM   4387  BBe THR   350     448.760 626.260 337.090  1.00  0.00            
ATOM   4388  S1e THR   350     448.080 624.480 336.680  1.00  0.00            
ATOM   4389  BBe GLY   351     445.550 628.210 336.700  1.00  0.00            
ATOM   4390  BBe GLN   352     442.260 628.690 334.870  1.00  0.00            
ATOM   4391  S1e GLN   352     439.540 627.040 335.330  1.00  0.00            
ATOM   4392  BBe ALA   353     440.180 631.470 333.590  1.00  0.00            
ATOM   4393  BBe ALA   354     436.770 631.950 331.980  1.00  0.00            
ATOM   4394  BBc ASP   355     436.900 634.200 328.770  1.00  0.00            
ATOM   4395  S1c ASP   355     438.910 634.320 327.180  1.00  0.00            
ATOM   4396  BBh LEU   356     434.130 636.690 329.330  1.00  0.00            
ATOM   4397  S1h LEU   356     432.830 637.820 331.270  1.00  0.00            
ATOM   4398  BBh LYS   357     433.810 638.060 325.820  1.00  0.00            
ATOM   4399  S1h LYS   357     436.200 638.820 325.330  1.00  0.00            
ATOM   4400  S2h LYS   357     438.430 640.060 327.170  1.00  0.00            
ATOM   4401  BBh SER   358     433.850 634.820 323.770  1.00  0.00            
ATOM   4402  S1h SER   358     434.020 635.040 321.840  1.00  0.00            
ATOM   4403  BBh THR   359     431.420 633.350 326.210  1.00  0.00            
ATOM   4404  S1h THR   359     432.120 632.990 328.000  1.00  0.00            
ATOM   4405  BBh GLN   360     428.840 636.190 326.020  1.00  0.00            
ATOM   4406  S1h GLN   360     428.950 637.420 328.440  1.00  0.00            
ATOM   4407  BBh ALA   361     429.050 636.160 322.090  1.00  0.00            
ATOM   4408  BBh ALA   362     427.940 632.540 322.420  1.00  0.00            
ATOM   4409  BBh ILE   363     425.260 633.170 324.930  1.00  0.00            
ATOM   4410  S1h ILE   363     423.750 632.590 326.490  1.00  0.00            
ATOM   4411  BBh ASP   364     424.070 636.410 323.410  1.00  0.00            
ATOM   4412  S1h ASP   364     424.920 638.730 323.860  1.00  0.00            
ATOM   4413  BBh GLN   365     423.390 634.780 320.050  1.00  0.00            
ATOM   4414  S1h GLN   365     423.870 637.400 318.450  1.00  0.00            
ATOM   4415  BBh ILE   366     421.980 631.360 320.860  1.00  0.00            
ATOM   4416  S1h ILE   366     423.800 630.270 321.550  1.00  0.00            
ATOM   4417  BBh ASN   367     419.770 633.570 323.020  1.00  0.00            
ATOM   4418  S1h ASN   367     419.000 633.600 325.360  1.00  0.00            
ATOM   4419  BBh ARG   368     418.490 635.740 320.140  1.00  0.00            
ATOM   4420  S1h ARG   368     417.440 637.540 319.010  1.00  0.00            
ATOM   4421  S2h ARG   368     415.660 640.410 318.670  1.00  0.00            
ATOM   4422  BBh LYS   369     417.900 632.270 318.550  1.00  0.00            
ATOM   4423  S1h LYS   369     418.990 630.160 317.350  1.00  0.00            
ATOM   4424  S2h LYS   369     420.720 629.300 315.490  1.00  0.00            
ATOM   4425  BBh LEU   370     415.750 631.030 321.370  1.00  0.00            
ATOM   4426  S1h LEU   370     415.210 629.010 322.960  1.00  0.00            
ATOM   4427  BBh ASN   371     413.740 634.220 321.180  1.00  0.00            
ATOM   4428  S1h ASN   371     414.100 635.140 323.440  1.00  0.00            
ATOM   4429  BBh ARG   372     412.750 633.890 317.550  1.00  0.00            
ATOM   4430  S1h ARG   372     413.970 634.700 315.420  1.00  0.00            
ATOM   4431  S2h ARG   372     413.110 635.250 312.430  1.00  0.00            
ATOM   4432  BBh VAL   373     411.040 630.570 318.480  1.00  0.00            
ATOM   4433  S1h VAL   373     412.100 628.930 318.070  1.00  0.00            
ATOM   4434  BBh ILE   374     409.470 631.510 321.880  1.00  0.00            
ATOM   4435  S1h ILE   374     410.050 630.080 323.500  1.00  0.00            
ATOM   4436  BBs GLU   375     407.650 634.840 322.330  1.00  0.00            
ATOM   4437  S1s GLU   375     408.730 636.860 322.200  1.00  0.00            
ATOM   4438  BBc LYS   376     405.700 633.620 319.270  1.00  0.00            
ATOM   4439  S1c LYS   376     406.760 633.960 316.970  1.00  0.00            
ATOM   4440  S2c LYS   376     408.370 633.780 314.370  1.00  0.00            
ATOM   4441  BBc THR   377     402.070 632.570 319.150  1.00  0.00            
ATOM   4442  S1c THR   377     401.360 631.900 320.840  1.00  0.00            
ATOM   4443  BBc ASN   378     398.840 633.390 317.140  1.00  0.00            
ATOM   4444  S1c ASN   378     399.100 633.720 314.700  1.00  0.00            
ATOM   4445  BBe GLU   379     395.090 633.540 317.820  1.00  0.00            
ATOM   4446  S1e GLU   379     394.750 635.790 316.250  1.00  0.00            
ATOM   4447  BBe LYS   380     392.410 631.190 316.690  1.00  0.00            
ATOM   4448  S1e LYS   380     393.080 631.210 314.330  1.00  0.00            
ATOM   4449  S2e LYS   380     395.080 631.880 312.160  1.00  0.00            
ATOM   4450  BBc PHE   381     388.930 631.730 318.140  1.00  0.00            
ATOM   4451  S1c PHE   381     390.300 634.830 318.500  1.00  0.00            
ATOM   4452  S2c PHE   381     389.470 634.770 316.250  1.00  0.00            
ATOM   4453  S3c PHE   381     390.600 636.720 317.050  1.00  0.00            
ATOM   4454  BBs HIS   382     386.090 630.520 315.910  1.00  0.00            
ATOM   4455  S1s HIS   382     385.640 631.730 314.450  1.00  0.00            
ATOM   4456  S2s HIS   382     385.340 632.980 313.010  1.00  0.00            
ATOM   4457  S3s HIS   382     384.540 634.470 314.340  1.00  0.00            
ATOM   4458  BBc GLN   383     387.210 627.440 314.220  1.00  0.00            
ATOM   4459  S1c GLN   383     389.760 627.150 316.550  1.00  0.00            
ATOM   4460  BBc ILE   384     385.770 624.060 313.160  1.00  0.00            
ATOM   4461  S1c ILE   384     383.890 624.400 312.080  1.00  0.00            
ATOM   4462  BBc GLU   385     384.950 621.090 315.410  1.00  0.00            
ATOM   4463  S1c GLU   385     382.250 621.480 315.230  1.00  0.00            
ATOM   4464  BBc LYS   386     387.480 618.260 315.720  1.00  0.00            
ATOM   4465  S1c LYS   386     389.530 619.280 314.720  1.00  0.00            
ATOM   4466  S2c LYS   386     390.050 622.250 314.910  1.00  0.00            
ATOM   4467  BBc GLU   387     385.410 615.630 317.630  1.00  0.00            
ATOM   4468  S1c GLU   387     388.010 613.720 317.820  1.00  0.00            
ATOM   4469  BBc PHE   388     382.210 614.000 316.950  1.00  0.00            
ATOM   4470  S1c PHE   388     380.970 617.190 316.520  1.00  0.00            
ATOM   4471  S2c PHE   388     379.810 615.460 315.340  1.00  0.00            
ATOM   4472  S3c PHE   388     378.610 617.390 316.100  1.00  0.00            
ATOM   4473  BBs SER   389     379.760 611.750 318.740  1.00  0.00            
ATOM   4474  S1s SER   389     379.000 612.410 320.400  1.00  0.00            
ATOM   4475  BBs GLU   390     377.910 610.750 315.590  1.00  0.00            
ATOM   4476  S1s GLU   390     375.770 612.230 315.670  1.00  0.00            
ATOM   4477  BBc VAL   391     378.570 608.960 312.230  1.00  0.00            
ATOM   4478  S1c VAL   391     379.060 607.040 311.960  1.00  0.00            
ATOM   4479  BBc GLU   392     377.750 611.060 309.120  1.00  0.00            
ATOM   4480  S1c GLU   392     376.940 613.300 311.070  1.00  0.00            
ATOM   4481  BBc GLY   393     380.460 610.750 306.440  1.00  0.00            
ATOM   4482  BBh ARG   394     381.630 613.090 303.740  1.00  0.00            
ATOM   4483  S1h ARG   394     381.980 613.200 301.130  1.00  0.00            
ATOM   4484  S2h ARG   394     380.410 615.360 299.240  1.00  0.00            
ATOM   4485  BBh ILE   395     381.290 616.320 305.580  1.00  0.00            
ATOM   4486  S1h ILE   395     381.720 618.380 305.020  1.00  0.00            
ATOM   4487  BBh GLN   396     382.770 614.840 308.810  1.00  0.00            
ATOM   4488  S1h GLN   396     382.400 612.840 311.110  1.00  0.00            
ATOM   4489  BBh ASP   397     385.520 613.180 306.760  1.00  0.00            
ATOM   4490  S1h ASP   397     385.320 610.560 306.980  1.00  0.00            
ATOM   4491  BBh LEU   398     386.740 616.380 305.220  1.00  0.00            
ATOM   4492  S1h LEU   398     386.770 618.230 303.500  1.00  0.00            
ATOM   4493  BBh GLU   399     386.520 618.000 308.650  1.00  0.00            
ATOM   4494  S1h GLU   399     387.280 620.100 310.350  1.00  0.00            
ATOM   4495  BBh LYS   400     389.130 615.690 310.050  1.00  0.00            
ATOM   4496  S1h LYS   400     388.420 615.000 312.300  1.00  0.00            
ATOM   4497  S2h LYS   400     387.590 612.370 313.190  1.00  0.00            
ATOM   4498  BBh TYR   401     391.360 615.260 306.930  1.00  0.00            
ATOM   4499  S1h TYR   401     392.930 615.920 303.760  1.00  0.00            
ATOM   4500  S2h TYR   401     391.300 614.190 304.120  1.00  0.00            
ATOM   4501  S3h TYR   401     390.730 615.860 301.570  1.00  0.00            
ATOM   4502  BBh VAL   402     392.000 618.980 307.150  1.00  0.00            
ATOM   4503  S1h VAL   402     390.710 620.370 306.520  1.00  0.00            
ATOM   4504  BBh GLU   403     392.540 618.830 310.870  1.00  0.00            
ATOM   4505  S1h GLU   403     394.160 619.970 313.220  1.00  0.00            
ATOM   4506  BBh ASP   404     394.820 615.790 310.440  1.00  0.00            
ATOM   4507  S1h ASP   404     393.350 614.050 311.560  1.00  0.00            
ATOM   4508  BBh THR   405     396.570 617.380 307.400  1.00  0.00            
ATOM   4509  S1h THR   405     398.260 616.470 307.080  1.00  0.00            
ATOM   4510  BBh LYS   406     397.240 620.530 309.360  1.00  0.00            
ATOM   4511  S1h LYS   406     398.440 622.190 307.890  1.00  0.00            
ATOM   4512  S2h LYS   406     399.810 622.430 305.170  1.00  0.00            
ATOM   4513  BBh ILE   407     398.880 618.840 312.280  1.00  0.00            
ATOM   4514  S1h ILE   407     399.250 620.330 313.790  1.00  0.00            
ATOM   4515  BBh ASP   408     401.260 616.550 310.310  1.00  0.00            
ATOM   4516  S1h ASP   408     402.850 614.530 310.510  1.00  0.00            
ATOM   4517  BBh LEU   409     402.590 619.580 308.490  1.00  0.00            
ATOM   4518  S1h LEU   409     404.490 620.660 306.980  1.00  0.00            
ATOM   4519  BBh TRP   410     403.230 621.270 311.860  1.00  0.00            
ATOM   4520  S1h TRP   410     402.090 623.570 312.040  1.00  0.00            
ATOM   4521  S2h TRP   410     400.240 624.620 311.470  1.00  0.00            
ATOM   4522  S3h TRP   410     401.110 626.940 311.750  1.00  0.00            
ATOM   4523  S4h TRP   410     403.470 625.660 312.510  1.00  0.00            
ATOM   4524  BBh SER   411     404.590 618.070 313.410  1.00  0.00            
ATOM   4525  S1h SER   411     405.630 616.810 314.460  1.00  0.00            
ATOM   4526  BBh TYR   412     406.820 618.030 310.370  1.00  0.00            
ATOM   4527  S1h TYR   412     408.980 617.540 307.760  1.00  0.00            
ATOM   4528  S2h TYR   412     408.410 615.690 309.180  1.00  0.00            
ATOM   4529  S3h TYR   412     409.710 614.790 306.510  1.00  0.00            
ATOM   4530  BBh ASN   413     407.770 621.650 310.790  1.00  0.00            
ATOM   4531  S1h ASN   413     408.140 624.060 310.230  1.00  0.00            
ATOM   4532  BBh ALA   414     408.620 621.340 314.480  1.00  0.00            
ATOM   4533  BBh GLU   415     410.710 618.250 314.060  1.00  0.00            
ATOM   4534  S1h GLU   415     410.720 615.550 313.500  1.00  0.00            
ATOM   4535  BBh LEU   416     412.700 619.960 311.390  1.00  0.00            
ATOM   4536  S1h LEU   416     413.480 617.860 309.980  1.00  0.00            
ATOM   4537  BBh LEU   417     413.030 623.410 313.040  1.00  0.00            
ATOM   4538  S1h LEU   417     411.400 625.100 314.270  1.00  0.00            
ATOM   4539  BBh VAL   418     414.820 621.640 315.970  1.00  0.00            
ATOM   4540  S1h VAL   418     413.660 621.720 317.600  1.00  0.00            
ATOM   4541  BBh ALA   419     416.860 619.480 313.630  1.00  0.00            
ATOM   4542  BBh LEU   420     418.190 622.500 311.820  1.00  0.00            
ATOM   4543  S1h LEU   420     416.660 622.890 309.680  1.00  0.00            
ATOM   4544  BBh GLU   421     418.290 624.700 314.920  1.00  0.00            
ATOM   4545  S1h GLU   421     416.390 626.950 314.830  1.00  0.00            
ATOM   4546  BBh ASN   422     420.260 622.190 316.860  1.00  0.00            
ATOM   4547  S1h ASN   422     418.680 620.750 318.060  1.00  0.00            
ATOM   4548  BBh GLN   423     422.750 621.580 314.170  1.00  0.00            
ATOM   4549  S1h GLN   423     423.060 620.720 312.340  1.00  0.00            
ATOM   4550  BBh HIS   424     423.200 625.380 313.770  1.00  0.00            
ATOM   4551  S1h HIS   424     422.420 625.680 312.010  1.00  0.00            
ATOM   4552  S2h HIS   424     421.490 625.830 310.320  1.00  0.00            
ATOM   4553  S3h HIS   424     421.450 627.990 310.450  1.00  0.00            
ATOM   4554  BBh THR   425     423.680 625.760 317.530  1.00  0.00            
ATOM   4555  S1h THR   425     422.390 626.030 318.970  1.00  0.00            
ATOM   4556  BBh ILE   426     426.210 622.980 317.790  1.00  0.00            
ATOM   4557  S1h ILE   426     425.550 621.190 318.740  1.00  0.00            
ATOM   4558  BBh ASP   427     428.290 624.420 314.840  1.00  0.00            
ATOM   4559  S1h ASP   427     427.280 623.750 312.570  1.00  0.00            
ATOM   4560  BBh LEU   428     427.940 628.070 316.270  1.00  0.00            
ATOM   4561  S1h LEU   428     426.220 629.910 316.950  1.00  0.00            
ATOM   4562  BBh ALA   429     429.400 627.340 319.610  1.00  0.00            
ATOM   4563  BBh ASP   430     431.990 625.170 317.970  1.00  0.00            
ATOM   4564  S1h ASP   430     431.110 622.820 318.510  1.00  0.00            
ATOM   4565  BBh SER   431     432.860 628.180 315.820  1.00  0.00            
ATOM   4566  S1h SER   431     433.700 628.040 314.060  1.00  0.00            
ATOM   4567  BBh GLU   432     433.220 630.670 318.630  1.00  0.00            
ATOM   4568  S1h GLU   432     431.730 632.710 318.040  1.00  0.00            
ATOM   4569  BBh MET   433     435.710 628.280 320.270  1.00  0.00            
ATOM   4570  S1h MET   433     436.390 625.550 321.090  1.00  0.00            
ATOM   4571  BBh ASN   434     437.730 628.330 317.060  1.00  0.00            
ATOM   4572  S1h ASN   434     438.400 626.710 315.460  1.00  0.00            
ATOM   4573  BBh LYS   435     437.450 632.090 317.020  1.00  0.00            
ATOM   4574  S1h LYS   435     436.430 634.090 316.780  1.00  0.00            
ATOM   4575  S2h LYS   435     435.270 637.200 317.560  1.00  0.00            
ATOM   4576  BBh LEU   436     439.000 632.390 320.480  1.00  0.00            
ATOM   4577  S1h LEU   436     439.010 633.760 322.730  1.00  0.00            
ATOM   4578  BBh PHE   437     441.760 630.070 319.540  1.00  0.00            
ATOM   4579  S1h PHE   437     441.030 627.010 320.280  1.00  0.00            
ATOM   4580  S2h PHE   437     442.500 626.620 318.430  1.00  0.00            
ATOM   4581  S3h PHE   437     440.860 624.980 319.030  1.00  0.00            
ATOM   4582  BBh GLU   438     442.700 631.900 316.390  1.00  0.00            
ATOM   4583  S1h GLU   438     442.710 630.120 313.990  1.00  0.00            
ATOM   4584  BBh LYS   439     442.470 635.230 318.160  1.00  0.00            
ATOM   4585  S1h LYS   439     442.340 637.730 318.230  1.00  0.00            
ATOM   4586  S2h LYS   439     443.710 640.240 317.790  1.00  0.00            
ATOM   4587  BBh THR   440     444.880 633.730 320.660  1.00  0.00            
ATOM   4588  S1h THR   440     443.940 633.810 322.370  1.00  0.00            
ATOM   4589  BBh ARG   441     447.220 632.470 317.830  1.00  0.00            
ATOM   4590  S1h ARG   441     448.240 630.520 316.380  1.00  0.00            
ATOM   4591  S2h ARG   441     451.580 630.820 316.010  1.00  0.00            
ATOM   4592  BBh ARG   442     447.400 635.850 316.280  1.00  0.00            
ATOM   4593  S1h ARG   442     446.340 635.090 313.880  1.00  0.00            
ATOM   4594  S2h ARG   442     445.360 633.290 311.180  1.00  0.00            
ATOM   4595  BBh GLN   443     448.080 637.590 319.620  1.00  0.00            
ATOM   4596  S1h GLN   443     446.620 639.350 321.370  1.00  0.00            
ATOM   4597  BBh LEU   444     450.980 635.360 320.360  1.00  0.00            
ATOM   4598  S1h LEU   444     450.370 633.450 322.100  1.00  0.00            
ATOM   4599  BBt ARG   445     452.640 635.850 316.890  1.00  0.00            
ATOM   4600  S1t ARG   445     451.850 635.510 314.300  1.00  0.00            
ATOM   4601  S2t ARG   445     453.120 633.460 311.880  1.00  0.00            
ATOM   4602  BBt GLU   446     456.020 634.120 316.790  1.00  0.00            
ATOM   4603  S1t GLU   446     456.460 631.260 314.760  1.00  0.00            
ATOM   4604  BBs ASN   447     456.320 633.640 320.480  1.00  0.00            
ATOM   4605  S1s ASN   447     455.210 635.550 321.580  1.00  0.00            
ATOM   4606  BBe ALA   448     454.120 630.490 320.870  1.00  0.00            
ATOM   4607  BBe GLU   449     453.360 627.230 318.990  1.00  0.00            
ATOM   4608  S1e GLU   449     455.670 626.590 317.510  1.00  0.00            
ATOM   4609  BBe ASP   450     450.270 625.250 318.390  1.00  0.00            
ATOM   4610  S1e ASP   450     447.750 625.420 317.610  1.00  0.00            
ATOM   4611  BBc MET   451     450.870 621.820 319.980  1.00  0.00            
ATOM   4612  S1c MET   451     453.740 622.330 320.000  1.00  0.00            
ATOM   4613  BBs GLY   452     447.770 620.530 318.120  1.00  0.00            
ATOM   4614  BBs ASN   453     445.480 619.930 321.080  1.00  0.00            
ATOM   4615  S1s ASN   453     444.680 617.610 321.490  1.00  0.00            
ATOM   4616  BBs GLY   454     444.330 623.540 321.590  1.00  0.00            
ATOM   4617  BBe CYS   455     447.290 624.640 323.730  1.00  0.00            
ATOM   4618  S1e CYS   455     448.590 622.600 324.020  1.00  0.00            
ATOM   4619  BBe PHE   456     449.960 627.050 322.590  1.00  0.00            
ATOM   4620  S1e PHE   456     447.310 628.630 321.010  1.00  0.00            
ATOM   4621  S2e PHE   456     447.520 629.560 323.210  1.00  0.00            
ATOM   4622  S3e PHE   456     445.370 628.860 322.400  1.00  0.00            
ATOM   4623  BBe LYS   457     453.450 626.580 323.880  1.00  0.00            
ATOM   4624  S1e LYS   457     455.310 625.000 325.010  1.00  0.00            
ATOM   4625  S2e LYS   457     456.020 622.830 326.950  1.00  0.00            
ATOM   4626  BBe ILE   458     454.680 630.050 324.720  1.00  0.00            
ATOM   4627  S1e ILE   458     453.460 631.590 325.360  1.00  0.00            
ATOM   4628  BBs TYR   459     458.450 629.930 324.110  1.00  0.00            
ATOM   4629  S1s TYR   459     459.580 627.140 323.270  1.00  0.00            
ATOM   4630  S2s TYR   459     458.140 628.040 321.570  1.00  0.00            
ATOM   4631  S3s TYR   459     458.550 624.970 321.310  1.00  0.00            
ATOM   4632  BBs HIS   460     459.190 632.320 326.930  1.00  0.00            
ATOM   4633  S1s HIS   460     457.860 633.690 326.520  1.00  0.00            
ATOM   4634  S2s HIS   460     456.490 635.010 326.190  1.00  0.00            
ATOM   4635  S3s HIS   460     457.370 636.390 327.600  1.00  0.00            
ATOM   4636  BBc LYS   461     459.080 632.820 330.730  1.00  0.00            
ATOM   4637  S1c LYS   461     461.420 634.130 330.650  1.00  0.00            
ATOM   4638  S2c LYS   461     463.980 634.590 331.690  1.00  0.00            
ATOM   4639  BBc CYS   462     455.400 633.640 331.210  1.00  0.00            
ATOM   4640  S1c CYS   462     453.570 632.410 330.390  1.00  0.00            
ATOM   4641  BBc ASP   463     454.370 634.620 334.760  1.00  0.00            
ATOM   4642  S1c ASP   463     456.280 633.930 336.240  1.00  0.00            
ATOM   4643  BBh ASN   464     450.700 634.790 335.750  1.00  0.00            
ATOM   4644  S1h ASN   464     448.920 633.690 337.190  1.00  0.00            
ATOM   4645  BBh ALA   465     450.970 638.480 334.870  1.00  0.00            
ATOM   4646  BBh CYS   466     452.310 637.700 331.420  1.00  0.00            
ATOM   4647  S1h CYS   466     454.530 638.350 330.910  1.00  0.00            
ATOM   4648  BBh ILE   467     449.480 635.140 331.090  1.00  0.00            
ATOM   4649  S1h ILE   467     448.630 634.120 329.720  1.00  0.00            
ATOM   4650  BBh GLU   468     446.930 637.600 332.410  1.00  0.00            
ATOM   4651  S1h GLU   468     445.040 636.270 334.600  1.00  0.00            
ATOM   4652  BBh SER   469     447.970 640.040 329.680  1.00  0.00            
ATOM   4653  S1h SER   469     449.080 641.410 330.500  1.00  0.00            
ATOM   4654  BBh ILE   470     447.090 637.520 326.950  1.00  0.00            
ATOM   4655  S1h ILE   470     447.180 636.500 324.940  1.00  0.00            
ATOM   4656  BBh ARG   471     443.600 636.610 328.180  1.00  0.00            
ATOM   4657  S1h ARG   471     442.790 635.210 330.280  1.00  0.00            
ATOM   4658  S2h ARG   471     439.990 636.150 332.220  1.00  0.00            
ATOM   4659  BBt ASN   472     442.940 640.290 328.560  1.00  0.00            
ATOM   4660  S1t ASN   472     442.100 641.410 330.710  1.00  0.00            
ATOM   4661  BBt GLY   473     444.400 640.950 325.170  1.00  0.00            
ATOM   4662  BBc THR   474     447.260 643.470 325.980  1.00  0.00            
ATOM   4663  S1c THR   474     447.760 645.350 325.900  1.00  0.00            
ATOM   4664  BBc TYR   475     449.960 640.910 325.290  1.00  0.00            
ATOM   4665  S1c TYR   475     451.790 638.230 324.540  1.00  0.00            
ATOM   4666  S2c TYR   475     452.000 638.970 326.810  1.00  0.00            
ATOM   4667  S3c TYR   475     451.940 635.880 326.550  1.00  0.00            
ATOM   4668  BBc ASP   476     453.020 642.700 323.820  1.00  0.00            
ATOM   4669  S1c ASP   476     454.180 643.750 325.900  1.00  0.00            
ATOM   4670  BBt HIS   477     454.700 640.170 321.510  1.00  0.00            
ATOM   4671  S1t HIS   477     453.400 640.320 320.060  1.00  0.00            
ATOM   4672  S2t HIS   477     452.160 640.490 318.590  1.00  0.00            
ATOM   4673  S3t HIS   477     452.900 642.450 318.070  1.00  0.00            
ATOM   4674  BBh ASP   478     457.740 642.360 320.720  1.00  0.00            
ATOM   4675  S1h ASP   478     458.770 643.270 318.480  1.00  0.00            
ATOM   4676  BBh ILE   479     459.000 642.420 324.320  1.00  0.00            
ATOM   4677  S1h ILE   479     458.880 643.270 326.220  1.00  0.00            
ATOM   4678  BBh TYR   480     459.730 638.760 324.160  1.00  0.00            
ATOM   4679  S1h TYR   480     461.010 639.370 327.450  1.00  0.00            
ATOM   4680  S2h TYR   480     462.680 639.580 325.740  1.00  0.00            
ATOM   4681  S3h TYR   480     463.840 638.620 328.440  1.00  0.00            
ATOM   4682  BBh ARG   481     460.260 637.860 320.480  1.00  0.00            
ATOM   4683  S1h ARG   481     458.470 638.210 318.900  1.00  0.00            
ATOM   4684  S2h ARG   481     456.520 639.060 315.710  1.00  0.00            
ATOM   4685  BBh ASP   482     463.940 637.820 320.970  1.00  0.00            
ATOM   4686  S1h ASP   482     464.620 640.230 321.360  1.00  0.00            
ATOM   4687  BBh GLU   483     463.710 635.390 323.900  1.00  0.00            
ATOM   4688  S1h GLU   483     463.530 634.100 325.950  1.00  0.00            
ATOM   4689  BBh ALA   484     461.110 633.310 322.080  1.00  0.00            
ATOM   4690  BBh LEU   485     462.710 632.910 318.690  1.00  0.00            
ATOM   4691  S1h LEU   485     460.770 633.860 317.050  1.00  0.00            
ATOM   4692  BBh ASN   486     466.150 631.740 320.540  1.00  0.00            
ATOM   4693  S1h ASN   486     468.040 633.390 320.940  1.00  0.00            
ATOM   4694  BBh ASN   487     464.030 629.060 322.310  1.00  0.00            
ATOM   4695  S1h ASN   487     463.420 629.210 324.660  1.00  0.00            
ATOM   4696  BBh ARG   488     462.150 628.350 319.120  1.00  0.00            
ATOM   4697  S1h ARG   488     461.060 626.910 317.890  1.00  0.00            
ATOM   4698  S2h ARG   488     459.620 627.580 314.460  1.00  0.00            
ATOM   4699  BBh PHE   489     465.570 628.240 317.330  1.00  0.00            
ATOM   4700  S1h PHE   489     464.490 628.550 314.360  1.00  0.00            
ATOM   4701  S2h PHE   489     466.280 626.970 314.190  1.00  0.00            
ATOM   4702  S3h PHE   489     466.050 628.700 312.540  1.00  0.00            
ATOM   4703  BBh GLN   490     467.640 626.070 319.620  1.00  0.00            
ATOM   4704  S1h GLN   490     468.760 627.630 321.030  1.00  0.00            
ATOM   4705  BBh ILE   491     464.780 623.960 318.260  1.00  0.00            
ATOM   4706  S1h ILE   491     463.380 622.370 318.900  1.00  0.00            
ATOM   4707  BBh LYS   492     467.750 622.440 316.330  1.00  0.00            
ATOM   4708  S1h LYS   492     467.780 620.550 318.210  1.00  0.00            
ATOM   4709  S2h LYS   492     467.430 617.740 319.620  1.00  0.00            
ATOM   4710  BBh GLY   493     470.580 624.970 316.190  1.00  0.00            
ATOM   4711  BBh VAL   494     470.890 623.900 319.610  1.00  0.00            
ATOM   4712  S1h VAL   494     471.530 624.050 321.500  1.00  0.00            
ATOM   4713  BBh GLU   495     471.810 620.030 319.130  1.00  0.00            
ATOM   4714  S1h GLU   495     472.170 618.660 321.710  1.00  0.00            
ATOM   4715  BBh LEU   496     473.700 621.180 316.230  1.00  0.00            
ATOM   4716  S1h LEU   496     471.840 620.900 314.260  1.00  0.00            
ATOM   4717  BBh LYS   497     475.790 623.240 318.720  1.00  0.00            
ATOM   4718  S1h LYS   497     476.130 625.290 319.790  1.00  0.00            
ATOM   4719  S2h LYS   497     476.130 626.670 322.460  1.00  0.00            
ATOM   4720  BBh SER   498     477.870 620.040 319.430  1.00  0.00            
ATOM   4721  S1h SER   498     477.060 618.830 320.730  1.00  0.00            
ATOM   4722  BBh GLY   499     479.250 621.080 316.020  1.00  0.00            
ATOM   4723  BBh TYR   500     478.950 624.820 314.910  1.00  0.00            
ATOM   4724  S1h TYR   500     475.590 625.660 314.630  1.00  0.00            
ATOM   4725  S2h TYR   500     476.230 623.860 313.180  1.00  0.00            
ATOM   4726  S3h TYR   500     474.360 625.910 311.800  1.00  0.00            
ATOM   4727  BBh LYS   501     480.160 627.240 317.560  1.00  0.00            
ATOM   4728  S1h LYS   501     479.490 628.930 319.340  1.00  0.00            
ATOM   4729  S2h LYS   501     480.670 628.910 322.030  1.00  0.00            
ATOM   4730  BBh ASP   502     481.960 624.060 318.990  1.00  0.00            
ATOM   4731  S1h ASP   502     480.790 623.690 321.000  1.00  0.00            
ATOM   4732  BBh TRP   503     483.950 623.860 315.720  1.00  0.00            
ATOM   4733  S1h TRP   503     485.360 621.690 315.040  1.00  0.00            
ATOM   4734  S2h TRP   503     485.680 619.560 315.460  1.00  0.00            
ATOM   4735  S3h TRP   503     487.510 619.120 313.810  1.00  0.00            
ATOM   4736  S4h TRP   503     487.310 621.880 313.410  1.00  0.00            
ATOM   4737  BBh ILE   504     484.960 627.120 313.990  1.00  0.00            
ATOM   4738  S1h ILE   504     486.840 626.850 313.140  1.00  0.00            
ATOM   4739  BBh LEU   505     485.790 629.910 316.540  1.00  0.00            
ATOM   4740  S1h LEU   505     483.950 631.070 317.970  1.00  0.00            
ATOM   4741  BBh TRP   506     487.630 626.860 318.210  1.00  0.00            
ATOM   4742  S1h TRP   506     486.630 627.160 320.670  1.00  0.00            
ATOM   4743  S2h TRP   506     484.880 626.640 321.890  1.00  0.00            
ATOM   4744  S3h TRP   506     485.940 627.070 324.120  1.00  0.00            
ATOM   4745  S4h TRP   506     488.200 627.730 322.600  1.00  0.00            
ATOM   4746  BBh ILE   507     490.550 625.630 316.130  1.00  0.00            
ATOM   4747  S1h ILE   507     492.270 624.370 315.040  1.00  0.00            
ATOM   4748  BBh SER   508     490.710 629.390 315.240  1.00  0.00            
ATOM   4749  S1h SER   508     490.180 631.150 314.590  1.00  0.00            
ATOM   4750  BBh PHE   509     491.620 629.840 318.950  1.00  0.00            
ATOM   4751  S1h PHE   509     489.390 631.410 320.290  1.00  0.00            
ATOM   4752  S2h PHE   509     491.450 632.130 321.280  1.00  0.00            
ATOM   4753  S3h PHE   509     489.430 632.120 322.580  1.00  0.00            
ATOM   4754  BBh ALA   510     493.820 626.920 319.210  1.00  0.00            
ATOM   4755  BBh ILE   511     496.000 628.190 316.350  1.00  0.00            
ATOM   4756  S1h ILE   511     495.270 628.520 314.390  1.00  0.00            
ATOM   4757  BBh SER   512     496.110 631.540 318.360  1.00  0.00            
ATOM   4758  S1h SER   512     495.390 633.340 318.150  1.00  0.00            
ATOM   4759  BBh CYS   513     496.990 630.420 321.840  1.00  0.00            
ATOM   4760  S1h CYS   513     496.190 632.050 323.370  1.00  0.00            
ATOM   4761  BBh LEU   514     499.860 628.340 320.620  1.00  0.00            
ATOM   4762  S1h LEU   514     499.330 626.030 319.260  1.00  0.00            
ATOM   4763  BBh LEU   515     501.420 631.260 318.820  1.00  0.00            
ATOM   4764  S1h LEU   515     503.930 630.690 317.850  1.00  0.00            
ATOM   4765  BBh LEU   516     501.240 633.850 321.610  1.00  0.00            
ATOM   4766  S1h LEU   516     499.020 635.040 320.970  1.00  0.00            
ATOM   4767  BBh CYS   517     502.860 632.200 324.710  1.00  0.00            
ATOM   4768  S1h CYS   517     504.160 632.010 326.640  1.00  0.00            
ATOM   4769  BBh VAL   518     505.570 630.620 322.300  1.00  0.00            
ATOM   4770  S1h VAL   518     505.790 628.840 323.190  1.00  0.00            
ATOM   4771  BBh VAL   519     506.080 634.340 321.220  1.00  0.00            
ATOM   4772  S1h VAL   519     506.210 635.030 319.350  1.00  0.00            
ATOM   4773  BBh LEU   520     506.780 635.990 324.780  1.00  0.00            
ATOM   4774  S1h LEU   520     507.240 638.140 326.410  1.00  0.00            
ATOM   4775  BBh LEU   521     509.190 633.000 325.200  1.00  0.00            
ATOM   4776  S1h LEU   521     509.750 630.530 325.600  1.00  0.00            
ATOM   4777  BBh GLY   522     510.980 633.790 321.890  1.00  0.00            
ATOM   4778  BBh PHE   523     512.110 637.330 322.550  1.00  0.00            
ATOM   4779  S1h PHE   523     509.260 638.610 321.070  1.00  0.00            
ATOM   4780  S2h PHE   523     510.800 640.090 322.170  1.00  0.00            
ATOM   4781  S3h PHE   523     509.120 640.980 320.700  1.00  0.00            
ATOM   4782  BBh ILE   524     512.840 637.540 326.250  1.00  0.00            
ATOM   4783  S1h ILE   524     511.610 636.700 327.720  1.00  0.00            
ATOM   4784  BBh MET   525     515.600 634.940 325.530  1.00  0.00            
ATOM   4785  S1h MET   525     514.300 632.200 325.360  1.00  0.00            
ATOM   4786  BBh TRP   526     516.430 636.830 322.270  1.00  0.00            
ATOM   4787  S1h TRP   526     516.420 634.900 320.500  1.00  0.00            
ATOM   4788  S2h TRP   526     517.110 632.810 320.360  1.00  0.00            
ATOM   4789  S3h TRP   526     515.740 632.230 318.350  1.00  0.00            
ATOM   4790  S4h TRP   526     514.910 634.900 318.450  1.00  0.00            
ATOM   4791  BBh ALA   527     516.960 640.100 324.320  1.00  0.00            
ATOM   4792  BBh CYS   528     519.240 638.680 327.090  1.00  0.00            
ATOM   4793  S1h CYS   528     517.850 637.880 328.810  1.00  0.00            
ATOM   4794  BBh GLN   529     521.170 636.790 324.360  1.00  0.00            
ATOM   4795  S1h GLN   529     520.830 633.880 324.510  1.00  0.00            
ATOM   4796  BBc ARG   530     521.830 639.580 321.830  1.00  0.00            
ATOM   4797  S1c ARG   530     520.320 640.380 320.290  1.00  0.00            
ATOM   4798  S2c ARG   530     520.430 642.120 317.550  1.00  0.00            
ATOM   4799  BBc GLY   531     521.890 641.930 324.840  1.00  0.00            
ATOM   4800  BBc ASN   532     524.610 644.390 325.980  1.00  0.00            
ATOM   4801  S1c ASN   532     525.660 644.280 328.240  1.00  0.00            
ATOM   4802  BBc ILE   533     523.210 648.000 325.710  1.00  0.00            
ATOM   4803  S1c ILE   533     521.120 647.980 326.690  1.00  0.00            
ATOM   4804  BBc ARG   534     526.190 649.550 327.880  1.00  0.00            
ATOM   4805  S1c ARG   534     528.220 648.630 327.820  1.00  0.00            
ATOM   4806  S2c ARG   534     530.550 646.130 327.880  1.00  0.00            
ATOM   4807  BBc CYS   535     523.750 649.550 330.830  1.00  0.00            
ATOM   4808  S1c CYS   535     521.430 649.620 331.220  1.00  0.00            
ATOM   4809  BBc ASN   536     524.930 647.640 333.950  1.00  0.00            
ATOM   4810  S1c ASN   536     525.690 645.470 332.960  1.00  0.00            
ATOM   4811  BBc ILE   537     522.400 647.910 336.910  1.00  0.00            
ATOM   4812  S1c ILE   537     522.460 649.190 338.850  1.00  0.00            
ATOM   4813  BBc CYS   538     519.320 646.610 334.960  1.00  0.00            
ATOM   4814  S1c CYS   538     517.280 646.950 333.700  1.00  0.00            
ATOM   4815  BBc ILE   539     520.650 642.920 334.800  1.00  0.00            
ATOM   4816  S1c ILE   539     520.480 640.660 334.510  1.00  0.00            
ATOM   4817  BBc SER   540     466.500 615.800 300.950  1.00  0.00            
ATOM   4818  S1c SER   540     467.780 617.030 301.770  1.00  0.00            
ATOM   4819  BBc THR   541     462.830 616.830 301.610  1.00  0.00            
ATOM   4820  S1c THR   541     462.510 618.270 300.330  1.00  0.00            
ATOM   4821  BBe ALA   542     459.610 614.840 301.040  1.00  0.00            
ATOM   4822  BBe THR   543     456.470 616.000 299.540  1.00  0.00            
ATOM   4823  S1e THR   543     455.740 616.790 297.910  1.00  0.00            
ATOM   4824  BBe LEU   544     453.150 614.880 301.280  1.00  0.00            
ATOM   4825  S1e LEU   544     454.540 614.140 303.180  1.00  0.00            
ATOM   4826  BBe CYS   545     449.780 615.910 299.740  1.00  0.00            
ATOM   4827  S1e CYS   545     450.340 615.210 297.560  1.00  0.00            
ATOM   4828  BBe LEU   546     446.220 615.650 300.950  1.00  0.00            
ATOM   4829  S1e LEU   546     445.410 616.040 303.450  1.00  0.00            
ATOM   4830  BBe GLY   547     443.160 614.870 299.030  1.00  0.00            
ATOM   4831  BBe HIS   548     439.710 613.350 298.330  1.00  0.00            
ATOM   4832  S1e HIS   548     438.350 614.720 298.050  1.00  0.00            
ATOM   4833  S2e HIS   548     437.130 616.210 297.890  1.00  0.00            
ATOM   4834  S3e HIS   548     436.200 615.350 296.140  1.00  0.00            
ATOM   4835  BBe HIS   549     438.270 610.890 295.780  1.00  0.00            
ATOM   4836  S1e HIS   549     437.410 609.150 295.990  1.00  0.00            
ATOM   4837  S2e HIS   549     436.580 607.420 296.160  1.00  0.00            
ATOM   4838  S3e HIS   549     436.120 607.340 294.050  1.00  0.00            
ATOM   4839  BBc ALA   550     436.220 611.930 292.730  1.00  0.00            
ATOM   4840  BBc VAL   551     434.230 609.750 290.290  1.00  0.00            
ATOM   4841  S1c VAL   551     432.670 608.530 290.600  1.00  0.00            
ATOM   4842  BBs PRO   552     434.180 609.430 286.410  1.00  0.00            
ATOM   4843  S1s PRO   552     435.430 608.620 285.230  1.00  0.00            
ATOM   4844  BBs ASN   553     430.570 610.190 286.120  1.00  0.00            
ATOM   4845  S1s ASN   553     429.580 608.080 285.650  1.00  0.00            
ATOM   4846  BBc GLY   554     428.840 611.890 288.950  1.00  0.00            
ATOM   4847  BBe THR   555     425.350 612.590 290.220  1.00  0.00            
ATOM   4848  S1e THR   555     424.280 611.240 291.130  1.00  0.00            
ATOM   4849  BBe ILE   556     423.690 616.070 289.660  1.00  0.00            
ATOM   4850  S1e ILE   556     423.630 616.700 287.840  1.00  0.00            
ATOM   4851  BBe VAL   557     421.680 617.400 292.650  1.00  0.00            
ATOM   4852  S1e VAL   557     422.330 615.950 293.880  1.00  0.00            
ATOM   4853  BBc LYS   558     420.000 620.600 293.990  1.00  0.00            
ATOM   4854  S1c LYS   558     417.940 619.560 294.580  1.00  0.00            
ATOM   4855  S2c LYS   558     415.420 619.500 292.680  1.00  0.00            
ATOM   4856  BBc THR   559     421.330 623.030 296.620  1.00  0.00            
ATOM   4857  S1c THR   559     423.240 622.620 296.580  1.00  0.00            
ATOM   4858  BBs ILE   560     420.580 626.440 298.170  1.00  0.00            
ATOM   4859  S1s ILE   560     419.030 626.750 299.940  1.00  0.00            
ATOM   4860  BBs THR   561     423.190 627.730 295.770  1.00  0.00            
ATOM   4861  S1s THR   561     424.900 627.950 296.680  1.00  0.00            
ATOM   4862  BBc ASP   562     422.850 625.560 292.720  1.00  0.00            
ATOM   4863  S1c ASP   562     425.140 625.570 291.650  1.00  0.00            
ATOM   4864  BBs ASP   563     419.700 624.140 291.240  1.00  0.00            
ATOM   4865  S1s ASP   563     417.310 623.950 290.620  1.00  0.00            
ATOM   4866  BBs GLN   564     422.300 621.790 289.670  1.00  0.00            
ATOM   4867  S1s GLN   564     420.130 619.890 288.210  1.00  0.00            
ATOM   4868  BBe ILE   565     425.620 620.840 291.350  1.00  0.00            
ATOM   4869  S1e ILE   565     426.110 620.960 293.520  1.00  0.00            
ATOM   4870  BBe GLU   566     427.310 617.340 291.240  1.00  0.00            
ATOM   4871  S1e GLU   566     428.790 617.760 289.050  1.00  0.00            
ATOM   4872  BBe VAL   567     428.150 614.900 294.010  1.00  0.00            
ATOM   4873  S1e VAL   567     426.840 615.030 295.520  1.00  0.00            
ATOM   4874  BBs THR   568     429.930 611.590 294.040  1.00  0.00            
ATOM   4875  S1s THR   568     431.670 611.010 294.690  1.00  0.00            
ATOM   4876  BBc ASN   569     426.900 609.720 295.320  1.00  0.00            
ATOM   4877  S1c ASN   569     427.560 607.780 296.310  1.00  0.00            
ATOM   4878  BBe ALA   570     423.210 610.420 296.000  1.00  0.00            
ATOM   4879  BBe THR   571     420.100 608.550 296.950  1.00  0.00            
ATOM   4880  S1e THR   571     420.310 608.440 298.880  1.00  0.00            
ATOM   4881  BBe GLU   572     416.610 608.890 295.510  1.00  0.00            
ATOM   4882  S1e GLU   572     414.330 606.700 294.270  1.00  0.00            
ATOM   4883  BBc LEU   573     413.980 610.370 297.840  1.00  0.00            
ATOM   4884  S1c LEU   573     414.850 610.770 300.400  1.00  0.00            
ATOM   4885  BBe VAL   574     410.950 609.930 295.570  1.00  0.00            
ATOM   4886  S1e VAL   574     410.050 611.530 294.780  1.00  0.00            
ATOM   4887  BBe GLN   575     409.430 606.510 294.910  1.00  0.00            
ATOM   4888  S1e GLN   575     408.170 605.020 296.610  1.00  0.00            
ATOM   4889  BBc SER   576     408.470 606.990 291.290  1.00  0.00            
ATOM   4890  S1c SER   576     409.490 608.360 290.360  1.00  0.00            
ATOM   4891  BBc SER   577     407.450 603.490 290.150  1.00  0.00            
ATOM   4892  S1c SER   577     407.450 603.530 288.200  1.00  0.00            
ATOM   4893  BBc SER   578     404.910 600.850 291.230  1.00  0.00            
ATOM   4894  S1c SER   578     403.120 601.600 291.020  1.00  0.00            
ATOM   4895  BBc THR   579     404.400 597.130 290.660  1.00  0.00            
ATOM   4896  S1c THR   579     405.210 595.380 290.960  1.00  0.00            
ATOM   4897  BBs GLY   580     401.030 597.650 289.020  1.00  0.00            
ATOM   4898  BBs LYS   581     399.710 594.860 291.240  1.00  0.00            
ATOM   4899  S1s LYS   581     401.160 592.850 291.220  1.00  0.00            
ATOM   4900  S2s LYS   581     402.640 590.310 290.420  1.00  0.00            
ATOM   4901  BBe ILE   582     397.970 595.110 294.570  1.00  0.00            
ATOM   4902  S1e ILE   582     395.900 595.990 293.830  1.00  0.00            
ATOM   4903  BBe CYS   583     399.530 593.040 297.290  1.00  0.00            
ATOM   4904  S1e CYS   583     399.120 594.750 298.980  1.00  0.00            
ATOM   4905  BBs ASN   584     397.540 590.410 298.890  1.00  0.00            
ATOM   4906  S1s ASN   584     395.780 589.510 297.520  1.00  0.00            
ATOM   4907  BBt ASN   585     397.950 591.000 302.690  1.00  0.00            
ATOM   4908  S1t ASN   585     397.130 589.050 303.980  1.00  0.00            
ATOM   4909  BBt PRO   586     399.420 592.980 305.220  1.00  0.00            
ATOM   4910  S1t PRO   586     400.400 594.250 306.240  1.00  0.00            
ATOM   4911  BBt HIS   587     395.850 594.250 304.660  1.00  0.00            
ATOM   4912  S1t HIS   587     395.580 595.830 305.770  1.00  0.00            
ATOM   4913  S2t HIS   587     395.180 597.540 306.580  1.00  0.00            
ATOM   4914  S3t HIS   587     397.130 597.640 307.520  1.00  0.00            
ATOM   4915  BBt ARG   588     392.750 592.050 304.160  1.00  0.00            
ATOM   4916  S1t ARG   588     392.540 590.180 305.800  1.00  0.00            
ATOM   4917  S2t ARG   588     392.710 587.200 307.480  1.00  0.00            
ATOM   4918  BBe ILE   589     391.900 593.530 300.750  1.00  0.00            
ATOM   4919  S1e ILE   589     393.920 594.070 300.080  1.00  0.00            
ATOM   4920  BBe LEU   590     388.510 592.810 299.120  1.00  0.00            
ATOM   4921  S1e LEU   590     388.320 590.150 299.350  1.00  0.00            
ATOM   4922  BBe ASP   591     387.900 592.710 295.350  1.00  0.00            
ATOM   4923  S1e ASP   591     388.930 590.630 294.300  1.00  0.00            
ATOM   4924  BBc GLY   592     384.420 594.110 294.610  1.00  0.00            
ATOM   4925  BBt ARG   593     384.830 592.490 291.220  1.00  0.00            
ATOM   4926  S1t ARG   593     385.570 590.500 290.730  1.00  0.00            
ATOM   4927  S2t ARG   593     387.910 589.180 288.870  1.00  0.00            
ATOM   4928  BBt ALA   594     381.740 593.750 289.540  1.00  0.00            
ATOM   4929  BBc CYS   595     379.830 595.150 292.430  1.00  0.00            
ATOM   4930  S1c CYS   595     377.460 594.840 291.910  1.00  0.00            
ATOM   4931  BBc THR   596     380.190 598.420 294.150  1.00  0.00            
ATOM   4932  S1c THR   596     379.250 599.740 293.050  1.00  0.00            
ATOM   4933  BBh LEU   597     380.030 598.450 297.920  1.00  0.00            
ATOM   4934  S1h LEU   597     379.800 598.080 300.680  1.00  0.00            
ATOM   4935  BBh ILE   598     376.540 599.900 297.890  1.00  0.00            
ATOM   4936  S1h ILE   598     375.710 601.710 298.790  1.00  0.00            
ATOM   4937  BBh ASP   599     375.260 597.020 295.740  1.00  0.00            
ATOM   4938  S1h ASP   599     374.240 598.160 293.710  1.00  0.00            
ATOM   4939  BBh ALA   600     376.930 594.560 298.070  1.00  0.00            
ATOM   4940  BBh LEU   601     375.310 596.360 301.010  1.00  0.00            
ATOM   4941  S1h LEU   601     374.830 598.630 302.270  1.00  0.00            
ATOM   4942  BBh LEU   602     371.890 596.400 299.240  1.00  0.00            
ATOM   4943  S1h LEU   602     370.860 598.820 299.670  1.00  0.00            
ATOM   4944  BBt GLY   603     372.180 592.790 298.160  1.00  0.00            
ATOM   4945  BBc ASP   604     371.960 593.040 294.460  1.00  0.00            
ATOM   4946  S1c ASP   604     373.300 593.530 292.290  1.00  0.00            
ATOM   4947  BBh PRO   605     371.600 589.260 293.460  1.00  0.00            
ATOM   4948  S1h PRO   605     370.070 588.240 293.920  1.00  0.00            
ATOM   4949  BBh HIS   606     375.160 589.040 292.020  1.00  0.00            
ATOM   4950  S1h HIS   606     375.750 589.130 290.160  1.00  0.00            
ATOM   4951  S2h HIS   606     376.150 589.360 288.290  1.00  0.00            
ATOM   4952  S3h HIS   606     377.170 591.230 288.650  1.00  0.00            
ATOM   4953  BBh CYS   607     376.510 590.920 295.010  1.00  0.00            
ATOM   4954  S1h CYS   607     378.890 590.690 294.520  1.00  0.00            
ATOM   4955  BBh ASP   608     375.060 588.200 297.050  1.00  0.00            
ATOM   4956  S1h ASP   608     372.980 586.790 297.200  1.00  0.00            
ATOM   4957  BBh VAL   609     378.610 586.730 297.160  1.00  0.00            
ATOM   4958  S1h VAL   609     379.440 585.430 295.880  1.00  0.00            
ATOM   4959  BBh PHE   610     379.900 589.490 299.480  1.00  0.00            
ATOM   4960  S1h PHE   610     383.260 588.170 298.560  1.00  0.00            
ATOM   4961  S2h PHE   610     382.700 590.250 297.490  1.00  0.00            
ATOM   4962  S3h PHE   610     384.440 588.860 296.590  1.00  0.00            
ATOM   4963  BBt GLN   611     377.200 588.870 302.000  1.00  0.00            
ATOM   4964  S1t GLN   611     374.810 587.120 302.290  1.00  0.00            
ATOM   4965  BBt ASN   612     378.560 589.390 305.420  1.00  0.00            
ATOM   4966  S1t ASN   612     378.220 587.330 306.540  1.00  0.00            
ATOM   4967  BBc GLU   613     382.100 589.990 304.200  1.00  0.00            
ATOM   4968  S1c GLU   613     382.710 587.720 303.900  1.00  0.00            
ATOM   4969  BBe THR   614     384.700 592.000 306.040  1.00  0.00            
ATOM   4970  S1e THR   614     385.230 591.350 307.800  1.00  0.00            
ATOM   4971  BBc TRP   615     387.420 594.260 304.490  1.00  0.00            
ATOM   4972  S1c TRP   615     385.660 594.170 302.530  1.00  0.00            
ATOM   4973  S2c TRP   615     384.740 592.610 301.280  1.00  0.00            
ATOM   4974  S3c TRP   615     382.580 593.720 300.690  1.00  0.00            
ATOM   4975  S4c TRP   615     383.620 595.690 302.380  1.00  0.00            
ATOM   4976  BBs ASP   616     390.540 596.070 305.470  1.00  0.00            
ATOM   4977  S1s ASP   616     390.640 595.100 307.780  1.00  0.00            
ATOM   4978  BBe LEU   617     390.380 597.640 302.010  1.00  0.00            
ATOM   4979  S1e LEU   617     391.690 598.390 299.840  1.00  0.00            
ATOM   4980  BBe PHE   618     387.510 597.210 299.550  1.00  0.00            
ATOM   4981  S1e PHE   618     384.360 598.850 299.970  1.00  0.00            
ATOM   4982  S2e PHE   618     384.410 597.440 298.030  1.00  0.00            
ATOM   4983  S3e PHE   618     384.280 599.820 297.770  1.00  0.00            
ATOM   4984  BBe VAL   619     388.380 597.670 295.860  1.00  0.00            
ATOM   4985  S1e VAL   619     390.040 596.550 295.960  1.00  0.00            
ATOM   4986  BBe GLU   620     385.610 599.060 293.510  1.00  0.00            
ATOM   4987  S1e GLU   620     383.770 601.540 293.180  1.00  0.00            
ATOM   4988  BBc ARG   621     386.500 598.580 289.870  1.00  0.00            
ATOM   4989  S1c ARG   621     387.770 596.300 290.340  1.00  0.00            
ATOM   4990  S2c ARG   621     390.320 594.490 291.220  1.00  0.00            
ATOM   4991  BBt SER   622     385.850 600.160 286.490  1.00  0.00            
ATOM   4992  S1t SER   622     387.320 601.350 286.010  1.00  0.00            
ATOM   4993  BBt ASN   623     383.310 597.670 285.130  1.00  0.00            
ATOM   4994  S1t ASN   623     382.590 599.290 283.310  1.00  0.00            
ATOM   4995  BBc ALA   624     381.100 596.850 288.050  1.00  0.00            
ATOM   4996  BBc PHE   625     377.480 596.900 286.980  1.00  0.00            
ATOM   4997  S1c PHE   625     377.530 597.790 284.000  1.00  0.00            
ATOM   4998  S2c PHE   625     377.570 599.700 285.450  1.00  0.00            
ATOM   4999  S3c PHE   625     377.530 600.000 283.070  1.00  0.00            
ATOM   5000  BBc SER   626     374.090 597.030 288.670  1.00  0.00            
ATOM   5001  S1c SER   626     373.840 598.950 288.880  1.00  0.00            
ATOM   5002  BBc ASN   627     371.590 594.290 287.930  1.00  0.00            
ATOM   5003  S1c ASN   627     371.770 591.950 288.190  1.00  0.00            
ATOM   5004  BBs CYS   628     368.870 595.500 290.420  1.00  0.00            
ATOM   5005  S1s CYS   628     370.220 597.090 291.410  1.00  0.00            
ATOM   5006  BBs TYR   629     365.660 597.600 290.780  1.00  0.00            
ATOM   5007  S1s TYR   629     362.670 598.160 289.260  1.00  0.00            
ATOM   5008  S2s TYR   629     362.580 598.780 291.580  1.00  0.00            
ATOM   5009  S3s TYR   629     359.900 597.620 290.540  1.00  0.00            
ATOM   5010  BBc PRO   630     366.310 601.300 289.690  1.00  0.00            
ATOM   5011  S1c PRO   630     365.380 601.810 288.110  1.00  0.00            
ATOM   5012  BBe TYR   631     367.450 603.090 292.880  1.00  0.00            
ATOM   5013  S1e TYR   631     370.510 601.770 293.030  1.00  0.00            
ATOM   5014  S2e TYR   631     369.710 601.560 295.290  1.00  0.00            
ATOM   5015  S3e TYR   631     372.740 602.230 295.130  1.00  0.00            
ATOM   5016  BBe ASP   632     368.790 606.450 294.030  1.00  0.00            
ATOM   5017  S1e ASP   632     369.940 607.920 292.380  1.00  0.00            
ATOM   5018  BBc ILE   633     370.540 607.390 297.330  1.00  0.00            
ATOM   5019  S1c ILE   633     371.150 605.600 298.430  1.00  0.00            
ATOM   5020  BBt PRO   634     370.470 610.940 298.600  1.00  0.00            
ATOM   5021  S1t PRO   634     368.650 611.400 298.840  1.00  0.00            
ATOM   5022  BBt ASP   635     373.930 611.690 300.000  1.00  0.00            
ATOM   5023  S1t ASP   635     374.500 614.250 300.180  1.00  0.00            
ATOM   5024  BBh TYR   636     375.280 608.460 298.460  1.00  0.00            
ATOM   5025  S1h TYR   636     375.350 607.770 294.990  1.00  0.00            
ATOM   5026  S2h TYR   636     375.800 605.910 296.440  1.00  0.00            
ATOM   5027  S3h TYR   636     375.560 605.080 293.470  1.00  0.00            
ATOM   5028  BBh ALA   637     378.930 609.410 298.940  1.00  0.00            
ATOM   5029  BBh SER   638     378.410 609.440 302.680  1.00  0.00            
ATOM   5030  S1h SER   638     377.010 610.640 303.310  1.00  0.00            
ATOM   5031  BBh LEU   639     376.800 605.980 302.770  1.00  0.00            
ATOM   5032  S1h LEU   639     374.520 604.820 302.300  1.00  0.00            
ATOM   5033  BBh ARG   640     379.660 604.620 300.810  1.00  0.00            
ATOM   5034  S1h ARG   640     381.510 604.100 298.960  1.00  0.00            
ATOM   5035  S2h ARG   640     380.260 604.350 295.120  1.00  0.00            
ATOM   5036  BBh SER   641     382.100 606.250 303.170  1.00  0.00            
ATOM   5037  S1h SER   641     383.210 607.850 303.240  1.00  0.00            
ATOM   5038  BBh LEU   642     380.660 605.150 306.390  1.00  0.00            
ATOM   5039  S1h LEU   642     378.240 605.550 307.470  1.00  0.00            
ATOM   5040  BBh VAL   643     380.300 601.500 305.320  1.00  0.00            
ATOM   5041  S1h VAL   643     378.490 601.530 304.480  1.00  0.00            
ATOM   5042  BBh ALA   644     383.870 601.330 303.930  1.00  0.00            
ATOM   5043  BBh SER   645     385.250 602.920 307.070  1.00  0.00            
ATOM   5044  S1h SER   645     385.450 604.710 306.330  1.00  0.00            
ATOM   5045  BBh SER   646     383.280 600.270 309.100  1.00  0.00            
ATOM   5046  S1h SER   646     381.960 601.440 309.960  1.00  0.00            
ATOM   5047  BBt GLY   647     384.170 597.480 306.590  1.00  0.00            
ATOM   5048  BBe THR   648     381.700 594.990 307.970  1.00  0.00            
ATOM   5049  S1e THR   648     381.160 595.800 309.660  1.00  0.00            
ATOM   5050  BBc LEU   649     378.910 593.580 305.820  1.00  0.00            
ATOM   5051  S1c LEU   649     378.510 593.770 303.240  1.00  0.00            
ATOM   5052  BBc GLU   650     377.250 591.530 308.620  1.00  0.00            
ATOM   5053  S1c GLU   650     380.000 590.660 310.110  1.00  0.00            
ATOM   5054  BBe PHE   651     373.530 592.120 308.310  1.00  0.00            
ATOM   5055  S1e PHE   651     374.020 593.230 304.850  1.00  0.00            
ATOM   5056  S2e PHE   651     373.250 590.980 305.210  1.00  0.00            
ATOM   5057  S3e PHE   651     373.340 591.880 302.980  1.00  0.00            
ATOM   5058  BBe ILE   652     371.760 590.500 311.190  1.00  0.00            
ATOM   5059  S1e ILE   652     372.820 589.220 312.560  1.00  0.00
[truncated: 72,638,932 more chars]
